# Supplementary material for: Differentiating Peromyscus leucopus bone marrow-derived macrophages for characterization of responses to Borrelia burgdorferi and lipopolysaccharide
Source: Infect Immun. 2025 May 27;93(7):e00581-24. doi: 10.1128/iai.00581-24 (PMC12234436; doi:10.1128/iai.00581-24)
Supplement: Data S2 — P. leucopus BMDM differentially expressed gene expression analysis in response to B. burgdorferi. [file iai.00581-24-s0002.csv]

	baseMean	log2FoldChange	lfcSE	stat	pvalue	padj	mgi_symbol
LOC114707732	23006.5071347624	10.5986536654183	0.357574110475174	29.6404391563303	4.50433505012959e-193	6.25426921710494e-189	LOC114707732
Serpinb2	22216.3121526784	8.34020322407359	0.324585196234012	25.6949587376149	1.33081445131039e-145	9.23917932822241e-142	Serpinb2
Fpr1	11007.945324935	9.00992025995191	0.361179628645927	24.9458151716097	2.37076447603632e-137	1.09726882499214e-133	Fpr1
Nlrp3	2450.00505976186	6.67161636815953	0.274697278368731	24.287158605205	2.67941435619667e-130	9.3009170839477e-127	Nlrp3
Ier3	2481.42535423429	5.4233255030142	0.260208432679395	20.8422357691087	1.7926791302154e-96	4.97826994460816e-93	Ier3
Slpi	10796.4230913128	7.2466944782452	0.354192248527079	20.459777164466	4.91624888190645e-93	1.13770192875452e-89	Slpi
LOC114690618	4650.60587736072	5.5741536892025	0.274145932266944	20.332797364926	6.59342716226031e-92	1.30785337354263e-88	LOC114690618
Alas1	8050.38890883817	3.1667884841538	0.175190438068913	18.0762632884571	4.9019651708564e-73	8.50797329966763e-70	Alas1
LOC114690754	4925.46121289843	10.5757897895483	0.589251800168146	17.9478277139424	4.9904484319828e-72	7.69915294200902e-69	LOC114690754
Steap2	2218.96006696943	6.23536430950291	0.353192444128966	17.6542970076283	9.43004990594698e-70	1.30936242944074e-66	Steap2
Ece1	3439.66408314067	6.94273982750983	0.401275384083701	17.3016838383031	4.56839111051743e-67	5.76655550632132e-64	Ece1
LOC114701736	7914.47881857664	7.7347827857631	0.455081424352471	16.9964810072589	8.71998808351842e-65	1.00897528783044e-61	LOC114701736
Acod1	4565.73350202836	9.58346558328138	0.570140544923712	16.8089529303055	2.09845217864238e-63	2.24130834618842e-60	Acod1
Tgfb3	2099.27238425195	5.60116944482956	0.334055212680458	16.7671966555642	4.24048391199118e-63	4.20565136557126e-60	Tgfb3
Sod2	15989.702028705	5.44373935196691	0.33901997932406	16.0572818239818	5.08345061634392e-58	4.70558078719569e-55	Sod2
Lipg	4877.1476185528	8.59545473506548	0.546976392058083	15.7144894365984	1.20346773985827e-55	1.04438434799576e-52	Lipg
LOC114688725	606.55320485231	5.50292757405292	0.350955741442895	15.6798334497352	2.07798362804398e-55	1.69722368678769e-52	LOC114688725
Nlrc4	881.594222887503	3.25018225053567	0.209466385550834	15.5164860556917	2.68349383465957e-54	2.07001732745823e-51	Nlrc4
Htr7	692.408188674887	4.53275694853671	0.293317583498546	15.4534102404372	7.15552956994398e-54	5.22918568835116e-51	Htr7
Cdc42ep2	1039.6943631691	8.89320705388027	0.597568047120624	14.8823336467405	4.29261422489522e-50	2.98014742563351e-47	Cdc42ep2
Pim2	592.865293636516	4.45883959793411	0.303941529955842	14.6700570948034	1.00260660369361e-48	6.62913937727892e-46	Pim2
Socs2	916.081200029505	5.9653039344694	0.414016457977619	14.4083739173283	4.5837559331063e-47	2.89297505141732e-44	Socs2
P4ha2	1276.3746041439	2.42718634125434	0.169700926451375	14.3027288772629	2.10394868606972e-46	1.2701446741773e-43	P4ha2
Slc39a8	2393.8166085087	2.89208257415072	0.202405748840393	14.2885396819004	2.57962109014233e-46	1.49241828485943e-43	Slc39a8
LOC114686343	2108.49653339095	5.2789439400276	0.371258611531268	14.2190477905804	6.97961733189313e-46	3.87647946613344e-43	LOC114686343
Gch1	607.160023786186	8.36929321471792	0.592983192001975	14.1138793267686	3.11935359479907e-45	1.66585479476097e-42	Gch1
Dram1	1734.81218424708	3.80665824476722	0.270880818626238	14.052889621615	7.39537851322183e-45	3.8031418761513e-42	Dram1
LOC114702149	432.862163736099	4.76187691086	0.343056940400176	13.8807187672847	8.29083616370626e-44	4.11136643332362e-41	LOC114702149
Cish	374.811302271906	4.19208440907634	0.30770369611033	13.6237700816347	2.89242095923329e-42	1.38487120755015e-39	Cish
LOC114691605	1748.75692868479	6.91562362106814	0.520591849367437	13.2841565411967	2.86063655570573e-40	1.32399795253247e-37	LOC114691605
Alpk2	451.840396065553	7.22277174911665	0.547221207173979	13.1989982376913	8.89095297883443e-40	3.93074747573953e-37	Alpk2
Adora2b	1170.24948062555	3.91777743385014	0.296855570724838	13.1975877167608	9.05897869813935e-40	3.93074747573953e-37	Adora2b
N4bp1	3040.5730274648	2.76470707529722	0.210837872137687	13.1129528450739	2.77576718439303e-39	1.16792507137264e-36	N4bp1
Fignl2	281.970085294588	4.40004290765426	0.336762862404973	13.0657011174914	5.17060379983074e-39	2.07094365271565e-36	Fignl2
Rapgef2	1268.05655887192	1.89347260989122	0.144927391095182	13.0649740920794	5.22023967195158e-39	2.07094365271565e-36	Rapgef2
LOC114701735	18322.6733611004	5.6536009061555	0.43316256485219	13.0519148349874	6.19700159406878e-39	2.3901490870457e-36	LOC114701735
Tbc1d16	1673.96232029534	-3.94547620174648	0.303331224751561	-13.0071548188881	1.1141353198828e-38	4.18101862610073e-36	Tbc1d16
Lancl3	308.491225392082	5.27454418725554	0.408055902191803	12.9260333177984	3.20955434174041e-38	1.17275426408067e-35	Lancl3
Furin	4839.84751082749	2.14801797288102	0.16663320079539	12.8906962275698	5.07832643682168e-38	1.8080144250069e-35	Furin
LOC114691549	20011.4915041976	3.92882482296168	0.304991222086816	12.8817635998827	5.70175911233971e-38	1.97922313187092e-35	LOC114691549
Steap1	1540.28333882582	4.50217842672552	0.349691424592108	12.8747178515373	6.24669350457396e-38	2.11549608075633e-35	Steap1
Irak3	565.243052354124	3.93135609030325	0.305946816492293	12.8498022479089	8.62303945354811e-38	2.85073578125037e-35	Irak3
Slamf7	1404.5286894127	5.03323652321979	0.392913468348467	12.8100381602494	1.44063699133872e-37	4.65191735459025e-35	Slamf7
Gpr84	2890.11454667466	5.20922931568574	0.408634222623796	12.7479027141629	3.20245250420516e-37	1.01059211411111e-34	Gpr84
Rassf4	2788.87058699532	4.85583203286713	0.383070628551873	12.6760750392785	8.0250834504947e-37	2.47618408244709e-34	Rassf4
Socs3	13678.0789032866	5.59174957399691	0.446288145736302	12.5294602319572	5.15120621589357e-36	1.55488039799309e-33	Socs3
Csf3	3446.04274456394	13.3547685688019	1.06972083107152	12.4843493562938	9.08832391690416e-36	2.68492292736626e-33	Csf3
Arhgef3	768.687408067341	4.61113366579688	0.375735469900149	12.2722873808594	1.27596968403519e-34	3.6910081380893e-32	Arhgef3
Cebpd	1222.15444720804	4.00927124395851	0.32905509587144	12.1841943621652	3.77363936824255e-34	1.06932617608261e-31	Cebpd
Mef2c	268.475017942288	-3.38094414201464	0.278195624692872	-12.1531175975439	5.52190438408775e-34	1.53343284746117e-31	Mef2c
Aqp9	329.350021877686	5.10205654328445	0.420034899149984	12.1467443624551	5.969569630439e-34	1.62524459448325e-31	Aqp9
Cd14	17245.9294960408	3.11841893041173	0.258048430638999	12.0846266055161	1.27347377603842e-33	3.40041988082567e-31	Cd14
Cadm1	478.830274436153	-3.76055882501346	0.312187854817638	-12.045820383404	2.04036312339756e-33	5.34536640912737e-31	Cadm1
Ets2	2192.2665056613	2.98752514846247	0.248155374996532	12.0389298378253	2.21814417176656e-33	5.70350589351457e-31	Ets2
Vegfc	351.9004615094	4.99040038388567	0.41546536995669	12.0115916867052	3.08842814534665e-33	7.79687723602513e-31	Vegfc
Ehd1	3992.9605883723	3.3003028687088	0.274989551937399	12.0015573153852	3.4867331066946e-33	8.64523021186688e-31	Ehd1
Cd40	3460.20985664662	7.06954134959696	0.590229167484235	11.9776211327031	4.65489698733701e-33	1.13391657314341e-30	Cd40
Il1b	59874.6019304218	11.4873993038464	0.976424849341658	11.7647551796655	5.92981091185825e-32	1.41957628467503e-29	Il1b
LOC114707940	989.466953133989	7.63091442585822	0.652239693017209	11.6995554050969	1.28122995491236e-31	3.01523354643357e-29	LOC114707940
Ccn2	2439.7314035638	4.42011414820663	0.383215825805225	11.5342682910314	8.86376191042076e-31	2.05122223543654e-28	Ccn2
LOC114708004	1363.34270582613	2.38917369874664	0.207238862239734	11.5285988010436	9.46719950358797e-31	2.15495188700523e-28	LOC114708004
Nfkbia	3179.763512379	4.2608044996938	0.371510801469511	11.4688576559287	1.89139553639553e-30	4.2358108101374e-28	Nfkbia
LOC114701719	30063.7839262825	10.5889000622948	0.930848379604103	11.3755368697084	5.53611412421337e-30	1.22014197801115e-27	LOC114701719
Ttyh3	897.326331948038	-2.53996588297494	0.223832751186218	-11.3476060563711	7.62210388365614e-30	1.65363925663384e-27	Ttyh3
Fgr	13741.2107652401	2.37726385975147	0.210692063782389	11.2831200998952	1.59004545889662e-29	3.39658172258147e-27	Fgr
Tnip1	8729.58371411621	3.76329689845321	0.334041930840691	11.2659416408654	1.9327468782949e-29	4.06608945532193e-27	Tnip1
Egln3	1354.99414699015	4.12024622871988	0.365940824405291	11.2593237866147	2.08351293566706e-29	4.31784733011002e-27	Egln3
Snx10	1022.29844653711	2.1259768111746	0.188893530011142	11.2548948132273	2.19087340224853e-29	4.47357017503248e-27	Snx10
LOC114691037	2928.98016673727	1.77828755051974	0.159665175088531	11.1376043619638	8.23035019142597e-29	1.65620887547753e-26	LOC114691037
Slc2a6	7564.53619170159	5.9023101522595	0.533885913766459	11.0553771883957	2.06467127385916e-28	4.09542294821921e-26	Slc2a6
Stx11	422.690286369373	3.3840336862746	0.306571180903949	11.0383294225391	2.49631115182863e-28	4.88187047086487e-26	Stx11
LOC114691550	21186.8067350598	3.64230863781863	0.331537880911029	10.9861009782954	4.45769838443412e-28	8.59654750942608e-26	LOC114691550
Fgd2	146.824432155803	-5.52455012314132	0.505876822897755	-10.9207417163247	9.17435034288823e-28	1.74501170563018e-25	Fgd2
Il1a	13808.3020274105	11.6931217355375	1.07175031293542	10.9103040086932	1.02911616060941e-27	1.93098349865697e-25	Il1a
Sort1	233.742800557667	-3.63258002346971	0.333418075196547	-10.894970290163	1.21806313632789e-27	2.25504088638837e-25	Sort1
LOC114705361	384.917330421718	5.27942082146776	0.489626034807363	10.7825573931028	4.1615217768277e-27	7.60299077253323e-25	LOC114705361
Nfkbiz	1246.41445669374	3.71758957038798	0.345184637837979	10.7698581074541	4.77736883436347e-27	8.61477483962815e-25	Nfkbiz
Upp1	2575.19233602191	4.76651521347421	0.443331105354343	10.7515921078095	5.82474187204355e-27	1.0368787294016e-24	Upp1
Maff	1110.52530511594	3.91882902561732	0.365244857104523	10.7293202064057	7.413956413903e-27	1.30307322540561e-24	Maff
Dnah17	232.12443186131	4.24815360499496	0.396573868207941	10.7121369952885	8.92768231357608e-27	1.54951086155005e-24	Dnah17
Zc3h12a	1685.08576413019	4.6154594468432	0.432044460145109	10.6828344594282	1.22473988381089e-26	2.09944608477954e-24	Zc3h12a
Smtnl2	229.436302446431	6.57619742811336	0.619745877224256	10.6111192825793	2.64560600186269e-26	4.4797852848614e-24	Smtnl2
Macc1	256.390488333812	4.79540648735944	0.452811140570186	10.5903014694404	3.30525650734912e-26	5.52933573548705e-24	Macc1
LOC114707745	6035.50532137329	6.51155554457843	0.615730802618392	10.5753285638595	3.87815760932114e-26	6.41050219112191e-24	LOC114707745
Dusp16	533.641931736061	2.037785992651	0.193871527788588	10.511012193978	7.68640991782608e-26	1.25559766716488e-23	Dusp16
Dcun1d3	538.127368552528	2.10827046622503	0.201969570679659	10.4385549720702	1.65307811526309e-25	2.66895228260791e-23	Dcun1d3
Hbegf	748.187319560517	3.21756165728765	0.309314570859215	10.4022311278447	2.42194810749947e-25	3.86537350260117e-23	Hbegf
Il10	1053.86767684825	7.2586894448386	0.699160220236182	10.3820114971452	2.99399397966145e-25	4.72404618268173e-23	Il10
Gas6	221.578945379094	-4.31648861794149	0.416453189751194	-10.3648830749029	3.58196268854948e-25	5.588264261855e-23	Gas6
Tfpi	701.041012237693	3.19669024008581	0.30892889638711	10.3476569445939	4.28852578371696e-25	6.61624227854556e-23	Tfpi
Acsl1	1705.29757147926	3.57202875841555	0.345305613106358	10.3445429869549	4.43024971720244e-25	6.7597821234457e-23	Acsl1
St3gal4	1985.90712191007	4.08428064803989	0.395896623473221	10.3165331702208	5.93267500975155e-25	8.95382527286959e-23	St3gal4
Tox2	280.838167899714	-2.903980628402	0.282325618810449	-10.2859267275766	8.15537182874671e-25	1.2176057832489e-22	Tox2
Cd274	308.286733387856	6.83793841586222	0.665577767865069	10.2736881338387	9.25955720402071e-25	1.3677548061471e-22	Cd274
Il4r	1634.76447377273	2.61524866041102	0.256226627224207	10.2067793997171	1.84900393579846e-24	2.70246522616439e-22	Il4r
Mtss1	577.429986743662	-1.96965910439048	0.193968292086541	-10.1545416686543	3.16292813957028e-24	4.57471429353472e-22	Mtss1
LOC114690363	1007.22138473791	5.16592976702049	0.510983954845187	10.109769040763	5.0002011765818e-24	7.15750446771529e-22	LOC114690363
Rala	1426.26166773131	1.86953574808428	0.184999450792301	10.1056286387747	5.2159960083863e-24	7.39021475269834e-22	Rala
LOC114704501	2369.03076452888	3.58066675413012	0.35480795245519	10.0918446989497	6.00306284591438e-24	8.41944723389102e-22	LOC114704501
Fpr2	2815.2626239383	10.5556050280896	1.04924572825106	10.0601839434545	8.28434159038608e-24	1.15028082982511e-21	Fpr2
Ptpre	1508.63486727662	1.50838320042208	0.150642143137168	10.0130227107073	1.33606753875952e-23	1.83676215600752e-21	Ptpre
Il1rl1	333.188924147012	3.97716954622591	0.398677814435108	9.97589883916972	1.94333827091191e-23	2.64541685211882e-21	Il1rl1
LOC114702823	11987.1295705475	12.3382594929161	1.23767349964257	9.96891304247793	2.08498057326859e-23	2.81067526794509e-21	LOC114702823
Abcb5	222.986070322719	5.26106603588177	0.52957526935707	9.93450098655279	2.94647516908857e-23	3.93382766565334e-21	Abcb5
Adora2a	318.317251637034	5.98620360474932	0.603889469788938	9.9127471238098	3.66429687558928e-23	4.84559639214831e-21	Adora2a
St3gal6	950.506693067018	2.89787313770117	0.293263557578876	9.8814634918345	5.00958604621507e-23	6.56208511808455e-21	St3gal6
LOC114706630	721.925469716654	2.26795186969428	0.229547252981369	9.88010895464018	5.07776697033728e-23	6.58923311991899e-21	LOC114706630
Ldlr	1353.18647264901	1.9149250872777	0.194907061775124	9.82481121944706	8.80388251655404e-23	1.13186952539216e-20	Ldlr
Lrrc8c	718.495375211016	2.33358410633568	0.239164223626107	9.75724575755885	1.71756377472863e-22	2.1879241295511e-20	Lrrc8c
Lhfpl2	1832.34773090747	-1.47286027909998	0.15120491867996	-9.74082253380549	2.01913323965714e-22	2.54869682114903e-20	Lhfpl2
Pml	814.48563023862	2.85959020552694	0.293702077968247	9.73636354672337	2.10969054509687e-22	2.63901380348378e-20	Pml
Pfkfb3	5044.35211359275	3.64519825476156	0.376311597882143	9.68664871153717	3.43618954930218e-22	4.25995463321971e-20	Pfkfb3
LOC114707726	1857.69697717559	9.94319208012541	1.02727860740494	9.67915812560666	3.69748068730865e-22	4.54332029586554e-20	LOC114707726
LOC114697897	1771.51755760331	2.2698651866124	0.235016839323123	9.65830871162203	4.53285348843764e-22	5.52093602517164e-20	LOC114697897
Plpp3	221.347511933732	4.97097254030346	0.514878872497564	9.65464462775557	4.69785255147671e-22	5.67214631976123e-20	Plpp3
Clec4e	1930.64380894999	3.41607501674851	0.354894291022765	9.62561276177131	6.23342794562351e-22	7.46130577801573e-20	Clec4e
Zmiz1	1711.62280312411	-1.26925747212101	0.131995166523914	-9.61593901918416	6.84816128176226e-22	8.12707003395462e-20	Zmiz1
Csf2	464.250381209643	10.7392641142408	1.12116465670547	9.5786680841314	9.83044370615978e-22	1.15674331237312e-19	Csf2
LOC114708015	1667.77795075253	11.8129395208156	1.23796363991404	9.54223463431924	1.39787174450356e-21	1.63104614894386e-19	LOC114708015
LOC114700873	123.982442635579	-2.91592478293874	0.305884788692825	-9.53275511149058	1.53163375444641e-21	1.76729288353735e-19	LOC114700873
Il6	3734.14753891118	10.6172276142847	1.11382957816296	9.53218321944345	1.54009678723817e-21	1.76729288353735e-19	Il6
Tns1	287.729234393767	-4.23213651241945	0.444494406443973	-9.52123682787647	1.71130006605517e-21	1.94765585386689e-19	Tns1
Vcan	3788.45497550232	3.15575448823767	0.332445954681864	9.4925338804546	2.25485297915456e-21	2.54541736711879e-19	Vcan
Tsku	360.404137875616	3.90596621399374	0.4120637621868	9.47903351963054	2.56649072500028e-21	2.87384868682491e-19	Tsku
Flrt3	565.8001039274	2.88244817901432	0.305809244826295	9.42564107455811	4.27486106567891e-21	4.74851567175613e-19	Flrt3
Nfkb1	3929.9264735699	1.96661050902367	0.208793383779218	9.41893116260428	4.55703064740446e-21	5.02177543961992e-19	Nfkb1
Itgb8	443.51634556922	5.87644404668099	0.624319790597222	9.41255448759618	4.8422288640953e-21	5.29404313212309e-19	Itgb8
Hnmt	126.555839177753	-4.37977976545161	0.467229469655771	-9.37393732608176	6.987609278883e-21	7.57991834666331e-19	Hnmt
Gpr34	91.4481396455003	-6.70138267740999	0.718106639613345	-9.33201603736496	1.03875958598294e-20	1.11069666865086e-18	Gpr34
Pcyox1	479.822109096535	-2.0478233994571	0.219443363550232	-9.33189943102717	1.03990325476854e-20	1.11069666865086e-18	Pcyox1
Gnao1	480.529334864102	3.08690007815884	0.333564496238897	9.25428249398585	2.15674039594113e-20	2.28598018302615e-18	Gnao1
LOC114685644	17240.647068868	1.95458983402323	0.211306376039104	9.25002771171238	2.24434476654121e-20	2.35498268506652e-18	LOC114685644
LOC114697855	672.332451706348	3.73198659677373	0.403480462143267	9.24948528349952	2.2557630328689e-20	2.35498268506652e-18	LOC114697855
LOC114688399	3669.60517650993	8.35842576236372	0.904131220273712	9.24470428068321	2.35892088474543e-20	2.44429973766345e-18	LOC114688399
Limk2	764.897051433171	1.84832548564762	0.200153199077166	9.23455380263508	2.59364740020243e-20	2.66761438161561e-18	Limk2
C4H15orf48	1951.00541297658	8.58171505014724	0.930894038621363	9.21878827675876	3.00476448409238e-20	3.06773197511931e-18	C4H15orf48
Rhof	272.812023132181	3.36794012218876	0.365753985253285	9.20821168867499	3.31603221134923e-20	3.36081074850979e-18	Rhof
Ifrd1	1826.2847750969	1.90280321420073	0.206932577277937	9.19528108735155	3.74015446805609e-20	3.76319165137383e-18	Ifrd1
Hck	4390.70408660879	2.03147156535852	0.221760133366142	9.16067074150073	5.15757350133731e-20	5.1520077745373e-18	Hck
Prkch	681.823570679556	1.28704226887803	0.140540213599888	9.15782206324369	5.29552419407488e-20	5.25202524533783e-18	Prkch
Slco3a1	886.716780078332	3.43942098779243	0.375774918853243	9.15287533901557	5.54379388384791e-20	5.45926085654101e-18	Slco3a1
Arid3a	388.058790440931	1.81410510774345	0.198406131625517	9.14339235829414	6.05233320929281e-20	5.91807370500216e-18	Arid3a
Cemip2	1537.79239724804	3.20088216128249	0.351719581369007	9.10066521978564	8.97802246605778e-20	8.71747146442044e-18	Cemip2
Sqor	1570.29556624914	3.00799948811055	0.331490861772771	9.07415508235779	1.14562869302526e-19	1.10465655573998e-17	Sqor
Plxnc1	1981.94469738605	-2.10739406068764	0.232264985244592	-9.07323184537867	1.15538098601685e-19	1.10637689592027e-17	Plxnc1
LOC114688035	1100.42065119606	5.54483647487024	0.613707133543501	9.03498781716085	1.64020699496931e-19	1.55988178939375e-17	LOC114688035
Adm	77.5792501378555	4.39438714148229	0.487950992367298	9.00579609473257	2.14106713788878e-19	2.0223617149378e-17	Adm
Ywhag	5105.70931881138	1.64837863094113	0.183525082992195	8.981762078872	2.66464533622148e-19	2.49990543874563e-17	Ywhag
Card11	465.407250072894	-5.91150318289217	0.659068148063248	-8.96948699503054	2.97898635962612e-19	2.77605540962474e-17	Card11
Abca6	62.7616417666185	-6.91695311453439	0.774729338163307	-8.92821889375299	4.32922372901887e-19	4.00741809849513e-17	Abca6
Adgrg6	309.985799634622	3.02269254071572	0.339607867136035	8.90053745281743	5.55769078681066e-19	5.11049911091828e-17	Adgrg6
Pid1	4455.61630783694	1.5163760106013	0.17124271669903	8.85512703741106	8.35885566721034e-19	7.63570466705366e-17	Pid1
Hadh	236.559373628609	-2.20067494509958	0.250890396202323	-8.7714594835464	1.76365169402084e-18	1.60054273016205e-16	Hadh
Tgfbi	413.363269816832	-2.77125497060919	0.316562566540249	-8.75420932075632	2.05539315219831e-18	1.8531905141736e-16	Tgfbi
Rnf149	1389.02834858564	2.08192697969009	0.237926793970597	8.75028383708383	2.12816785055738e-18	1.90642649064446e-16	Rnf149
Batf	430.9808740667	5.57767846470983	0.64013604843586	8.71327037172584	2.95231375315623e-18	2.62774849119066e-16	Batf
Gpr85	199.918371105863	2.64310549469071	0.304355549097326	8.68426911396812	3.81185366682479e-18	3.37118395948167e-16	Gpr85
LOC114697278	772.38247411933	2.07671721730744	0.239255890546623	8.67990005413371	3.96116759068847e-18	3.48106405042465e-16	LOC114697278
Sptssa	1662.86690620007	1.28641891989714	0.148645595155459	8.65426868890233	4.96082174509586e-18	4.33213898934944e-16	Sptssa
LOC114706829	161.643838769987	3.01777120836456	0.349193835672357	8.64210905256667	5.51847171931255e-18	4.78899873891592e-16	LOC114706829
Ginm1	2187.9658193438	2.70939484157488	0.313821955302954	8.63354139438496	5.94811169706226e-18	5.12978452880183e-16	Ginm1
Il13ra1	1831.33771158558	1.44189114050028	0.167028184748115	8.6326217498844	5.99614651399766e-18	5.13928977449737e-16	Il13ra1
Treml2	92.378670788982	3.14560688938926	0.365219078521926	8.61293145505926	7.121567758049e-18	6.06643977426444e-16	Treml2
Slamf1	974.531755285619	10.3429354975075	1.20393567940243	8.59093693663198	8.62629730100797e-18	7.30342305027413e-16	Slamf1
Pla2g4a	553.709746586297	1.48849433850387	0.173280355592915	8.59009282045083	8.68990944559959e-18	7.31269046376669e-16	Pla2g4a
Slc16a14	373.341962883279	8.66903933008397	1.01044164453891	8.5794557032929	9.53231198282262e-18	7.97326216153566e-16	Slc16a14
LOC114692807	1674.62197355618	2.87279698583809	0.336130609037172	8.54666879064379	1.26692093998293e-17	1.05336510489e-15	LOC114692807
LOC114685651	261.424191349844	11.1699979284908	1.31130114246475	8.51825531662045	1.61974814501211e-17	1.3387025591365e-15	LOC114685651
Slamf9	6517.06233435493	4.51966286832934	0.530908419513714	8.51307438761119	1.69381333573228e-17	1.39163302761199e-15	Slamf9
Cd47	2330.86373905355	3.25166721531735	0.382040127458009	8.51132376316869	1.71958744192639e-17	1.40449833124399e-15	Cd47
Tmbim1	2531.26799490836	2.04602028398978	0.240463220418151	8.50866207493968	1.75951821028594e-17	1.42870820759183e-15	Tmbim1
Fam20c	2058.26693365478	-2.19840558589914	0.258741010560099	-8.49654865744025	1.95311077969917e-17	1.57668274279785e-15	Fam20c
Icam1	4042.19508861946	2.27966159259643	0.268588291312961	8.48756876724813	2.11004884281317e-17	1.69352764060468e-15	Icam1
Wdr91	984.371147574955	-1.06480836356677	0.125923864295552	-8.45596956163602	2.76777806764465e-17	2.20865508443942e-15	Wdr91
Gpr171	509.534918247887	-3.20340432871356	0.379111549844254	-8.44976717282704	2.91884316378584e-17	2.31589356166665e-15	Gpr171
Rhbdf2	2769.02459127694	2.12736621514799	0.252285254845902	8.43238427250695	3.38692673372583e-17	2.67201577828313e-15	Rhbdf2
Srgn	5853.50529235891	4.01422546681882	0.476854352740074	8.41813741187953	3.82516970094862e-17	3.00070515806054e-15	Srgn
Hdac9	74.2283510631609	-4.30307704016256	0.513314056702819	-8.38293240555813	5.16251256150696e-17	4.02704982677102e-15	Hdac9
Slc25a33	202.101354737067	1.9408535018301	0.231620966026927	8.3794379028903	5.31810643431836e-17	4.12524624807321e-15	Slc25a33
Il1r1	1085.10166427822	3.26002841543945	0.391791861790456	8.3208170801236	8.73589797703094e-17	6.73877463394859e-15	Il1r1
Steap4	129.069492218778	5.12372113022208	0.618428629409179	8.28506457587041	1.18045017075329e-16	9.05555282923174e-15	Steap4
Ext1	1344.90815173013	1.73856277691547	0.211156097879671	8.23354283571861	1.81756345474397e-16	1.38664113017143e-14	Ext1
Reps2	198.950355999712	-4.05021325308135	0.495905182707173	-8.16731382191052	3.15331847889031e-16	2.39255885679737e-14	Reps2
Plac8	719.407317897499	6.70071544089461	0.820880310562153	8.16284098263466	3.27235183707939e-16	2.46938072053518e-14	Plac8
Fcrlb	1250.5918619547	2.93635584779894	0.360289466162283	8.14999083674663	3.63951849473063e-16	2.73160617834242e-14	Fcrlb
Smurf1	1306.34714680789	1.43668083662734	0.176534112005936	8.13826189342391	4.00992720123198e-16	2.99343221446807e-14	Smurf1
Stab1	5242.80352478953	-1.94707836467208	0.239305561453096	-8.13636905406274	4.07308942015971e-16	3.0243233475357e-14	Stab1
LOC119088214	96.8057992716904	-4.17880361418706	0.51457954805252	-8.12081169957527	4.63076032702736e-16	3.42011208195611e-14	LOC119088214
Efnb2	479.917897626694	2.40858736400295	0.296628681693634	8.11987347363331	4.66669943900278e-16	3.42841913812453e-14	Efnb2
Ncf1	26008.105365724	3.51731464749879	0.434369891613433	8.0975102450909	5.60953813475958e-16	4.09939142111246e-14	Ncf1
LOC114697491	644.273086360904	-1.92603854150981	0.238179052744982	-8.08651524688031	6.13960344579319e-16	4.46326669344704e-14	LOC114697491
Samsn1	2269.90433073063	2.15624644585563	0.267198142791874	8.06984069322359	7.03899510377651e-16	5.09043994874671e-14	Samsn1
LOC114681707	1454.9625790636	2.99844248620449	0.37170988576722	8.06662023533654	7.22709063370341e-16	5.1993861890659e-14	LOC114681707
Pdcd4	123.40459651048	-3.59148651851615	0.445523235270574	-8.06127769370991	7.55010969312975e-16	5.40377696335601e-14	Pdcd4
Icoslg	579.575045365848	2.36384465644094	0.29368665418567	8.04886644575447	8.35643740988648e-16	5.95021197109096e-14	Icoslg
Parp16	467.199771863443	-1.99610596739624	0.248555280865678	-8.03083306234381	9.68130119760644e-16	6.85841158820232e-14	Parp16
LOC114696009	16611.4052374177	2.38950997057684	0.297784425362376	8.02429464760969	1.0211094618282e-15	7.19700755202259e-14	LOC114696009
Itm2b	5938.89985626599	-1.93813590633127	0.241608340367712	-8.02180878102781	1.04199262568255e-15	7.30710485232432e-14	Itm2b
Cd38	1650.72708537725	3.69712262436302	0.461413403493663	8.01260344057995	1.12305308843537e-15	7.83597594619356e-14	Cd38
Slc9a9	184.40549106284	-3.60863288735314	0.45081970480522	-8.00460327906977	1.19852429797086e-15	8.32075493866272e-14	Slc9a9
S100a9	614.366630653281	12.1518786608526	1.51953011784933	7.99712919020768	1.27353596604606e-15	8.79753576544755e-14	S100a9
Fzd8	214.681260641862	-2.81977266938765	0.353382021357998	-7.9793891566743	1.47059238902191e-15	1.01085026344402e-13	Fzd8
Antxr2	3031.91030131867	2.23861418211627	0.281553369099371	7.95094084392282	1.85100324104039e-15	1.26606798038649e-13	Antxr2
Fcgr2b	9079.9886128557	2.37132621558474	0.298676988127402	7.93943393648137	2.03106032566989e-15	1.37851584120977e-13	Fcgr2b
Vgf	1036.16527197461	7.86112957682472	0.990169236654448	7.93917775448736	2.0352592542168e-15	1.37851584120977e-13	Vgf
Osm	521.217095514007	2.9479845912304	0.371746493277527	7.93009387994303	2.18980282921303e-15	1.47599088755451e-13	Osm
Mtfp1	69.7964532504685	-2.64487463017579	0.333644661040734	-7.92722000084062	2.2410606708076e-15	1.49781471597337e-13	Mtfp1
Zhx2	381.262806241961	2.86337702283833	0.361215022593231	7.92707070232462	2.24375557020138e-15	1.49781471597337e-13	Zhx2
Mgat4b	2423.65713835228	1.80898880380519	0.228256122326881	7.9252586321193	2.27671970962222e-15	1.5125479984739e-13	Mgat4b
Ano8	333.261577147613	-1.69854258404345	0.214507462215753	-7.91833797527772	2.40706340625746e-15	1.59152739980404e-13	Ano8
Abhd12	771.937164358077	-1.81901838658054	0.230093001040914	-7.90557895438587	2.66691170642881e-15	1.7502915482575e-13	Abhd12
Hdac5	1170.12676872256	-1.68810835772229	0.213540713816159	-7.90532319366324	2.67239328938128e-15	1.7502915482575e-13	Hdac5
Il12b	724.388338467312	12.6969050790048	1.60925198276069	7.88994216879763	3.0232660127327e-15	1.97080040313585e-13	Il12b
Arhgap21	2492.82775868716	2.18216460530799	0.277164146749962	7.87318500930277	3.45724812799499e-15	2.24317244192572e-13	Arhgap21
Tnf	2083.58986920244	3.65144123828346	0.464133778611467	7.86721718295821	3.62616818893224e-15	2.3418300141081e-13	Tnf
Tes	1537.26674071832	1.72384302234223	0.21950666493517	7.85326050510292	4.0535847408764e-15	2.60574185773467e-13	Tes
Stxbp6	319.714924516107	-2.32479756894454	0.296410053336861	-7.84318056278096	4.3927563917237e-15	2.81075679719279e-13	Stxbp6
Oxct1	1645.34111493802	-1.78982364565039	0.228221699893698	-7.84247793476285	4.41741369935256e-15	2.81356831263808e-13	Oxct1
Slc16a1	1588.46893197347	1.74968315981924	0.223696764543573	7.82167396738733	5.21254702624893e-15	3.3048500209802e-13	Slc16a1
Agfg1	1225.22762589534	1.27574854052832	0.163628759515602	7.79660338625667	6.35957216659139e-15	4.01375725150552e-13	Agfg1
Ier5l	301.078293912003	-2.02445355972294	0.259812687456104	-7.79197343880666	6.59706038118725e-15	4.14480467840656e-13	Ier5l
Filip1l	635.383370719317	2.10427304500801	0.27041031518383	7.78177801234204	7.15122720450421e-15	4.47273827633067e-13	Filip1l
Hspb7	506.975547384889	-2.64527997226041	0.341015405112121	-7.75706883796254	8.69147585643979e-15	5.41171041554558e-13	Hspb7
Wfdc12	335.382020022356	9.89779305495187	1.27691722388431	7.75131924749463	9.09427276529978e-15	5.63723113152623e-13	Wfdc12
Rcl1	251.545191775321	1.86168508556732	0.240310128719066	7.7470104797111	9.40811946361918e-15	5.8058550556601e-13	Rcl1
Phlda1	276.985070099143	4.04459742673197	0.522844000179457	7.73576329716652	1.02784541221726e-14	6.31488210116668e-13	Phlda1
Nab2	461.763345939899	-1.53520841021729	0.19853944201509	-7.73251095417404	1.05445743212743e-14	6.44984204629488e-13	Nab2
Mbnl1	1640.46691120738	-1.85444245301109	0.240315787643336	-7.71669007349345	1.19389484136657e-14	7.27071485630474e-13	Mbnl1
Sh3pxd2b	1496.25665629333	1.37424290882204	0.178141883135847	7.71431672681979	1.21632078271449e-14	7.37494064104399e-13	Sh3pxd2b
LOC114691024	163.029978722639	-4.13590008934124	0.536590024495561	-7.70774688409335	1.28058411611653e-14	7.73083063142524e-13	LOC114691024
Net1	2584.74242711333	2.00582118587367	0.260443023862185	7.70157386490438	1.34400447452667e-14	8.07857235013108e-13	Net1
Rac2	6549.78191579183	2.04664711613461	0.265946464151753	7.69571094942915	1.40709577856293e-14	8.42134693333891e-13	Rac2
Vdr	1301.59312710388	3.62075364113368	0.471223532041598	7.68372841111435	1.54524076610502e-14	9.20844121775459e-13	Vdr
Hspa5	24314.5408450056	0.949064826401352	0.123847889938691	7.66314893916375	1.81428737868342e-14	1.07655471166749e-12	Hspa5
Mettl7a	322.09007266315	-1.58968215747514	0.207946496186444	-7.64466911743414	2.09483314497063e-14	1.2377343922518e-12	Mettl7a
LOC119087998	163.405276078969	-2.19759907156332	0.28764190545701	-7.64005184874484	2.17134283522626e-14	1.27750403674223e-12	LOC119087998
Mgat1	1305.35773350978	-1.124608195727	0.147420101510914	-7.62859463669372	2.37326593962959e-14	1.39041339965219e-12	Mgat1
Ifitm10	45.6283358760145	-5.26864436573852	0.692001199930123	-7.61363472530182	2.66493264405031e-14	1.55473066229574e-12	Ifitm10
Anxa3	854.945566138623	2.04809679204428	0.269359704542049	7.60357528430744	2.88059550182225e-14	1.67351751225113e-12	Anxa3
Dapk1	853.882314774962	-2.21377063948777	0.291755018375825	-7.58777227487514	3.25452232601245e-14	1.88287677069512e-12	Dapk1
Abca2	614.755515986227	-2.02700778570512	0.267204210389374	-7.5859874466474	3.2996437255855e-14	1.90106029584044e-12	Abca2
Rgs2	942.468946177343	-2.61102258518742	0.34477678008872	-7.57308129774729	3.64474050619404e-14	2.09120751770679e-12	Rgs2
LOC114707073	751.683775662315	-2.00421683527103	0.265376463951487	-7.55235338291874	4.27462739916264e-14	2.44251857766968e-12	LOC114707073
Rhoq	1247.35925288232	2.58771756448149	0.343264364469864	7.53855579642806	4.75204653104748e-14	2.70418713457353e-12	Rhoq
Rnf166	377.455741953811	-1.65377915512304	0.219434471479637	-7.53655131744655	4.82563119611464e-14	2.73485261869599e-12	Rnf166
Copg2	1170.62272543595	1.53723360006976	0.20400925784085	7.53511686841668	4.87897659971173e-14	2.7538451254877e-12	Copg2
Dhrs3	80.3579990690267	-5.16224059821499	0.686749425374485	-7.51692015672239	5.60816421224975e-14	3.15260567154202e-12	Dhrs3
Lif	132.74177015247	5.27831135513194	0.702774529023008	7.51067538328376	5.88230901903303e-14	3.2933814810191e-12	Lif
Slc9a3r1	3723.11542802287	2.22986278966467	0.297361015300363	7.49884038232883	6.43848717823845e-14	3.59029696666028e-12	Slc9a3r1
Marcksl1	742.486694349384	3.76452249160247	0.502851566312571	7.48634934004055	7.08157498811824e-14	3.93310674840087e-12	Marcksl1
P2ry12	47.0729997925198	-4.75699519101592	0.63610418932412	-7.47832708989132	7.52746564458448e-14	4.16409802689464e-12	P2ry12
Csf2rb	3784.87118608048	2.60580243062557	0.348985406452065	7.46679483568461	8.21717339981907e-14	4.5275973276384e-12	Csf2rb
Il23a	174.50145642832	5.64570448122997	0.756873167648025	7.45924776111952	8.70178430827341e-14	4.77566304823622e-12	Il23a
Atf6	1311.01059867703	2.05338818026924	0.275526258345472	7.45260430929447	9.15154493412103e-14	4.99797111972358e-12	Atf6
LOC114706397	175.513189565033	-6.47159852137502	0.868413163000002	-7.45221145545326	9.17884505242718e-14	4.99797111972358e-12	LOC114706397
Itpkb	501.604306901902	-2.82127742519898	0.37875606997926	-7.448797917228	9.41945225278456e-14	5.10894900507475e-12	Itpkb
LOC119087305	344.463780819625	-1.7043755481023	0.229337327508784	-7.43174068790447	1.07177760142349e-13	5.79051828628993e-12	LOC119087305
Bst1	1879.38890242091	4.44677348259352	0.60043491090688	7.40592094466532	1.30243408601119e-13	7.00941755204085e-12	Bst1
Slco5a1	98.3764714189303	2.87711229845034	0.388530731592613	7.40510869412278	1.31043091454456e-13	7.0252251924522e-12	Slco5a1
Appl2	205.315597542079	-1.86794077534482	0.252392073713213	-7.40094864257631	1.35215023687603e-13	7.22100232270143e-12	Appl2
Tnfaip3	2122.82683674195	2.44235953030127	0.330143180432743	7.39787969298618	1.3837612724587e-13	7.35456655762844e-12	Tnfaip3
Malt1	2140.7710058903	1.31608935285206	0.177910090165751	7.39749696954184	1.38775400655286e-13	7.35456655762844e-12	Malt1
Plekhh1	80.544384321703	3.02844242559149	0.409705929390019	7.39174663666772	1.44912459794256e-13	7.65060648001232e-12	Plekhh1
Pik3cd	1285.80341996557	-1.58763245996815	0.215021340196438	-7.38360415072164	1.54061046765403e-13	8.10279406946071e-12	Pik3cd
Rbl2	209.965323769192	-1.630630047743	0.221303576329522	-7.36829505780325	1.72823953887655e-13	9.05017461586287e-12	Rbl2
Nadk	3727.53260490871	1.17918640872676	0.160044439689219	7.36786864333778	1.73377489940189e-13	9.05017461586287e-12	Nadk
Ugp2	2266.78470166266	1.67511121196062	0.227570268083977	7.36085265471709	1.82739188012991e-13	9.50312219311003e-12	Ugp2
Sipa1l1	502.85584415089	2.18197128517665	0.296938282992612	7.3482316365079	2.00846223146036e-13	1.04057828670997e-11	Sipa1l1
Slc13a5	311.40244041049	5.08792706319298	0.693057133239735	7.34128085430587	2.11559334923468e-13	1.09200794253248e-11	Slc13a5
Foxp1	630.537139123353	2.21815232342504	0.302191824837046	7.34021287512048	2.13254395132554e-13	1.09668047274648e-11	Foxp1
Mospd1	337.216128017902	1.93978353547642	0.264511663641466	7.33345179857821	2.24299177614595e-13	1.149222908184e-11	Mospd1
Clic5	248.689942007895	3.03406974797493	0.413947483820819	7.32960065361397	2.30839552313676e-13	1.17838499407183e-11	Clic5
Sdc1	3252.568621097	3.43574462889262	0.470598981059727	7.30079062465409	2.86081635804299e-13	1.45503425389842e-11	Sdc1
Tnip3	122.350146854876	9.79554672343525	1.34427177402151	7.28687971639169	3.1721587547585e-13	1.60749723758474e-11	Tnip3
Ftl	46116.0641293832	-1.43834597951027	0.197517743131959	-7.28211023831582	3.28638345312406e-13	1.65932488169555e-11	Ftl
Cerk	2141.46304423466	-2.3234381127227	0.319158895967389	-7.27987890069686	3.34119966134395e-13	1.67483331581257e-11	Cerk
Mppe1	226.217287692441	-1.33833255425273	0.183839971316362	-7.27987795401501	3.3412231075267e-13	1.67483331581257e-11	Mppe1
Arhgap26	910.367329236904	1.11299689963148	0.15295324920074	7.27671301817692	3.42051823954578e-13	1.70841351640623e-11	Arhgap26
Rab11a	2790.0444432539	1.27137487666266	0.174942172725984	7.26740074649719	3.664704117627e-13	1.82381421767924e-11	Rab11a
Il33	118.552952354711	4.83574087466567	0.667836399024992	7.24090642816956	4.45695837749178e-13	2.21017382398119e-11	Il33
Cd180	1131.63417351567	-4.08764258750348	0.565044776087141	-7.23419233394183	4.6830770082247e-13	2.3140400092242e-11	Cd180
Vsig4	614.439920590399	-2.14421800436747	0.296481751860397	-7.23220903449433	4.75199994647912e-13	2.33977018641357e-11	Vsig4
Sema7a	757.594104715964	-2.82039008287274	0.390474925383594	-7.22297361373988	5.08628863007583e-13	2.4955165239789e-11	Sema7a
Ell2	1380.48776290576	1.95756928408115	0.272368817757149	7.18720042992063	6.61332947343871e-13	3.23331266685551e-11	Ell2
Tjp2	503.738759909599	2.26519035034415	0.315349109781562	7.18311953350117	6.81384760603281e-13	3.31965873718475e-11	Tjp2
Map4k4	1551.39394015011	1.39980663299849	0.194919848680155	7.18144736145084	6.89772418330262e-13	3.34877273724325e-11	Map4k4
Eml4	573.877141571326	1.28828098549869	0.179719275876294	7.16829610634223	7.5936921271803e-13	3.67381237581528e-11	Eml4
Mccc1	426.916496777018	-1.47379299981737	0.205646001578193	-7.1666504016952	7.68549584230064e-13	3.70531631147029e-11	Mccc1
Tgm2	4677.89521554485	1.87455865731569	0.261816509483245	7.15981838202473	8.07840151432494e-13	3.8812666099101e-11	Tgm2
Slc16a11	694.477802596259	-2.41802808861055	0.337774008306801	-7.15871567718215	8.14363880910331e-13	3.89911809877239e-11	Slc16a11
Mmadhc	759.022900320938	0.984859755805661	0.137753553991858	7.14943264450275	8.71372910951833e-13	4.15773638095058e-11	Mmadhc
Aak1	919.913245585162	-1.38239100409573	0.194128665475995	-7.12100400374243	1.07143679120173e-12	5.09482871432741e-11	Aak1
Tnfsf15	721.380906202509	7.45137064944094	1.04800361209289	7.11006199163792	1.15990843765315e-12	5.49669920027783e-11	Tnfsf15
Tifa	264.757974541262	1.80778139072522	0.254363502941537	7.10707853060479	1.18525001960141e-12	5.59768589189304e-11	Tifa
Etv5	162.906178682692	-2.63610074934588	0.371202744684008	-7.10151200953512	1.23399285726768e-12	5.80813248242769e-11	Etv5
Acvr1b	836.970844406857	1.3758437157176	0.194204203075152	7.08452079785929	1.39526257912637e-12	6.54500706458433e-11	Acvr1b
Trerf1	34.9710676473559	-5.44560666054258	0.768955860143839	-7.08181957222348	1.42273823541189e-12	6.65142100966129e-11	Trerf1
LOC114697326	494.319538575584	-2.41516467951749	0.341232452463114	-7.07776960275655	1.46493008129683e-12	6.82568932174714e-11	LOC114697326
Ndufaf4	636.59579536281	0.915700311265124	0.129900945596848	7.04921975015511	1.79923814355767e-12	8.35532495762482e-11	Ndufaf4
Ptpn1	2189.20884154826	2.5662674510468	0.364190192617594	7.04650345634492	1.83469570462794e-12	8.49158328625298e-11	Ptpn1
LOC114701418	141.84054440648	2.91988906428115	0.414833857489152	7.03869515847679	1.94048377045223e-12	8.951367824827e-11	LOC114701418
Smarca2	197.368015564089	-2.92432868615959	0.416308578875758	-7.02442571338967	2.14948500909415e-12	9.8570999009485e-11	Smarca2
LOC114687921	662.085101908917	2.87115930478307	0.408745192459627	7.02432556455488	2.15102720200749e-12	9.8570999009485e-11	LOC114687921
Arid5a	586.952248360036	2.24308129514087	0.320563436410183	6.99730861466899	2.6092612299768e-12	1.1917629005996e-10	Arid5a
Rpl22l1	475.928000780033	1.25176078621967	0.178976138242885	6.99400936073909	2.67139722995184e-12	1.21614264058627e-10	Rpl22l1
Tysnd1	113.239795903956	-1.76857509119344	0.253283576481006	-6.98258890594143	2.89789460410737e-12	1.31494335222323e-10	Tysnd1
Suco	653.424314790914	1.74580885584563	0.250675066554746	6.96442960937385	3.29736955199523e-12	1.4913347306011e-10	Suco
Matk	537.649538013113	-2.78556373876968	0.401078051755455	-6.94519115812423	3.77948199089037e-12	1.70383465725691e-10	Matk
Slc16a2	233.06093078504	-2.79788396839946	0.403473702461002	-6.9344890418723	4.07692005516026e-12	1.83197524161489e-10	Slc16a2
Fn1	65457.6773496685	-1.50582726987804	0.217244823489302	-6.93147595276165	4.16472257925436e-12	1.86539267783699e-10	Fn1
Npr3	234.359937673958	4.57279316144019	0.661097675649192	6.91697056255681	4.61403917177787e-12	2.05999787460244e-10	Npr3
Ttc19	601.531859039882	1.42535725131382	0.206378307876596	6.90652649485874	4.96664210930691e-12	2.21031492588867e-10	Ttc19
Procr	527.43218306424	4.03802716808955	0.585518863499649	6.89649372516239	5.33017185722012e-12	2.36451872963263e-10	Procr
Lgals9	2196.81873703079	2.41923579478423	0.350930956254901	6.89376571563268	5.43344832010937e-12	2.40265700397193e-10	Lgals9
LOC114685824	2243.13883592463	2.37288231153339	0.344510134589068	6.88769958643964	5.67017909008016e-12	2.49937894177025e-10	LOC114685824
Mtpn	8173.45567420063	1.00767004887067	0.146323416891979	6.88659457436376	5.71437759377363e-12	2.51089028131477e-10	Mtpn
Pex5	2328.2369329325	0.986889790339332	0.143497794649553	6.87738646262469	6.09605722929786e-12	2.67014998829025e-10	Pex5
Fcgr2a	7368.96111418086	1.32037005709155	0.192942860707952	6.84332165619811	7.73776409402317e-12	3.37858032847521e-10	Fcgr2a
Tmem171	149.522916978169	3.69784551569237	0.540489059435358	6.84166580458716	7.82775334392746e-12	3.40280084569921e-10	Tmem171
Psd3	205.5883700678	2.47869420739188	0.362307993885182	6.84140082257584	7.84224897820489e-12	3.40280084569921e-10	Psd3
Pde8a	882.407936232735	2.16242090837254	0.316516516387499	6.83193702828817	8.37756263094672e-12	3.62337142080648e-10	Pde8a
Ptgs2	351.70629995099	4.51575302135519	0.661018670716415	6.83150600944599	8.40277707958003e-12	3.62337142080648e-10	Ptgs2
Tmem268	1249.93368038281	1.27180549284862	0.186179997196615	6.83105334621704	8.42933776898688e-12	3.62357135982609e-10	Tmem268
Slc37a2	1661.24328282223	-2.70612015144695	0.396588536142651	-6.82349565059936	8.88514323414635e-12	3.8077226483371e-10	Slc37a2
Ptch1	90.1961622112375	-2.68410584985891	0.393712931171983	-6.81741857416014	9.26909077320296e-12	3.96004078110533e-10	Ptch1
Sdcbp2	2024.76268676565	1.44201434583101	0.211536197404309	6.81686805154622	9.30466500745092e-12	3.96304520332687e-10	Sdcbp2
Cabin1	383.11460615388	-1.18649921946522	0.174513044871356	-6.79891420346177	1.05410565891469e-11	4.47591959450474e-10	Cabin1
Rgs18	110.291919072959	-3.52241870441072	0.518469511786484	-6.79387818248668	1.09158568298926e-11	4.62093512448349e-10	Rgs18
Zswim4	647.993186586655	2.59056760211317	0.381416928228731	6.79195759386863	1.10622069296538e-11	4.66865480906513e-10	Zswim4
Rassf8	227.038678081884	2.18051912710294	0.321238242846976	6.78785660069011	1.13811687331439e-11	4.78871296544553e-10	Rassf8
Klf11	80.626094186894	-2.54645763511913	0.375629765602753	-6.77916892723601	1.20869135996426e-11	5.07029593145127e-10	Klf11
LOC114692961	268.881150394757	1.81200315545215	0.267588432751299	6.77160494876941	1.27361520338071e-11	5.32655033100639e-10	LOC114692961
Gem	287.74677280822	-2.93893429533805	0.43431777959409	-6.76678329421547	1.31677073905853e-11	5.49049901256088e-10	Gem
Alpk1	351.47266582053	2.63475174233727	0.389434675426194	6.76558074715308	1.327755178328e-11	5.51972474583362e-10	Alpk1
Irak2	682.047359874548	1.66482053295533	0.246369567246928	6.75741144313793	1.40478849482454e-11	5.82253380616081e-10	Irak2
Nfkb2	4961.20876146474	2.43895598186094	0.361276125929699	6.75094700925666	1.46883242721701e-11	6.06986257497268e-10	Nfkb2
Tcp11l2	91.694612060326	-2.47404905346742	0.366812820768689	-6.74471805070181	1.53324468097334e-11	6.317241066859e-10	Tcp11l2
Otulinl	857.332845581355	-1.45786429461699	0.21631965641177	-6.739398161034	1.59044021991177e-11	6.53350960161979e-10	Otulinl
Psmc6	1202.93170409827	1.19543055586455	0.177397621729849	6.73870677750697	1.59802520681253e-11	6.54530383380296e-10	Psmc6
Cilp2	65.8219922709741	-2.34370735702743	0.347879790293277	-6.73711845994729	1.6155846420526e-11	6.59776257497068e-10	Cilp2
Trip10	1251.02852756735	1.2479499388172	0.185564555365254	6.72515252905282	1.75408598102482e-11	7.14237062948083e-10	Trip10
Csf1r	9772.2401715452	-1.5164972259771	0.225558248639856	-6.72330644133727	1.77646420888442e-11	7.21234080127492e-10	Csf1r
Rnf144a	138.663709001837	-3.08692919817147	0.459481522807434	-6.7182879940641	1.83872015037492e-11	7.44333215392297e-10	Rnf144a
LOC114697173	136.836361200888	-3.04893485915512	0.454164315446607	-6.71328582069887	1.90289852098096e-11	7.68074010576182e-10	LOC114697173
Glrx3	1853.8553350022	1.00314645739491	0.149448374891099	6.71232763906524	1.91543999830488e-11	7.70895199317777e-10	Glrx3
LOC114688398	696.547605649585	6.62276297298557	0.987799506993552	6.7045619339723	2.02011462719306e-11	8.1067316758889e-10	LOC114688398
Rassf1	610.438831355706	1.30528332763695	0.194727036053255	6.70314381655752	2.03982523372518e-11	8.16224016434412e-10	Rassf1
Fosl1	129.621777435377	1.87020708591137	0.279202860412372	6.69838082299426	2.10741487286385e-11	8.40846422692949e-10	Fosl1
Chdh	348.346820863361	-2.84394840439912	0.424762957933798	-6.69537762481248	2.15115400877887e-11	8.55838779710448e-10	Chdh
Ctsc	3335.990162029	-1.7604881158663	0.2633505128549	-6.68496179020654	2.30984903965198e-11	9.16350111873365e-10	Ctsc
LOC119088213	66.3117245598942	-4.1485764187373	0.621177205157	-6.6785715642749	2.41282397280422e-11	9.54474668444063e-10	LOC119088213
LOC114709884	1391.32128543079	2.43257259315968	0.364458731428238	6.67448021790268	2.48109941730516e-11	9.78695040036425e-10	LOC114709884
Irf6	61.3407136444796	4.58054476968532	0.686462836263886	6.67267698658706	2.51178844294055e-11	9.87993839383271e-10	Irf6
Arnt2	118.06709219201	3.21158961051889	0.481505001203681	6.66989876011768	2.55979945876674e-11	1.00403433573379e-09	Arnt2
Rnf19b	1275.82403969245	1.81033378913412	0.271448078313228	6.66917150559139	2.57251490415155e-11	1.00617942096181e-09	Rnf19b
Palld	5064.55589790595	2.06717731111488	0.31144318598441	6.63741383386169	3.19234459220012e-11	1.24510406355895e-09	Palld
LOC114687761	58.1644404329158	4.51010304541625	0.68196703789999	6.61337395324033	3.75657876922288e-11	1.46106712074677e-09	LOC114687761
Hmces	79.0462287314596	-2.6024263541036	0.393651704615489	-6.610987133018	3.81765672871883e-11	1.48067496307991e-09	Hmces
Sorbs3	363.264521832361	-2.73808070823664	0.414755222819614	-6.60167867115079	4.06527919669685e-11	1.57232316563052e-09	Sorbs3
Sorl1	46.2487498646637	-3.65723646605623	0.554243166357496	-6.59861354735631	4.15020559320758e-11	1.60071124060242e-09	Sorl1
Rtl5	75.5935573377563	-4.2337287157943	0.641935841407257	-6.59525211509158	4.24533807363985e-11	1.63286756655095e-09	Rtl5
Ddit4	814.282670067863	2.72194053491851	0.413237205679539	6.58687189224038	4.49189531892966e-11	1.72019018505341e-09	Ddit4
Gna11	2809.28841175257	1.26521899916387	0.192086982513316	6.58669828954269	4.49714826917096e-11	1.72019018505341e-09	Gna11
Wnt6	117.851573188778	9.38275965345241	1.4249678216048	6.58454142696749	4.56291493283776e-11	1.74000418342537e-09	Wnt6
Pde4b	932.136550491751	4.01397994706857	0.60964002215925	6.5841805018832	4.57401171732273e-11	1.74000418342537e-09	Pde4b
Arf4	3210.3732277879	0.976310446238373	0.148353352629079	6.58097999766406	4.67357462978234e-11	1.77302141351169e-09	Arf4
Psma6	4182.4657834419	1.44579998829932	0.219988403758743	6.57216454865909	4.95890160238302e-11	1.87614029289069e-09	Psma6
Uck2	821.069279740981	1.50462305137549	0.229154842695495	6.56596663494849	5.16963914822917e-11	1.95055542318375e-09	Uck2
LOC114707630	78.0982479110225	6.29282836427991	0.958535573043143	6.56504415824813	5.20174449063549e-11	1.957350196544e-09	LOC114707630
Spn	608.940682767657	6.8144195145992	1.03983573464169	6.55336154315501	5.62560925988613e-11	2.10934391675657e-09	Spn
Limd2	1714.29681307708	3.02018051097651	0.460879220801757	6.55308457109984	5.63605756655877e-11	2.10934391675657e-09	Limd2
Rnh1	7444.49608214269	-1.16468780431119	0.178054838187094	-6.54117470870055	6.10374755350964e-11	2.278240182271e-09	Rnh1
Atp1b3	6546.88111355106	1.12670329146347	0.172529871887309	6.5304823978505	6.55581926236226e-11	2.44041690235657e-09	Atp1b3
Slc45a4	362.483384308724	-1.28393764026398	0.19667015108926	-6.52838080996468	6.64844869998732e-11	2.4682810213723e-09	Slc45a4
Padi2	119.270627694196	-3.54050574821066	0.542359322835748	-6.52797066287896	6.66667501266019e-11	2.46844753468765e-09	Padi2
Ccl24	88.019132835398	-4.69271489466231	0.71916346790589	-6.52524092794491	6.78923130961775e-11	2.50714033867134e-09	Ccl24
Ghdc	327.348886965907	-1.50313951612517	0.230690617285567	-6.51582424032646	7.22915833626054e-11	2.66251627318243e-09	Ghdc
Gpr132	222.032715980072	4.25400962424105	0.653797411187378	6.50661741917154	7.68618291130762e-11	2.82335052178588e-09	Gpr132
Eepd1	109.959795103812	-2.51036569737249	0.386631053439274	-6.4929230982394	8.41866688104305e-11	3.08425302488873e-09	Eepd1
Wdr90	50.2320994363508	-2.3061638862384	0.355718329845779	-6.48311794120429	8.98462078125228e-11	3.28293314599179e-09	Wdr90
LOC114704488	3116.38743088583	1.67327712428991	0.258158086417751	6.48159872699945	9.07557507010312e-11	3.30746351308089e-09	LOC114704488
Wwtr1	148.464824614727	4.14854387436183	0.640185081235233	6.48022579088729	9.1585457781709e-11	3.32896356361002e-09	Wwtr1
Ncoa3	640.13352227188	-1.11001292511296	0.171339366740476	-6.47844652533516	9.26717627860298e-11	3.35965385452748e-09	Ncoa3
Arhgap25	848.605173565627	-1.26579876383418	0.195730846215449	-6.46703771178134	9.99427143949040e-11	3.61381403482615e-09	Arhgap25
LOC114705910	110.548666502234	2.31609535192248	0.358543230734804	6.45973805495042	1.04884372305916e-10	3.78264807653935e-09	LOC114705910
Shisa3	182.855640186641	4.8465314248432	0.75060746114088	6.45681221643701	1.06931445886294e-10	3.84648478272331e-09	Shisa3
Megf9	609.619133956964	2.18536057509548	0.33875911533755	6.4510753398264	1.1105926828884e-10	3.98464584028565e-09	Megf9
Tsc22d1	570.180791385816	-2.760108880381	0.428396267705376	-6.44288731824159	1.17221727809285e-10	4.19490641915446e-09	Tsc22d1
Ccdc85b	532.924785808831	-1.53115032637285	0.237813237283717	-6.43845710130151	1.20694061448662e-10	4.30806437844389e-09	Ccdc85b
LOC114701033	970.92530026083	1.87029686796558	0.290866313429461	6.43009101299438	1.27527564315008e-10	4.54030828336892e-09	LOC114701033
Acss2	25.8665117919167	-4.0094833626523	0.624300741141232	-6.42235880630688	1.34178688315567e-10	4.75398464651982e-09	Acss2
Frmd4b	107.964400564728	-3.07866825813452	0.479370207990765	-6.42231871487898	1.34214042595302e-10	4.75398464651982e-09	Frmd4b
Retreg1	425.206008835044	1.58715458763246	0.247157859707911	6.42162296399614	1.34829036424529e-10	4.76361621057145e-09	Retreg1
Cpd	6585.30769054674	1.57209956426921	0.244956587333129	6.41787012704923	1.38194067846699e-10	4.87011327931831e-09	Cpd
Creld2	1295.9855306199	0.973179056484763	0.151742542319658	6.4133567396985	1.42349883248332e-10	5.00386868076731e-09	Creld2
Fbxo32	107.771379462167	-3.68250316547229	0.574369885861287	-6.41137924553662	1.44208959737226e-10	5.05641769179642e-09	Fbxo32
Alcam	9842.9626419686	-2.13482086584267	0.333030684587301	-6.41028278967202	1.45249960332753e-10	5.08008992246921e-09	Alcam
Hsd17b11	384.486328955494	-1.51704475526639	0.236688963419515	-6.40944441747177	1.46050881164163e-10	5.0952675501618e-09	Hsd17b11
Tlr2	4046.7756655014	1.51541225667819	0.236797244337593	6.39961947579816	1.55764655635542e-10	5.42053193859526e-09	Tlr2
Myo7a	468.736041662867	-2.60434736615144	0.40840039845528	-6.37694619300576	1.8065389415915e-10	6.2709483009995e-09	Myo7a
Mthfd2l	63.4169061522732	2.31479011931237	0.363844102095068	6.3620383180144	1.99093755213316e-10	6.89380745919424e-09	Mthfd2l
Izumo2	224.376105581309	-3.8525877241141	0.605600125245702	-6.36160324859749	1.99658626872599e-10	6.89616923911949e-09	Izumo2
Pim3	413.749495945066	1.95555557558671	0.307719433981178	6.35499536147699	2.08432910636054e-10	7.18136715677818e-09	Pim3
Slc20a1	5644.42441421837	1.23913051105586	0.195003260289889	6.35440919917843	2.09229190907375e-10	7.19095870234876e-09	Slc20a1
C12H3orf70	533.600557582172	-1.51309744856782	0.238434365395224	-6.3459704982532	2.21027591564707e-10	7.57769903426162e-09	C12H3orf70
LOC114682871	46.3792602917021	-2.98787831813853	0.472159326725361	-6.32811457704504	2.48174841206491e-10	8.48745731564564e-09	LOC114682871
Fam110b	33.0472213997035	-3.68315355511334	0.582294689922462	-6.32523981217103	2.52839602430905e-10	8.62574417629759e-09	Fam110b
Mfng	161.570816665442	-2.01213364817976	0.318342668422224	-6.32065333293942	2.60459741708763e-10	8.8639301804563e-09	Mfng
Plcl2	668.960292223087	-1.16482165841936	0.184340698894992	-6.31885235003305	2.63512893200286e-10	8.94590836695836e-09	Plcl2
Pald1	108.336349251953	-1.99588013494998	0.316089249287615	-6.31429300252441	2.71399314929871e-10	9.1911694824421e-09	Pald1
Cys1	37.8015515874331	8.44734999547287	1.3393159309634	6.30721236131081	2.84105899801828e-10	9.59807887773329e-09	Cys1
Acad10	75.9839899423137	-1.9829919259234	0.314460322728244	-6.30601631620501	2.86308866508927e-10	9.6490257560108e-09	Acad10
A2ml1	44.4859645054871	-6.08531744475638	0.965295687230872	-6.30409679153673	2.89879306899731e-10	9.74570018475246e-09	A2ml1
Mmp14	17738.589003411	2.06632630182072	0.327928233221584	6.30115401019615	2.95437650516944e-10	9.90857917253084e-09	Mmp14
Plxnd1	3024.83663472525	-1.71060843095269	0.271656928785075	-6.29694386446539	3.03571152304501e-10	1.01568324090313e-08	Plxnd1
Pikfyve	815.778323229235	-1.9922385122886	0.316473871625689	-6.2951121432386	3.07177702386342e-10	1.02454513635001e-08	Pikfyve
LOC114707727	217.428259353844	10.0248372137956	1.59254563213626	6.29485084226329	3.07695586501949e-10	1.02454513635001e-08	LOC114707727
Cask	265.487913054613	1.60329652252235	0.255433633466277	6.27676355993276	3.45693161856893e-10	1.14831329004377e-08	Cask
Leprot	337.545055665553	-1.3692781125988	0.218268050609902	-6.2733785763544	3.53296469782179e-10	1.17076885034023e-08	Leprot
Cdkn2c	185.345156747521	-2.0974435713532	0.334567956960207	-6.26911073735214	3.63115834333044e-10	1.20044365707484e-08	Cdkn2c
Ralgps1	64.8979346037032	-2.17110042997273	0.346807698680323	-6.26024289032286	3.8437831502244e-10	1.26771802947425e-08	Ralgps1
Ngf	63.6224859890132	4.90147627311161	0.783511381538694	6.25578184133826	3.955293317505e-10	1.3014039742549e-08	Ngf
Numa1	1092.0064585406	-0.835405043828111	0.133609701270721	-6.2525777386135	4.0373266409911e-10	1.32525485603219e-08	Numa1
Colgalt1	2489.62449077543	1.52244683671646	0.243607300414056	6.24959446670429	4.11519779739154e-10	1.3476302220939e-08	Colgalt1
Cysltr2	55.3168577438717	-3.17868231784971	0.50882346875498	-6.24712206303593	4.18084333237362e-10	1.36590610988253e-08	Cysltr2
Tanc2	422.462273441921	-2.95091867109184	0.472697448603887	-6.24272180822508	4.3002133060923e-10	1.40160708345285e-08	Tanc2
Tspan2	44.140340122218	5.98118458514773	0.958538836346108	6.23989801805803	4.3785626413583e-10	1.42380192682108e-08	Tspan2
Acer3	236.374522080918	1.54355415568086	0.247715302325589	6.23116190719645	4.62988293333085e-10	1.50200758246025e-08	Acer3
LOC114701716	536.934733602952	7.91373871268514	1.2707681977542	6.22752341982662	4.73865923100109e-10	1.53371290029021e-08	LOC114701716
LOC114703218	945.31369874143	1.54768402472217	0.248557845193516	6.22665530237928	4.76497876872088e-10	1.53864488845789e-08	LOC114703218
Rxra	1689.81587103107	-1.07933112741786	0.173439844097935	-6.22308635614548	4.87468888389405e-10	1.5704189130596e-08	Rxra
Dgkz	4580.95459526811	-1.61287027717297	0.25963120495552	-6.21215880983678	5.22615680098414e-10	1.67974970327928e-08	Dgkz
Sqstm1	6030.83139573597	1.52509607031148	0.245586394254364	6.21001857591457	5.29783384336637e-10	1.69885503268227e-08	Sqstm1
Bcl3	1428.24571411961	3.43540993577437	0.553392500732567	6.20790836743661	5.36944419186312e-10	1.71785098165943e-08	Bcl3
Kiaa0513	913.835231428634	-1.72806085359489	0.278498150303205	-6.20492757928025	5.47220963960015e-10	1.74670415737582e-08	Kiaa0513
Spred1	1859.63868430287	1.45140242113296	0.2340100348777	6.2023084689146	5.56408810742481e-10	1.77195787549526e-08	Spred1
Insm1	46.2747389682309	8.72877946884083	1.41069072500975	6.18759258432104	6.10899682872135e-10	1.94103938139121e-08	Insm1
Slc2a5	309.765331457105	-2.18714173074753	0.353623107333026	-6.18495139427578	6.21216077536159e-10	1.9693116978515e-08	Slc2a5
Serhl2	106.989209570154	-2.04307859366792	0.331487423293685	-6.16336684320548	7.1214265755485e-10	2.25241476085401e-08	Serhl2
LOC114683921	96.7252890979024	3.01750679200139	0.489891265972851	6.15954396739258	7.29547241327199e-10	2.30221896496095e-08	LOC114683921
Pdgfrl	775.502261157907	2.34434502196419	0.380705353090685	6.15789876063487	7.37164528516005e-10	2.32098174114393e-08	Pdgfrl
Cysltr1	27.0759666181269	-4.80265760695506	0.780214737858627	-6.1555586864924	7.48132849755988e-10	2.35018656535337e-08	Cysltr1
LOC114687697	38.5603740766304	-3.2169237224083	0.522635622327734	-6.15519414478609	7.49855787743657e-10	2.35028162817622e-08	LOC114687697
Adgre1	1785.69429461733	3.38149194853625	0.550136588671442	6.1466407037249	7.91411203269371e-10	2.47494246788181e-08	Adgre1
Pink1	160.861516438209	-2.38299749449729	0.388134909738736	-6.13961134313155	8.27236247131785e-10	2.58116298683704e-08	Pink1
Lrp8	143.777054487967	2.59252810783507	0.423038354506923	6.1283523827451	8.87937568695339e-10	2.76435272227237e-08	Lrp8
Cxcl14	144.72641157	-3.82941504628292	0.625168973110042	-6.12540802726124	9.04515081084695e-10	2.80966261764228e-08	Cxcl14
LOC114681804	283.808166410759	-2.62403063898723	0.428485671646552	-6.12396355963037	9.12757801660877e-10	2.82740926455287e-08	LOC114681804
LOC114707728	63.4513998576987	8.55991401026461	1.39783490521397	6.12369456388293	9.14300871288612e-10	2.82740926455287e-08	LOC114707728
Cul7	345.234742588067	-1.01074741643319	0.165074807919011	-6.12296587937927	9.18493694774165e-10	2.83406332265317e-08	Cul7
Klhl3	55.1467988725593	-5.71935643163601	0.934386579788632	-6.12097450386091	9.30047867115336e-10	2.86335136028746e-08	Klhl3
Pygb	231.74961911571	-1.72062977719648	0.281313104510757	-6.11642241192033	9.56994475206917e-10	2.93979386908142e-08	Pygb
Mxd4	457.428778302393	-2.25556096907775	0.369044769814777	-6.11188981274498	9.84581586730933e-10	3.01786210414106e-08	Mxd4
Tpcn1	192.555810177006	-2.09653891676244	0.343558092969627	-6.10242913691974	1.04468431530006e-09	3.19503121540558e-08	Tpcn1
Ezr	2626.61587529704	1.14551351889611	0.187757921390917	6.10101299806745	1.05398335901962e-09	3.21638658021703e-08	Ezr
Slc2a8	75.3976516535905	-2.01982370372367	0.33145720210476	-6.09376924350337	1.10282601351578e-09	3.35805684159355e-08	Slc2a8
Taf4b	125.685430854954	3.19034934310165	0.523857107985837	6.09011368647479	1.12830534689978e-09	3.42812248177318e-08	Taf4b
Dpy19l1	980.457027962849	-1.84981286416226	0.303991041345865	-6.08509006045887	1.16425847536635e-09	3.5296351376554e-08	Dpy19l1
LOC114699921	1008.50192419311	3.8345481560238	0.630736093176575	6.07948109757263	1.20572094070079e-09	3.64737151669509e-08	LOC114699921
Gpr183	388.557488886297	-1.95724602615385	0.322287137737702	-6.07298832926673	1.25551583332111e-09	3.7897472490573e-08	Gpr183
Cfap69	129.964132627075	1.95212519016937	0.321672930971724	6.06866479026478	1.28978030929331e-09	3.88472876237258e-08	Cfap69
Acsl3	231.342802383057	-2.55284938142645	0.420867504094689	-6.06568422743348	1.31393060516933e-09	3.94890182960524e-08	Acsl3
Manf	5649.25682641931	1.09087663393028	0.180049502423345	6.05875950362436	1.37175305508112e-09	4.11377779045386e-08	Manf
Sesn1	109.921411346227	-1.51353805879944	0.250116179619729	-6.05134006564705	1.43645851887719e-09	4.29854020142453e-08	Sesn1
Smim14	668.689643585772	-1.31227318694607	0.217078414620373	-6.04515741116396	1.49264198187941e-09	4.45706105771948e-08	Smim14
Denr	834.243922484298	1.34129343665816	0.222006721637744	6.04167939944988	1.52518296004622e-09	4.54445609447249e-08	Denr
Wdr19	144.394780130758	-1.62813201763137	0.269582463208101	-6.03945819863864	1.54632564598854e-09	4.59758706521431e-08	Wdr19
LOC114690399	1197.92273346666	-2.07506382830469	0.343721142286614	-6.03705612782581	1.56951143222855e-09	4.64990709309121e-08	LOC114690399
Rubcnl	256.023053940918	2.48820830544624	0.412163685154098	6.03694210594016	1.57062040090729e-09	4.64990709309121e-08	Rubcnl
Ctdsp2	320.397953280893	-1.64161380666901	0.27211433691721	-6.03280894813151	1.6113388017564e-09	4.76030622603992e-08	Ctdsp2
Ptpn5	54.0222725296698	7.15479871806821	1.18708197113992	6.02721538361639	1.66808643585825e-09	4.91749048023179e-08	Ptpn5
Klhl6	131.433605571759	-2.12550677164844	0.352674577801303	-6.0268216237745	1.67215375704098e-09	4.91903705858348e-08	Klhl6
Trpc6	470.964564209318	2.15931854158945	0.358343520560061	6.02583392107833	1.68239875075542e-09	4.9387117662239e-08	Trpc6
Tpcn2	1532.49670052382	-1.16852985422332	0.194516851152319	-6.00734510815355	1.88585824194312e-09	5.52429149564984e-08	Tpcn2
Ahnak2	1225.05002146996	-2.76657952157026	0.46094777066542	-6.00193709056549	1.9497724974927e-09	5.69949286898657e-08	Ahnak2
Psmd14	1612.72385652865	1.09771330722416	0.183215755848033	5.99136958578306	2.08081152823293e-09	6.06976219947779e-08	Psmd14
Traf1	1692.41830686239	5.04114672470465	0.841619982109851	5.98981349286294	2.10081813685204e-09	6.11527459752423e-08	Traf1
Slc9a7	531.599181710645	-2.85158507378364	0.47655101470172	-5.98379813663493	2.1799345738549e-09	6.33229948911616e-08	Slc9a7
Tctn2	88.0018726115799	-2.04810267997707	0.342447011796243	-5.98078712742775	2.22061920326443e-09	6.43701412052747e-08	Tctn2
Kif21b	346.079346820456	1.51349979045505	0.25314526061139	5.97877987839742	2.24815095897239e-09	6.4955663640326e-08	Kif21b
LOC114686319	1202.38088401173	2.54915233565743	0.426377102057845	5.97863328812528	2.25017459207755e-09	6.4955663640326e-08	LOC114686319
Klhl24	549.928322080106	-1.64611287585831	0.275618188894701	-5.97243920098178	2.33732264344413e-09	6.73313794693399e-08	Klhl24
LOC114688842	4955.65374920894	1.51087908698559	0.253151605502134	5.96827772033569	2.39771003563167e-09	6.8927958270695e-08	LOC114688842
Bcl2a1	111.090164622051	8.25014880986026	1.38538728307688	5.9551209330701	2.59879588752306e-09	7.45542993765655e-08	Bcl2a1
Hpx	158.028800187512	2.87632085845041	0.48318728481768	5.95280742856412	2.63581376277251e-09	7.54603589610232e-08	Hpx
Zfand2a	271.002339601136	1.82639645378072	0.306884006357996	5.95142273934646	2.65821499508463e-09	7.59450930180044e-08	Zfand2a
Gramd1a	1725.32565322424	1.21354916090041	0.203985939980468	5.94918042398712	2.69488452675476e-09	7.68346440533673e-08	Gramd1a
Zdhhc18	2687.81722352674	1.44119436876908	0.242370088848858	5.94625506643193	2.74346541791082e-09	7.80594617370733e-08	Zdhhc18
Itgb5	1515.88021319409	-1.67502314579504	0.281949481043723	-5.94086266658276	2.83526067215322e-09	8.05063280835326e-08	Itgb5
Mknk1	1536.82730053569	1.24865949559011	0.21031394168439	5.9371218360023	2.90069111609239e-09	8.21961145855975e-08	Mknk1
Tmem37	23.7267494814146	-5.66906819671593	0.95493107781096	-5.93662550988647	2.90948202628385e-09	8.22773074031594e-08	Tmem37
Ccl5	1403.82669187584	7.54450685794088	1.27455038590285	5.91934767066632	3.23221049248152e-09	9.12179729433048e-08	Ccl5
Mtx2	563.734495512919	1.050458737253	0.177477583381969	5.91882488613896	3.24249972326136e-09	9.13227356135577e-08	Mtx2
Usf1	471.612553374223	-1.40442280190031	0.237570939049697	-5.91159342770673	3.38813998114646e-09	9.52314243688635e-08	Usf1
Arhgap17	763.511580791281	-1.11320502095962	0.188552033126042	-5.90396721002457	3.54862723029832e-09	9.95252862853156e-08	Arhgap17
LOC114695572	123.515069215508	-3.9049843183579	0.661451412250847	-5.90366011173771	3.55524249171887e-09	9.95252862853156e-08	LOC114695572
Cfl2	647.518651459526	1.49884987820581	0.253937619726967	5.90243336067092	3.58178813096377e-09	1.00066656334873e-07	Cfl2
S1pr2	770.020417052371	1.25205905700563	0.21219650468164	5.90046975035759	3.62468073724221e-09	1.01061630595599e-07	S1pr2
Fam177a1	972.357309452613	2.25305060940792	0.382774514158147	5.88610402749293	3.95405489027345e-09	1.1002415260811e-07	Fam177a1
Lacc1	382.269267753798	1.43453529955342	0.243875589129576	5.88224227227279	4.04745292921561e-09	1.12397767844317e-07	Lacc1
Mcemp1	147.572496381619	3.92727801159688	0.667702800803396	5.88177555474005	4.05888507623289e-09	1.12404499828649e-07	Mcemp1
LOC114694511	312.149197016915	3.72279176155056	0.632958653779626	5.8815717888055	4.06388612992306e-09	1.12404499828649e-07	LOC114694511
Plpp1	278.203259995486	1.6902874200448	0.288074775950532	5.86753010383338	4.42334715590879e-09	1.22103728150683e-07	Plpp1
Septin3	1130.70042355734	-1.71829703878412	0.292876928058116	-5.86695937497389	4.43859370956538e-09	1.22281495351816e-07	Septin3
Sdc4	19958.6203407633	1.5558319790126	0.265545070367574	5.85901284802227	4.65626676593244e-09	1.28024285237568e-07	Sdc4
Mafk	447.340357813172	1.09284049835292	0.186678145739284	5.85414266905772	4.79476901400236e-09	1.31571873042337e-07	Mafk
LOC114695283	127.778459302293	-3.49242609537119	0.596800251966442	-5.85191793043608	4.85936413834832e-09	1.33081402487113e-07	LOC114695283
Sgsm2	80.0216303028333	-1.71338514908432	0.293124596505567	-5.84524522851421	5.05822545985888e-09	1.38254843523899e-07	Sgsm2
Tent5c	38.7956532189631	5.596750015204	0.958191854837408	5.84094927017898	5.19042096086999e-09	1.41589381221375e-07	Tent5c
Rab7b	1841.39616019859	-1.51015461950953	0.258673302430991	-5.83807685337924	5.28067995317772e-09	1.43769100293868e-07	Rab7b
Slc15a3	3288.42377327354	1.33907127254529	0.229632791056922	5.8313591294257	5.49777146908318e-09	1.49386608313542e-07	Slc15a3
Gng12	1542.51452039251	1.42219830701405	0.244391851994067	5.81933601881529	5.90818544476899e-09	1.60224911915268e-07	Gng12
Mmp9	22540.1787520988	3.31740972404062	0.571297571237146	5.80679822750998	6.36787985938956e-09	1.72354798923244e-07	Mmp9
Rgs1	789.165985835483	-2.20698209084374	0.380097847346221	-5.80635251226103	6.38484636268525e-09	1.72477804953083e-07	Rgs1
Chd6	259.411614293364	-1.37616172453407	0.237059403630746	-5.80513450830087	6.43143520481049e-09	1.7339898605591e-07	Chd6
LOC114689118	1122.47054862851	1.88670398515579	0.325151427332829	5.80253945256262	6.53180183699018e-09	1.75763698656218e-07	LOC114689118
Rassf5	513.077622027102	1.45780322141976	0.251286115571888	5.80136796695682	6.57760786135625e-09	1.76653936469887e-07	Rassf5
Znf503	662.37718331788	1.81276214999064	0.312658045405016	5.79790661597207	6.71478230002272e-09	1.79989869181111e-07	Znf503
Adam17	3483.45686881565	1.11505280519996	0.192385548874718	5.7959280815114	6.79443777942691e-09	1.81774120553647e-07	Adam17
Dennd3	381.694177297528	1.49772596550386	0.258525222090389	5.79334562946515	6.8997905824366e-09	1.842376773791e-07	Dennd3
LOC114681053	679.394552718936	-2.72754829768413	0.47153228504862	-5.78443594249944	7.2756040253837e-09	1.93899734918335e-07	LOC114681053
Cdv3	4404.42420691283	1.17872374840072	0.20404481217713	5.77678861728412	7.61398426995355e-09	2.02529064345412e-07	Cdv3
Abhd4	503.799859772647	-1.36640490104289	0.236845488140465	-5.76918273500115	7.96568918995279e-09	2.11479147997121e-07	Abhd4
F3	1090.74979055814	3.22001193835519	0.558279898554216	5.76773755726132	8.03427895880772e-09	2.12893059814972e-07	F3
Dock2	1193.35910277578	-1.64894544322677	0.286034173476895	-5.76485467866646	8.17282317141299e-09	2.16151713781085e-07	Dock2
Cavin2	49.717080506647	8.2048609823024	1.42655585611719	5.75151750779282	8.84459195090614e-09	2.33473686764889e-07	Cavin2
LOC114700822	106.679761873406	-3.4930547080902	0.607517077071262	-5.74972266611769	8.93899561731323e-09	2.35517939556725e-07	LOC114700822
Arrb1	1428.95953654757	-1.47341999208529	0.256304944938843	-5.74869904455748	8.9932731317461e-09	2.36499237564952e-07	Arrb1
Slc28a3	25.957961575322	7.43812920879857	1.29464625479002	5.74529851786035	9.17589591847407e-09	2.40845585686224e-07	Slc28a3
Rere	561.987122580658	-1.800131015334	0.31362065740522	-5.73983560339301	9.47685022761094e-09	2.48275595113921e-07	Rere
Nfkbib	840.840040984851	1.64931006322488	0.287620564920496	5.73432592930476	9.79009110255198e-09	2.55998898227748e-07	Nfkbib
Kl	50.3655431426566	7.65637869945905	1.33543745544723	5.73323645239152	9.8532119039875e-09	2.57165126479072e-07	Kl
Plekhg5	50.4989554000521	-2.61524916355411	0.456792421624339	-5.72524639146677	1.03283729951878e-08	2.69060898758316e-07	Plekhg5
Ybx3	3220.47638502915	1.06930907436072	0.186793812187593	5.72454227384598	1.03712981373586e-08	2.69673173477947e-07	Ybx3
Abtb2	181.324967758194	2.38262680657374	0.416362361364318	5.72248365286057	1.04977948227604e-08	2.72452114231828e-07	Abtb2
Pole4	614.694781326663	1.41597082233491	0.2475860712392	5.71910534081258	1.07086393291231e-08	2.77405703516556e-07	Pole4
Fmnl2	708.575463668579	1.52315334241622	0.266422338390341	5.71706318478677	1.08380825451892e-08	2.80236082197304e-07	Fmnl2
Pnpla7	670.176538278688	-1.6559601948159	0.289906940815223	-5.71204052638171	1.11629494776494e-08	2.88099541816285e-07	Pnpla7
Gprin3	43.0741537673539	-5.0892966938315	0.891051171104986	-5.7115650131746	1.11941916456142e-08	2.88369853431083e-07	Gprin3
Gclm	373.43951550309	1.63384523675583	0.286257735511833	5.70760204552896	1.14578927477653e-08	2.94616371856892e-07	Gclm
Msn	20875.1725622698	1.30535692684127	0.228798834007028	5.70526039831643	1.16165359499196e-08	2.98143441154591e-07	Msn
Coq10b	453.671735089319	0.893826258848228	0.156709465793603	5.70371581781448	1.17223451725284e-08	3.0030399025933e-07	Coq10b
Ech1	231.91180296767	-1.73436221886596	0.304131725294888	-5.70266787256182	1.179466574704e-08	3.01600246588675e-07	Ech1
LOC114686963	294.706556777197	-3.22710509648244	0.565992241674195	-5.70167726493339	1.186342786711e-08	3.02800911644893e-07	LOC114686963
Psmb1	1898.91099389218	0.869543184135283	0.152531768530157	5.70073495190196	1.1929199086679e-08	3.03920971226675e-07	Psmb1
Cx3cr1	52.2253970868005	-4.49733144419584	0.788979397410853	-5.70018869815165	1.19674883949401e-08	3.04338051948248e-07	Cx3cr1
Fdft1	1211.73591047131	1.17520528265655	0.206188776045831	5.69965691243703	1.2004878279418e-08	3.04671273240896e-07	Fdft1
Cfdp1	544.167766206667	0.964461248874479	0.169222169720443	5.69937881347214	1.20244766104437e-08	3.04671273240896e-07	Cfdp1
Prickle2	395.906853223206	-3.11824697204559	0.547335469485243	-5.69714032050259	1.21833651371459e-08	3.0813483593674e-07	Prickle2
Ptges	1057.49718454239	5.80800415822594	1.0197788458007	5.6953565786763	1.23114340833453e-08	3.10807749540454e-07	Ptges
Itga5	5813.63938748025	2.16842961451733	0.381122291453756	5.68959009520554	1.27344687344683e-08	3.20903989796901e-07	Itga5
Smpd1	1658.29878867272	1.77788738334777	0.312507776324878	5.68909805783364	1.27712120450454e-08	3.21246882691043e-07	Smpd1
Thnsl1	124.038162995151	1.2854718052863	0.226014196254148	5.68757107558329	1.28858978044914e-08	3.23545553373171e-07	Thnsl1
Eva1b	78.5258137329772	1.96095027110234	0.344846694032317	5.68644068520076	1.29714409825927e-08	3.25105519933753e-07	Eva1b
Ankrd13d	41.9892573944196	-2.47377018065993	0.435169829170563	-5.6846086627259	1.31112537273688e-08	3.27127720150051e-07	Ankrd13d
Acss1	151.868528440546	-3.87938992453425	0.682454850025413	-5.68446385045075	1.3122367457091e-08	3.27127720150051e-07	Acss1
Cebpa	1178.0439947544	-1.04651471491978	0.184101049868363	-5.68445815853885	1.31228044741504e-08	3.27127720150051e-07	Cebpa
Rab29	226.913061413568	-1.39510837095647	0.245533269622934	-5.68195248285065	1.33165663086115e-08	3.31362944794032e-07	Rab29
Glrx	1476.22637943315	1.78497742901583	0.314294334495195	5.67931786579218	1.35232962640935e-08	3.35905131711875e-07	Glrx
Gas1	25.7544909359556	-4.26413123030862	0.751423114660152	-5.6747405650905	1.38898997513466e-08	3.44395103656156e-07	Gas1
Pim1	879.407938711692	1.35732951290546	0.239272584458167	5.67273311306907	1.4053708753643e-08	3.47835554446226e-07	Pim1
Rab15	313.294263478018	5.71827551433346	1.00864705209707	5.66925318667679	1.43421293145708e-08	3.54342465360883e-07	Rab15
C1s	139.068883927955	2.66415646937552	0.470004762176025	5.66836058647796	1.44170307650009e-08	3.55560341335767e-07	C1s
Pik3ap1	4065.88266365911	1.24450075463416	0.219571754777648	5.66785448289751	1.44596684880027e-08	3.55979604531768e-07	Pik3ap1
Nob1	344.349288784322	0.981817914178729	0.173244774708905	5.66722959366844	1.45124825633831e-08	3.56301754723931e-07	Nob1
LOC114686363	1012.84205650842	-2.04582182165741	0.361000238226443	-5.66709271913039	1.45240758497476e-08	3.56301754723931e-07	LOC114686363
P2ry2	1116.31834376512	1.37609667712976	0.24307796131751	5.66113303596573	1.50376787797361e-08	3.68102635052378e-07	P2ry2
LOC114701319	28232.9945699545	1.00311662176926	0.177200917439729	5.66089970787229	1.5058141642762e-08	3.68102635052378e-07	LOC114701319
Vopp1	859.449960227881	1.81161426228914	0.320426882602323	5.65375241795022	1.56982289852838e-08	3.8307541205741e-07	Vopp1
LOC114681372	732.902753978559	-1.19918463572546	0.21214609228915	-5.65263598676615	1.58005700392827e-08	3.84896342097264e-07	LOC114681372
Atp8b4	245.97932121241	2.82395898175101	0.499662322816039	5.65173488734454	1.58836443687077e-08	3.86242385393181e-07	Atp8b4
Sgms2	118.379018566033	2.89350700667841	0.512098853359114	5.6502899541728	1.60177421919908e-08	3.88822290796839e-07	Sgms2
Rassf2	5207.9483184766	-0.979626702550376	0.173545247849604	-5.64479128462987	1.65381756529511e-08	4.00754919618196e-07	Rassf2
LOC114707973	692.576541987174	1.89936233225816	0.336534305534201	5.64388919947755	1.66251089207128e-08	4.0215964697578e-07	LOC114707973
Scarb2	1376.16211809199	-1.5187787111791	0.269153243326002	-5.64280293416168	1.67303805634622e-08	4.04002320215082e-07	Scarb2
Znrf2	460.223202258496	-1.00295606873633	0.177798721866678	-5.64096332193209	1.69101384770259e-08	4.07634154085946e-07	Znrf2
LOC114686723	373.849123795503	-1.81310550794355	0.321587041241397	-5.63799306385159	1.72043436845209e-08	4.14007473240162e-07	LOC114686723
Abcb1	322.63872655797	2.74486273747694	0.487354216469971	5.63217192898969	1.77954144631975e-08	4.2749019000259e-07	Abcb1
Stom	1617.06542270649	1.73505011685844	0.30812555341151	5.6309841804689	1.7918416401301e-08	4.29701574666779e-07	Stom
Gpr68	258.622550987876	3.00433219367215	0.534412750744905	5.6217449705017	1.89038194370722e-08	4.52550918765081e-07	Gpr68
Fam214a	31.1055618980274	-3.4792143742777	0.618922822296045	-5.62140261910315	1.89413258181381e-08	4.52668345929169e-07	Fam214a
Drosha	579.812327067058	-0.996600415010556	0.177470882181536	-5.61557142647845	1.95913705149754e-08	4.67398934021364e-07	Drosha
Cd59	1775.67129180909	1.27259659727155	0.226650824933607	5.61478917027694	1.96802052205689e-08	4.68712949378386e-07	Cd59
LOC114703923	107.922678883439	-1.47006876911696	0.261873873029718	-5.6136519161273	1.98100522020214e-08	4.6999442881365e-07	LOC114703923
LOC119088774	273.679347953668	2.10175681838672	0.374404364596625	5.61360127479044	1.98158535227809e-08	4.6999442881365e-07	LOC119088774
Eef2k	384.764723382755	-1.1165803614962	0.198920930191713	-5.61318691009578	1.98633839127876e-08	4.6999442881365e-07	Eef2k
Glp1r	69.1402190262464	7.76904633068395	1.38408341785273	5.61313446174862	1.98694079736127e-08	4.6999442881365e-07	Glp1r
Rnd1	63.4452348458578	3.85695859818502	0.687175931778596	5.61276729847359	1.99116289524187e-08	4.70192122456351e-07	Rnd1
Katna1	585.513951702338	1.1459665259886	0.204214086037984	5.61159393174988	2.00471419777622e-08	4.72588397896822e-07	Katna1
Hacd4	288.449647589984	-2.20740725422455	0.393532806347142	-5.60920771692249	2.03254953323599e-08	4.78338140152232e-07	Hacd4
Plaur	6743.21497940255	1.93797458917708	0.345579144206613	5.60790378026522	2.04791819741717e-08	4.81139495281512e-07	Plaur
Ccdc152	544.75515025903	-2.39486128073373	0.428012856108316	-5.59530221243559	2.2023779489585e-08	5.16554355089338e-07	Ccdc152
Abhd2	1205.19231234885	-1.36420154994833	0.243830531045853	-5.59487585125995	2.20779694476053e-08	5.1695211767285e-07	Abhd2
LOC114693214	62.6284305020769	-5.01731413798547	0.897366956256964	-5.59115098121436	2.25569329588127e-08	5.27277801570899e-07	LOC114693214
Trem2	2702.08658062457	-1.71596529892024	0.307012532246129	-5.5892353525965	2.28071666176456e-08	5.31576830725256e-07	Trem2
LOC114703224	9690.50997954055	0.80208258277552	0.143506889088925	5.58915734197615	2.28174138359563e-08	5.31576830725256e-07	LOC114703224
Dhcr24	1551.42534614422	1.58771025576925	0.284512950409944	5.58044986522257	2.39897294929876e-08	5.57952083769067e-07	Dhcr24
LOC114685334	35.3127149056812	6.89670491975332	1.23670242962745	5.57668906806541	2.45139458700552e-08	5.69190866899192e-07	LOC114685334
LOC114704899	167.295272975521	-2.59317797336074	0.465421745702086	-5.57167342804094	2.52304032394075e-08	5.84848328846699e-07	LOC114704899
Dock5	1183.19157291052	1.03010952220612	0.185008898660483	5.56789175906893	2.578399014085e-08	5.96684505176169e-07	Dock5
Sphk1	1878.70354440977	1.24117057411792	0.223180591150018	5.56128365698088	2.67797511798525e-08	6.1869691369759e-07	Sphk1
Slc44a1	2065.52999255212	-1.41488821027785	0.254444745064096	-5.56068945311263	2.68710973526452e-08	6.19776057710097e-07	Slc44a1
Marchf1	512.200882388755	1.9686251223272	0.354051685882054	5.56027608630851	2.69348219381984e-08	6.20215593054536e-07	Marchf1
Pms1	92.0332999931892	-1.61978557198552	0.291370948334464	-5.55918694449308	2.71034269484374e-08	6.23064707250088e-07	Pms1
Tdrd9	43.887865882455	-2.75331239568698	0.49589806238989	-5.55217413517991	2.82138328790216e-08	6.47519123182174e-07	Tdrd9
Fgd3	1724.74955366061	1.0222446168598	0.184220367363007	5.54903147514334	2.87256465257223e-08	6.57984213142215e-07	Fgd3
Hif1a	3348.19758461111	1.70096838155389	0.306547371308178	5.54879454452694	2.8764596138086e-08	6.57984213142215e-07	Hif1a
Hivep1	213.48220456628	1.22346944525707	0.220556782523636	5.54718576893438	2.903042525756e-08	6.62972787337534e-07	Hivep1
Kcnj2	117.786114681822	-2.06015739209915	0.371417785593976	-5.54673866466713	2.9104725659653e-08	6.63578186837901e-07	Kcnj2
Irag2	497.410826484262	-2.12244323363782	0.383086573546156	-5.54037489226204	3.01824803016695e-08	6.87022522932263e-07	Irag2
Endod1	495.744248276747	-1.70205203633735	0.307229209375495	-5.54000721414841	3.02459186653461e-08	6.87339739228037e-07	Endod1
LOC114703650	106.424569521151	-2.52591941920089	0.456347839979698	-5.5350747782947	3.1109559832367e-08	7.05810846850354e-07	LOC114703650
Fzd7	276.954927980451	-1.78329218412259	0.322359959905927	-5.5319903397525	3.16617345864661e-08	7.17166696138797e-07	Fzd7
Pla2g2a	196.275416328213	7.66198563568105	1.38624803880242	5.52713902650511	3.25495023097933e-08	7.3607465728254e-07	Pla2g2a
Spcs3	2961.56269101849	0.757071884058593	0.136990666207566	5.52644866265188	3.26777820659476e-08	7.37773990220622e-07	Spcs3
LOC114690951	209.767110921203	3.6710284413177	0.664385078348124	5.52545287507821	3.28636782617943e-08	7.4076651406658e-07	LOC114690951
LOC114703405	102.349009838193	-3.00070219234356	0.543352340569893	-5.52257157702916	3.34073632759403e-08	7.51801035796486e-07	LOC114703405
Tspan10	73.0264256111147	-3.30265216705688	0.598103205054782	-5.52187672486119	3.353977803718e-08	7.53559576126609e-07	Tspan10
Sbds	732.55749582131	1.01534745497061	0.183888170832758	5.52154850620621	3.36025020435291e-08	7.53749177503071e-07	Sbds
Slc26a4	66.4093106726419	7.21589011547627	1.30738252559232	5.51934110654191	3.40273112910049e-08	7.62047124638069e-07	Slc26a4
Mphosph10	586.478675390169	0.851539801470645	0.154317252814323	5.51811146155662	3.42662081577318e-08	7.66161514122554e-07	Mphosph10
Phka2	356.540703813649	-1.70111018371795	0.3086134070384	-5.51210720247901	3.54562839353669e-08	7.91495984634356e-07	Phka2
Ifnar1	534.793024785374	1.26395401018851	0.229494717787767	5.50755164376983	3.638586862512e-08	8.10146218154528e-07	Ifnar1
Clic4	3402.49513193422	1.12613559409529	0.204475236952521	5.50744242128831	3.64084436534696e-08	8.10146218154528e-07	Clic4
LOC119088086	42.0861105064023	-2.62534773914531	0.476796338513136	-5.50622462272323	3.66610704660672e-08	8.14462341474149e-07	LOC119088086
Mkx	56.340938722495	8.32560260421629	1.51385479947327	5.4996044581773	3.8064415480203e-08	8.44288193199071e-07	Mkx
Med12l	43.6215723571519	-2.84881265461633	0.518170985399163	-5.49782356575177	3.84507350996232e-08	8.51496741400746e-07	Med12l
B4galt1	2485.05354478142	0.939032273520965	0.170819127134953	5.4972314240846	3.85800255287631e-08	8.52999449788018e-07	B4galt1
Plek	3183.25572548731	1.55510373917415	0.282942845533192	5.496176219772	3.88114685688368e-08	8.56752370553734e-07	Plek
Ppp2r5a	921.585115619165	0.864549904011931	0.157359271420938	5.49411481258862	3.92674975579566e-08	8.65443180305123e-07	Ppp2r5a
Agpat4	373.591135368063	1.66852754840932	0.304258939867319	5.48390640267443	4.16034947002452e-08	9.15474681319976e-07	Agpat4
Atf3	2340.40622904823	-1.59448184884111	0.290803668672928	-5.48301834057828	4.18129650160471e-08	9.18628195012365e-07	Atf3
Itpkc	212.968647747366	1.40485381857963	0.256813128862433	5.47033488826098	4.4918600464291e-08	9.85299790595072e-07	Itpkc
Kpna7	24.3352609577428	6.96215576091481	1.27347226625334	5.46706508293114	4.57548090166259e-08	1.00080649090622e-06	Kpna7
Ppp1r3c	79.2740819684369	2.8755019100026	0.52597366079323	5.46700742707536	4.57696882769498e-08	1.00080649090622e-06	Ppp1r3c
Slc29a3	1024.9921785895	-1.72678911767089	0.315889338950714	-5.46643683324909	4.59171947104778e-08	1.0024532209984e-06	Slc29a3
Trappc14	953.807606609789	1.59952700252389	0.292917295861072	5.46067789483667	4.74319936126901e-08	1.03389832231115e-06	Trappc14
Tnfrsf1b	3814.89224785665	2.77692154115671	0.508849117612605	5.45725922486678	4.83540175800647e-08	1.05234409733417e-06	Tnfrsf1b
Baz2a	1504.39614614994	1.05084458765134	0.192619409309975	5.45554880173189	4.88218201747102e-08	1.06086224276346e-06	Baz2a
Rab20	482.943953158673	1.92544753452457	0.35341020944211	5.44819442982155	5.08837179964312e-08	1.10393816309445e-06	Rab20
Adrm1	2369.47117086432	0.875570630607603	0.160753419651473	5.44666877075408	5.13219060820702e-08	1.11170774719118e-06	Adrm1
Efr3b	54.3312348670179	-2.932102613119	0.538740386981523	-5.4425149552034	5.25335485397664e-08	1.1361811860976e-06	Efr3b
LOC114701059	131.448634684424	-1.94818955644227	0.358161812134814	-5.43941171402426	5.34567911636694e-08	1.15435077030723e-06	LOC114701059
Relb	768.615216222571	1.55312291281181	0.285682238763309	5.43653998069721	5.43251538232265e-08	1.17128068452717e-06	Relb
Megf8	522.309591822935	-1.07811696279742	0.19835791869101	-5.43521009855345	5.47319035968179e-08	1.17822090146018e-06	Megf8
Fcer2	36.9161607809979	7.16548587371874	1.31846976388021	5.4346986711557	5.48891101504724e-08	1.17977599758407e-06	Fcer2
Plekhg3	517.296877115472	-1.07164711171461	0.197264523353851	-5.43253846913111	5.55579712367659e-08	1.19230669338871e-06	Plekhg3
Abca9	15.8037875309537	-8.02133365126482	1.47790891298419	-5.42748851488294	5.71525432893815e-08	1.22463435736584e-06	Abca9
LOC119088169	71.3844074476518	-1.82294913377067	0.335954352561791	-5.42618102688633	5.7572569212927e-08	1.23173362638134e-06	LOC119088169
Znf516	174.197105998386	-1.11351442598011	0.205400812981094	-5.42117827976954	5.92074755751662e-08	1.26476276670951e-06	Znf516
Retsat	1079.69855171127	-0.926867352349845	0.171081535861632	-5.4176936609891	6.03727412288854e-08	1.28767359748552e-06	Retsat
Rexo2	1523.35644941515	1.01010061256463	0.186568925406569	5.41408817338377	6.16018070150768e-08	1.31187283804347e-06	Rexo2
Rars1	4059.58202633575	1.15135456917453	0.212805751687497	5.4103545606478	6.29000890801742e-08	1.33746973488242e-06	Rars1
Celf2	1134.25881841496	-1.31622891050432	0.243390087042129	-5.40789859809078	6.37685088253576e-08	1.35386199547415e-06	Celf2
Kcne3	1621.59023262502	-1.57312556997242	0.291411851195885	-5.3982896149099	6.72792006356781e-08	1.42621633713953e-06	Kcne3
Smc1a	960.509394053185	-1.70604519454974	0.316197510399731	-5.39550482985456	6.83311544075043e-08	1.44630804717713e-06	Smc1a
Dnah8	54.1587701168355	7.30792021565981	1.35571200070309	5.39046656802466	7.02749891280329e-08	1.4851875556206e-06	Dnah8
Gng2	325.494343406507	1.21349010081021	0.225147777082841	5.38974941939452	7.05559936686954e-08	1.48886013995416e-06	Gng2
Etfb	696.849540044069	-1.37794048409824	0.255740798388695	-5.38803543580066	7.12320100894182e-08	1.50084440074594e-06	Etfb
Arhgef11	497.640166415769	-0.967053005736389	0.179563532324295	-5.38557575259699	7.22131125066208e-08	1.51921070780974e-06	Arhgef11
LOC114698011	133.473132393445	3.92759467638963	0.729507057463369	5.38390223399154	7.2888103331192e-08	1.53024745143241e-06	LOC114698011
Calcoco1	320.986411861184	-1.3232523012121	0.245787295767195	-5.38372944411846	7.29581428050597e-08	1.53024745143241e-06	Calcoco1
Lgmn	12586.5360688021	-1.5993971127407	0.297147186281269	-5.38250801818722	7.34551038084169e-08	1.53834708352921e-06	Lgmn
Spata13	505.586530320429	1.79380583316422	0.333447111526433	5.37958126238568	7.46592888778848e-08	1.5612111838395e-06	Spata13
Sh3bp5	101.437822105955	1.94967562696025	0.363088315750432	5.36970082039311	7.88673698606416e-08	1.64672696318046e-06	Sh3bp5
Flt1	962.656685124812	2.29659168308257	0.4278174373705	5.36815819663205	7.9544768490175e-08	1.65837704277189e-06	Flt1
Scarb1	836.009929664978	-1.32116667624415	0.246163504856132	-5.3670290281912	8.00441782079475e-08	1.66628697813696e-06	Scarb1
Phka1	245.674121100666	-1.18184856155406	0.220290830924324	-5.36494667796707	8.09731365141554e-08	1.68310179715426e-06	Phka1
Slc16a7	241.775902216679	-1.51438789711756	0.282575902420711	-5.35922519982922	8.35796185613789e-08	1.73468311468572e-06	Slc16a7
Spata2l	155.343825530064	-1.28782372031077	0.240759878098312	-5.34899639625543	8.84433027582773e-08	1.83288844596818e-06	Spata2l
Castor2	26.0183337577366	-2.93425785647954	0.548776893058019	-5.34690489632062	8.94709969656223e-08	1.85142294019026e-06	Castor2
Ereg	25.0327470819202	5.85522292452041	1.0951377473275	5.34656296781758	8.96401052303144e-08	1.85216199571862e-06	Ereg
Insl6	25.5671400655071	-3.97556027378124	0.743756916459818	-5.34524141665044	9.02966215421238e-08	1.86295481443148e-06	Insl6
Macf1	3099.14768099443	-0.82050017170424	0.153532736394614	-5.34413826635233	9.08482038797346e-08	1.87155387369453e-06	Macf1
Mcl1	4394.40277219397	-1.03916896648252	0.19473303949037	-5.3363772742525	9.48220002983804e-08	1.95052366539705e-06	Mcl1
Idh2	776.282346608536	-1.42420201920477	0.267025289344365	-5.33358478030921	9.62925730186062e-08	1.97784375201679e-06	Idh2
Acap3	252.172615731421	-1.13817765360518	0.213760670326975	-5.32454193685019	1.01207751585862e-07	2.07573062152096e-06	Acap3
Il19	61.2584916867004	7.83598280965569	1.47295592396548	5.31990311601431	1.03822525402854e-07	2.12621794280033e-06	Il19
Cct8	3180.93144785069	0.885173796685223	0.166560686086367	5.31442213336126	1.06996322058912e-07	2.18798811750809e-06	Cct8
Wdr62	110.371684311569	-2.11224202955887	0.39766212751472	-5.31164997471548	1.08637112626918e-07	2.21827398356582e-06	Wdr62
Ebna1bp2	886.690706190064	0.983890546973152	0.185425569197174	5.30612121744073	1.11982504229133e-07	2.28322624261603e-06	Ebna1bp2
Cebpb	2216.93466288321	1.86989847714183	0.352512523023559	5.3044880820216	1.12989624706044e-07	2.30038260856807e-06	Cebpb
Psmd12	1541.10887725463	0.873009297645107	0.164799207516199	5.29741198882459	1.17455485806326e-07	2.38762425104555e-06	Psmd12
Itm2c	1382.78398213317	-1.54750721822373	0.292139124016729	-5.29715841187746	1.17618652338146e-07	2.38762425104555e-06	Itm2c
Brca2	142.648810540839	-1.23372993463311	0.232935486047422	-5.29644476059756	1.18079036233712e-07	2.3934706833651e-06	Brca2
Rab12	862.330382722495	1.42363540655189	0.269165026304518	5.28908018288109	1.22932995287886e-07	2.48822833756895e-06	Rab12
Kcna3	302.795785801146	2.02276733174407	0.38255828145637	5.28747495425677	1.2401633486472e-07	2.5041640143624e-06	Kcna3
Ypel3	220.01122784167	-2.70842958816454	0.512244215201992	-5.2873795501947	1.2408101129862e-07	2.5041640143624e-06	Ypel3
Prdm1	324.8490730937	1.85119189208495	0.350290238709337	5.28473730500103	1.25885268890216e-07	2.53688963503722e-06	Prdm1
Pgs1	1450.85676732314	1.33988165800707	0.253615644823246	5.28311910308563	1.27002763376799e-07	2.55570053548819e-06	Pgs1
Rnaset2	1695.67505359437	-1.3244303856488	0.250711439902215	-5.28268828165706	1.27301893115322e-07	2.55801271477024e-06	Rnaset2
Sema4d	2686.84231536702	-1.0492615033549	0.198870188439046	-5.27611258173319	1.31953041644722e-07	2.64764159427307e-06	Sema4d
Btg2	244.661419352848	1.57173462878144	0.297960058795027	5.27498428862465	1.32767461665442e-07	2.66013882427801e-06	Btg2
Lrrfip2	1480.56509680258	1.12239633227983	0.212854976334758	5.27305657404333	1.34170181020024e-07	2.68437026435596e-06	Lrrfip2
Socs1	1148.00391625528	1.97129699785491	0.373941952024474	5.27166579513896	1.35191085610556e-07	2.70028572880163e-06	Socs1
Usp35	86.089821605866	1.6731947279459	0.317407287399914	5.27144395975313	1.35354617734673e-07	2.70028572880163e-06	Usp35
Usp8	1632.38535805462	-0.751307969674261	0.142609445139526	-5.26829039226116	1.37700155316182e-07	2.74313724040917e-06	Usp8
LOC119087246	249.573102724231	-1.87765732127496	0.356843931732886	-5.26184461693599	1.42617272778093e-07	2.83702125003412e-06	LOC119087246
LOC114684190	756.799931980358	-2.79370272787565	0.531095687421252	-5.26026249891154	1.43849895494775e-07	2.85744749491409e-06	LOC114684190
Hgsnat	1040.13618519727	-1.12548884418633	0.213999825977782	-5.25929794121973	1.44606428304808e-07	2.8683717957318e-06	Hgsnat
Prdx1	10119.6280503309	1.35718068126475	0.258255191734196	5.25519224667359	1.47869927035259e-07	2.92892145061992e-06	Prdx1
Stoml1	223.151266285495	1.6402620875173	0.312211759931147	5.25368451168858	1.49086172833913e-07	2.94880556951408e-06	Stoml1
Tmem39a	747.745555646467	1.1539817515169	0.219926261280047	5.24713030995175	1.54486632629731e-07	3.0512758094791e-06	Tmem39a
Abcf1	2055.98625170229	0.743923724777331	0.141874252644923	5.24354286213715	1.57522194407072e-07	3.10681203031562e-06	Abcf1
Trabd	1462.11819774046	0.723757122508016	0.138073409998325	5.24182840502596	1.58993194640203e-07	3.13069072919029e-06	Trabd
Ttc27	656.833070655259	0.987761336727857	0.188446267523347	5.24160732769877	1.59183842622135e-07	3.13069072919029e-06	Ttc27
Oit3	40.7269407688198	6.98274176973159	1.33319149575889	5.23761349509421	1.62666269666924e-07	3.19465509805549e-06	Oit3
Ak5	781.014642266781	-1.41602336307292	0.270540371717977	-5.23405565713144	1.65830482545157e-07	3.25219809341738e-06	Ak5
Abhd17c	310.421726055721	1.49052197402485	0.284862339728781	5.23242902323971	1.6729689982497e-07	3.2763292723127e-06	Abhd17c
St14	1857.31032671332	1.15966122410025	0.221846677606552	5.22730940400615	1.71994548284617e-07	3.36358352525621e-06	St14
Fam181b	40.505092041393	3.53812693941265	0.677089822274989	5.22549124653021	1.73693338334612e-07	3.3920281332997e-06	Fam181b
Atp7b	415.16236652882	-2.88983776381643	0.553100781261472	-5.22479421783765	1.74348897151612e-07	3.400048366503e-06	Atp7b
LOC114701718	247.211329938925	1.56230956151724	0.299059206348915	5.22408114630812	1.75022019395087e-07	3.40377843525795e-06	LOC114701718
Ttc7a	401.330282721746	-1.22128991049788	0.233781206748327	-5.22407223183102	1.75030450325832e-07	3.40377843525795e-06	Ttc7a
Ly86	132.271884025944	-3.01091111826469	0.576527713079418	-5.22249156451205	1.765316013439e-07	3.42816962889518e-06	Ly86
Ntmt1	533.253640999609	0.927011981488881	0.1775415017778	5.22138188652405	1.77592884650842e-07	3.44396257454879e-06	Ntmt1
Mrpl45	545.551927463727	1.01530426139165	0.194524764531455	5.2194087669875	1.79495207309475e-07	3.47599854043522e-06	Mrpl45
Naglu	788.961766081215	-1.35164287975962	0.259435825297541	-5.20993150506277	1.88910359833334e-07	3.65323168006384e-06	Naglu
Il2ra	158.27866895248	3.27359338286237	0.628781817620073	5.20624689061916	1.92698227835869e-07	3.72130026912523e-06	Il2ra
Tenm3	304.016120238384	-2.76956725571265	0.532236216000738	-5.20364299243554	1.95419257272009e-07	3.76860609336368e-06	Tenm3
Gadd45b	390.408222597757	1.60334367090274	0.308197187178224	5.20233064286714	1.96804678540326e-07	3.79005958603665e-06	Gadd45b
Cdk15	108.501375523057	-1.94786679771653	0.37467202434658	-5.1988583911851	2.00516207490588e-07	3.85618772992634e-06	Cdk15
St6gal1	1209.913665593	1.75856677766792	0.338336793633027	5.19768115901497	2.01789851951668e-07	3.87531410006764e-06	St6gal1
Ube2n	1521.80457140545	0.757295308290084	0.145816453708503	5.19348323889409	2.06395531803557e-07	3.95828999874639e-06	Ube2n
Nop16	373.415266947651	1.06439419824091	0.205003441449649	5.19207965834238	2.07957986735605e-07	3.98275399423982e-06	Nop16
LOC114684939	240.647934301394	-1.71915884912715	0.331159301369331	-5.19133493161296	2.08791646057244e-07	3.99026026108092e-06	LOC114684939
Pkd1	1201.89547501953	-1.09428291927761	0.210795090158939	-5.1912163535333	2.08924682016984e-07	3.99026026108092e-06	Pkd1
LOC114705253	19.5983610492813	6.70453172760467	1.29196888260232	5.1893910278243	2.1098292983567e-07	4.02403568786852e-06	LOC114705253
Znf622	645.893321481767	0.956006224158822	0.184258866610206	5.18838654413969	2.12123936077563e-07	4.04024808290392e-06	Znf622
Slc27a1	192.976748196715	-1.59794315602686	0.308362013397032	-5.18203632938869	2.1947645164752e-07	4.17456237140522e-06	Slc27a1
Nod2	341.010892427081	1.77423185876944	0.342963304963022	5.17324108175579	2.30067854691769e-07	4.37003031791411e-06	Nod2
Imp4	758.532342252233	0.950506461227014	0.183798337554932	5.17146386562358	2.32267191156344e-07	4.40577861913366e-06	Imp4
Lyar	509.000853341056	0.830560625677519	0.160622436365771	5.17088798096773	2.32984206138907e-07	4.41335020769267e-06	Lyar
LOC114692668	1322.65663133647	0.841981753074792	0.162918389968687	5.16811977602173	2.3646075925815e-07	4.47310305490384e-06	LOC114692668
Vamp5	53.4232914940727	-1.94991945385423	0.377407892906743	-5.16661015972991	2.38377731142333e-07	4.50323101620584e-06	Vamp5
Mtus1	443.860258740885	-2.03417694211573	0.393750587605637	-5.16615595289746	2.38957433709204e-07	4.50804886827758e-06	Mtus1
Slc35b2	317.745652011845	-1.29546671738107	0.251034625472444	-5.1605100887697	2.46277889612245e-07	4.6398487072809e-06	Slc35b2
Srd5a1	73.6847132426385	-1.48590215457987	0.288106688815285	-5.15747190976372	2.50306386463143e-07	4.70935525208772e-06	Srd5a1
Dbndd2	903.126643467797	1.04262064835944	0.202202551948757	5.15631795103982	2.51853106159401e-07	4.73204381464585e-06	Dbndd2
LOC114710058	977.058274465517	0.908023888169784	0.176153976304413	5.15471695399382	2.54014316536448e-07	4.76620106095755e-06	LOC114710058
Rara	481.740021016804	1.14286432043938	0.221780722334722	5.15312741526072	2.56177776603759e-07	4.80030827009878e-06	Rara
Scp2	1718.00318570671	-1.2238899636761	0.237611626932518	-5.15079998178576	2.59377697669625e-07	4.8537187764727e-06	Scp2
Rab32	1529.11653334859	1.49430129748471	0.29018494865461	5.1494789940442	2.61211024826289e-07	4.88144694443205e-06	Rab32
Spata5l1	139.164596150044	1.63827149136616	0.318484521386448	5.14395953760744	2.69007496972176e-07	5.02038856916487e-06	Spata5l1
Pter	174.061804448989	1.60024198413835	0.311108848483169	5.14367235757013	2.69419243266101e-07	5.02132374865747e-06	Pter
Gab2	509.760921118722	1.2220165132305	0.237663154677362	5.14180043974188	2.72118071171545e-07	5.06482495739531e-06	Gab2
Cfb	18384.6897465048	5.83459888003405	1.13545224167675	5.13856828660443	2.76839592902794e-07	5.14580689083707e-06	Cfb
Rtca	682.776602791654	0.865889325463118	0.168588272127283	5.13611839386654	2.80471004712238e-07	5.20633676527999e-06	Rtca
Ccr8	135.304849797349	-2.65006513880605	0.516189394025331	-5.13390079199496	2.83797731978118e-07	5.26105675369314e-06	Ccr8
Sh3kbp1	194.28733460541	-1.63130193865352	0.317830190683265	-5.13262108658267	2.85734783348169e-07	5.28990328905243e-06	Sh3kbp1
Phyh	366.118123679806	-1.03576216189286	0.201912523473017	-5.12975690698688	2.90116583168758e-07	5.36387317882583e-06	Phyh
Ccpg1	390.701366648913	-1.61830716722779	0.315764400977768	-5.12504627569379	2.97464677318778e-07	5.49241628267452e-06	Ccpg1
Crebrf	41.6685897775909	-2.09293178914311	0.408638880586502	-5.12171476717834	3.02769636656801e-07	5.58294343290795e-06	Crebrf
Rnf144b	52.4631167493245	-2.54252263114254	0.496472380257435	-5.12117638814906	3.03635459167917e-07	5.59148322353651e-06	Rnf144b
Utrn	265.865197276538	-1.48522762068786	0.290194818717597	-5.11803631522868	3.08733166965225e-07	5.67485143115973e-06	Utrn
Mical2	360.466236260485	-2.35886691086514	0.460906539961147	-5.11788552851515	3.08980027508589e-07	5.67485143115973e-06	Mical2
Clec5a	4812.68765117558	1.60649504074827	0.314059826403153	5.11525163580154	3.1332297093354e-07	5.74701380635694e-06	Clec5a
Ifi44	137.774668393538	-4.01390277851214	0.785656877520052	-5.10897682354941	3.23908078366106e-07	5.93332937745828e-06	Ifi44
Chic2	174.602522904389	1.10098756708855	0.21569930464093	5.10427035878184	3.32073245091346e-07	6.07488406863418e-06	Chic2
Fosl2	820.694058654581	1.4580855578056	0.285726490956623	5.10308145710914	3.34167078830562e-07	6.09908800121132e-06	Fosl2
LOC114705786	383.679685356062	1.96211166340129	0.384500057249493	5.10302047140692	3.34274826713851e-07	6.09908800121132e-06	LOC114705786
Cpped1	495.119716037652	-1.49750411805606	0.293508126305889	-5.10208741714834	3.35927509356173e-07	6.12119877612922e-06	Cpped1
Tnfsf13b	226.19735020018	1.9688825573834	0.385978914015939	5.10101066635494	3.37844520128417e-07	6.1480618112491e-06	Tnfsf13b
Ston2	40.5588838258015	-3.25526514155675	0.638323531992231	-5.09971037946376	3.40173585738187e-07	6.18234324342242e-06	Ston2
Ebi3	705.306125326122	2.84768824626783	0.558477681668215	5.09901888605749	3.41418489480129e-07	6.19351562848006e-06	Ebi3
Klf4	318.227246370871	-1.93950794833509	0.380384352658902	-5.09881107037618	3.41793481150014e-07	6.19351562848006e-06	Klf4
Fgd4	323.711274318499	-1.99101866601911	0.390531674156721	-5.09822582334285	3.42851663999232e-07	6.19351562848006e-06	Fgd4
Myo1g	1102.00237611921	1.24517664985512	0.244246731040339	5.09802790216042	3.43210239548388e-07	6.19351562848006e-06	Myo1g
Dnajb9	299.284855571285	1.2192238371469	0.239159465675278	5.09795350856954	3.43345112655497e-07	6.19351562848006e-06	Dnajb9
Dtx2	1240.99493577245	1.29556312954381	0.254146398888269	5.09770406038049	3.43797727416618e-07	6.19351562848006e-06	Dtx2
Slc30a1	1004.7668266165	1.57322612491018	0.308618411772327	5.09764182854644	3.43910734573866e-07	6.19351562848006e-06	Slc30a1
Tnfaip8	1776.584567172	1.28536070025503	0.252323349031535	5.094101299735	3.50399386832294e-07	6.30219622560415e-06	Tnfaip8
LOC114701922	79.4032145198726	2.01687225070644	0.395961026928601	5.09361304154342	3.51303426611286e-07	6.31028211966067e-06	LOC114701922
Pxk	547.994073461799	1.40407508163277	0.275714545123757	5.09249550473493	3.53381095572853e-07	6.33940117833212e-06	Pxk
Pgk1	8881.73159136502	1.04761251164132	0.205744707114539	5.09180783473623	3.54665466661764e-07	6.35423226399818e-06	Pgk1
Dnah11	104.374969756694	3.49452587201405	0.686388001553203	5.09118146603147	3.55839264642991e-07	6.36704663604114e-06	Dnah11
Plxnb2	1386.60446433115	-1.17972179100167	0.231755593558443	-5.09037030298978	3.57364935360362e-07	6.38611599418099e-06	Plxnb2
Abcd1	726.336549568955	-1.16001348579254	0.228110164948238	-5.08532132294833	3.67004195736794e-07	6.54993992005833e-06	Abcd1
Tuba4a	2312.09389096189	1.16674203687894	0.229565262441924	5.08239802689708	3.72699404304988e-07	6.6430439393771e-06	Tuba4a
Vps37a	434.312132499561	1.34039244820804	0.263813291116343	5.08083744581662	3.75774575443106e-07	6.68149906514179e-06	Vps37a
LOC114706420	129.738728288932	-1.37501406583411	0.270628650525476	-5.0808148478155	3.75819284830806e-07	6.68149906514179e-06	LOC114706420
Psmc1	2154.75552166431	0.728745736931526	0.143578996481691	5.07557341107655	3.8632916117481e-07	6.8557229517111e-06	Psmc1
Ube2d3	4920.34290865441	0.789332505184088	0.155520107715506	5.07543697582835	3.86606486942009e-07	6.8557229517111e-06	Ube2d3
Dap3	1148.34565811576	0.900223363486121	0.17762520835642	5.06810588325812	4.01793891105589e-07	7.11595430867488e-06	Dap3
LOC114698445	220.130168823159	-1.22767600068274	0.242484943811451	-5.06289578802609	4.12935602761822e-07	7.3039628590419e-06	LOC114698445
Olfm2	21.6030727491299	-3.96351444715936	0.78311943471671	-5.06118769558203	4.16652785745499e-07	7.36033578890108e-06	Olfm2
Ltb4r	833.264201389433	1.33457026562709	0.263921818467811	5.0566878986167	4.26600535925495e-07	7.52649103090914e-06	Ltb4r
LOC114694224	1091.87799452477	2.53564427963762	0.50149994865572	5.056120716332	4.27870556038218e-07	7.5308260179912e-06	LOC114694224
Fkbp1a	9168.51195902683	1.28436771686543	0.254023713836659	5.05609376962066	4.27930985105874e-07	7.5308260179912e-06	Fkbp1a
Uba5	957.031699188111	0.875039282281404	0.1732849656257	5.04971264599787	4.42475146152931e-07	7.77692076497904e-06	Uba5
Casp1	592.415973771038	-2.48854953581048	0.492933111064531	-5.04845278183129	4.45402522596253e-07	7.81847538084573e-06	Casp1
Dtymk	198.347219205302	-1.36191649854507	0.269794429686787	-5.04797856696362	4.46509224057267e-07	7.82800577782217e-06	Dtymk
Lpin1	99.7755282394215	-2.78151375919706	0.551415291664384	-5.04431741601031	4.55143204727459e-07	7.96931071581434e-06	Lpin1
Ccdc86	330.842875416221	1.14531181011867	0.227170324655248	5.04164358552019	4.61550340940752e-07	8.071317989877e-06	Ccdc86
LOC114684083	25.0700138956959	-2.84096816055591	0.563600292586663	-5.04074997462686	4.63710977083769e-07	8.0989017821486e-06	LOC114684083
Arl4a	623.097805982813	2.23333309044812	0.44371699100261	5.03323770721906	4.82264512765897e-07	8.41236527607346e-06	Arl4a
Blvra	256.042992807356	-1.23763154253438	0.245920098480351	-5.03265715239321	4.83727775358428e-07	8.42730258576131e-06	Blvra
Tnfsf9	46.806967368156	2.6173977939113	0.521225071260743	5.02162681388353	5.12356584199791e-07	8.91487615490489e-06	Tnfsf9
Slc2a1	5388.72060521673	1.27154465717812	0.253426526069355	5.01740949102598	5.23728609599934e-07	9.10134135706518e-06	Slc2a1
Ptpn6	5577.25535932133	1.20477721679203	0.240169657850959	5.01635896712513	5.2659899304572e-07	9.13978377304977e-06	Ptpn6
Iqce	117.093899483867	-1.28665535092214	0.256666506950474	-5.01294604508105	5.36029311579491e-07	9.29184393418381e-06	Iqce
Amacr	266.141298608643	-1.08950622703417	0.217375629278076	-5.01209004271782	5.38419970984593e-07	9.32164750264473e-06	Amacr
Nfkbie	1176.81167145591	1.46227630477961	0.291873053975012	5.00997363362224	5.44374931029285e-07	9.41300861437313e-06	Nfkbie
Slc26a11	584.24206522066	-2.24892391550015	0.449017804179786	-5.0085406292702	5.4844298989342e-07	9.47155586401759e-06	Slc26a11
Rtp3	78.4457221421748	6.64619110188322	1.32827391965149	5.00362990159969	5.62607232631179e-07	9.70410114917258e-06	Rtp3
Ctu1	360.225823179463	1.79695365045589	0.359152850907196	5.00331167055172	5.63537188412534e-07	9.70808171353354e-06	Ctu1
Sec14l1	1250.22130319578	-0.958027687094347	0.191526343517549	-5.0020674414774	5.67187401255155e-07	9.75510223668016e-06	Sec14l1
Pecam1	223.614215516701	3.41776740195257	0.683293430428295	5.0019029157214	5.67671775818334e-07	9.75510223668016e-06	Pecam1
Ppt2	131.849842252573	-1.72860659092459	0.345822271919098	-4.99854038125395	5.77659105336115e-07	9.91445819232628e-06	Ppt2
Cbr3	64.2198298754958	-2.39660691237604	0.479549160312782	-4.99762508355322	5.80406899951235e-07	9.9493207479295e-06	Cbr3
Traf3ip3	197.835153503593	1.95393959734121	0.391021016812526	4.99701937575909	5.822322052156e-07	9.96398691886413e-06	Traf3ip3
Camsap3	18.4244348633695	6.82535523944593	1.36592742872666	4.99686520374559	5.82697686576714e-07	9.96398691886413e-06	Camsap3
Fam110a	337.025112478272	-1.81372315937069	0.363152817507985	-4.994379974295	5.9025086028748e-07	1.00807296372591e-05	Fam110a
Mettl1	139.305493664761	1.35764608180374	0.27189174386805	4.99333323803538	5.93460296849303e-07	1.01230911815142e-05	Mettl1
Hexa	4338.52191562856	-1.00653598418334	0.201639355314287	-4.99176355039668	5.98304721904403e-07	1.01835242282768e-05	Hexa
Men1	915.696428556162	-0.825295919873743	0.165333299388156	-4.9917102176506	5.98469987056093e-07	1.01835242282768e-05	Men1
Abi2	277.882456162164	-0.945238602185305	0.189442797717879	-4.9895726497503	6.05130133576518e-07	1.02842495773684e-05	Abi2
Vav1	7795.52918069987	1.10221859246546	0.22123260514649	4.98217065127278	6.28749468255313e-07	1.0672599470324e-05	Vav1
Calm1	10274.7342145741	0.726455821782556	0.145827701075736	4.98160374485553	6.30594614351615e-07	1.06908500858024e-05	Calm1
LOC119086371	92.2649906833983	-2.21992481849437	0.445814752135872	-4.9794781528849	6.37559491392391e-07	1.07957482170529e-05	LOC119086371
LOC114681002	1835.43816604952	-0.896883823353348	0.180273488821718	-4.9751287846896	6.5204275321578e-07	1.10275440053607e-05	LOC114681002
Spart	571.989558354629	-0.86689682814424	0.17425940283665	-4.97474921888068	6.53321631079564e-07	1.10357309580776e-05	Spart
Igsf9	27.1449880404946	5.75926618350857	1.16004382828327	4.96469705979263	6.88083893427197e-07	1.16088029893519e-05	Igsf9
LOC114686033	33.6254350574673	2.31955750564372	0.467364529999017	4.96305850520706	6.93916681024143e-07	1.16930013543935e-05	LOC114686033
Srp54	1176.2571066577	0.733014085823605	0.147723775734682	4.96205896564767	6.97498121334919e-07	1.17391047451338e-05	Srp54
Fos	1344.51660055468	-2.76291445846035	0.556894045974611	-4.961292867883	7.00255168789001e-07	1.17712385213502e-05	Fos
Map3k4	343.648471984965	-1.03601197604875	0.208847012748357	-4.96062626137275	7.02662706177898e-07	1.17974264513665e-05	Map3k4
Fbxo31	109.032052035858	-1.99276849754763	0.402284194623563	-4.95363358585929	7.28403111241457e-07	1.22148275357339e-05	Fbxo31
Cntfr	41.2145063406488	-4.257608136695	0.859725119848813	-4.95229002665843	7.33451796481482e-07	1.2284654033951e-05	Cntfr
Vsir	1272.76847467741	-1.86711992454392	0.37715752297704	-4.95050426094134	7.40214365083537e-07	1.2382983685765e-05	Vsir
Apba1	327.257283311901	-1.88309114020116	0.380826273504584	-4.94475111412839	7.62412065417668e-07	1.27389789751195e-05	Apba1
Itga9	479.085360705739	1.44173726441686	0.291930394656474	4.93863362913413	7.8671859545833e-07	1.31293121369458e-05	Itga9
Orai1	543.594723460346	1.47034316745468	0.297865689743974	4.93626227551917	7.96339992528011e-07	1.32739265261122e-05	Orai1
Ikbke	2915.38675383635	1.06467616964318	0.215816706489367	4.93324259721123	8.08756012581003e-07	1.34524297838887e-05	Ikbke
Enpp2	359.880763387198	-2.08880405772491	0.423418792492311	-4.93318694106578	8.08986594853945e-07	1.34524297838887e-05	Enpp2
Adgre5	6266.23303196602	0.840713125019585	0.170439728678204	4.93261243455085	8.11370466766076e-07	1.34759317357021e-05	Adgre5
Lig1	698.480587149831	-1.50621674698782	0.305643304605393	-4.92802140368315	8.30665192921383e-07	1.37799118323936e-05	Lig1
Tmem94	274.764811503711	-1.27565560533917	0.259023767069987	-4.9248592890493	8.44210804804574e-07	1.39879081440472e-05	Tmem94
Txndc12	1551.6168709583	1.36592055783142	0.277504443970873	4.92215741948545	8.55953166746207e-07	1.41655658167713e-05	Txndc12
Cd86	3594.86387605102	1.36967474153839	0.278286727589638	4.92181123189645	8.57469022273448e-07	1.41737587788891e-05	Cd86
Chst12	206.197344077377	-1.49300250694825	0.303593771778012	-4.91776395215361	8.75383784069872e-07	1.445267995459e-05	Chst12
LOC114706818	163.418710184866	1.93770968371026	0.394215397530742	4.91535768477726	8.86205083867176e-07	1.46139638830116e-05	LOC114706818
Kin	209.660710134303	1.38840077598567	0.282503822778212	4.91462650781783	8.89518720602638e-07	1.46512069223815e-05	Kin
LOC114698449	86.629464012488	3.96988572857595	0.80789658063411	4.91385385671521	8.93033278739211e-07	1.46916671508222e-05	LOC114698449
Chaf1b	86.6556169159568	-2.36478809196008	0.481276411035619	-4.91357572849143	8.94301670430834e-07	1.46951227147126e-05	Chaf1b
Tmem135	743.302198210972	-1.19748878971921	0.243823476942297	-4.91129404246255	9.04772891327535e-07	1.48496118157007e-05	Tmem135
Jag1	758.968169574638	1.82049262385767	0.371220169527524	4.90407788503175	9.38672420758863e-07	1.53877999554154e-05	Jag1
Nfil3	1250.7455775304	2.03745783335788	0.41565933641161	4.90174923279065	9.49870400598227e-07	1.55530076796066e-05	Nfil3
Paqr9	14.7570480044607	-3.60833239242442	0.736820891803916	-4.89716352041858	9.72299258581172e-07	1.59015020087156e-05	Paqr9
Cyfip1	4553.56491137736	1.59099184821179	0.32490184322455	4.89683848026741	9.73908243259633e-07	1.59090775972471e-05	Cyfip1
Slc11a1	13367.6333276968	1.20386849556806	0.245923807167038	4.89529057571219	9.81605774689686e-07	1.60159767115938e-05	Slc11a1
Def8	299.02794942827	-1.31649663710786	0.268946426910044	-4.89501441693514	9.82985219349327e-07	1.60196593552411e-05	Def8
Cpq	926.060910824933	-1.1359728157585	0.232113035008519	-4.89405007227105	9.87816881964636e-07	1.60795280258839e-05	Cpq
Zmym3	248.867498098726	-1.06770411802475	0.218245943196562	-4.89220602402275	9.97119861212201e-07	1.62119546521445e-05	Zmym3
Decr2	28.3323833787084	-2.25380734970594	0.461457965413314	-4.88410108532263	1.03901764246678e-06	1.68734034685979e-05	Decr2
Mboat1	501.762919173813	-1.52464155221408	0.312326821552774	-4.88155818521802	1.05250857693891e-06	1.70725252228933e-05	Mboat1
Inpp5k	273.113094847999	-1.17779417291321	0.241307150473265	-4.88089213520302	1.05606996217791e-06	1.71103050464881e-05	Inpp5k
Arhgap4	231.629804722848	-1.52572002318292	0.31265524776055	-4.87987978487861	1.06150524361481e-06	1.71783220368201e-05	Arhgap4
Crot	149.90573635573	-1.18112071560545	0.242253369600543	-4.87555949191967	1.08500489790375e-06	1.75381757944046e-05	Crot
Vps54	572.696253640319	-0.741786129114801	0.152200041422796	-4.87375773475776	1.09495254823547e-06	1.76783908514529e-05	Vps54
LOC114688727	801.923897604359	-2.84881842354436	0.585217176082272	-4.86796789290386	1.12751642661394e-06	1.81830030006209e-05	LOC114688727
Maf	174.101049985069	-2.02944651847512	0.416951349636635	-4.8673460830472	1.13106858837512e-06	1.82191268556712e-05	Maf
Nmral1	51.4785071487021	-1.90129548655489	0.391050161055135	-4.86202455824285	1.16191203170635e-06	1.8694262526353e-05	Nmral1
Prr13	2498.4790552993	1.22865466891117	0.252985392488491	4.85662297267643	1.19404638009135e-06	1.91890439670931e-05	Prr13
Tnfrsf11a	208.919420728402	-1.49224057334943	0.307701401052324	-4.84963853998076	1.23686657130003e-06	1.98542108005791e-05	Tnfrsf11a
LOC114709306	16.6346443721586	-4.14427932557783	0.855240740770791	-4.84574591458631	1.26136863346949e-06	2.02113005748889e-05	LOC114709306
Psmc3	3119.82131560516	0.71772815926994	0.148118253780253	4.84564286272748	1.2620235936931e-06	2.02113005748889e-05	Psmc3
Cux1	471.560961570133	-1.05893055199327	0.218650686850417	-4.84302412787618	1.27877753342211e-06	2.0456020796735e-05	Cux1
Psma1	2356.68351180679	0.908651956930277	0.18766894249842	4.84178119636351	1.28680413796356e-06	2.05607312492796e-05	Psma1
Maml3	87.6860046491755	-1.66903071248213	0.344875325169203	-4.83951906870482	1.3015370358932e-06	2.07722318889392e-05	Maml3
Ppp1r12b	79.2221066043373	-1.45141882275561	0.299924225600814	-4.83928505557729	1.30307035545341e-06	2.07728265045587e-05	Ppp1r12b
Iqgap3	58.8012478969704	-2.83769344881131	0.586537573453705	-4.83804205773577	1.31124399443047e-06	2.08791546590219e-05	Iqgap3
Rab40b	82.577615256004	-3.23265821209518	0.668565939508696	-4.83521223721138	1.33003651382005e-06	2.11541317232433e-05	Rab40b
Map6	320.537259066944	-1.9079475889886	0.394630788032211	-4.83476618360773	1.33302223975576e-06	2.11773613260969e-05	Map6
LOC114703539	876.077603965375	0.935884306836606	0.193609414446288	4.83387809168878	1.33898602057855e-06	2.12477953094093e-05	LOC114703539
Ppargc1b	131.338231309381	-2.47217912407803	0.511529653665393	-4.83291458542725	1.34548525049235e-06	2.13265555971305e-05	Ppargc1b
Fry	291.022747444392	1.18441528393185	0.245168786433057	4.83101989108739	1.35835431562325e-06	2.15059859434764e-05	Fry
Lrwd1	471.694713332017	1.2457082313397	0.257897135263501	4.83025230220926	1.36360152401574e-06	2.15540575415634e-05	Lrwd1
Sptbn5	102.50291274983	-2.01409848345652	0.416987096308846	-4.83012184617999	1.36449525236113e-06	2.15540575415634e-05	Sptbn5
Nsfl1c	1946.76791003097	0.950653153127461	0.197206401204389	4.82059987567129	1.43127176981381e-06	2.25831915043918e-05	Nsfl1c
Plekhb2	1859.78313795656	0.969779239916619	0.201452497435898	4.81393505794189	1.47986916764375e-06	2.3323477176769e-05	Plekhb2
Kcnn4	7085.05388869569	-1.30514249622943	0.271209666419508	-4.81230080571921	1.49202555697849e-06	2.34884068692135e-05	Kcnn4
Acot9	608.873288506804	1.02177694701219	0.212396005425116	4.81071640197321	1.50390277544652e-06	2.36485730884201e-05	Acot9
Il18	430.733464629269	2.51542176198432	0.523041568177306	4.80921960132165	1.51520675814197e-06	2.37993731185534e-05	Il18
Snx32	49.0946342609738	-2.09049640865372	0.434708078489796	-4.8089660903387	1.51712936909388e-06	2.38026455252751e-05	Snx32
Mapkapk2	3667.16458007569	1.31284770385947	0.273047235169313	4.80813403236035	1.52345613912416e-06	2.38749305775835e-05	Mapkapk2
Sugt1	808.162860665896	1.03541013148536	0.215374875768544	4.80747871723944	1.52845684698126e-06	2.39262946114259e-05	Sugt1
Psmd3	2558.98469485018	1.05286968348603	0.219301943337255	4.80100480398787	1.57871481357491e-06	2.46851972820806e-05	Psmd3
Lat	905.209636797221	1.09827716482228	0.229110739307813	4.79365204852633	1.63772227588908e-06	2.55790481447917e-05	Lat
Tnfrsf9	370.317432023053	3.41250523349096	0.712148956453049	4.79184193498982	1.65257079165613e-06	2.57819611709498e-05	Tnfrsf9
Fscn1	2874.71963278394	2.74173893842461	0.572891126409684	4.78579404014708	1.7031264069936e-06	2.65408643783458e-05	Fscn1
LOC114691045	85.1414925198766	-1.88166297169717	0.393230238020986	-4.78514312929502	1.70865527015676e-06	2.65971731234604e-05	LOC114691045
Tcp1	3354.99962155646	0.913467069276527	0.191052357472626	4.78123945373146	1.74217694343206e-06	2.70886079054357e-05	Tcp1
Med24	1928.50274887377	0.921190050245039	0.192810677393014	4.77769210035676	1.7731862043269e-06	2.75057307214159e-05	Med24
Fam78a	53.5323258436642	-1.92671198478005	0.403288063456106	-4.77750808756519	1.77480914202807e-06	2.75057307214159e-05	Fam78a
Dzip1	36.3841400099671	-2.3303057095514	0.487767528585012	-4.77749249998558	1.77494668537189e-06	2.75057307214159e-05	Dzip1
Zbtb16	12.955538300739	-7.69982176273076	1.61183696297897	-4.77704751757278	1.77887749138628e-06	2.75359130076907e-05	Zbtb16
Rrm1	592.919605064324	-1.09766462371179	0.230328082946937	-4.76565692584119	1.88239322174466e-06	2.91058239241922e-05	Rrm1
Gnl2	944.289223712864	0.68516095600689	0.143797263232417	4.76477048731779	1.8906873313597e-06	2.92015501623241e-05	Gnl2
LOC114709222	878.324656886201	1.15641678300386	0.242847899780302	4.76189740183069	1.91781185001631e-06	2.95875750416406e-05	LOC114709222
Hfe	192.110042098896	-1.68699667442858	0.354566034449925	-4.7579195707389	1.95598398518289e-06	3.01429940446886e-05	Hfe
Lrp10	5127.72168128887	1.17277904708756	0.246510793144231	4.75751601838132	1.95989708951044e-06	3.01698127359783e-05	Lrp10
Nup210	196.64543148191	-1.87878467932495	0.394996799856107	-4.75645544472607	1.97021698403845e-06	3.02950861831383e-05	Nup210
Sesn3	330.988406464117	-1.6237369578864	0.341420687093364	-4.75582476184981	1.97637856322745e-06	3.03562127770057e-05	Sesn3
LOC114694261	160.068240913515	-1.44360670813491	0.303773664887788	-4.75224443392143	2.01170963016064e-06	3.08647383588735e-05	LOC114694261
Nlgn2	1036.98285966316	1.97953203053136	0.416602527702409	4.75160830503984	2.01805016653532e-06	3.09278438877957e-05	Nlgn2
Utp25	280.194492698722	1.00957460421641	0.212484404380787	4.75128801644745	2.02124986522858e-06	3.09427280911784e-05	Utp25
Emilin2	3405.1721265839	1.06333473176366	0.224021508439363	4.74657428731438	2.0689076008059e-06	3.16374251510902e-05	Emilin2
Tbc1d2b	1199.90673472056	1.01506573557755	0.213907605228058	4.74534663924331	2.081495681619e-06	3.17949037835862e-05	Tbc1d2b
LOC114709927	33.5085079592054	2.76528974092515	0.58284303460626	4.74448449537232	2.09037988574555e-06	3.18955216632714e-05	LOC114709927
Trib3	260.059735404492	1.33000652135057	0.280352543605868	4.74405013146716	2.09486969670693e-06	3.19289415354288e-05	Trib3
Lpar6	297.830077599066	-1.96976700581076	0.415292300205664	-4.74308578520546	2.1048708127849e-06	3.20461965301736e-05	Lpar6
Phactr1	292.206938364447	-2.06613211414791	0.436634482052765	-4.73194903076442	2.22374257393821e-06	3.38189108862344e-05	Phactr1
Wdr36	443.540187057724	1.03976627444754	0.220068664201274	4.72473570111087	2.30414830035582e-06	3.50033907554055e-05	Wdr36
C1H11orf24	345.889649970827	0.862986477776133	0.182902752572589	4.7182804284678	2.37846489198956e-06	3.60928798090438e-05	C1H11orf24
Smyd5	825.456833467133	1.00329035935378	0.21270835957077	4.71674155815198	2.39651794663066e-06	3.63271306648109e-05	Smyd5
Cfap77	85.6005760260527	-2.73514975296283	0.580185729869376	-4.71426581549779	2.42583817106965e-06	3.67314754692498e-05	Cfap77
Abcd4	185.287124567057	-1.32181161212756	0.280460162714841	-4.71301021625491	2.44083954616261e-06	3.69183628523614e-05	Abcd4
Psmb5	1640.10097456324	0.647078663541588	0.137340074705026	4.71150656449954	2.45892175083286e-06	3.71513911972951e-05	Psmb5
Cxcr4	428.239652287236	-2.05851207015034	0.43720401203806	-4.70835585555227	2.49722862858458e-06	3.76891516390183e-05	Cxcr4
Rap2b	771.263120070481	-0.974201484514508	0.206978800834789	-4.70676939177031	2.51673333906542e-06	3.79422827501882e-05	Rap2b
Acad8	121.971566439156	-1.28014236098867	0.272336833196085	-4.70058473532647	2.59417581160057e-06	3.90673873579978e-05	Acad8
Galc	661.530522452768	-1.28662886693124	0.273899356341809	-4.69745122484188	2.63428064168084e-06	3.9628371299825e-05	Galc
Fdps	2046.21371931861	1.12114787630201	0.238698853443403	4.69691353824555	2.6412218708535e-06	3.96897896935075e-05	Fdps
Cnih1	937.110364733548	0.763225759477205	0.162691912892633	4.69123354632192	2.71562768466607e-06	4.07637734071226e-05	Cnih1
Afmid	33.2690467779372	-2.4276555775503	0.517533797280628	-4.69081553766415	2.72118219681447e-06	4.08014427019467e-05	Afmid
Cct5	3142.2374307661	0.825773438780491	0.176048471125653	4.69060272719495	2.72401421567912e-06	4.08014427019467e-05	Cct5
Kif24	26.006316023279	-2.71001082457505	0.577796533549515	-4.69025109570481	2.72869982260024e-06	4.08275830137978e-05	Kif24
Plagl2	791.944778893897	1.73350062373286	0.370277546609712	4.68162501238575	2.84609748740591e-06	4.25382816067073e-05	Plagl2
Brip1	26.8916114740386	-2.60288987671213	0.55636509571313	-4.67838456576044	2.89143873246931e-06	4.31694911831574e-05	Brip1
Clvs1	7.004662027826	-6.80338431430653	1.45428527052196	-4.67816352967992	2.89455665175745e-06	4.31696231038154e-05	Clvs1
Azin2	28.6411190646075	-1.9854076466761	0.42477030450093	-4.67407355372639	2.95283499372604e-06	4.39915385063156e-05	Azin2
Il4i1	594.264064916694	3.02513944000511	0.647711665494379	4.67050325193095	3.00462726515756e-06	4.47151656770768e-05	Il4i1
Grpel1	1075.13679356239	0.917862754112604	0.196545191326765	4.66998326398441	3.01224275071906e-06	4.47805038476811e-05	Grpel1
Amdhd2	574.935155580642	-1.12180583569314	0.240249105721057	-4.66934448028964	3.02162340798856e-06	4.48719155293275e-05	Amdhd2
Rnase10	10.3990458086174	6.39630526165462	1.37010336677046	4.66848371939387	3.03430817585664e-06	4.50121463907793e-05	Rnase10
Thra	106.269093216854	2.50217135396768	0.536266870732541	4.66590701482214	3.07258635283162e-06	4.55313356553544e-05	Thra
LOC114683452	2221.98988288896	1.51891527048907	0.32555567579298	4.66560832272188	3.07705341057752e-06	4.55489196224615e-05	LOC114683452
Pacs1	206.182950525439	-1.15780850906441	0.24821507043571	-4.66453751995002	3.0931189430651e-06	4.57379728694983e-05	Pacs1
Bud31	1361.90155160605	1.11252428314729	0.238643476008528	4.66186757649951	3.13352798850558e-06	4.62862086387234e-05	Bud31
Clstn1	373.872278878665	-1.16956363834552	0.251131778193116	-4.65717101499655	3.20584134522431e-06	4.73040457794257e-05	Clstn1
Ganc	53.6694330483652	-1.81735039591879	0.390283545120394	-4.656487363202	3.21650012555475e-06	4.74109386871843e-05	Ganc
Pdpn	5927.34145379641	1.69699944669617	0.364569278710776	4.65480649575646	3.24285115836413e-06	4.77486620719893e-05	Pdpn
Nr4a2	36.1070971205926	-3.13735112393462	0.674443116480068	-4.65176535614822	3.29105431580803e-06	4.84070859904602e-05	Nr4a2
Ppp1r21	971.05590027299	1.42837568486748	0.307162144214236	4.6502334736641	3.31559471742107e-06	4.86847776814735e-05	Ppp1r21
Prr14l	540.572379024714	-0.937075849952995	0.20151521285606	-4.65014941885473	3.3169463224108e-06	4.86847776814735e-05	Prr14l
Zfp36l2	750.731581092583	-1.20114782015009	0.258355381149311	-4.64920767203183	3.33212582301685e-06	4.88559314177286e-05	Zfp36l2
Ran	5370.56313294975	0.754557164754785	0.162414699340837	4.64586744806455	3.38650405663092e-06	4.95581164940935e-05	Ran
Gfod1	536.598507054217	1.29324181150115	0.278366284867582	4.64582775215158	3.38715538731687e-06	4.95581164940935e-05	Gfod1
LOC114706394	33.5260678438914	-5.7836026523904	1.24525001150725	-4.64453129808843	3.40849376306758e-06	4.98178272633615e-05	LOC114706394
Znf367	100.882671602345	-1.43001427189517	0.308019844881354	-4.64260435052811	3.4404477990003e-06	5.02319849517552e-05	Znf367
Orai2	60.0711501661347	2.41747744060837	0.521049957415334	4.63962698049195	3.49038617944725e-06	5.09075757370011e-05	Orai2
Cpz	140.343509785578	-5.4227826804052	1.16895638409524	-4.63899487969549	3.50107726410359e-06	5.10099242519185e-05	Cpz
Ssbp2	22.5602671697081	-3.01491501079724	0.649987059120714	-4.63842313241704	3.51077459475667e-06	5.10975945997865e-05	Ssbp2
Ptger4	273.714914000854	1.35205751713352	0.291609500309749	4.63653452887289	3.54299032953819e-06	5.15124824352229e-05	Ptger4
Rhoa	7606.34012941149	0.57656337699035	0.12438340746614	4.63537210256363	3.56295967264481e-06	5.1748634994428e-05	Rhoa
Map2k3	1086.51555749936	0.942753691821887	0.203562703967796	4.6312692524021	3.6343088064984e-06	5.27297573440233e-05	Map2k3
Mlx	777.204685025399	0.824708685312997	0.178119400639396	4.63008904337504	3.65508519701699e-06	5.29758433826523e-05	Mlx
Glipr2	1786.03053439967	2.72582158339162	0.588849019226669	4.62906703482569	3.67316858166779e-06	5.3182425189215e-05	Glipr2
Snn	173.586465826545	-2.33443003696185	0.504425876812914	-4.62789508680909	3.69401056214011e-06	5.34284756826202e-05	Snn
LOC114689123	1381.72269534284	-1.76432031187239	0.381472927789469	-4.62502102599035	3.74560403158029e-06	5.41183267205955e-05	LOC114689123
Pdia5	637.184377043201	0.741147581206004	0.160264284568284	4.62453367699789	3.75442085665219e-06	5.41893280609311e-05	Pdia5
Dagla	358.564310441365	-2.16184175017083	0.467692003296409	-4.62236201374759	3.79395171412104e-06	5.47030317243725e-05	Dagla
Dst	756.421754504622	2.09564540939678	0.453670870029494	4.61930784592923	3.85022255892143e-06	5.54567844716017e-05	Dst
Fuz	54.6668791066803	-2.54325676513598	0.551093662265593	-4.61492653477529	3.93234389904186e-06	5.65809275007215e-05	Fuz
Cst7	214.902888497008	5.08393214609202	1.10192726515943	4.61367306793743	3.95614548910858e-06	5.68644721700546e-05	Cst7
Rbm19	662.728956792095	0.669155123504673	0.145114896393979	4.61120904974465	4.00333688109107e-06	5.74832808624089e-05	Rbm19
LOC114693970	150.031830188691	-1.79255914514016	0.389249252015782	-4.60517042963383	4.12128196659753e-06	5.91157025890565e-05	LOC114693970
Pafah1b1	1857.71146312522	0.630138524878705	0.136863574397174	4.60413610892597	4.1418152906743e-06	5.93489218895899e-05	Pafah1b1
Insr	91.8278249015699	-1.78320185946799	0.387335794347279	-4.60376212447125	4.14926373012762e-06	5.93943576214659e-05	Insr
Psmd11	1717.50468688086	0.722979661385778	0.157113681262066	4.60163402434602	4.19189286146688e-06	5.99427727924487e-05	Psmd11
Erlin1	558.806775626706	1.07679533783103	0.234182859917613	4.59809628343361	4.26368955068847e-06	6.09067175013471e-05	Erlin1
LOC114691312	640.201159043633	0.766732985522267	0.16693593028749	4.59297758248828	4.36966018314733e-06	6.2356353178829e-05	LOC114691312
Smap2	1154.71916433823	-0.921697721458558	0.201048162588264	-4.58446229795269	4.55156202009536e-06	6.48854606252814e-05	Smap2
Rras	501.904459954277	1.68078759110843	0.366818014682289	4.58207482684352	4.60385087723328e-06	6.55635583901376e-05	Rras
Impa2	51.2365932618184	-2.15056133655925	0.469638755199489	-4.57918200478525	4.66797882986053e-06	6.64086947260384e-05	Impa2
LOC114684853	540.634484298684	0.982940696473192	0.214698705214005	4.57823299629789	4.68920216371289e-06	6.66423460011807e-05	LOC114684853
LOC114697520	39.9798182859572	2.61229760266644	0.570625069096656	4.57795800454739	4.6953692462696e-06	6.66617607202999e-05	LOC114697520
Spire1	934.039158033871	-0.968188755659742	0.211525087902423	-4.57718167268353	4.71282155075461e-06	6.68411922698956e-05	Spire1
Rftn1	3179.37777232508	1.06375976123203	0.232428139305872	4.57672536728498	4.72310848588698e-06	6.69187360474905e-05	Rftn1
Kri1	620.555475578242	0.94865073748603	0.207348944142261	4.57514139466832	4.75898468656806e-06	6.73583102680912e-05	Kri1
LOC114687570	117.943947726235	-1.39472500555609	0.3050716407406	-4.5717950123788	4.83563875199091e-06	6.83735683008083e-05	LOC114687570
Nop14	988.268064117162	0.911493241670297	0.199541330407506	4.56794208903406	4.92536060738961e-06	6.95713448968513e-05	Nop14
Tank	487.742222723194	1.24797503568947	0.273323274663809	4.56593035197786	4.97283867588798e-06	7.01705945271388e-05	Tank
Galns	482.62668809886	-1.40858141791973	0.308542781170989	-4.56527102197579	4.98849435353852e-06	7.0320044770439e-05	Galns
P2ry13	9.06848483032143	-7.036564801999	1.54216251582644	-4.56279071095703	5.04781274357143e-06	7.1084056738833e-05	P2ry13
Gla	515.884893649569	-1.2910801091252	0.283073354310437	-4.56093832028186	5.09255396113783e-06	7.16414506083068e-05	Gla
Tbc1d10b	1905.09124032141	1.07940549406346	0.23672315342806	4.55977997264847	5.1207245102746e-06	7.19505118308401e-05	Tbc1d10b
LOC114689363	183.059359071768	1.76910653235626	0.387995199499263	4.55960933186653	5.12488701481461e-06	7.19505118308401e-05	LOC114689363
Ccr1	2684.78649892528	1.0822347535181	0.237558097732482	4.5556634938912	5.2220479318379e-06	7.32405409429993e-05	Ccr1
Prdx6	540.395212269422	1.18647916299687	0.260485933071523	4.55486846835253	5.24183670184319e-06	7.3443897684251e-05	Prdx6
LOC119088240	66.108109992795	1.89764247655036	0.416940746319704	4.55134810713674	5.33032722437463e-06	7.46084612000421e-05	LOC119088240
Flywch1	550.776819913086	-1.20259897286288	0.26425201283894	-4.5509548250664	5.34030141989892e-06	7.46727947787477e-05	Flywch1
Zfp57	28.9671104727344	-5.57036078553812	1.22560114592549	-4.54500291881808	5.49344928543799e-06	7.67369651190206e-05	Zfp57
Lrfn3	31.7043504249286	2.33547536535184	0.514029738672555	4.54346351902332	5.53373858718538e-06	7.72220706362502e-05	Lrfn3
Pik3r6	134.779370148054	-3.48792754375734	0.768013001217236	-4.5414954411309	5.58565940573716e-06	7.78683542657233e-05	Pik3r6
Bpnt2	1584.51726040845	0.843534520439516	0.185757346639846	4.54105603734206	5.59731504589999e-06	7.79525771437526e-05	Bpnt2
Ubqln1	2726.05655821154	0.583287382433351	0.128463853781697	4.54047862696498	5.61266685702452e-06	7.80880554206267e-05	Ubqln1
Bcl2	129.90708788079	-1.22507605276194	0.270200710855926	-4.53394829673549	5.78912055746949e-06	8.04624013418057e-05	Bcl2
Hspa8	22899.7666640135	0.720724623473267	0.158979260121138	4.53345060811136	5.80278399394192e-06	8.05689499884463e-05	Hspa8
Chaf1a	171.41813265766	-1.71132654495977	0.377505719113058	-4.53324667234314	5.80839171324701e-06	8.05689499884463e-05	Chaf1a
Ift122	145.44974021513	-1.80900456280376	0.399080479520743	-4.53293171586893	5.81706241422448e-06	8.06086942330408e-05	Ift122
Irf8	1021.29012080182	-1.46076122351213	0.322603548481139	-4.52803830084819	5.953379257855e-06	8.24154247211533e-05	Irf8
Gab1	85.7821871060281	-1.77297820416379	0.391683561020493	-4.52655761080315	5.99522607841222e-06	8.29120658354121e-05	Gab1
Ccser2	345.809583670382	1.0620229938724	0.234667845022434	4.52564344199298	6.02120243768256e-06	8.31794340015037e-05	Ccser2
Cdh23	295.85637891921	-2.27670877456435	0.503089355786881	-4.52545606138566	6.02654019485148e-06	8.31794340015037e-05	Cdh23
LOC114689350	131.434917577141	-1.97278735166401	0.436117980952368	-4.52351757512028	6.08202666237302e-06	8.38619068590362e-05	LOC114689350
Rap1b	10112.5859853608	0.943824308140807	0.20879477788387	4.52034441525044	6.17391051404404e-06	8.50443923487119e-05	Rap1b
Surf4	3124.53502584783	0.795234345080791	0.17594011880581	4.51991478963654	6.18645263214386e-06	8.51327004928816e-05	Surf4
Slc46a3	267.831346515655	-1.21788250155257	0.269471690964914	-4.51951927563011	6.19802047668354e-06	8.52074399195554e-05	Slc46a3
Mgst1	438.420662459926	-1.58998882668972	0.351830667027214	-4.51918771073682	6.20773390765619e-06	8.5256563113557e-05	Mgst1
Tfpi2	205.701561132297	2.70756485128854	0.599343270175859	4.5175527715429	6.25584400904491e-06	8.58035854772406e-05	Tfpi2
Slc6a12	56.5363211184997	-2.22023966250743	0.491484578589494	-4.51741470480981	6.2599230888329e-06	8.58035854772406e-05	Slc6a12
Zcchc2	567.254558764421	-1.15242511800234	0.255321713583894	-4.51361970678484	6.37304509234051e-06	8.72679793956094e-05	Zcchc2
Atp1a1	14180.0507013214	-0.980095518604557	0.217257152308288	-4.51122325866537	6.44548357672786e-06	8.81729452836121e-05	Atp1a1
LOC114705414	23.7151370920722	-3.71358266680721	0.823537096678002	-4.509308301699	6.50393339666663e-06	8.88733525121458e-05	LOC114705414
Sar1a	2009.14111937935	0.635882266395093	0.141021139508373	4.50912727419378	6.50948502015501e-06	8.88733525121458e-05	Sar1a
LOC114708294	253.603043285286	0.984760938178289	0.218421114299596	4.50854278138855	6.52744079926546e-06	8.90309582493133e-05	LOC114708294
Pdk2	51.2273519714938	-1.92115588473655	0.426201513862773	-4.50762332429237	6.55578270803104e-06	8.93297771354377e-05	Pdk2
Itpa	520.1405975096	0.801249107166139	0.17784821884608	4.5052411115772	6.62976219646016e-06	9.02492628410287e-05	Itpa
Mapkapk3	1691.4481013804	0.752807782224495	0.167172685688269	4.50317454149342	6.69458573807126e-06	9.10424319031533e-05	Mapkapk3
Brme1	38.1323222355399	-1.86658816420202	0.414647287062914	-4.50162878774319	6.7434683820571e-06	9.16174740556388e-05	Brme1
LOC114687825	27.8636110410114	2.79003599641461	0.619826010342347	4.50132125767617	6.75323429619428e-06	9.16604674512782e-05	LOC114687825
Pola2	751.82654986911	1.73678643482108	0.38588171608294	4.50082593301152	6.76899225886058e-06	9.17846264787882e-05	Pola2
Slc25a37	742.665790280311	1.15616874269526	0.257133773740364	4.49637060848599	6.91232113442493e-06	9.36366623916977e-05	Slc25a37
Ttll5	351.604773152202	-1.34665595430753	0.299526123489597	-4.49595493915009	6.92584038041244e-06	9.37283564152308e-05	Ttll5
Farsb	773.687052273758	1.04469765565595	0.232413564140153	4.49499434131977	6.95717972660486e-06	9.4060798932725e-05	Farsb
Psmd5	967.216161547277	0.819737387925914	0.182388879007183	4.49444830401985	6.97505452069252e-06	9.42107315367857e-05	Psmd5
LOC114688764	246.627490964372	2.90463878898382	0.646487205269434	4.49295634207218	7.02411887053381e-06	9.47812347107502e-05	LOC114688764
Tp53inp1	162.145355900637	-1.54894731540347	0.344874527064328	-4.49133581592284	7.07778510304759e-06	9.5412666170695e-05	Tp53inp1
Dna2	25.9591147328796	-2.78295021003752	0.619674670650659	-4.49098590251465	7.08942439732211e-06	9.5476874642888e-05	Dna2
LOC114684970	17.0587484281576	-3.12840010654554	0.697522758505576	-4.48501510294525	7.29087702047992e-06	9.80198377518206e-05	LOC114684970
Cep164	221.724495442955	-1.45419587406368	0.32423747789201	-4.48497158168744	7.29236531491758e-06	9.80198377518206e-05	Cep164
D2hgdh	165.418624145791	-0.996144805648388	0.222180103867219	-4.48350139508311	7.34281224119358e-06	9.86024641866275e-05	D2hgdh
Pdk3	176.416591673701	-1.30519929949468	0.291126380090285	-4.48327389324839	7.35064833041939e-06	9.86123208385249e-05	Pdk3
Parvb	1267.1400474498	-0.745239432168673	0.166605907202206	-4.47306728004664	7.71055036618591e-06	0.000103340725708969	Parvb
S1pr3	47.8266063168512	2.75611105415229	0.616249968615746	4.47239139069364	7.73496883630423e-06	0.000103568025353987	S1pr3
LOC114694682	759.231125110946	1.37748038490028	0.308069878827082	4.47132446101118	7.77366531166488e-06	0.000103985879433976	LOC114694682
Tifab	80.7598415568415	-2.64214254958202	0.591223214526378	-4.46894249864428	7.86072567425208e-06	0.000105049255040414	Tifab
Unc119b	564.254427785225	-1.23280390238131	0.275896130126739	-4.46836242978471	7.88206781568641e-06	0.000105233184250775	Unc119b
Paf1	1621.98523401609	1.59414534485427	0.356976127497813	4.46569174254946	7.98104557533218e-06	0.000106452274556664	Paf1
Adcy6	186.042009410326	-1.37827257204838	0.308804417168508	-4.46325407092957	8.07242387737613e-06	0.00010756775963279	Adcy6
Spg11	366.960620646894	-0.836499965204219	0.18745825070518	-4.46232674239451	8.10744752244408e-06	0.000107930880967532	Spg11
Parp8	230.718585749074	-1.20131607832639	0.269382143993181	-4.45952378475686	8.21419579262254e-06	0.000109247230441153	Parp8
Nes	200.360943179265	-2.31687927159278	0.519674075157304	-4.45833144724694	8.26001109992772e-06	0.000109751439351671	Nes
Lasp1	5717.240267204	0.823869769447453	0.184816890762004	4.45776230760415	8.28196619034568e-06	0.000109892246976139	Lasp1
S100a4	1352.73027664434	0.963740089166022	0.216199304294358	4.45764657898195	8.28643734850684e-06	0.000109892246976139	S100a4
LOC114707032	2772.97168224666	-1.79876050677921	0.403580373445113	-4.45700689412699	8.31119313033067e-06	0.000110115378449085	LOC114707032
Fbxl17	152.759956839923	-1.34255289018682	0.301418699644769	-4.45411280643524	8.42408031155262e-06	0.000111504628337377	Fbxl17
Kpnb1	4608.57826645125	0.711931857041496	0.159850714156261	4.45372959889033	8.43913717208972e-06	0.000111597542509015	Kpnb1
Tmem109	554.248283788292	-1.45610524933388	0.327008556547446	-4.45280473608224	8.47558259124974e-06	0.000111918870865545	Tmem109
Ssbp4	212.577162303507	-1.87899622883607	0.421989915649775	-4.45270410299454	8.47955723086448e-06	0.000111918870865545	Ssbp4
Slc25a47	14.2038424288426	-4.48524183115912	1.00755673676168	-4.45160224482724	8.5231933057165e-06	0.000112387976305673	Slc25a47
Tmem167a	1489.02877514484	0.621881264615738	0.13976947017696	4.4493354938556	8.61363760370209e-06	0.000113472825547821	Tmem167a
Nkain1	921.796973553055	1.25025012193154	0.281028325573928	4.44884023479919	8.63352037669607e-06	0.000113626948275284	Nkain1
Ttc39c	68.8188471746077	-1.95832531829927	0.440217506858656	-4.44854029607697	8.64558309606362e-06	0.00011367795576595	Ttc39c
Agpat3	1137.52059242222	-1.16419076234718	0.26208923028287	-4.44196337671214	8.91417349181296e-06	0.000117098674488007	Agpat3
Xpnpep1	1231.17077965892	0.663516200518292	0.14940441925135	4.44107479446124	8.95106737849309e-06	0.000117472183885044	Xpnpep1
Znf395	28.7386042770857	-2.44935887252634	0.551615160454712	-4.44034001985599	8.98168534575651e-06	0.000117762701629678	Znf395
LOC114694212	56.9201860957564	-3.45260611928854	0.778232793760033	-4.43646958464351	9.14462489059767e-06	0.000119785959062216	LOC114694212
Inava	51.3451027709814	3.449067884865	0.777708035092125	4.43491352697215	9.21092534754179e-06	0.000120540714845069	Inava
Pnpo	158.793232398562	-1.30200646405115	0.293786769790124	-4.43180768480922	9.34463470616052e-06	0.00012217537937386	Pnpo
LOC114709254	733.064639189411	-0.974128358741131	0.219819977781925	-4.43148238194949	9.35874608923736e-06	0.000122244769001939	LOC114709254
Atp2b1	3920.69322772193	-1.19142886808178	0.268970990743623	-4.42958128974371	9.44162199706951e-06	0.00012321139232078	Atp2b1
Nod1	154.040219869847	2.04644088930775	0.462086874246572	4.4286929652448	9.48058738621647e-06	0.000123603714420296	Nod1
Cited2	897.202468464599	-1.1066827228752	0.249923895857367	-4.42807887208507	9.50761367197499e-06	0.000123839789714233	Cited2
LOC114683086	71.9915717270607	-2.27804415046647	0.514613767323095	-4.42670658096916	9.56827456220472e-06	0.000124496802390671	LOC114683086
LOC114701439	244.967140927699	-1.21591281129318	0.274687412289371	-4.42653269459714	9.57598739310308e-06	0.000124496802390671	LOC114701439
Eif4g3	1266.00512165925	-0.677676941970985	0.153137685560057	-4.42527872543311	9.63178403006464e-06	0.000125105071335311	Eif4g3
Ift172	291.880217389595	-1.1287261786781	0.255139978697574	-4.42394870627474	9.69130392672051e-06	0.00012576051871263	Ift172
Wipi1	253.978173757689	1.8748006897248	0.424135672751715	4.42028532417808	9.85706657303061e-06	0.000127792128260065	Wipi1
Trappc6b	306.058683762168	1.06276396098225	0.240464466096281	4.41962996959695	9.88700455254718e-06	0.000128060688630707	Trappc6b
Kcmf1	742.607070262116	0.792986808283101	0.179488579006308	4.41803491159866	9.96023352918526e-06	0.000128770624038641	Kcmf1
Dpyd	780.004499984288	-1.71522389804625	0.388232558006794	-4.41803208585159	9.9603637175009e-06	0.000128770624038641	Dpyd
Tlcd3a	84.1156635197165	1.3353994760287	0.30237895522446	4.41631090046401	1.00399652004429e-05	0.000129678992379674	Tlcd3a
Inhba	575.511867879645	1.89060589591501	0.428811931899419	4.40893957297453	1.03878001536766e-05	0.000134047030793495	Inhba
LOC114706499	99.7658235793195	-2.42701175736975	0.550550505255719	-4.40833626379555	1.04167727334655e-05	0.000134238325512087	LOC114706499
Pyy	42.0282318318951	-2.03919443548287	0.462588197158988	-4.40822841569823	1.04219600217523e-05	0.000134238325512087	Pyy
Mrpl57	544.887270433641	0.794120013782083	0.180336940860964	4.4035349052213	1.0650113900256e-05	0.000137049890180773	Mrpl57
Ahnak	5762.71400450225	-1.47631977475669	0.335273717743589	-4.40332688375458	1.06603355032171e-05	0.00013705440598349	Ahnak
Pak1	385.989932324689	-1.37963515960717	0.313493617672192	-4.40083970401528	1.07832765213478e-05	0.00013850674791759	Pak1
Sephs2	719.264190636356	1.52947333283239	0.347838019625771	4.39708498363091	1.09714395858409e-05	0.000140781207962082	Sephs2
Ptges3	1793.29190148206	0.715513372632139	0.162733321281261	4.39684612222395	1.0983515276914e-05	0.000140781207962082	Ptges3
P2rx7	45.5111925970551	-2.61308028676685	0.594327256142587	-4.39670275889205	1.09907691343822e-05	0.000140781207962082	P2rx7
Dnaja1	3516.57102939847	0.847033476470905	0.192677566486032	4.39611882129677	1.10203623279789e-05	0.000141030166750219	Dnaja1
Iah1	177.946544216774	-1.98420601308162	0.451483318903666	-4.39486007567202	1.10844128615025e-05	0.000141719219688731	Iah1
Hmgb3	177.155226544326	-1.15789795506198	0.26349353160709	-4.39440751353465	1.11075279610061e-05	0.000141884108315152	Hmgb3
Gfi1b	102.824017518583	2.4647881788282	0.561070461530696	4.39301005457289	1.11791954931198e-05	0.000142668317483427	Gfi1b
Csad	95.0778086974519	-1.35345248784501	0.308242189456924	-4.39087358621995	1.12896164972147e-05	0.000143945202078811	Csad
C7H19orf38	91.7053208531841	2.51463312015765	0.57289250623665	4.38936291325639	1.13683215252745e-05	0.000144815728787556	C7H19orf38
LOC114684680	30.0183259369227	-3.00957242502313	0.685907981216331	-4.3877203756781	1.14544908907105e-05	0.000145779657211289	LOC114684680
E2f6	346.062633654106	-0.996332617734923	0.227259396741207	-4.38412066573203	1.1645521355342e-05	0.00014807515020048	E2f6
Lrp6	1712.09351733377	-1.30460633727671	0.297595811402577	-4.38381955420698	1.16616379222572e-05	0.000148144412214584	Lrp6
St3gal1	1399.64975118222	1.29983965693176	0.296688594374204	4.38115816239406	1.18050137725169e-05	0.000149781458886339	St3gal1
Tpd52l2	1045.57333579487	0.765182092152765	0.174658121357022	4.3810278400318	1.1812077600327e-05	0.000149781458886339	Tpd52l2
Prelid3a	34.1274841884818	-2.21420723234875	0.505845657613698	-4.37723878622219	1.20192273841928e-05	0.00015226913524591	Prelid3a
Ubd	112.196107355781	3.77195306300294	0.862020494392453	4.3757115840516	1.21036969128022e-05	0.000153199481890847	Ubd
Aggf1	300.259368878109	0.885433742128621	0.202362575393298	4.37548168384273	1.21164616486251e-05	0.000153221375219635	Aggf1
Sik1	153.56043545374	-1.91095997817824	0.436965793006212	-4.37324845277092	1.22411275719885e-05	0.000154541692923017	Sik1
LOC119086891	20.8445484268437	4.22245172227397	0.965526252075675	4.3732127564596	1.22431301559466e-05	0.000154541692923017	LOC119086891
Zc4h2	15.4518253412981	-3.52877422886133	0.807574680522699	-4.36959492907498	1.24477219977272e-05	0.000156981489499039	Zc4h2
Cpt1a	569.334698603663	-1.46058362990955	0.33437244048956	-4.36813401179561	1.25312596073608e-05	0.000157891596776956	Cpt1a
Arl1	1611.38852445134	0.734408028923722	0.168240924489339	4.36521631792542	1.26997018892069e-05	0.000159868867390424	Arl1
Zmynd8	538.215656339608	-0.879661751074993	0.201529028312739	-4.3649381850336	1.27158711718061e-05	0.000159927419583812	Zmynd8
Pld4	815.978114594135	-1.5717550127934	0.360141561454864	-4.36427000106285	1.27547964303003e-05	0.000160271808538208	Pld4
LOC114680957	437.591568702066	-2.1056360261486	0.482669739746922	-4.36247780366891	1.28597636570193e-05	0.000161444682077498	LOC114680957
LOC114689261	166.359272961194	-1.95627977283573	0.448497264893441	-4.36185441019474	1.28964680168761e-05	0.000161759221693157	LOC114689261
Rcsd1	361.681557984002	1.07559308840627	0.246647728988594	4.36084732187423	1.29559749360851e-05	0.000162358945837131	Rcsd1
Eloc	635.38064412625	0.741215723767144	0.169995590788045	4.36020558139835	1.29940307072699e-05	0.000162689013859732	Eloc
Pxdc1	307.687375345695	-1.55194334146968	0.356081163621162	-4.35839774754501	1.3101811074372e-05	0.000163890672763654	Pxdc1
Tmpo	568.727767460602	-0.977324335545586	0.224250463827288	-4.35818200268383	1.31147302818372e-05	0.000163904617428721	Tmpo
Lyn	3702.33388082333	1.04556867447643	0.24002792322121	4.35602933377393	1.3244303511517e-05	0.000165375138720695	Lyn
Nck2	209.316968340585	2.42372363229063	0.556676968953274	4.35391397069648	1.33728203551641e-05	0.000166757168362482	Nck2
Dchs1	1322.50584926444	1.63056892006426	0.374515177158218	4.35381266104312	1.33790050814408e-05	0.000166757168362482	Dchs1
Psmc4	4426.43718904772	1.26740786118555	0.291503628771874	4.34782876125842	1.37491882815317e-05	0.00017121747021441	Psmc4
LOC114693379	552.433329406528	0.923064742097316	0.212357184459301	4.34675541798882	1.38166138389685e-05	0.000171902941894335	LOC114693379
Slc7a11	916.11844016167	2.15482800178888	0.495965966654626	4.34470940884019	1.39460151300456e-05	0.000173357582883333	Slc7a11
Poc5	251.29959558311	-0.983444018875455	0.226456700116407	-4.34274639862689	1.40712530316753e-05	0.000174757914440797	Poc5
Ramp1	50.6570547608093	-1.62960679793147	0.375391966126314	-4.34108064364682	1.41783669814443e-05	0.000175930853920782	Ramp1
Man1c1	267.376127104838	-1.43193927053782	0.330067025313498	-4.33832876573407	1.43570279404957e-05	0.000177988690137306	Man1c1
Klhdc2	389.099030330806	0.674126288135378	0.155563696258068	4.33344221274517	1.46795825880713e-05	0.000181825159888822	Klhdc2
Nme7	52.6026204978855	-1.56056477965881	0.360254030434754	-4.33184544188312	1.47864729019603e-05	0.000182985896830409	Nme7
Bhlhe40	2008.76821958821	-0.623285989811236	0.144057118537803	-4.32665873188123	1.51388235582026e-05	0.0001871794880727	Bhlhe40
Ciita	37.1914078584514	-2.60605624668627	0.602726225446063	-4.32378107449629	1.53377506261364e-05	0.000189470344700982	Ciita
Rbm3	3430.37217165623	0.667286705263845	0.154361369126701	4.32288667196344	1.54000849712984e-05	0.000190071270956869	Rbm3
Nipsnap1	246.404982354831	-0.880337279493957	0.203715448616041	-4.32140657703972	1.5503769335087e-05	0.000191181027724408	Nipsnap1
Epn2	150.483951766555	1.67574506050506	0.388118459270197	4.31761236931649	1.57726114767242e-05	0.000194176797271349	Epn2
Srp9	550.783730036038	0.711358384671477	0.164758457555021	4.31758342016477	1.57746796774996e-05	0.000194176797271349	Srp9
Atg7	1230.07405816026	-1.17962713221819	0.273347317844255	-4.31548822765588	1.5925053915921e-05	0.000195854183899524	Atg7
LOC114690094	147.801215325487	-1.37611695063951	0.318912877084683	-4.31502472781651	1.59585038858701e-05	0.000196091881818856	LOC114690094
LOC114709870	2952.20494578864	1.32834402947436	0.307887805540768	4.31437687875063	1.6005370260979e-05	0.00019649386920751	LOC114709870
Armc9	72.6004857230827	-1.37805796263021	0.319443126360794	-4.31393837873276	1.60371664327248e-05	0.000196515096865587	Armc9
Ankrd13b	143.480843710134	-1.00191139878672	0.232258419182739	-4.31377860192197	1.60487670036741e-05	0.000196515096865587	Ankrd13b
Cdipt	1432.90281090111	0.800455605411272	0.185558347193355	4.3137677044363	1.60495585052629e-05	0.000196515096865587	Cdipt
Aldh4a1	170.183961399559	-1.04589515637183	0.24269246155214	-4.30954941773965	1.63587502207269e-05	0.000200124446532857	Aldh4a1
Mob3c	289.369609790742	1.23079265847824	0.285694787345345	4.30806830574221	1.64686531002836e-05	0.000201160319817978	Mob3c
Dusp12	286.823586347108	1.5444831322722	0.358513623660162	4.30801796736247	1.64724006937732e-05	0.000201160319817978	Dusp12
Fads3	193.861028414579	1.36423644263624	0.316698659119339	4.30767988228887	1.64975915326365e-05	0.000201279271590797	Fads3
LOC114694510	1520.5010480386	2.3169995420403	0.537906929254195	4.30743575891987	1.65158040748464e-05	0.000201279271590797	LOC114694510
Cln8	337.89329063902	1.34170523427577	0.311498599258497	4.30725928614002	1.6528981554054e-05	0.000201279271590797	Cln8
Agrn	433.888565603527	-0.931503893126779	0.216271203144473	-4.30711014496237	1.65401259549946e-05	0.000201279271590797	Agrn
Kdm6b	951.483417919105	1.40705467290893	0.326765498621085	4.30600745441775	1.66227457160348e-05	0.000202107551897673	Kdm6b
Capza1	3018.77346008812	0.511226537169833	0.11881135919267	4.30284225888539	1.68620903944577e-05	0.000204838254704326	Capza1
Nadsyn1	117.637656258517	-0.955778632860594	0.222164595434164	-4.30211947584524	1.69172043298345e-05	0.00020532813122356	Nadsyn1
LOC114689119	28.3232158721797	3.32405229292043	0.772797317989116	4.3013248306424	1.69779960363916e-05	0.000205886004336505	LOC114689119
Acads	403.471642138803	-0.832270770173863	0.193510792329791	-4.30090105132465	1.70105009294764e-05	0.000206100179237155	Acads
Chit1	8715.21101420747	-1.60466328402316	0.373131366201994	-4.30053174129156	1.70388762495082e-05	0.000206193472886669	Chit1
LOC114709665	1380.44168128157	0.911704954737932	0.212003976617346	4.30041440394065	1.70479011072305e-05	0.000206193472886669	LOC114709665
LOC119088074	18.6075108627499	-3.32033214888472	0.772434425005785	-4.29852948211087	1.71935033660976e-05	0.000207773537196054	LOC119088074
Sema3c	73.5357849159066	2.66628213968908	0.620365973356482	4.29791809061222	1.72409847560745e-05	0.000208166150728777	Sema3c
Egr2	533.320018307742	-2.99639914756431	0.697560425473838	-4.29554062722082	1.74268117021765e-05	0.00021022700302756	Egr2
Hsp90aa1	7845.04311846468	1.06558004256532	0.248152193039616	4.29405853526028	1.75436187789154e-05	0.000211452384327466	Hsp90aa1
Chn2	186.905644667217	-2.93280641564989	0.683208634436394	-4.2926951853723	1.76517259378101e-05	0.000212570871332604	Chn2
Pcnt	316.473533712089	-1.17344858147746	0.273491528262887	-4.29062131807428	1.78173916831596e-05	0.000214379968388797	Pcnt
Smc3	646.431653485902	-1.08094216910714	0.252097432798322	-4.28779522706164	1.8045533098935e-05	0.000216936993141743	Smc3
Taf9b	119.161445285105	-1.10632909608652	0.258089291067612	-4.28661372004271	1.81417350727737e-05	0.000217904836925141	Taf9b
Thyn1	53.0854042975715	-1.5597740034319	0.363937950190341	-4.28582400548261	1.82063082991067e-05	0.000218491435378649	Thyn1
Golt1b	857.095623714831	0.591377679796349	0.138000595537977	4.28532701247371	1.82470585233635e-05	0.000218791370981781	Golt1b
Ctsa	18708.4804647076	-0.806061577015016	0.188187132035829	-4.28329805707198	1.84143230104497e-05	0.000220606449525534	Ctsa
Mtf1	436.476413445722	0.965990337699633	0.225602594681497	4.28182281796629	1.85368558300803e-05	0.000221882968276435	Mtf1
Rela	1618.18237854332	0.900809405207509	0.210454322055369	4.28030841281802	1.86634494584909e-05	0.000223205853342934	Rela
C15H1orf112	79.6382601486	-1.11439497882259	0.260376671096629	-4.27993404374165	1.86948707994079e-05	0.000223389226376746	C15H1orf112
Fbh1	1689.20744404343	0.987390953421921	0.230712933465417	4.27973819495441	1.87113287424045e-05	0.000223393636791304	Fbh1
Rab2a	1654.27225476399	0.565534205442813	0.132221284878403	4.27717977451894	1.89275945698402e-05	0.000225592764617594	Rab2a
LOC114680968	30.5310245224455	-3.18173018962563	0.743885945646497	-4.27717475810146	1.89280209419875e-05	0.000225592764617594	LOC114680968
Rilpl2	653.523860127525	0.990726575081512	0.231658830796681	4.27666224367263	1.89716305305969e-05	0.00022589858683607	Rilpl2
Ncoa4	4320.62767826886	-1.04283909337669	0.243853917211512	-4.27649104554739	1.89862190016344e-05	0.00022589858683607	Ncoa4
Mks1	45.0780142450301	-1.62796370581541	0.380735807065769	-4.27583556787502	1.9042173686459e-05	0.00022637036099014	Mks1
Pitpnc1	172.839715102358	-2.39212811870029	0.559541953397549	-4.27515417597419	1.91005070194728e-05	0.000226869580808709	Pitpnc1
Cpm	964.914264789205	-2.12355541406093	0.497682945207729	-4.26688403633075	1.9822212859199e-05	0.000235155257303032	Cpm
Pik3ip1	36.641608438148	-2.06146382052723	0.483143396792578	-4.26677428318917	1.98319630033742e-05	0.000235155257303032	Pik3ip1
Mapk8ip1	181.473600487824	-1.37484993567967	0.322314312072777	-4.26555658306988	1.99404467594379e-05	0.000236179735608211	Mapk8ip1
Frg1	589.197844853821	-0.834108324358172	0.195551138895417	-4.26542299405508	1.9952382417604e-05	0.000236179735608211	Frg1
Gpbp1	774.754549122719	0.671057003559734	0.157382608179625	4.26385743203493	2.00927672936076e-05	0.000237455843862424	Gpbp1
Arhgap22	1053.83276370295	0.944612691414469	0.221540401865473	4.26383938758073	2.00943908201907e-05	0.000237455843862424	Arhgap22
Metrn	28.1094731595077	-2.40376970251864	0.563817293569065	-4.26338413159048	2.01353932501864e-05	0.000237738040203094	Metrn
LOC114691377	995.457880524046	0.84255493236883	0.197641920310777	4.26303757342559	2.01666592517257e-05	0.000237904896950052	LOC114691377
Ipmk	354.163285583499	1.63135554583976	0.38273269938419	4.26238873361117	2.02253210301219e-05	0.000238394382430597	Ipmk
Ulk1	93.1391726918969	-1.27747925094473	0.299758383463902	-4.2616964909626	2.02880860052487e-05	0.000238931360630092	Ulk1
Mcm6	745.205142111649	-1.29222994140085	0.303273621045804	-4.26093748920445	2.03571171093441e-05	0.000239541161918003	Mcm6
Ube2k	1491.72806082158	1.12152302654537	0.263249199553356	4.26030935117071	2.04144152506511e-05	0.000240011986244954	Ube2k
Angptl2	224.905254035687	-2.92007877912474	0.685462371950876	-4.26001323867564	2.04414795716634e-05	0.000240126856051223	Angptl2
LOC114696020	172.966709588155	3.10143772904186	0.728299173420209	4.25846663326146	2.05833935335154e-05	0.000241589534414929	LOC114696020
Shpk	38.858349536705	-1.57673195109142	0.370320302953043	-4.25775183947004	2.06492983320418e-05	0.000242158367686148	Shpk
Dcun1d5	470.057587526078	0.738981147538328	0.173581623927554	4.25725448822135	2.06952731597076e-05	0.000242492715462059	Dcun1d5
Acox3	353.771689653674	-0.998840908377676	0.234669526425703	-4.25637245530435	2.07770474905761e-05	0.000243160258211588	Acox3
Tatdn2	1537.51010995401	0.704748748162422	0.165579251323162	4.25626243947051	2.07872687430432e-05	0.000243160258211588	Tatdn2
Penk	519.047939148424	4.93850155863712	1.16090105691247	4.25402451762042	2.09962297057631e-05	0.000245397853084614	Penk
Map2k1	2339.92592166929	0.883766497425718	0.20780002852271	4.25296619884311	2.10957428970969e-05	0.000246353566127999	Map2k1
Sav1	960.154495179023	0.80512545204566	0.189407741745937	4.25075260717494	2.13053395296399e-05	0.000248592133923571	Sav1
Rbm28	584.110847169388	0.810333005939122	0.190726242870176	4.24867073216926	2.15042722305691e-05	0.000250586499315387	Rbm28
Srp19	726.197142017322	0.77558217570724	0.182550638371749	4.2485864887957	2.15123591778135e-05	0.000250586499315387	Srp19
Mindy1	272.438285693657	1.11981373106757	0.263917117128918	4.24305078522272	2.20501510701778e-05	0.000256635664383419	Mindy1
Jun	2067.8534603964	-0.833105455166902	0.19659238382666	-4.23773006334503	2.25791004547438e-05	0.000262571867516012	Jun
Jmjd6	509.887621464778	0.964899809941183	0.227777812259766	4.23614486577287	2.27390103483555e-05	0.000264210174633403	Jmjd6
Nfe2	143.506304958419	3.66938877605562	0.866605336195714	4.23420976400141	2.29356786032199e-05	0.000266075770337338	Nfe2
Nfe2l2	2158.49670226184	-0.860074929048837	0.203132201230377	-4.23406492835376	2.29504634685262e-05	0.000266075770337338	Nfe2l2
Nfia	15.1637068752334	-4.50958416971768	1.06511271468554	-4.23390323628715	2.2966979756486e-05	0.000266075770337338	Nfia
Coq10a	171.136047379416	-1.42102350551947	0.33563682964924	-4.23381279999732	2.2976222443966e-05	0.000266075770337338	Coq10a
Tmem165	830.037567327563	1.01907371315515	0.240995165086091	4.22860646515918	2.35143238022303e-05	0.00027208032166164	Tmem165
LOC114710366	84.7341757752015	-2.0507822897769	0.485731046691939	-4.22205313772654	2.42087016926996e-05	0.000279881617821094	LOC114710366
Slc16a10	74.3095700722513	-1.74258699746653	0.412762006787488	-4.22177179297346	2.42389449223409e-05	0.000279998128325044	Slc16a10
Osbpl8	3613.17288892801	-1.22314836798452	0.289854283048175	-4.21987336230332	2.44439588048271e-05	0.000282131644226953	Osbpl8
Mak16	487.507934432583	0.759813054141932	0.180074697147444	4.21943263644532	2.4491788725049e-05	0.00028244890900939	Mak16
Btf3l4	433.222437267019	1.05158987174382	0.24931194010129	4.2179683464682	2.46513414218953e-05	0.000284053008832378	Btf3l4
Ssr1	1908.23129047143	0.66507971237152	0.157777295917428	4.21530682538498	2.49438826734358e-05	0.000287185581194574	Ssr1
Ephb3	161.32717496583	-1.96366786130648	0.466002931022923	-4.21385302662375	2.51050686240289e-05	0.000288801887195229	Ephb3
Asf1b	143.408885685605	-1.19027774080309	0.282526049256833	-4.21298405557307	2.52018859885294e-05	0.000289675651449281	Asf1b
Liph	13.382498281118	5.86783215955687	1.39310674646479	4.21204776622274	2.53066011537473e-05	0.000290522971919695	Liph
Fam189b	36.6484467731001	-1.70266995625123	0.404247335114807	-4.21195097246014	2.53174501996997e-05	0.000290522971919695	Fam189b
Ulk2	463.469416888478	-1.09872146465371	0.26094868022191	-4.21048868198667	2.54818890061177e-05	0.000292168479644875	Ulk2
Rasa1	1144.65617628848	-1.00148993651478	0.237875216023741	-4.21014830067386	2.5520311367021e-05	0.000292367593507497	Rasa1
Ralgds	862.914373310576	1.40742384961677	0.334494234660526	4.20761766206567	2.58077034353389e-05	0.00029530768355472	Ralgds
Med8	492.469398915804	0.881585147278579	0.209528732416269	4.20746661859788	2.58249536773406e-05	0.00029530768355472	Med8
Mpeg1	9639.96116285219	-1.70368724246996	0.404933271228658	-4.2073283761065	2.58407515678059e-05	0.00029530768355472	Mpeg1
LOC114688251	57.7482759320274	-1.8472648948856	0.439329135571201	-4.20474023987472	2.6138217462514e-05	0.000298461471601157	LOC114688251
Sh3glb1	2071.83857291802	0.713800586573205	0.169847344596295	4.20260080173651	2.63865683719102e-05	0.000301049713922739	Sh3glb1
Aacs	670.66939285592	0.76765528580502	0.182701819052915	4.20168386819777	2.64936936958692e-05	0.000302023757772697	Aacs
Tent5a	246.654472561563	-1.78406856516139	0.425151317201102	-4.19631433087505	2.71293666521899e-05	0.000309016616870924	Tent5a
Arsb	436.072710657875	-1.93561552394695	0.461801799371714	-4.19144214375166	2.77186877636232e-05	0.000315330141763977	Arsb
Cnnm3	159.852765258923	-1.53732583867553	0.366784733400288	-4.19135721496286	2.7729067561672e-05	0.000315330141763977	Cnnm3
Tnrc6b	296.502162912327	-0.924186106116436	0.220563030813045	-4.19012244576835	2.7880396241695e-05	0.000316791572680798	Tnrc6b
Calcoco2	1354.06504807373	0.894340405529348	0.213536556423032	4.18823090767461	2.81137396823187e-05	0.00031918174610711	Calcoco2
LOC114709038	220.153448857701	0.772816353342978	0.184553130899756	4.18750063775809	2.82043228712456e-05	0.000319948548257553	LOC114709038
Nek6	1505.66799926016	1.03895153991452	0.248127458904325	4.18716874183249	2.82455831202523e-05	0.000320155038060982	Nek6
LOC114688061	28.5365815335961	2.58806174983018	0.618437454336189	4.18483992469071	2.85367123549767e-05	0.000322941762430136	LOC114688061
Trib1	343.362056917425	1.31585830893954	0.314435306884043	4.18483001155084	2.85379576882806e-05	0.000322941762430136	Trib1
Abracl	789.663102053102	0.941441380262922	0.22510408579991	4.18224918893631	2.88639357822242e-05	0.000326364615908944	Abracl
Txndc16	140.41689750743	-1.72531318556944	0.412692850645523	-4.18062290846751	2.90711623641877e-05	0.000328440268044545	Txndc16
Dnph1	32.567677116447	-1.94419121352783	0.465098488220107	-4.18017100199162	2.9128996544835e-05	0.000328760044074702	Dnph1
Fyco1	1144.20986455086	0.887200676785305	0.212247346259274	4.18003189402203	2.91468213364032e-05	0.000328760044074702	Fyco1
Pxn	2434.12564844328	0.997109149257132	0.238572165209199	4.17948652300988	2.92168032568367e-05	0.000329281910082124	Pxn
Rgs17	38.9771981859962	-2.63120763541302	0.629790836487307	-4.17790714467794	2.94203709533304e-05	0.000331307259275745	Rgs17
Dynlt1	1307.32573831334	1.51599312513089	0.362968968533052	4.17664664628994	2.9583804481534e-05	0.000332665109362047	Dynlt1
Zer1	244.152460224431	-0.904338081319408	0.216524544272447	-4.17660771141725	2.95888664070672e-05	0.000332665109362047	Zer1
Ggt5	268.623902128291	-0.98148854558253	0.235053260431719	-4.17560064378534	2.97200817249951e-05	0.000333870011934916	Ggt5
Polb	430.702101423859	0.7806207416975	0.187083225566777	4.17258543267348	3.01162618341346e-05	0.000337825183435963	Polb
Psmd13	1682.36437523215	0.711120165595765	0.17042815566134	4.17255096633705	3.01208193801744e-05	0.000337825183435963	Psmd13
Sds	69.0609947861405	4.82632928478883	1.15688565202816	4.17182914865243	3.02164173837963e-05	0.000338623854216313	Sds
Gadd45g	272.216649330809	1.60743647662517	0.385453085109983	4.17025194172856	3.04263080594605e-05	0.000340701038230329	Gadd45g
Gm2a	5705.13726225132	-1.17461476218697	0.281712023079215	-4.16955850640665	3.05190265053868e-05	0.000341463886403945	Gm2a
LOC114692079	75.396990953897	-1.96722951260007	0.472018624705629	-4.1676946832912	3.07695687503353e-05	0.00034398990507118	LOC114692079
Cad	968.954663357704	0.892580979605654	0.214199770958583	4.16704917848973	3.08567947505377e-05	0.000344687526235894	Cad
Stxbp5	1050.84042565478	-0.722324169110302	0.173375927816525	-4.16623102299818	3.0967688432716e-05	0.000345648194443941	Stxbp5
Gpnmb	13672.6397982078	-1.89512186941532	0.454914349381574	-4.1658872092991	3.10144022346451e-05	0.000345891546207267	Gpnmb
Ppp2r3a	87.6798434610793	1.79228995545775	0.430249666778407	4.16569748648019	3.10402084448121e-05	0.000345901520269836	Ppp2r3a
Ccrl2	264.966617822155	2.04036563632211	0.489983916865131	4.16414818138557	3.12517108220373e-05	0.000347979153780263	Ccrl2
Mitf	962.099739520086	-1.13377019938292	0.272315333942642	-4.16344604238016	3.13480131473722e-05	0.000348771764864794	Mitf
Dglucy	54.1932929645391	-1.88718182328888	0.453573551307114	-4.16069635861786	3.17278690275347e-05	0.000352715341431001	Dglucy
Znrf1	383.830428262948	1.85748888234681	0.44650288945265	4.16008255763771	3.18132578066226e-05	0.000353381667715963	Znrf1
Med7	137.141828137911	0.967209759439965	0.232508104061661	4.1598969779714	3.18391176359488e-05	0.000353386209732333	Med7
Man2a2	92.440826906261	-1.52525226626709	0.366841903773213	-4.15779181870678	3.21338654060691e-05	0.000356372780481845	Man2a2
LOC114686342	73.9139554360774	-2.3523160168551	0.566245587425576	-4.15423284364979	3.26380695042981e-05	0.000361675654482985	LOC114686342
Eif3e	1684.30066178798	0.605229843172678	0.145849045227634	4.14970041269771	3.32910701341436e-05	0.000368617630632045	Eif3e
Cmtm4	238.790736647926	-1.83597050334609	0.442486969678233	-4.14920806522543	3.33627466787159e-05	0.000369116922417506	Cmtm4
Bscl2	471.936500418341	-1.32784817008662	0.320205701001312	-4.14685986518765	3.37066219931975e-05	0.0003726245592162	Bscl2
Slc41a2	96.94915496006	1.17651617789389	0.283837701389368	4.14503137580002	3.39767184307162e-05	0.000375311643126884	Slc41a2
Prelid3b	1094.29999184946	0.631222725121998	0.152337025413293	4.14359361034838	3.41905412483423e-05	0.000377373342792712	Prelid3b
Ccr7	981.710364780387	2.38363835434548	0.575758717487897	4.13999524791491	3.47313016155535e-05	0.000383037428857792	Ccr7
Batf3	168.502234353099	5.87820734076248	1.41992557004741	4.13979962383958	3.47609314980778e-05	0.000383059947500643	Batf3
Herc2	982.597310993688	-0.885476119152313	0.213912914191335	-4.13942338404262	3.48179855454284e-05	0.00038338440071235	Herc2
Brix1	531.469998429732	0.787386399713679	0.190279027849596	4.13806192207404	3.50251854761773e-05	0.000385360301376166	Brix1
Mxd3	78.6641100904472	-1.55057511926684	0.375083175726074	-4.13395006658267	3.56580979519994e-05	0.000392013214618774	Mxd3
Hexb	1093.08051854122	-0.769452174622104	0.186318942215185	-4.12975817420347	3.63145003486948e-05	0.000398913637137363	Hexb
LOC114697851	1556.88116084077	1.3190683430547	0.319496079252768	4.12859007891337	3.64994447227606e-05	0.000400628292470776	LOC114697851
Fbxl19	1026.58422488742	-1.00583202079122	0.243644596554933	-4.12827550872627	3.65494032171077e-05	0.000400859765931706	Fbxl19
Smad7	125.09742241755	1.42484555864671	0.345169636198403	4.12795741346064	3.65999875626175e-05	0.000401097732681092	Smad7
Odc1	1819.6938953495	1.47263056756754	0.356988893985914	4.12514392569771	3.70502988926177e-05	0.000405712460665613	Odc1
Cab39l	471.658906556778	0.841975208182106	0.204245621026335	4.12236602161249	3.7500072124833e-05	0.000410314027937988	Cab39l
Hsd17b1	35.5697129175783	-2.80048483853395	0.679437493468547	-4.12176964835632	3.75973050397525e-05	0.000411054000375562	Hsd17b1
Tmco6	631.196444750869	1.17490605427926	0.285123394291685	4.12069327807356	3.77734029452756e-05	0.000412654366557948	Tmco6
Ptpn18	151.441491021913	-1.46202523095244	0.35496092725149	-4.11883426796604	3.80793888011809e-05	0.000415670057786475	Ptpn18
Klhl36	80.5769061970347	-1.06015230258055	0.257710992820782	-4.11372557676576	3.89324229579656e-05	0.00042464783407019	Klhl36
Basp1	24.0617474662832	4.06034178506473	0.987715911758743	4.11083970271858	3.94222822979804e-05	0.000429653367117314	Basp1
LOC114695647	41.5112016104555	-2.13370011023952	0.519099646893419	-4.11038636417644	3.94997633554782e-05	0.000430160167992796	LOC114695647
Asb16	11.2258150073809	-4.22730275441313	1.02871151016289	-4.10931802808714	3.96829269669899e-05	0.000431816176282645	Asb16
Pum3	412.017609930362	0.757078009575035	0.184296162950242	4.1079423329038	3.99199740227202e-05	0.000434055473222765	Pum3
Gpr141	63.8792801389129	-2.94124452355497	0.716111969208994	-4.10724111594423	4.0041317684935e-05	0.000435034190966606	Gpr141
Mtmr7	61.7362946222813	1.49521492810341	0.364112791872073	4.10646085905362	4.01767504101911e-05	0.000435897857125	Mtmr7
Psma3	1424.74415898905	0.756248322205781	0.184162372697215	4.10642147540716	4.01835979200576e-05	0.000435897857125	Psma3
Hars1	1452.18051976477	0.746166463332639	0.181766611200831	4.10507990660732	4.04175147679809e-05	0.000438093046489786	Hars1
LOC114701399	9.71226280883828	5.85171104670415	1.4264628094993	4.10225279462993	4.09146894363318e-05	0.000443136086445762	LOC114701399
Stip1	2469.38043253387	0.637815145704439	0.155493383013168	4.10187966423257	4.09807398498854e-05	0.000443505512716804	Stip1
Slc40a1	124.858521885735	-6.31172125014289	1.53909191389146	-4.10093847753656	4.11477956432382e-05	0.00044496662188969	Slc40a1
Serp1	3629.67500699339	1.05429494720573	0.257148756847862	4.09994183961577	4.13253980476942e-05	0.000446539417814968	Serp1
Ero1a	2210.63687430653	0.914732738565902	0.223210456860168	4.09807296411272	4.16603970586339e-05	0.000449809185971331	Ero1a
LOC114687972	332.29549868824	1.44640362458615	0.353043523977217	4.09695554896934	4.18619247092326e-05	0.000451633896338535	LOC114687972
Lactb2	20.0726140466938	-2.31542444533116	0.565239382572573	-4.09636079282545	4.19695667789376e-05	0.000452225257577658	Lactb2
Cct4	3418.0437588852	0.737531101865316	0.180048430471414	4.09629286928116	4.19818766307239e-05	0.000452225257577658	Cct4
Ctc1	42.5179840518416	-1.84419709012622	0.450301275691756	-4.09547382981127	4.2130581921974e-05	0.000453475294563263	Ctc1
Pold1	157.908664806635	-1.46832415362164	0.358636623613859	-4.09418351875456	4.23658657776721e-05	0.000455654567252499	Pold1
Poglut3	194.568936086725	-1.58409847191279	0.387196305853719	-4.091202441666	4.29142311466724e-05	0.00046119512342999	Poglut3
LOC114686854	29.7815418103172	-2.47151538598521	0.604637469295517	-4.08759878686455	4.35861096826778e-05	0.000468053467087379	LOC114686854
Ankmy2	468.765928509789	-0.760496595131839	0.186069650012098	-4.08716088347773	4.36684306137089e-05	0.000468575084290068	Ankmy2
Wdr55	241.373596808452	0.927580265523195	0.227009680148577	4.08608243012412	4.38717970828078e-05	0.000470393747100221	Wdr55
Lrp1	11202.9876889914	-0.837535190269554	0.205058643774012	-4.08436910951471	4.41967303057747e-05	0.000473512037265186	Lrp1
Jpt2	1946.81169569115	0.785105703968832	0.192235850207241	4.08407538511907	4.42526641812429e-05	0.0004737457533975	Jpt2
LOC114692812	557.246199990259	0.73147729722424	0.179115012143738	4.08384137359317	4.42972749958722e-05	0.000473857984066013	LOC114692812
LOC114689280	83.370360262327	1.35389214258521	0.331693904910292	4.08175164675208	4.4697545966403e-05	0.000477694043964437	LOC114689280
Haus4	261.11895277542	-1.09834877664398	0.269096904150949	-4.08161060087061	4.47246854269909e-05	0.000477694043964437	Haus4
Abhd8	92.1861454855797	-1.25320944431071	0.307501321769501	-4.07546034956591	4.59234070794233e-05	0.000490120297692385	Abhd8
Timp1	10924.5546119505	2.40818911034682	0.590938243479716	4.07519590569447	4.59756259179124e-05	0.000490300741835801	Timp1
Wdr13	659.315633176041	-0.563491896921519	0.138492227084916	-4.06876189936651	4.72636149627401e-05	0.000503649496360434	Wdr13
Insig1	2623.48308076308	0.830755133143855	0.204189248262028	4.06855473642657	4.73056489845447e-05	0.000503710840606137	Insig1
Dync2i2	48.2237318003645	-2.07749557017252	0.510685994669204	-4.06804884382665	4.74084452226503e-05	0.000504418591506896	Dync2i2
Dyrk1b	82.1079703192689	-1.83104009590654	0.45034382454543	-4.06587144334611	4.78533105475066e-05	0.000508758338037273	Dyrk1b
Fam161a	50.9678484195131	-1.48922494151968	0.366293783325712	-4.06565715639091	4.78973048577977e-05	0.000508758338037273	Fam161a
Ccdc57	77.7586171602495	-1.49531476285958	0.367804395052222	-4.06551629881224	4.79262445914838e-05	0.000508758338037273	Ccdc57
LOC114700540	16.0501075380557	6.21328144920497	1.52974150455577	4.06165448914146	4.87261565086408e-05	0.000516854608955292	LOC114700540
Fli1	383.992900020494	-1.27939651100879	0.315089275830288	-4.06042543859187	4.89833784627235e-05	0.000519007762405411	Fli1
Ankrd63	83.0507782518522	-1.87383075950412	0.461497427407201	-4.06032763829634	4.90039018014759e-05	0.000519007762405411	Ankrd63
Mfsd6	55.9838487726236	-3.85566293638587	0.949677978101632	-4.05996877393449	4.90792791472976e-05	0.000519409901646515	Mfsd6
Aatf	411.663295966367	0.810880986605682	0.199855729618758	4.05733169698215	4.96365625488533e-05	0.000524907594052421	Aatf
Ptrh2	313.370571582767	0.851935602526295	0.210095072512164	4.055000397389	5.01342175563096e-05	0.000529766827069528	Ptrh2
Znf217	744.690716440004	0.689223323965785	0.170093098172286	4.05203580493122	5.07738923612485e-05	0.000535904424668918	Znf217
Kif7	61.3716123615273	-2.84839701815771	0.703008618752139	-4.05172417830908	5.08415800289756e-05	0.000535904424668918	Kif7
Ggta1	249.524829107734	2.06872188607851	0.510580896028654	4.05170248665633	5.08462948029771e-05	0.000535904424668918	Ggta1
LOC114682656	11.3656548556938	-5.19173577569107	1.28140507565806	-4.05159607552271	5.08694297237043e-05	0.000535904424668918	LOC114682656
Abcg1	100.247171752483	-2.58178512801985	0.63742969517314	-4.05030570048761	5.11507662701661e-05	0.000538459734390642	Abcg1
Plekhh3	187.868403675499	-0.939227805683923	0.231917175078904	-4.04984152365763	5.12523294952452e-05	0.000539120147758697	Plekhh3
Mllt6	1249.18798664322	1.34517392500552	0.332208248091133	4.04918882277874	5.13954656892736e-05	0.000540216533758943	Mllt6
Bach1	367.824206557771	-1.04196733434606	0.257417432616511	-4.04777300338605	5.17072557498497e-05	0.000543082636979321	Bach1
Arhgef6	308.645333018318	-1.44835735160566	0.357880144082641	-4.04704584915782	5.18680846924228e-05	0.000544360057410651	Arhgef6
Parp1	1022.4729850717	-0.91317717583621	0.22567078231322	-4.04650157399979	5.19887752994136e-05	0.000545214611051629	Parp1
Nploc4	1769.98730234608	0.672928782285792	0.166391638555357	4.04424638238005	5.24916957936653e-05	0.000550073355543428	Nploc4
Hyal2	1137.79404617807	1.03224841165629	0.255290160066707	4.04343203587073	5.26744299754819e-05	0.00055157199110827	Hyal2
Ppme1	755.540658060718	-0.81067682126189	0.200541600804933	-4.04243717018313	5.28984896000865e-05	0.000553500774752977	Ppme1
Camk1d	240.721067370531	-0.866890958667442	0.214573130325884	-4.04007229307251	5.34347280513909e-05	0.000558690661892743	Camk1d
Mxi1	157.323749858546	-1.72072783705943	0.425967674064403	-4.03957375601059	5.35484273217746e-05	0.000559041754532061	Mxi1
LOC114694323	64.8654827518506	-1.49242741688925	0.369451868455142	-4.03957198302939	5.35488320869746e-05	0.000559041754532061	LOC114694323
Glb1	1876.7327378183	-1.30457880788913	0.323030635319355	-4.03856063558614	5.37801921187768e-05	0.000561035287429914	Glb1
Sirpa	3525.98791782292	-0.986904917492737	0.244452393456832	-4.03720701416251	5.40913346226536e-05	0.000563553780534791	Sirpa
Riok2	306.132838153408	1.07688589625609	0.266743603760024	4.03715733414514	5.41027864208049e-05	0.000563553780534791	Riok2
Cfd	32.3076077739289	-2.84750525718207	0.705868693181111	-4.03404384510854	5.48250811689899e-05	0.000570649364341397	Cfd
Stat3	2581.60145020309	0.917266336866353	0.227392985805073	4.0338374273895	5.48732892808645e-05	0.000570723312108467	Stat3
Ppa1	896.718824377334	1.26694150974266	0.314232162753344	4.03186452539278	5.53360840698651e-05	0.000575105933615327	Ppa1
E2f1	333.92503463268	-1.1014542188151	0.273260577068702	-4.03078347645507	5.55912375268314e-05	0.000577325604382988	E2f1
Gyg1	994.521917015096	0.780505942193328	0.193793536641999	4.02751276290076	5.63700084083431e-05	0.000584975759902724	Gyg1
LOC114681101	18.1325392154889	-2.37869029920556	0.590726621552582	-4.02671931891905	5.65604823627715e-05	0.00058651403854151	LOC114681101
Parvg	96.8411957516385	-1.76304818404687	0.438347867562061	-4.02202979531378	5.76987569124211e-05	0.000597871074424602	Parvg
Mnt	281.232683069756	-1.02727473131175	0.255674365051425	-4.01790273774663	5.87184227800636e-05	0.000607983072558675	Mnt
LOC114688763	113.72921878087	-1.55012484488968	0.385927233024457	-4.01662466973779	5.90376381361776e-05	0.000610457609713999	LOC114688763
Slc28a2	2718.161014832	2.03883579813914	0.507603169561335	4.01659390720724	5.90453417245878e-05	0.000610457609713999	Slc28a2
Ccdc92b	7.40081322709471	-5.85588257144239	1.45800655966171	-4.01636229455723	5.91033730035143e-05	0.000610602927197765	Ccdc92b
Gnptg	938.472657995876	0.763988798084297	0.190245205184733	4.01581105469883	5.92417052061704e-05	0.000611577008764071	Gnptg
Snapc3	434.000859189569	0.69096387368333	0.172080395413467	4.01535498580831	5.93563862146621e-05	0.00061202562098227	Snapc3
Tcf7l2	66.145130805362	1.64938033701919	0.41077513005655	4.01528772394795	5.93733173542036e-05	0.00061202562098227	Tcf7l2
Ube2j1	1410.75743536399	0.711244145869027	0.177179347186141	4.01426101385174	5.96323289576625e-05	0.000614239530843579	Ube2j1
Tex2	264.48076066637	0.753870775943818	0.1878392004696	4.01338364973409	5.98545120199687e-05	0.00061607108924927	Tex2
Kcnc3	118.713482587045	-1.8723903026535	0.466630048731153	-4.01257978937457	6.00587689708034e-05	0.000617715560858967	Kcnc3
Mrps18b	461.166572991574	0.902512948505211	0.224945063270873	4.01214827914862	6.01686856570016e-05	0.000618388009139502	Mrps18b
LOC114686727	18.7159748938405	-4.01270130424331	1.00032472493169	-4.01139870307347	6.03600748130243e-05	0.000619896182528729	LOC114686727
Eed	648.825911697188	0.812532784995059	0.202587058726844	4.01078326572986	6.05176451377474e-05	0.000621055064846728	Eed
Zc3h15	1487.11447852193	0.551664752189467	0.137563416747565	4.01025770682766	6.06525121348909e-05	0.000621979417276927	Zc3h15
Gnptab	2555.25659852439	-1.91287993624498	0.477263641324189	-4.00801521552661	6.1231176261632e-05	0.000627450097706834	Gnptab
Cflar	408.890563184164	1.35534717129056	0.338497635657438	4.00400779360888	6.22783114356305e-05	0.000637691230139507	Cflar
Degs1	4584.43419648979	1.20073153188231	0.299894958447729	4.00384033828831	6.23224342311351e-05	0.000637691230139507	Degs1
Limk1	1048.87303353408	-0.772235532707966	0.192935906615678	-4.00254958371349	6.26635296604731e-05	0.000640709211587385	Limk1
Cops7a	1002.83643237491	0.588140711972962	0.146966002675379	4.00188275700781	6.28404372083982e-05	0.000642045232257991	Cops7a
Mroh1	1814.54442324019	-0.780004156520384	0.195002859751569	-3.99996265446618	6.33524803353244e-05	0.000646800874599985	Mroh1
Lair1	1207.92316401254	-1.22931280636562	0.307384214775837	-3.99927109875213	6.35378663770714e-05	0.000647949676423779	Lair1
LOC114687976	299.500802970096	-1.32767462980237	0.33198548060051	-3.9991948665972	6.35583334021741e-05	0.000647949676423779	LOC114687976
Cers6	373.249502633215	-1.57398228872126	0.394017157249441	-3.99470495069031	6.4774867840137e-05	0.000659867234013428	Cers6
Lrrc45	341.984237124892	-0.950335704487151	0.238135921799758	-3.99072805692146	6.5870774792406e-05	0.000670539375361112	Lrrc45
Eif2b3	312.604610975086	1.1169560003517	0.279979321054423	3.98942320506086	6.62341580236693e-05	0.000673744530519156	Eif2b3
Npc1	1711.75075705107	-1.21652803675738	0.304959508897857	-3.98914610386799	6.63115707123498e-05	0.000674038183997786	Npc1
LOC114683366	10.4968763090817	6.19815189427301	1.55394320206281	3.98866051606337	6.64474340336671e-05	0.000674925107211022	LOC114683366
Dgkd	738.428090791657	0.811300508172404	0.203431908971896	3.98806909040255	6.66132657037464e-05	0.00067611490811149	Dgkd
Rogdi	562.821687260893	1.46265395822727	0.366799924344612	3.98760703356387	6.67430956859836e-05	0.000676937825858205	Rogdi
Notch2	1026.23796476727	0.807400616498611	0.202523786480338	3.98669524469412	6.69999954023526e-05	0.00067904739865815	Notch2
Ubtd2	90.0663614069864	1.11151074768454	0.278833961022755	3.98628181304583	6.71167893016982e-05	0.000679734952191159	Ubtd2
LOC119087816	13.887182262047	2.94429308084696	0.739215993884273	3.98299428746924	6.80523919699352e-05	0.000688708063048506	LOC119087816
Myo1f	4825.56218911142	-0.725389298132738	0.182184781986338	-3.9816130097361	6.84491625287339e-05	0.000692218952448267	Myo1f
Psma2	2642.72764191212	0.85330642817856	0.214505221804973	3.97802170501184	6.94910296069243e-05	0.000701867977005756	Psma2
Ammecr1l	813.157555072878	0.851921892375586	0.214167614295345	3.97782781107489	6.95477045704039e-05	0.000701867977005756	Ammecr1l
Psmd1	3608.65249104726	0.751359970951262	0.188888177165399	3.97780306966135	6.95549396010025e-05	0.000701867977005756	Psmd1
Npm1	6781.94301745465	0.677328790659052	0.170292655338789	3.97743983327725	6.96612413374341e-05	0.00070243016410332	Npm1
Pdcd10	911.351680176997	0.733843762880471	0.184517562331131	3.97709439475215	6.97624770766728e-05	0.000702940489266765	Pdcd10
Il7r	1536.39240237769	-2.2152406641847	0.557310151825531	-3.97487943998227	7.04149164577129e-05	0.00070900008340489	Il7r
Atg2b	350.531151247617	-1.10281606584008	0.277496792510027	-3.97415788436629	7.06287022212091e-05	0.000710330825479876	Atg2b
Eif2d	528.116350714597	0.737977113614501	0.185697218101461	3.97408814822034	7.06493964701267e-05	0.000710330825479876	Eif2d
Pcna	857.04076620075	-1.10916503344376	0.27933149392516	-3.97078402387712	7.16364982838443e-05	0.000719734282685367	Pcna
Krcc1	1318.39934525237	0.713136484399904	0.179660607853899	3.96935362135605	7.20678626471834e-05	0.000723418023130013	Krcc1
Rbm18	441.537625956626	0.730437993077753	0.184046242146862	3.96877428496959	7.22432703663167e-05	0.000723418023130013	Rbm18
Dnmt1	972.094729642035	-0.982688021871941	0.247605180824545	-3.9687700338075	7.22445589968838e-05	0.000723418023130013	Dnmt1
Nfix	51.4325352871904	-1.67283280608015	0.421503582787012	-3.96872737123432	7.2257492263833e-05	0.000723418023130013	Nfix
Asph	621.074562071251	-2.23263659286206	0.562560189170777	-3.96870705720042	7.22636512842152e-05	0.000723418023130013	Asph
Abce1	1825.47417980084	0.772029122736406	0.194888838138856	3.96138193500001	7.45172260693774e-05	0.000745440694505264	Abce1
Errfi1	963.623052376458	1.44399694426129	0.364535198344156	3.96120031980566	7.45739354919844e-05	0.000745470910227648	Errfi1
E2f2	26.2957116262865	-2.98131597801329	0.752826425062321	-3.96016382895498	7.4898362132507e-05	0.000748175365618605	E2f2
LOC114701024	12.9588530967356	-3.35153758718974	0.846452444103247	-3.95951079182061	7.51034508020193e-05	0.000749684697617568	LOC114701024
C2cd3	153.809949913263	-1.02639901051217	0.259241179681291	-3.95924371187485	7.51874811395412e-05	0.000749984321567909	C2cd3
Pbx3	44.9563738955618	-1.36234009230162	0.34425889611048	-3.95731267279849	7.57976871363891e-05	0.00075511261788706	Pbx3
Dtd2	68.7700055295861	-1.17201280544555	0.296166803869955	-3.95727269272277	7.58103701357264e-05	0.00075511261788706	Dtd2
Bckdha	358.919743663572	-1.03005650284105	0.260400232861471	-3.95566659646201	7.63215396716141e-05	0.000759659195942911	Bckdha
Tars1	1567.60585450567	0.722201485404072	0.182615053549382	3.95477520263014	7.66066466777564e-05	0.000761950780172384	Tars1
Eif4e2	1458.82472506055	0.516363173822349	0.130647335177013	3.95234371311693	7.73894728381052e-05	0.000769185991665777	Eif4e2
Gmcl1	251.538740559833	-0.825655890525038	0.208946008596728	-3.95152745951025	7.76539598093764e-05	0.000771262683800566	Gmcl1
Dctn6	1219.1633514142	0.637440146504277	0.161345327259202	3.95078157720817	7.78963917628639e-05	0.000773082538543779	Dctn6
Cipc	161.83640572054	0.983571159604552	0.248966190099172	3.95062140450782	7.79485454779468e-05	0.000773082538543779	Cipc
Ppid	504.50470150236	0.716525319522477	0.181441524037039	3.94907022152331	7.84553359010885e-05	0.000777553418263108	Ppid
C6H1orf162	5.67408367508153	-6.09334120128868	1.54374153777749	-3.94712524873899	7.90951845266881e-05	0.000783335689838134	C6H1orf162
Mcf2l	60.8267960662563	-2.25466137992272	0.571375916812902	-3.94602102325047	7.94606399682312e-05	0.000786394145373407	Mcf2l
Cdan1	255.58385820683	-0.922186333938057	0.233863065735882	-3.94327480073124	8.03764661089396e-05	0.000794891190828081	Cdan1
Atg10	32.1607867992009	-1.9939621256398	0.505985488498531	-3.94074962813008	8.12273726807533e-05	0.00080273456916175	Atg10
Cxcr5	16.186041435257	5.75432782443473	1.46134696607445	3.93768759782785	8.22706073558617e-05	0.00081246613309825	Cxcr5
Ap2b1	2098.63338418293	1.17896527532014	0.299465257110011	3.93690168501596	8.25404032195976e-05	0.00081455117178686	Ap2b1
Plod3	2847.11409618883	0.913731450335617	0.232136889983962	3.93617511804671	8.27905699485177e-05	0.000816439675948273	Plod3
Eif6	2396.19457374712	0.836083514225978	0.212549727717441	3.93359014478461	8.36864331645827e-05	0.000824688519865317	Eif6
Itpr1	155.197808723505	-2.3708838165265	0.602945280334813	-3.93217078539856	8.41822227811622e-05	0.000828985931430098	Itpr1
Rhoh	29.9582579551974	4.52577322733883	1.15153621755842	3.93020485012165	8.48735206524925e-05	0.000835201158228106	Rhoh
LOC119086732	12.6127672927342	-3.33570449090626	0.849031271373169	-3.92883584312661	8.5358080482409e-05	0.000839374608709808	LOC119086732
LOC114700428	143.715941019504	-1.76416201353004	0.449162976727296	-3.92766569138029	8.57743264782066e-05	0.000842870858563269	LOC114700428
Arhgap6	23.7146934425366	-2.01262044837928	0.512461622678315	-3.92735838024431	8.58839606699128e-05	0.000843351339393026	Arhgap6
Clcf1	903.44432105009	1.42011131953044	0.36174362834491	3.92573969036551	8.64636221170568e-05	0.000848443387346526	Clcf1
Epm2a	27.9571276446086	-1.95506204521999	0.498267532823024	-3.92371952100358	8.71922417032256e-05	0.000854988895515034	Epm2a
Osbpl7	56.4624326987015	-1.52744593924447	0.38977801541934	-3.91875857236633	8.9006211710857e-05	0.000872160373751058	Osbpl7
LOC114681853	538.047960227355	-0.740015882408355	0.188867825312057	-3.91816806904863	8.92244880762618e-05	0.000873544513720711	LOC114681853
Dek	770.700273630717	-1.26642166274782	0.323228676283481	-3.91803622534139	8.92732923996895e-05	0.000873544513720711	Dek
Chst11	2446.22397137596	1.4010271783591	0.357689789254623	3.91687775398525	8.97032070555564e-05	0.000877133119694649	Chst11
LOC114698122	1118.62630027251	-1.00098711349446	0.255585798867745	-3.91644261116569	8.98651954744911e-05	0.000878098690473828	LOC114698122
Mbd5	91.7524400779527	-1.18347949885888	0.302234292905756	-3.91576841754328	9.01167199596572e-05	0.000879937170632799	Mbd5
Mki67	1017.39450911929	-1.71483014120113	0.438524791280785	-3.91045198651754	9.21235718560735e-05	0.000898900769656767	Mki67
Psmc5	2017.92123703499	0.809640990913957	0.207108265550859	3.90926450357017	9.25775550562304e-05	0.000902588441563224	Psmc5
LOC114684579	298.798124100782	0.848276013468265	0.21699901832382	3.90912373715171	9.26315109274465e-05	0.000902588441563224	LOC114684579
Kiz	79.6064327550382	-1.49297028905245	0.381981239385933	-3.90849113807926	9.28743534594588e-05	0.000904320054547395	Kiz
Asgr2	12.0593462655027	-5.08841155435685	1.30253081718194	-3.90655751651679	9.36203663993868e-05	0.000910945190928862	Asgr2
Txnrd1	4485.29708934197	0.733293388783606	0.187796803098722	3.904717102123	9.43356725124944e-05	0.000917262473974779	Txnrd1
LOC114683440	12.7537997971525	3.74228273235869	0.959679855751187	3.89951160267861	9.63869185492219e-05	0.000936551689332362	LOC114683440
Bid	184.654838713056	1.74619333711912	0.447848876161806	3.89906825732041	9.65635529597897e-05	0.000937611841151525	Bid
LOC114696416	2578.48818395821	0.692958655330295	0.177839836991985	3.8965322227636	9.75798300484678e-05	0.00094681756828999	LOC114696416
Rrbp1	9539.62327229658	1.00112392578488	0.257091162365295	3.89404255118816	9.85873446198577e-05	0.000955925474892964	Rrbp1
Tmem38a	26.8031704175795	-2.30055493473305	0.590830715083173	-3.89376326586066	9.87009758043832e-05	0.000956359420128305	Tmem38a
Kdm1a	679.857704565216	0.593541228203819	0.152458027046012	3.89314514758012	9.89529057747301e-05	0.000958131866584468	Kdm1a
Mcm5	680.696437735962	-1.47131479869204	0.378110567188741	-3.89122898529732	9.97377503183556e-05	0.000965058301860884	Mcm5
Yrdc	406.244507549323	0.832910280672362	0.214158830493621	3.88921754359866	0.000100567940486124	0.000972413547109908	Yrdc
Me1	271.187123057824	1.74152494312042	0.447849113909835	3.88864215431058	0.000100806620373454	0.000974043092474185	Me1
Kynu	55.2552239307388	-3.02110304363465	0.777119085829187	-3.88756768264304	0.00010125375915719	0.000977683202988584	Kynu
Znfx1	3215.00698284981	-0.945449887114419	0.243257072902472	-3.88662856061527	0.000101646105103635	0.000980789554804708	Znfx1
LOC114687980	48.328203781774	-1.56001735921309	0.401504080842479	-3.88543338324156	0.000102147501145468	0.000984943092642241	LOC114687980
Spryd7	264.778391815253	0.824611501767146	0.212554145940214	3.87953619121167	0.000104655829578776	0.00100842900326253	Spryd7
Traf3ip2	162.091153038798	1.11878869990943	0.288477087551293	3.87825844127221	0.00010520691985538	0.00101303611802493	Traf3ip2
Mtarc2	459.957872688638	-0.654418864009014	0.16882634301746	-3.87628406984645	0.000106063849116122	0.00102057972624903	Mtarc2
Anxa2	31965.2410995	0.693024399618873	0.178807103496233	3.87582140792003	0.000106265606971172	0.00102181298669994	Anxa2
Syngr1	491.707992963547	-1.74092623218123	0.44944361884429	-3.87351418328708	0.00010727716031739	0.00103082586228855	Syngr1
Lat2	1583.13904908602	-1.29954767983421	0.33551949330743	-3.87324046964823	0.000107397765283237	0.00103127107258489	Lat2
Chmp1b	478.900825430688	-1.20032718515453	0.309929983449433	-3.8728979100222	0.000107548885741149	0.00103200848549817	Chmp1b
Csrp2	78.0920792756372	-1.86455125569795	0.481562448121729	-3.87187843024387	0.000107999818041099	0.00103561980214134	Csrp2
Mib2	419.756385701065	-0.837235583096043	0.21626642887086	-3.87131552255845	0.000108249564985499	0.0010372982814518	Mib2
LOC114687902	204.537497724967	1.02613307172092	0.265151780884327	3.86998370630809	0.00010884262739209	0.00104226198713046	LOC114687902
LOC114681333	74.3812684648949	-1.27804122674395	0.330288163348238	-3.86947329201274	0.000109070728158488	0.00104372643727126	LOC114681333
Slc48a1	578.082975432585	-1.05914872252472	0.273756306903384	-3.86894729296054	0.000109306265474303	0.00104525998354731	Slc48a1
Leng1	294.684551011085	1.13893204902911	0.294513925766483	3.86715855987113	0.000110110838668966	0.00105222917750763	Leng1
Zswim7	156.405084636727	1.45397219354012	0.376004649210054	3.86689950934055	0.00011022782186836	0.00105233491153317	Zswim7
Atxn10	530.107723946902	0.564279035196963	0.14592925897862	3.86679846897349	0.000110273481907149	0.00105233491153317	Atxn10
Znf362	140.831618248228	-1.56973854786086	0.406026734263141	-3.86609652861807	0.000110591180946933	0.0010546418595111	Znf362
Cct2	2210.85180921561	0.659220419092193	0.170546791141539	3.8653346373729	0.00011093699098519	0.00105721353454314	Cct2
Cotl1	7169.69305564499	-0.687869536952465	0.178051690245904	-3.86331371526133	0.000111859202683228	0.00106527093913348	Cotl1
Snx1	809.095005680885	-0.770052324241427	0.199357126455915	-3.86267768768082	0.000112150935448034	0.00106731716154623	Snx1
LOC114700507	8.55803687213973	5.57239480405606	1.44310672462099	3.86138787172485	0.000112744752401397	0.00107221753294265	LOC114700507
Hal	73.9696213957757	-1.89745858529856	0.491413724087401	-3.86122424403655	0.000112820296408298	0.00107221753294265	Hal
Spire2	11.3276138672062	-4.71817661448765	1.22208039861658	-3.86077431552682	0.000113028266655523	0.00107345929036384	Spire2
Mob3b	19.7870891227616	3.48918301845895	0.903952547710829	3.85991834117285	0.000113424922049597	0.00107649011801685	Mob3b
Eaf1	1520.90826945147	0.991434553680556	0.256895589352216	3.8592899013196	0.000113716974232011	0.00107852471804062	Eaf1
LOC114696722	253.025058692522	-0.958860100441579	0.248488178445149	-3.85877552180309	0.000113956547357773	0.0010800591536264	LOC114696722
Rps6ka5	50.6071522948343	-1.65819356599329	0.42977944546032	-3.85824306748142	0.000114205040243179	0.00108167597801947	Rps6ka5
Cnn2	1985.33878826773	0.929265143692058	0.241157077001222	3.85336045388935	0.000116507676674113	0.00110273284977509	Cnn2
S100a5	12.7472456712834	3.23759323803183	0.84027049542267	3.85303691569375	0.000116661793528797	0.00110343937544097	S100a5
Cd93	77.1877673488398	3.65045416453264	0.948595055392582	3.84827450214979	0.000118952721323685	0.00112434209365511	Cd93
Ubl4a	686.684660388497	0.695355441643099	0.180702472510766	3.84806821944105	0.000119052904486652	0.00112452352299127	Ubl4a
Thada	267.584725195221	-1.13987843385705	0.296376442554012	-3.84604938244819	0.000120037580276236	0.00113305357045244	Thada
Kcnq1	201.037084196787	-1.87675830602157	0.488083509033274	-3.84515819790508	0.000120474688865496	0.00113640696664227	Kcnq1
Slx1a	83.8681734571322	-1.19324991867531	0.31038241935947	-3.8444507299666	0.000120822756162292	0.00113891647611231	Slx1a
Serinc5	171.381260132161	-1.85654714715337	0.482980741230881	-3.84393618350484	0.000121076503304433	0.00114053408981144	Serinc5
Smyd3	53.6381537705103	-1.38628253281019	0.360698610637713	-3.84332651118131	0.00012137781185083	0.00114259723223645	Smyd3
Themis2	525.459901714447	-1.80212465088336	0.468982071622793	-3.84263015566367	0.000121722825265744	0.00114506871870925	Themis2
Slc1a3	176.633297342801	2.49035233203151	0.648141377519973	3.84229802078138	0.000121887708905797	0.00114584349232024	Slc1a3
Stk39	54.4916544817996	-1.55463640190935	0.404646146239979	-3.84196517464757	0.000122053156865973	0.00114662251900138	Stk39
Rab5if	2000.12709856367	0.681902047574256	0.177498973418497	3.84172389530674	0.000122173222026176	0.00114697443396447	Rab5if
Casp6	318.544830579438	-0.91612629295649	0.238602033790321	-3.83955777075046	0.000123256124879553	0.0011563589824004	Casp6
Ywhah	1759.77851636989	0.447823857412188	0.116660078337384	3.83870698352412	0.000123683925696208	0.00115958899952184	Ywhah
Abcc3	285.091697406135	-1.85879691470933	0.484341511901792	-3.83778154263646	0.000124150853740059	0.00116318124438645	Abcc3
Laptm5	13126.1815953636	-0.618655699153748	0.16131788096527	-3.83501007732018	0.000125559146393538	0.00117558243268663	Laptm5
Zw10	409.141588467105	0.672611840574665	0.175394870246871	3.83484328605479	0.000125644378290226	0.00117558773083544	Zw10
Kifc3	138.244644367012	-1.19729260779796	0.312356133327229	-3.83310100251388	0.000126537967675521	0.00118198492757892	Kifc3
Sla	1241.53276725675	1.37023809367648	0.357480968715066	3.83303787779718	0.000126570455508902	0.00118198492757892	Sla
Abhd13	542.758255909375	0.889851541089	0.232154610136517	3.83301257970165	0.000126583477660054	0.00118198492757892	Abhd13
Thg1l	216.888194437806	0.836030091672551	0.218142288584631	3.83249894872265	0.000126848141573701	0.00118366024580029	Thg1l
Setd3	1492.95088013812	0.587204980405116	0.15323709797944	3.8320027470365	0.000127104319763329	0.00118525418395824	Setd3
LOC114695194	11.2119621967941	-4.54474257716326	1.18609791157578	-3.83167572660622	0.000127273419832636	0.00118603451971554	LOC114695194
Mettl3	538.611059318106	0.664341129582019	0.173414210921328	3.830949759264	0.000127649570806966	0.00118874197897701	Mettl3
Gsn	3762.32647611571	-1.06848855853867	0.278923293791595	-3.83076129646246	0.000127747391638624	0.00118885558505516	Gsn
LOC114681989	1086.19543192968	-0.983465425694322	0.256791157826785	-3.82982589438576	0.000128233954632273	0.00119258436709251	LOC114681989
Il1rn	12455.1894836804	1.41765336383989	0.370244164063223	3.82896883041164	0.000128681301744063	0.00119594369124252	Il1rn
Ndrg1	6095.68182874111	-1.08315855725438	0.283151743022194	-3.82536425767111	0.000130578869014434	0.00121199817413652	Ndrg1
Mtmr10	283.002303159796	-0.896472511965676	0.234350094590575	-3.82535587848544	0.000130583310659578	0.00121199817413652	Mtmr10
LOC114683936	90.4013251979073	-2.25081223204826	0.588486266049546	-3.82474895660311	0.000130905407170875	0.00121417607118744	LOC114683936
LOC114685787	33.0731820402061	1.58975595856712	0.416093634774842	3.82066877669825	0.000133090291549925	0.00123361728849847	LOC114685787
LOC114701921	74.2699801711268	1.24121535654724	0.324928855304072	3.81996038913102	0.000133473107302488	0.00123634029012344	LOC114701921
Uba1	7078.57391017225	0.852695228739838	0.223275116167984	3.81903385999495	0.000133975373756023	0.00124016537640158	Uba1
Crispld2	718.880454441901	1.70376650611145	0.446161977101681	3.81871740209533	0.000134147331479778	0.0012409298451677	Crispld2
LOC114692629	100.600436009712	-1.26634954521352	0.331800757401008	-3.8165963065691	0.000135305276911488	0.00125080810247404	LOC114692629
Mcm2	435.135135783202	-1.48295682866929	0.38861243468586	-3.81603030759441	0.000135615854187112	0.00125284506679178	Mcm2
LOC114689188	98.2253594696745	1.398709328953	0.366585980900947	3.8155014152899	0.000135906677048387	0.00125469694868142	LOC114689188
Fam136a	228.123627825947	0.83529927048328	0.219005170140322	3.81406187784555	0.000136701216557327	0.00126119361587939	Fam136a
Bnip3	624.850527836127	1.39118700820941	0.365158877705829	3.80981291472296	0.000139071988769849	0.00128221418596903	Bnip3
Ppp2r1b	1213.30047137863	0.70362406378201	0.184784782673406	3.80780307556827	0.000140206851526188	0.00129181959750572	Ppp2r1b
Ptk2b	3078.52655504111	1.36748001799733	0.359175167570866	3.8072788473817	0.000140504289899295	0.0012937016347823	Ptk2b
Galm	239.151038688896	-1.58345110904677	0.416025519903982	-3.80613936715285	0.000141152863207671	0.00129881213097317	Galm
Wnt5b	13.8085713940632	-3.71498602809186	0.976966734176652	-3.80257167223068	0.000143201819051463	0.00131679288578117	Wnt5b
Traf2	415.896990714833	0.930327638419403	0.244710878932409	3.80174204954887	0.000143682275656403	0.0013203364642549	Traf2
Psmd7	2736.45676249042	1.00512390931907	0.264538074398207	3.79954345553324	0.000144962892716912	0.00133122338979784	Psmd7
Utp14a	342.733398475625	0.743982906417878	0.195869506339664	3.79836004246477	0.000145656638431496	0.00133671012863273	Utp14a
Tmem39b	400.532118939101	1.04517777112082	0.275323709782289	3.79617785895479	0.000146944092698936	0.00134763456216957	Tmem39b
Aldh1a2	322.854773754056	4.75695017975353	1.25362644885455	3.79455154611647	0.000147910552262792	0.00135560265225668	Aldh1a2
Klhl7	1307.43817588773	-1.36255159005095	0.359131614368173	-3.79401738955261	0.000148229285899998	0.00135762772738884	Klhl7
Sike1	1050.38426171679	0.710515192470853	0.187328668201341	3.79288017842092	0.000148910020138351	0.00136296350007976	Sike1
Pfdn1	344.457141506542	1.27102839657946	0.335229455558782	3.79151764710183	0.000149729506845341	0.00136956139825267	Pfdn1
Tbc1d31	61.0536704431222	-1.57207078706424	0.414657616532406	-3.79125023726987	0.000149890836578132	0.00137013447392189	Tbc1d31
Akap13	1251.63845959684	-0.49810770362764	0.13140201288909	-3.79071593102664	0.000150213676588646	0.00137218217067984	Akap13
Nek9	827.437880037025	-0.660946497117118	0.17438269665668	-3.79020688284441	0.000150521863947057	0.00137409341282372	Nek9
Pik3r5	1973.42157630517	1.42465761420566	0.375930870800999	3.78967976524547	0.000150841618139773	0.00137610766614373	Pik3r5
B3galnt1	1522.77951333057	0.607340891918043	0.160273872481133	3.78939425694315	0.000151015076869331	0.00137678551696038	B3galnt1
Ano6	1252.45938835571	0.887997267972354	0.234447478619592	3.7876170526585	0.000152099035391215	0.00138575794383663	Ano6
Ptchd1	33.0883051824296	-2.774123834973	0.733014963020609	-3.78453916348636	0.000153993657678267	0.00140209963072967	Ptchd1
Dhdh	27.6869892654046	-1.8559316835421	0.490485487074442	-3.78386666364386	0.000154410567610698	0.00140497426689027	Dhdh
Tle4	153.141495545876	-0.874977405031617	0.231406209768266	-3.78113191477374	0.000156116918739061	0.00141957001747993	Tle4
Pfdn4	282.608309060726	1.22205078014265	0.323293908062748	3.77999940507836	0.000156828733493041	0.00142510926999403	Pfdn4
Hspa4	3635.41079071637	0.529246146604058	0.140040662944687	3.77923194217594	0.00015731284103439	0.00142857344523382	Hspa4
Cspg4	131.013500753093	1.68753462804212	0.446675758504476	3.77798569972141	0.000158101954990464	0.00143480107519124	Cspg4
LOC114709805	287.634248586432	0.868853302883694	0.230090629718643	3.7761350992265	0.000159280621080645	0.00144455350993126	LOC114709805
Sumf2	230.912659874491	-0.744190728299553	0.197186450261018	-3.77404597179197	0.000160621142348031	0.00145576015763865	Sumf2
Calhm2	87.1352129522004	-1.86515561050619	0.494346101310747	-3.77297526077534	0.000161312288688078	0.00146107053387734	Calhm2
Xdh	5022.5545630695	-0.935890398864623	0.248098642212327	-3.77225119218376	0.000161781261625821	0.00146436298414245	Xdh
Decr1	1422.46340328789	0.758897684904252	0.201281751528729	3.77032532328663	0.000163034881981035	0.00147474875329425	Decr1
LOC114683578	153.245372456455	2.11233752661779	0.56072431772853	3.76715876203617	0.000165116004395814	0.00149260138088273	LOC114683578
Zc3h12d	64.3105001192069	2.56907867300836	0.682016030425113	3.76688898559614	0.000165294457018975	0.00149324237847005	Zc3h12d
Mgll	162.978682150912	-1.83773651982236	0.487972615131588	-3.76606486273167	0.000165840725028652	0.0014972031645142	Mgll
Tpst1	604.189444873663	0.991460841932001	0.26331545948771	3.76529674277737	0.000166351400451314	0.00150083768373392	Tpst1
LOC114708318	71.9348105031513	1.36489730364228	0.362531790696335	3.76490376477231	0.000166613238897032	0.00150222391044499	LOC114708318
Ido1	66.711913362849	4.34069933396489	1.15327573073831	3.76380012018985	0.000167350664392594	0.00150789355943619	Ido1
Saal1	248.997215571654	-0.814521340215928	0.216452831078485	-3.76304313580721	0.000167858234928474	0.00151148611671975	Saal1
LOC114695894	391.507342511193	0.892330365653663	0.237163481073717	3.76251167175398	0.00016821545525366	0.00151372106039992	LOC114695894
Ppm1l	243.097938995504	-1.04737833812421	0.278495586005518	-3.76084358515994	0.000169341299705809	0.00152286525026889	Ppm1l
Lrrc75a	21.5283779713385	-2.19184927175548	0.582910331245422	-3.76018257743428	0.000169789392515703	0.00152590661170262	Lrrc75a
Slc25a45	93.5716063343952	-1.10247999166099	0.293249964317562	-3.75952302066474	0.000170237613185343	0.00152894518698479	Slc25a45
Abcc5	2152.08540015586	-0.986037864473602	0.262343977535534	-3.75856870714726	0.000170888114795526	0.00153379539362371	Abcc5
Plcg1	170.835607824568	-2.03562759973215	0.54162248695487	-3.75838826629398	0.000171011373658143	0.00153391015713392	Plcg1
Cbx7	72.7527032521784	-1.4895917681434	0.396386364151144	-3.75792888671472	0.000171325552673812	0.00153573615163065	Cbx7
Foxo4	86.9235781757506	-1.26525934428465	0.336737393009632	-3.75740672271719	0.000171683330472676	0.00153795035071813	Foxo4
Dut	240.484654393216	-1.04190235686015	0.277612614335451	-3.75308002251358	0.000174675063795133	0.00156374162527107	Dut
LOC114706382	113.07640978139	-2.85456722599325	0.760966013624951	-3.75124141536254	0.000175961169784111	0.00157424023353891	LOC114706382
Eef1b2	2504.62249923341	0.947751610405284	0.25276050321334	3.74960327407381	0.00017711454630313	0.0015835386190721	Eef1b2
Rasa3	1469.50079573597	-0.936114814938985	0.249681152804004	-3.74924099967537	0.000177370573262483	0.00158414907550157	Rasa3
Optn	953.687125786775	0.767629790029959	0.204745839126112	3.74918383350952	0.000177411005574717	0.00158414907550157	Optn
Patz1	189.369766211266	-1.1369049706638	0.303325410505056	-3.74813626319924	0.000178153464251994	0.00158975633106616	Patz1
LOC114708941	29.9307026214467	2.02682272002168	0.541054347543547	3.74606123991741	0.000179632757017954	0.00160192731611708	LOC114708941
Ovca2	268.345627043267	0.866766045014618	0.231625489446825	3.7421012993201	0.000182487920719008	0.00162634453092646	Ovca2
Fbxl2	188.229273976099	-0.75211311541234	0.201069606201012	-3.740560941172	0.000183610019550954	0.00163529513884861	Fbxl2
Coro1b	3764.5342349507	0.603394787709686	0.161343851614451	3.73980651677738	0.000184161955573499	0.00163868158236516	Coro1b
Ermp1	2318.04556540725	-1.79740509004579	0.480625742551123	-3.73971872689406	0.000184226283764639	0.00163868158236516	Ermp1
Sash3	1541.92123123375	-0.63480493124678	0.16976335600157	-3.73935192021597	0.000184495290583343	0.00163991901818297	Sash3
LOC114686315	7.40174089882354	5.904531561647	1.57908653806522	3.73920707910128	0.000184601615082462	0.00163991901818297	LOC114686315
Rbm24	7.39248931580227	6.56772690496011	1.75772885808821	3.73648465446684	0.000186610831819752	0.00165603689727196	Rbm24
Pdgfc	59.7637271024908	-2.38322485903627	0.637842582023105	-3.73638406435201	0.00018668546215486	0.00165603689727196	Pdgfc
Sec61a1	7802.40233534711	0.500595554822862	0.133982879385726	3.73626508937524	0.000186773768896499	0.00165603689727196	Sec61a1
Igsf8	325.368614158732	-1.80265998389657	0.482721635920504	-3.73436748999052	0.000188187541283192	0.00166750734570333	Igsf8
Usp12	511.506434030819	0.771556080097907	0.206664897770608	3.73336782598809	0.000188936362190962	0.00167286476455715	Usp12
Agap1	890.548560623376	-1.1419769337598	0.305894413474512	-3.73323893296585	0.000189033115994971	0.00167286476455715	Agap1
Abhd5	851.404742451004	0.816632122142726	0.218822120137595	3.73194502287624	0.000190006975825155	0.0016794843668487	Abhd5
Ccdc34	151.195402649496	-1.63315247754059	0.437616788611517	-3.73192372880004	0.000190023042154793	0.0016794843668487	Ccdc34
Tmem41a	585.510277958353	0.83270717748272	0.223183161041069	3.73104840705026	0.000190684576388712	0.00168425912414584	Tmem41a
Tmem87b	1073.83543226252	0.698553050297124	0.187257711220548	3.73043676409344	0.000191148116404939	0.0016872800993532	Tmem87b
Ankra2	518.544256158563	0.770113333171177	0.206452416328021	3.73022194105778	0.00019131117343399	0.00168764653312005	Ankra2
Ube2f	691.456269641453	0.683697578283384	0.183308618085672	3.72976232881669	0.000191660471828844	0.0016896543818054	Ube2f
Ensa	173.038567468589	-1.02146980596678	0.273924312263554	-3.72902207009645	0.000192224317668072	0.00169354990534339	Ensa
Mbnl2	892.425379837503	0.712408587530257	0.191273516276622	3.72455424775045	0.000195660636442359	0.00172273172923408	Mbnl2
LOC114687926	170.721880061132	1.23350502478474	0.331276722391309	3.72348837515876	0.000196488912290629	0.00172892810339378	LOC114687926
Cbx6	56.6875307237077	-2.19312047482839	0.58917982332642	-3.72232786663733	0.000197394474320342	0.00173579624821909	Cbx6
Tyms	58.6448672539223	-1.9948175594052	0.53615484882241	-3.72059968083202	0.000198750273941449	0.00174661237574495	Tyms
Git1	712.313214776172	-0.972661280161224	0.261543757087591	-3.71892371277469	0.000200073460426223	0.00175712839849343	Git1
LOC114689140	562.777748218036	-0.854249634208669	0.229741609031076	-3.71830613449355	0.000200563125427581	0.00176031542134132	LOC114689140
Jarid2	827.405954651896	0.985000115777805	0.265039350922194	3.71642970128977	0.000202057826792927	0.0017722932216676	Jarid2
Adgrl1	119.717905720901	-2.22841688421013	0.59966059274109	-3.71613027633496	0.000202297304256468	0.0017722932216676	Adgrl1
C9orf72	547.712558576606	0.721233596102034	0.19408276977921	3.71611347531012	0.000202310749466557	0.0017722932216676	C9orf72
Ecm1	9617.63297430663	-1.16322656279395	0.313066102674322	-3.71559409612619	0.000202726802864788	0.00177481400424159	Ecm1
Tcf4	677.096179243953	1.1615993601479	0.312641523234458	3.71543532711356	0.000202854146541693	0.00177481400424159	Tcf4
Fastkd3	56.1566457403592	1.12481084771607	0.302794072189993	3.7147716914692	0.000203387241938684	0.00177835759088075	Fastkd3
LOC114699996	142.72205207594	-1.09290855750128	0.294333876182055	-3.71315925872318	0.000204687990087593	0.00178860462074652	LOC114699996
LOC114700815	33.4724188941438	-1.74350970729156	0.469593333520947	-3.71280762062562	0.000204972692223158	0.00178996593177267	LOC114700815
Cep70	42.2027953936598	-1.49499151317307	0.402917416378868	-3.71041670675093	0.000206918369653764	0.00180582122101981	Cep70
Sccpdh	534.094217196052	-0.844949001894272	0.227775969352369	-3.70956165523826	0.000207618394738317	0.00181079234355624	Sccpdh
Engase	121.77308422633	-1.00969969790726	0.272251378105041	-3.70870371689246	0.000208323018447902	0.00181579730768934	Engase
Eif4e3	136.1750765852	-0.91829909334541	0.247648363610944	-3.70807656451168	0.000208839518278275	0.00181915728437507	Eif4e3
Adcy4	33.8397396877642	-2.06343342534858	0.556500106559256	-3.70787606512141	0.00020900489581768	0.00181945641280783	Adcy4
Rasgef1b	441.550203917326	-2.04391814120208	0.551300774836885	-3.7074465237362	0.000209359607742523	0.00182140235182013	Rasgef1b
Myl6b	33.9701143818915	-1.71943890936083	0.463930282995474	-3.70624417586814	0.000210355505850405	0.00182856984664838	Myl6b
Lrpap1	963.634510919996	-0.722819735829519	0.195033343534068	-3.70613415496956	0.000210446857396047	0.00182856984664838	Lrpap1
Mrto4	410.611616775779	0.934025373271484	0.252070068748362	3.7054195998332	0.00021104106765428	0.00183258613156953	Mrto4
LOC114696494	73.7497336922768	-1.77480799108364	0.479157836508376	-3.7040153700014	0.000212213391697557	0.00184161433982537	LOC114696494
Psmc2	2033.99912740026	0.692406863739741	0.186991099384994	3.70288674710741	0.000213160054745875	0.00184867417872984	Psmc2
Tfe3	1668.33420815416	0.502282428891658	0.135664307226069	3.70239187566602	0.000213576390957718	0.00185112870689632	Tfe3
Hmox1	6145.26288777704	1.123024385425	0.303534950429258	3.69981902853964	0.000215753264651017	0.00186882974402955	Hmox1
Cers4	136.843984456117	1.16870128657453	0.316151667163263	3.69664755229966	0.000218465306156401	0.00189114138153468	Cers4
Serpinb7	14.8984671984762	5.32131507155376	1.44037007679524	3.6944082338849	0.000220399469605578	0.00190669572303642	Serpinb7
Nop2	572.666904223822	0.824189852982412	0.223120794744355	3.69391770017108	0.000220825298687611	0.00190919008236455	Nop2
Fbxl14	416.681698058813	-1.06287978393513	0.287766860675905	-3.6935447724545	0.000221149551464793	0.00191080368518273	Fbxl14
Klc4	231.264036195046	-1.24079526141411	0.336212342262325	-3.69051074408802	0.000223804235174476	0.00193253843619254	Klc4
Cd5l	121.525284118039	5.02778803150354	1.36263311390052	3.68975917304077	0.000224466444668691	0.00193705194793336	Cd5l
LOC114687975	130.47422871621	-2.02761687766664	0.549558107950649	-3.68954046593508	0.000224659492786709	0.00193751370021332	LOC114687975
Tbc1d8b	57.863093335512	-1.46110241769581	0.396055355523508	-3.68913687775922	0.000225016140709864	0.0019393849247402	Tbc1d8b
LOC114696498	9.26091140612169	-3.55049174888606	0.962618647550261	-3.68836793045886	0.000225697125195795	0.00194404750827767	LOC114696498
Acp1	528.826678084314	0.652162539388712	0.176852409008267	3.68760902407739	0.000226371113764049	0.00194864408841526	Acp1
Fbxo10	10.3630204387612	-3.03790452802416	0.82430360698219	-3.68541942834152	0.000228326308509879	0.00196425699731082	Fbxo10
Phf3	594.717202279099	-0.685369637705911	0.185991308686737	-3.68495518712797	0.000228742883113833	0.00196662224893844	Phf3
Slc25a22	197.963693087519	1.26789155032388	0.344383121236287	3.68163092828802	0.000231746726453872	0.00199121491139357	Slc25a22
Rnf213	1638.73204664892	-1.92903886656232	0.524210356247215	-3.67989461400986	0.000233330361472783	0.00200358198456994	Rnf213
Gpr137c	5.16955798614714	-6.33760657548751	1.72249838707048	-3.67931060084539	0.000233865298992618	0.00200693428709055	Gpr137c
Ssbp3	130.530516243882	-1.06274650772044	0.288975245464325	-3.67763856732025	0.000235403199714063	0.00201888414331672	Ssbp3
Rfx1	185.286250797919	-1.04637319159617	0.284578532312909	-3.67692244067668	0.000236064775979906	0.00202330828054383	Rfx1
Dnm1	12.6792595557808	-2.46208372190975	0.669647573752989	-3.67668579475497	0.000236283778824398	0.00202393600800541	Dnm1
LOC114709540	467.877014044337	-1.02234829652652	0.278196298468526	-3.67491696386531	0.000237926783165722	0.00203675301125527	LOC114709540
Tlk2	412.300602385935	0.762456356147863	0.20750205272176	3.67445211334966	0.00023836034164697	0.00203920723583991	Tlk2
Zcchc18	602.9643481591	-0.810342583898384	0.220906144166379	-3.66826638958517	0.000244200678426667	0.00208788572657282	Zcchc18
Thoc5	564.044783155531	0.610732266681141	0.166498176938835	3.66810182495572	0.000244357872314097	0.00208794403512692	Thoc5
Fig4	211.03048323738	-0.825854482146668	0.225257804158392	-3.66626357400679	0.000246120253342216	0.00210170954345428	Fig4
Stk40	1231.31624719588	0.940462798996675	0.256540418614102	3.66594396343976	0.000246427886748402	0.0021030431515068	Stk40
Trim65	98.7753095931715	-1.31459035598384	0.358635155729826	-3.66553678573043	0.000246820328250836	0.00210398275158673	Trim65
Cd109	2874.49148643936	-1.37685940229891	0.375627220711462	-3.66549420910192	0.00024686139782144	0.00210398275158673	Cd109
Nme4	15.0506452620154	-2.4209918523574	0.660506198256388	-3.66535826423486	0.000246992573646839	0.00210398275158673	Nme4
Rfc5	107.465305674256	-1.55049322351041	0.423155043948621	-3.66412558631504	0.00024818499620064	0.0021128440663678	Rfc5
Stxbp1	2295.98217937761	1.25507478164703	0.342774779356269	3.66151437396901	0.000250728790955812	0.00213319195001314	Stxbp1
Tacc1	1609.6899855471	-0.591909604262783	0.161665344380222	-3.66132646753696	0.000250912785909736	0.00213345011166974	Tacc1
Usp31	288.725528566667	0.707837511067045	0.19340158236188	3.65993650322151	0.000252277754698706	0.00214374334393607	Usp31
Prkx	133.989550402977	0.932345243085322	0.254851044790161	3.65839286181069	0.000253801797051285	0.00215537489422452	Prkx
Abtb1	304.72251268078	-1.16837646631775	0.319584954704092	-3.65591824370946	0.000256263023536371	0.00217494626027049	Abtb1
Tmem132a	614.489086715112	1.09662611611838	0.300067885484198	3.65459340758453	0.000257589871301048	0.00218487193831097	Tmem132a
Nrp1	1899.28019231811	-1.04230069747624	0.28523552726652	-3.654175577162	0.000258009670571545	0.00218569743776875	Nrp1
Acot7	1797.19483359677	1.2346884207156	0.337890953388831	3.6541032197887	0.000258082434032321	0.00218569743776875	Acot7
Bcl2l1	2779.71037730107	0.801978703729028	0.219485157645371	3.6539085937866	0.000258278247819342	0.00218569743776875	Bcl2l1
Rnf123	300.249101975838	-0.921806883062805	0.252282326023063	-3.65387023971919	0.000258316852385921	0.00218569743776875	Rnf123
LOC114692653	75.9883307253881	-1.02652295048229	0.280958406776292	-3.65364739308064	0.000258541261552712	0.00218626395655263	LOC114692653
Bin2	877.24806491941	-1.00651090833037	0.275505888163427	-3.65331904533858	0.000258872244680711	0.00218773044272165	Bin2
Skp2	60.0644483444516	-1.46256018395167	0.400462692559017	-3.65217587337709	0.000260027694149205	0.00219615847522002	Skp2
Ube2z	2093.98851933361	0.467517179908901	0.128028070171198	3.65167716176415	0.000260533275222517	0.0021990908975469	Ube2z
Rbpms	887.204891722673	1.64520741070628	0.451088335894417	3.64719563728947	0.000265118066082691	0.00223643034481055	Rbpms
Aldh3b1	491.39754151191	-0.641502707043608	0.175950035345181	-3.64593678986821	0.000266419463626345	0.00224604386912678	Aldh3b1
Vta1	740.696646378425	0.745063246908758	0.204573446360719	3.64203302121141	0.000270493365110248	0.00227900508164793	Vta1
Milr1	2116.48432638155	-0.899384571071202	0.246970499959116	-3.64166801792152	0.000270877246167518	0.00228036783100927	Milr1
Higd1a	431.468822902192	0.960079050409459	0.263644483026737	3.64156700488246	0.000270983573724544	0.00228036783100927	Higd1a
Spaca6	94.4259007146828	1.82078178725882	0.500048274590733	3.6412120184777	0.000271357547133219	0.00228213176374606	Spaca6
Uspl1	269.309891996578	0.627275303226865	0.172305551280036	3.64048226285755	0.000272127854766354	0.00228722473573295	Uspl1
LOC114685652	7.99685527385742	5.66997325378702	1.55776894694245	3.63980374940449	0.000272845911021329	0.00229187264036972	LOC114685652
Klhl8	230.907310247036	0.994250719876895	0.27331532055215	3.63774236244172	0.000275038340887075	0.00230889199710825	Klhl8
Heca	129.616298753717	-0.944056624162916	0.259557216012027	-3.6371811913685	0.000275638038650084	0.00231252819737548	Heca
Dscc1	46.1942294173456	-1.98869209376997	0.547315116882816	-3.63354132276921	0.000279557650053105	0.00234399635929188	Dscc1
LOC114703422	166.787704271313	-0.890338086627071	0.24505880516698	-3.63316097138565	0.000279970233813193	0.00234603904435497	LOC114703422
Eif3m	1574.21756134268	0.438488546990309	0.120724267704011	3.63214915550689	0.000281070574291815	0.00235383891679243	Eif3m
B3galt4	160.931572908097	1.32987709897701	0.366205287838494	3.63150708944301	0.000281770915447626	0.00235828159191699	B3galt4
Adi1	24.8400471838604	-1.90298041085069	0.524074251974695	-3.63112746653803	0.000282185762464187	0.00236033091073207	Adi1
Smc2	649.808117155769	-1.09676928656494	0.302175968280589	-3.6295715135974	0.000283892074993341	0.00237299646061023	Smc2
Mapre2	536.106963683288	-0.902945218134369	0.24878393301993	-3.62943541881395	0.000284041780160908	0.00237299646061023	Mapre2
Drg1	687.185433152025	0.668718067514668	0.184347733344731	3.6274819081402	0.000286198822128996	0.002389579461973	Drg1
Hid1	12.6503998756929	-2.40180193128636	0.66216028181714	-3.62722138013954	0.000286487650987951	0.0023905535059902	Hid1
Tmem266	640.951777784574	1.17840168882876	0.324959768943945	3.62630024220639	0.000287511042246625	0.00239765214510174	Tmem266
Vps11	1155.11967201043	-0.576392765050342	0.158961259096688	-3.62599521622907	0.000287850682588901	0.00239904365410978	Vps11
Krr1	322.654672839547	0.723519971162537	0.199621638672104	3.624456626924	0.000289569608445385	0.00241192202355379	Krr1
Wdr1	5398.88525116348	0.617967904384765	0.170568883184542	3.62298147732006	0.000291226684361795	0.00242427009134504	Wdr1
Med21	256.659227043285	0.91549431978332	0.25288781714363	3.6201598405326	0.000294421080489066	0.00244939287153426	Med21
LOC114683104	218.704413395356	-2.36359182985554	0.653057980068636	-3.6192679700616	0.000295437580719227	0.00245637772951285	LOC114683104
Rasa4b	56.0902999174486	1.29447018612134	0.357700313722506	3.61886790830592	0.000295894614157448	0.00245855527871463	Rasa4b
Yae1	116.123975036137	0.937170950147751	0.258977940931269	3.61872886461968	0.000296053613684614	0.00245855527871463	Yae1
Lrrc20	149.615996396211	0.994135781136545	0.274813268547721	3.61749556850059	0.000297467422066834	0.0024688195788392	Lrrc20
Hopx	521.070798906851	-1.15590549270027	0.320003261706929	-3.61216784646055	0.000303647913717005	0.00251860889006011	Hopx
Rpap3	340.035585742281	-0.59975817954507	0.166048745800725	-3.61194043744745	0.000303914379703771	0.00251931412667872	Rpap3
Tmem65	921.711640894539	0.628256138391597	0.173948091878075	3.61174492694039	0.000304143643728905	0.00251971031812401	Tmem65
Tmem250	501.675301128505	-0.743969107459267	0.206038296980178	-3.61082924079323	0.000305219573874134	0.00252711614981655	Tmem250
Nf2	523.949413334837	0.954480731704318	0.264571820567287	3.60764320878069	0.000308990996215303	0.00255643586781869	Nf2
Ncf4	4975.23744353505	1.29370628168387	0.358613022273582	3.60752733819273	0.00030912897530195	0.00255643586781869	Ncf4
Kif2c	152.808504736152	-1.04438735929684	0.289778993508371	-3.60408236170738	0.000313257716772738	0.00258903773654135	Kif2c
Dhdds	765.089823725106	0.586609370400988	0.162779084821532	3.60371463596896	0.000313701465815301	0.00259116291067547	Dhdds
Nras	712.70930593693	0.929963475352196	0.258083690703385	3.60334073345611	0.000314153271963214	0.00259335206968444	Nras
Tmem185b	523.86698650534	0.565301427914516	0.156915732423814	3.60257967243011	0.000315074784747167	0.00259941377671683	Tmem185b
Pak1ip1	240.146403910536	0.734918036048455	0.204065260551572	3.60138729180083	0.000316523640299468	0.00260827309655124	Pak1ip1
Cystm1	133.332978512921	2.25982892744037	0.627488546500273	3.60138673453761	0.000316524318882883	0.00260827309655124	Cystm1
Nr3c1	837.186885676405	0.959919445812511	0.266574775353962	3.60093877801421	0.000317070239518701	0.00261122199034232	Nr3c1
Pik3r2	502.933238264973	-1.07267121068469	0.297929824461704	-3.60041567715747	0.000317708853454409	0.00261493030836661	Pik3r2
Rnf13	1655.52379897285	0.782264694060596	0.217416339011553	3.59800324859223	0.000320669614631996	0.00263773554452918	Rnf13
Mdh1	819.29864611851	-0.737017055184907	0.204872619592709	-3.59744048106629	0.000321364001601658	0.00264188227486028	Mdh1
LOC114689266	20.9707116048628	4.94619680306328	1.37599705124637	3.59462747291723	0.000324856062596467	0.00266900972139168	LOC114689266
Kif6	15.6048113484687	-2.91345827852873	0.810594328311638	-3.59422485054526	0.000325358772550257	0.00267155917023082	Kif6
Rasal1	8.47347204602391	-3.07221637349479	0.855023867969485	-3.59313521947721	0.000326722928094117	0.00268080916648436	Rasal1
Marf1	630.307238630971	-0.843437883453418	0.234743648022651	-3.5930168528864	0.000326871438160463	0.00268080916648436	Marf1
Sub1	1604.73243681636	0.647856972893925	0.180338051909704	3.59245853015153	0.00032757279667834	0.00268497537300989	Sub1
Haspin	91.1762030413605	-1.31296735064478	0.36563077381375	-3.59096510654652	0.000329455746017367	0.00269881594893873	Haspin
Sell	43.4355784343193	-1.9305395545001	0.537652194057471	-3.5906847881174	0.000329810306259818	0.00270012741887829	Sell
Suox	158.554506670001	-0.866956102144213	0.241655775550666	-3.58756624032123	0.000333778953163205	0.0027310081111792	Suox
Plekhm1	1168.61772597974	-0.946153194984165	0.263776058994818	-3.58695629387181	0.000334560373787727	0.00273578962900035	Plekhm1
Cilk1	120.821260090222	-1.32416358749046	0.369376119262662	-3.58486517789433	0.00033725237824657	0.00275617967743004	Cilk1
Elmo2	936.672990444172	-0.611240983067544	0.170562050090402	-3.58368689133117	0.000338778162562852	0.00276702046305012	Elmo2
Hgf	1045.51933833679	-1.81127812878201	0.505445708500401	-3.58352657529898	0.000338986257082475	0.00276709240422702	Hgf
Mettl2a	175.463350901114	0.761308039072242	0.212507548145922	3.58249881340438	0.000340323163075233	0.00277637316057557	Mettl2a
Ube2a	263.267334806807	0.832166541456015	0.232303058023611	3.58224531582117	0.000340653668622184	0.00277743757417441	Ube2a
Nit2	48.7098738707234	-1.16728249615414	0.325877992124968	-3.58196172912011	0.000341023759667354	0.0027788232998716	Nit2
LOC114685537	54.6074207622437	1.27582519790908	0.356643564314431	3.57731170717063	0.000347146115686298	0.00282705209167405	LOC114685537
Gda	35.2781675312189	-4.38175250005609	1.22504826685876	-3.57679988502957	0.000347826241060376	0.00283093045552363	Gda
LOC114688994	29.0197646322686	1.93343492342411	0.540617243918125	3.57634712021306	0.000348428927969005	0.00283411423088296	LOC114688994
Slc49a4	1058.74901404474	-0.906622405243644	0.253523171682049	-3.57609286452391	0.000348767802407918	0.00283411423088296	Slc49a4
Tsr3	207.760470962563	1.14526037579552	0.320258812879798	3.57604640289903	0.000348829760214546	0.00283411423088296	Tsr3
Hirip3	275.890976386169	-1.11171193991303	0.310895246011138	-3.57584091161433	0.000349103911762985	0.00283468293264857	Hirip3
Tle5	1479.27949217469	-1.29675516449184	0.362707538163692	-3.57520875098715	0.000349948558714949	0.00283988061820986	Tle5
Gdpd5	1292.72657003806	0.683692746679061	0.191293339044435	3.57405412072528	0.000351496227520876	0.00285077401818187	Gdpd5
LOC114689745	2237.5225474137	0.569121388976177	0.15929100395226	3.57284074339028	0.000353129538174683	0.00286234888357004	LOC114689745
Calhm6	10.423545532249	-5.3972045273641	1.5107372334796	-3.57256338677311	0.000353503879511295	0.00286371141599436	Calhm6
Tnfrsf21	157.903494596457	-1.21022719956757	0.338793775858262	-3.57216479701175	0.000354042496177044	0.00286631275402943	Tnfrsf21
Tmx4	467.263542479313	0.737049059395106	0.206339545825626	3.57202036306687	0.00035423785998664	0.00286631275402943	Tmx4
Tfg	1291.41990607425	0.7685057141692	0.215248289517978	3.57032204943498	0.000356542603103345	0.00288328133027952	Tfg
LOC114695035	1280.17759926479	0.592582610300604	0.165989451406681	3.57000161925201	0.000356979021160078	0.00288513021467269	LOC114695035
Psmd8	1934.82524444179	0.622509477704833	0.174395665270122	3.5695237994627	0.000357630727974113	0.00288825233903441	Psmd8
LOC119087890	106.873067719142	-1.93640251714649	0.542498796042533	-3.56941348307559	0.000357781348443585	0.00288825233903441	LOC119087890
LOC114690350	14.1215413390322	-3.4510915315207	0.967299316906364	-3.56775971119059	0.000360046448160062	0.00290484888593984	LOC114690350
LOC119088884	11.4892918844681	5.47583698866716	1.53510976967386	3.56706542870255	0.000361001367485295	0.00291086178137824	LOC119088884
Areg	6.15773972473393	5.55188194184552	1.55679628948965	3.56622249123264	0.000362163930665264	0.0029185410198997	Areg
Gamt	169.786454310846	-1.16936549275665	0.327993894028923	-3.56520506645022	0.000363571806075784	0.00292740472897577	Gamt
Psmb4	3079.9898472101	0.671097135039969	0.188239542592754	3.56512306498667	0.000363685499278589	0.00292740472897577	Psmb4
Bbs1	62.6631478884497	-1.73827695589612	0.487869705050289	-3.56299425420757	0.00036664870760583	0.00294911259659443	Bbs1
Pxylp1	753.016097915578	2.00074863478884	0.561553615454433	3.56288087143692	0.000366807162716499	0.00294911259659443	Pxylp1
Slc4a11	130.955973769014	1.35679516606178	0.380913471109111	3.56195112268197	0.000368108925839516	0.00295786599263986	Slc4a11
Ak6	244.204510221648	0.797113806546372	0.223835277734972	3.5611625415462	0.000369216420848009	0.00296504916337456	Ak6
Ccl20	20.2454235832974	6.05760792623145	1.70265909700473	3.55773386280778	0.000374068022412683	0.00300095131539368	Ccl20
LOC114699358	1800.64533372072	0.541421750859686	0.152183174641831	3.55769783442844	0.000374119317749114	0.00300095131539368	LOC114699358
Dcakd	86.2271288448356	-1.05694364534391	0.297214650773427	-3.55616266759891	0.000376311127831495	0.00301678984407639	Dcakd
Setx	493.932315098466	-0.985507554017921	0.277430073130784	-3.55227370593432	0.000381917366327808	0.00305996689640024	Setx
Anxa7	2369.34946073938	0.419697569824133	0.118194883847704	3.55089455788054	0.000383924195359018	0.00307427188728948	Anxa7
Ostc	957.618682081099	0.625932652595694	0.176318669787626	3.55000779752719	0.000385219741082113	0.00308286807200296	Ostc
Fgf23	13.5153710424181	5.45616542252201	1.53831175641984	3.54685284029831	0.000389862295839225	0.00311822464154818	Fgf23
Kxd1	510.630991867468	0.585101219397868	0.164998111387992	3.54610858558256	0.00039096507061504	0.00312524467788706	Kxd1
Rnf24	362.011584750564	0.877144659498166	0.247431935128637	3.54499373349745	0.000392622420298299	0.00313668717252122	Rnf24
LOC114683181	10.4735287732731	-4.87818654859181	1.37637743851655	-3.54422152825282	0.000393774233827157	0.00314408006710182	LOC114683181
Ppfia3	33.3772962485528	2.09328217847431	0.590660543000555	3.54396819506589	0.00039415279032509	0.00314529396187579	Ppfia3
C5ar2	25.451161374056	-2.48713925852396	0.7021069704164	-3.54239362849354	0.000396513304994107	0.0031607697297622	C5ar2
Tmem68	697.07284509328	0.942590292250721	0.266097158552383	3.54227868263826	0.000396686142590947	0.0031607697297622	Tmem68
Fam71a	14.8130265539617	-2.37794767945454	0.671315719640989	-3.54221956954357	0.000396775055021643	0.0031607697297622	Fam71a
Klhl12	517.595677164379	0.581921572089178	0.164301234990776	3.54179670117421	0.000397411637597578	0.00316402556653806	Klhl12
Ap1s3	9.2326174855432	4.6846954259818	1.32291555302861	3.54119007464755	0.00039832651467933	0.00316949206666046	Ap1s3
Lcp1	34559.135110371	0.926467251618976	0.261649910829321	3.54086591767779	0.000398816194727587	0.00317157094146194	Lcp1
Gmpr	115.30124057718	-2.11679767229917	0.597948652998443	-3.54009940767385	0.000399976343138143	0.00317897625900006	Gmpr
Ncapd2	551.497578640372	-0.984803502632243	0.278416128277637	-3.53716398803662	0.000404448457625553	0.00321116507758504	Ncapd2
Bcorl1	131.177820917711	1.0700700030931	0.302524278253614	3.53713761179866	0.000404488852768904	0.00321116507758504	Bcorl1
Arfrp1	350.905091643144	0.551846071449359	0.156111052904762	3.53495835932913	0.000407839422628429	0.00323591450468328	Arfrp1
Csrnp1	720.044636659667	1.12942104162239	0.319619349450054	3.53364414127524	0.000409872527142889	0.00325018848622445	Csrnp1
Nmd3	657.011879748798	0.686905119230662	0.19443451188705	3.53283536222055	0.000411128415478443	0.0032582865576017	Nmd3
Glce	614.52250451999	0.89799640287589	0.254208738642356	3.53251586736077	0.000411625523157581	0.0032603653103497	Glce
Prpf31	898.611442992913	0.794490355220957	0.224990802585474	3.53121259220865	0.000413659133512954	0.00327460494231891	Prpf31
Ctu2	197.443183963146	-0.733929992397018	0.207862067727157	-3.53085101299187	0.000414224996708192	0.00327721599959729	Ctu2
Timp2	3490.38841341633	-1.22006123553491	0.345615002002608	-3.53011654142751	0.000415376654353321	0.00328445606246917	Timp2
Ifi30	1642.06132127368	-1.14953001634116	0.325777899608971	-3.52856967191739	0.000417811946929908	0.00330060226340896	Ifi30
Med20	281.6602648869	0.607244637854466	0.172096243858891	3.52851767265979	0.000417894042425131	0.00330060226340896	Med20
Hsph1	2540.39208796253	0.74942085812999	0.212398894454005	3.52836515489621	0.000418134921634989	0.00330062728078558	Hsph1
Smndc1	451.389198375436	0.665817441171908	0.188721645199871	3.52803961870274	0.000418649491626894	0.00330281147229513	Smndc1
Hacl1	69.1408151840997	-1.30520883688288	0.369981712317143	-3.52776581498729	0.000419082746707407	0.00330435203749707	Hacl1
Foxm1	95.7814747326778	-1.44388743374945	0.409483919233501	-3.52611510716272	0.000421703639178588	0.00332312998297088	Foxm1
Tsg101	1163.01606689908	0.739220527067523	0.209685661680001	3.52537470204156	0.000422884174313355	0.00332895584993709	Tsg101
LOC114703404	1835.53423508715	-0.844349387003083	0.239507910250763	-3.52535073317226	0.000422922442872815	0.00332895584993709	LOC114703404
LOC114687191	95.513283073858	-1.38427865266872	0.392852872345212	-3.52365669214788	0.000425635344831032	0.00334841176372741	LOC114687191
Mgmt	28.8022624442584	-1.55213611357482	0.440580598088553	-3.52293342082861	0.000426798561652487	0.00335566139781698	Mgmt
Dcbld1	140.131148172656	0.858821151754905	0.243916959195855	3.52095711010118	0.000429992160331443	0.00337885746813927	Dcbld1
Pstpip2	175.622660039905	1.43737419539459	0.408409790388209	3.51944108398653	0.000432457073765735	0.00339630456404821	Pstpip2
LOC114706305	324.401977852213	0.858684526217617	0.244002776487336	3.51915883326919	0.00043291744058701	0.0033979981133695	LOC114706305
Fmnl3	4727.49578652842	0.6958639590981	0.197758654040914	3.51875351535378	0.000433579337260477	0.00339880841990181	Fmnl3
Polr1g	230.258988143067	0.773025339423642	0.219692998940694	3.51866169222953	0.000433729418462425	0.00339880841990181	Polr1g
Gpr157	23.4699669994228	-1.87195848710606	0.532011026935505	-3.51864602861511	0.000433755024851711	0.00339880841990181	Gpr157
LOC114682486	551.818433333744	-0.75977046888138	0.216118142515284	-3.51553303225179	0.000438872160598099	0.00343696556678207	LOC114682486
LOC114707706	161.010321276581	6.71554552291296	1.91142466660235	3.51337180075748	0.000442457870365899	0.00346309330892362	LOC114707706
Wdr74	626.591397299593	0.756472413067624	0.215344012520136	3.51285556637843	0.00044331839398275	0.00346787374673266	Wdr74
Wipi2	880.126897673402	0.631642005674966	0.179860982256325	3.51183451658678	0.000445025008987195	0.00347837795369146	Wipi2
Cars2	82.6146122666381	-1.1058020035963	0.314886080383225	-3.51175257493283	0.000445162234332713	0.00347837795369146	Cars2
Paqr8	8.94749045039799	-3.38562902691509	0.96417683571846	-3.51141917280379	0.000445720980708825	0.00347925306586927	Paqr8
Tab2	1814.31263847252	0.647992128824354	0.184540233923005	3.51138673149571	0.000445775383808529	0.00347925306586927	Tab2
Znf704	17.6088706458722	-2.51235679945431	0.716374767331645	-3.50704256211081	0.000453116667221908	0.00353456456425628	Znf704
Selenos	1039.27082571886	0.690615159845707	0.19707027202086	3.50441064887049	0.000457619103827853	0.00356768178363265	Selenos
Septin8	1142.79792104635	0.541162010397779	0.154449863025617	3.50380375739163	0.000458663224602443	0.00357381530505327	Septin8
Ostf1	2142.38740982459	0.716370513071322	0.204519885889678	3.50269368650902	0.000460578789515113	0.00358672826271304	Ostf1
Cdk16	1088.90225679375	0.583627852744695	0.166664605561968	3.50181042205566	0.000462108301832297	0.00359662206891337	Cdk16
LOC114703390	118.68449690935	-1.56199706008948	0.446133765341805	-3.50118547716907	0.000463193354306787	0.00360304746473375	LOC114703390
Hps1	1003.79214768543	-0.69021033206188	0.19720171102431	-3.5000220255533	0.000465219716914352	0.00361678374543996	Hps1
Sbk1	59.2882507960983	-1.48592619143698	0.424872628564243	-3.49734506658695	0.000469913577709723	0.00365123112842725	Sbk1
Adgrg3	7.67087943701321	5.04962120324745	1.44395588387768	3.49707443255602	0.000470390566701791	0.00365289318716687	Adgrg3
Wwc2	177.04990671118	-0.989709109782146	0.283121326734046	-3.49570666822936	0.000472808151173233	0.00366961496872014	Wwc2
Pigx	235.685570485534	0.734227792821139	0.210083322576593	3.49493612256371	0.000474175224253805	0.00367816926746597	Pigx
Nipa2	970.456153322235	0.556397492255828	0.159236016835162	3.49416861407555	0.000475540573609275	0.0036867006502316	Nipa2
Dcxr	234.709923067428	-0.911994466043725	0.261090117494338	-3.49302560662221	0.000477580710802624	0.00370045098744109	Dcxr
F13a1	1010.31431568694	-1.28470626699151	0.367870655050952	-3.4922771070543	0.000478921117113611	0.00370876726777606	F13a1
Gdf11	38.4697958229659	-1.62499245735569	0.46576402796677	-3.48887496625572	0.000485057979910296	0.00375419735287316	Gdf11
Hyou1	3403.84006257064	0.564435442651527	0.161838798036073	3.4876398583096	0.000487303984996883	0.00376947957196753	Hyou1
LOC114707583	660.581756528138	-0.782571834604238	0.224403415254249	-3.48734369179535	0.00048784399430189	0.00377155560182725	LOC114707583
LOC114697489	94.6609064561805	-1.900993994469	0.545156607420734	-3.48706035768887	0.000488361128169495	0.00377227668741961	LOC114697489
Gbgt1	656.716739659007	-1.25292810463504	0.359314576393214	-3.48699492576082	0.000488480625421712	0.00377227668741961	Gbgt1
Evi5l	147.2020209543	-0.956742420416514	0.274431995225407	-3.48626412758718	0.000489817124400972	0.00378033787081213	Evi5l
Fam117b	144.622861783481	-1.16855981321115	0.335202918662331	-3.48612660615974	0.000490069007379318	0.00378033787081213	Fam117b
Klhl21	212.73809719212	-1.1312704323253	0.324544817068331	-3.48571406114032	0.000490825345901753	0.00378242314712964	Klhl21
Ndel1	1660.22956970348	0.706428670791896	0.202665839629128	3.48568200780475	0.00049088415636497	0.00378242314712964	Ndel1
Mtf2	245.358357638058	-0.759719224997298	0.217980353261577	-3.4852646746821	0.000491650466189903	0.00378622669054177	Mtf2
Gabarapl2	1146.46875874042	0.742352097171636	0.213041372650922	3.4845442832741	0.000492975878993838	0.00379432931254404	Gabarapl2
Plekhf1	261.671318721706	-0.995160811885797	0.285658045208831	-3.48374858883558	0.000494443710268718	0.00380209502661239	Plekhf1
Sidt2	1782.71501477602	-0.522858968976085	0.150087231662223	-3.48370053325255	0.000494532489597549	0.00380209502661239	Sidt2
Gtdc1	166.984905445006	0.860358601555356	0.247122225409666	3.48151041505514	0.000498594391122898	0.00382957804289806	Gtdc1
Eif3i	2874.03555065633	0.701898831456643	0.201609565868335	3.48147583391471	0.000498658775769513	0.00382957804289806	Eif3i
Fam118a	156.468854407621	1.04597418142762	0.300456432486461	3.48128403433252	0.000499016017191262	0.00383006001133192	Fam118a
Ccnd3	1919.20602843648	0.988303534212987	0.28390227579925	3.481139879667	0.000499284673360424	0.00383006001133192	Ccnd3
Ccdc69	18.4740189952568	-2.55835209985641	0.734947861437617	-3.48099808720046	0.000499549058734038	0.00383006001133192	Ccdc69
Mcm7	386.879752864747	-1.57448846334119	0.452590988007329	-3.47883299725732	0.00050360232041579	0.00385900563960996	Mcm7
Ccl1	8.20654587363123	6.77183429829229	1.94667410786522	3.47866870521973	0.000503911139543275	0.00385924223527765	Ccl1
Sox4	42.3249377352424	-2.41249129407757	0.69359179834881	-3.47825810486923	0.000504683715656543	0.00386302833070071	Sox4
Tamalin	19.7751197414374	-2.07881644918914	0.597729287959203	-3.47785609817905	0.000505441191866605	0.00386669473777841	Tamalin
A4galt	108.7256214983	-1.86900384743877	0.537776054689038	-3.47543151306633	0.000510032206206073	0.00389905877489138	A4galt
Mkks	602.37296912833	0.751340248208191	0.216192754191341	3.47532576204297	0.00051023333049893	0.00389905877489138	Mkks
Vapb	1065.00482510671	0.491255818263869	0.141417361496524	3.47380132867167	0.000513140825436752	0.00391912011066518	Vapb
Mob3a	452.742326127577	0.903431333799605	0.260208277190651	3.47195463400911	0.000516683642295741	0.00394400900125144	Mob3a
Cisd2	434.186895927819	0.624403871976612	0.179857845860269	3.47165212054029	0.000517266172143405	0.00394628615396219	Cisd2
Pskh1	284.612818306208	-0.838517464118212	0.241618889335756	-3.47041353605843	0.000519657620921613	0.00396235368835618	Pskh1
Add3	457.838925462595	-1.23458286055078	0.35591318987458	-3.46877523978764	0.000522836661336696	0.00398440562165753	Add3
Sema4b	243.368058485644	-0.873074924517206	0.251719082064903	-3.46844950074978	0.000523470899573035	0.00398705070793834	Sema4b
Cebpz	495.988075906736	0.61190015076869	0.176457123382732	3.46769877598815	0.000524935348306425	0.00399601278028219	Cebpz
Ylpm1	416.748762587297	-0.717269340128265	0.206891629600918	-3.46688428870629	0.000526528497177966	0.00400594421003619	Ylpm1
Eif4ebp1	40.3864849469293	1.70433569045906	0.491781997295554	3.46563253602546	0.000528985729560153	0.00402075683073738	Eif4ebp1
Tars2	270.804925746486	-0.649506139163362	0.187415339135511	-3.46559754478654	0.000529054571822628	0.00402075683073738	Tars2
LOC114703704	31.4723849004847	-2.00634686548422	0.579122970417628	-3.46445740882523	0.000531302264772501	0.00403563016759637	LOC114703704
Slco4c1	4.49198078904021	-6.22787056249401	1.79783888273411	-3.4640871450187	0.000532034124251573	0.00403762015756958	Slco4c1
Nxph3	358.245559129371	-3.41771517500158	0.986629594145603	-3.46403067096445	0.000532145832794551	0.00403762015756958	Nxph3
Surf2	117.744042822257	0.858037233495863	0.247710842237728	3.46386627950828	0.00053247113185027	0.00403788184912125	Surf2
LOC114694324	235.783970878837	-1.34233185522684	0.38755653120709	-3.46357691623977	0.000533044176246564	0.0040400209537028	LOC114694324
E2f8	101.515835124148	-1.65965951016925	0.479404054104788	-3.46192214262435	0.000536332283971546	0.0040627243660365	E2f8
Bhlhe41	306.991887574377	-1.3418419245762	0.387728275016978	-3.46077913589728	0.000538614513139085	0.00407778763082671	Bhlhe41
Irf5	1825.94355311296	-0.774140062604353	0.223764674037535	-3.45961696560958	0.000540944280606967	0.00409273384072779	Irf5
Ndc80	123.990897986276	-1.11825098673058	0.323240587867067	-3.45950053521889	0.000541178201769983	0.00409273384072779	Ndc80
LOC114689397	34.6255132217604	-1.61460653798511	0.466787292424664	-3.45897706340344	0.000542231077727847	0.00409846407961413	LOC114689397
LOC114689232	25.2737724896384	3.45622607105973	1.0003179073779	3.45512766048486	0.000550032321830488	0.0041551680025116	LOC114689232
Atad5	68.2548752438007	-1.41527305603267	0.410016419383868	-3.45174726943718	0.000556969155062729	0.00420528369659923	Atad5
Rhbdf1	225.419615703811	1.48836316526631	0.431237160054994	3.45137966560326	0.00055772840014183	0.00420872762824419	Rhbdf1
Itga6	106.022654619381	-2.93356739377334	0.850051861179685	-3.45104519823319	0.000558420042970297	0.00421165795580803	Itga6
Jmy	79.138430032224	-1.2497235819167	0.362160853429035	-3.4507417631806	0.000559048205321078	0.0042141065857129	Jmy
LOC114705534	57.6329047749354	1.45446169795542	0.42191448200459	3.4472902922057	0.000566239808099401	0.00426600094164959	LOC114705534
Wsb2	2173.50940687809	0.955002538508816	0.277161763388148	3.44565039143367	0.000569686869057924	0.00428964326294429	Wsb2
Mrpl17	658.301145056385	0.83913416275055	0.243586655407534	3.44491023675592	0.00057124906090056	0.00429907491089663	Mrpl17
Erf	508.994805781453	-0.835480974242771	0.242753281335437	-3.44168766595703	0.000578097318230282	0.00434825637249592	Erf
Dusp6	492.002363856198	-1.06915446974453	0.310682799594756	-3.44130563757988	0.000578914212179898	0.00435204322475251	Dusp6
Exosc2	342.888691879467	0.637925711089979	0.185463034490647	3.43963805424606	0.000582492617978517	0.00437657467566651	Exosc2
LOC114689091	10589.4120626581	1.54076885736917	0.448044446533954	3.43887502520892	0.000584136831593154	0.00438655484406217	LOC114689091
Rpf2	235.189394800328	0.730079152113685	0.212318541669947	3.43860289530721	0.00058472427544697	0.00438859273761145	Rpf2
Nme6	360.753713303505	0.800525440862897	0.232831798426101	3.43821353558362	0.000585565738513212	0.00439253391639976	Nme6
Trappc4	426.088035046013	0.684926775237815	0.199232944555209	3.43781886458048	0.000586419830426636	0.00439656552131417	Trappc4
Esd	1248.9091757166	0.977218551762839	0.284439956253443	3.43558818048795	0.00059126900705533	0.00442872489929763	Esd
Fam214b	802.27341881518	0.856910065309162	0.24942424933569	3.43555234742185	0.000591347206575283	0.00442872489929763	Fam214b
Rnf135	680.377268282453	0.69756768610306	0.203186900275054	3.43313316537023	0.000596648977822301	0.00446602213318741	Rnf135
Smad6	88.8972529700766	-1.90794917719068	0.555806922709099	-3.43275533145756	0.000597481005410131	0.00446984038799551	Smad6
Tesk2	44.3902352296103	-1.52643632280624	0.444715127795615	-3.43239127117746	0.000598283723603438	0.00447343538084747	Tesk2
Med10	422.278436663658	0.795501968073305	0.231773516690193	3.43223841719862	0.00059862105115487	0.00447354859810838	Med10
Srcin1	11.3211723235756	4.21845881199525	1.2291970095471	3.43188177259684	0.000599408804879395	0.00447702595790769	Srcin1
Sat1	3510.48518334617	0.932940656712395	0.27187677949996	3.4314834037253	0.00060028985956272	0.00448119607528407	Sat1
Txndc9	734.354553221389	0.768297157722177	0.223928911453886	3.4309868821043	0.000601389681712161	0.00448584692825813	Txndc9
Nab1	638.545297037038	0.825001229053467	0.240464159023754	3.43086983275528	0.000601649225354729	0.00448584692825813	Nab1
Prr12	337.426469758648	-1.1477929739856	0.334558916899713	-3.43076485487804	0.000601882090554187	0.00448584692825813	Prr12
Cdk9	966.004910311225	0.657550187830072	0.191767145456337	3.42889907583147	0.000606034839524844	0.00451437432768372	Cdk9
Colec12	493.181127566408	-1.05451564896989	0.307657573411175	-3.42756278442255	0.000609025455096469	0.0045342190048335	Colec12
LOC114682768	78.545571783432	-1.62036331841421	0.472861610098925	-3.42671784684575	0.000610923503773765	0.00454591256693394	LOC114682768
Fst	39.5585460853466	1.60966016668461	0.469783502994958	3.42638716860581	0.000611667829504399	0.00454785219101018	Fst
LOC114686326	1262.24387970267	0.767499618487494	0.22400173339731	3.42631106843351	0.00061183924327022	0.00454785219101018	LOC114686326
Tigd2	198.884019268403	-0.932398909695736	0.272239548817519	-3.42492086012352	0.000614978531270322	0.00456874098806229	Tigd2
LOC114689233	58.8967301293587	-1.27098348514035	0.371213147393812	-3.42386441337971	0.00061737415375816	0.00458408562830591	LOC114689233
Capn10	97.447477398814	-1.05568188503949	0.30850305263106	-3.42194955944888	0.000621738466756136	0.00461402384335058	Capn10
Rdh10	76.9050463730405	-1.10721464773884	0.323606225855771	-3.42148747234647	0.000622795941076462	0.00461940258645656	Rdh10
LOC114701890	198.00509100189	0.80409136527558	0.235095112662546	3.42028107759845	0.000625564636737482	0.00463746128195405	LOC114701890
L1cam	25.1562052627357	1.64211312188763	0.480179447484017	3.41979051892322	0.000626693748439387	0.00464335255980837	L1cam
Jmjd7	87.391854585287	1.26930733187129	0.371357399585495	3.41802084269245	0.000630782762595535	0.0046711566179408	Jmjd7
Tbrg1	608.132140410306	0.672263692343072	0.196746729382418	3.41689894644393	0.000633387856581443	0.00468794796835466	Tbrg1
LOC114701108	4.86351034386782	-5.29361523677912	1.54947603837566	-3.41639051245253	0.000634571755968049	0.00469420822142587	LOC114701108
Daam1	173.557020332109	-0.873019315654212	0.255610390334545	-3.41542968778225	0.00063681467935609	0.00470829170546289	Daam1
Setbp1	42.4152759625633	2.11766667501172	0.620221966720707	3.41436903018517	0.000639299212321693	0.0047241455897215	Setbp1
Psmd9	477.704925805534	0.681571643125214	0.199662472701577	3.41361916389725	0.0006410611707919	0.00473303878363837	Psmd9
LOC114686406	41.812626140884	-1.69240748625521	0.495788598372407	-3.41356677384496	0.000641184440188965	0.00473303878363837	LOC114686406
Eloa	1265.13345242252	0.923175786819005	0.27046056714443	3.41334707889603	0.000641701604087152	0.00473433941166318	Eloa
Gmppb	658.775828245871	0.839042063176092	0.245968282994651	3.41117990076118	0.00064682399276972	0.00476959699394985	Gmppb
Tcf3	184.383423333586	-0.875743444834346	0.256869257689096	-3.40929643629955	0.000651306650859895	0.00480010236050406	Tcf3
Mybbp1a	3159.1359677741	0.725091093207311	0.212796427380751	3.40744016303397	0.000655752847640448	0.00483030678487407	Mybbp1a
Arhgap39	109.325598285705	-0.898499104502613	0.263762725732994	-3.40646731643257	0.000658094293407562	0.0048449837030562	Arhgap39
Gpr65	157.350390583346	-1.39468708329736	0.409551622861126	-3.40539996778448	0.000660672128967837	0.00486138447838814	Gpr65
Hhex	165.469569960354	-1.62753995353413	0.478216711353426	-3.40335231892659	0.000665643867330176	0.0048953734628599	Hhex
Dnajb11	2612.04682726335	0.525496313515801	0.154524341891213	3.40073484270689	0.00067204981742346	0.00493986856269176	Dnajb11
Haus5	168.697470035539	-0.920496235532343	0.270765031688446	-3.39961268186029	0.000674813681774001	0.00495755977324444	Haus5
Kbtbd3	70.8300433401795	-1.2528772945488	0.368666402222992	-3.39840377911895	0.000677803011577677	0.00497688779257327	Kbtbd3
Actr3	9245.51611461778	0.512639175125035	0.150869230578637	3.39790408659791	0.000679042224741261	0.00498335163347379	Actr3
LOC114703874	123.156515953824	1.08920289342524	0.320577924995996	3.39762288198368	0.000679740524303091	0.00498584108819251	LOC114703874
C2H8orf37	46.0166041019238	-1.50047944055085	0.441821953574439	-3.39611788959701	0.000683489147224194	0.00501068997318265	C2H8orf37
Aga	588.566488588951	-0.587694816361351	0.173081371704134	-3.39548277538474	0.000685076842924303	0.00501967913667755	Aga
Morf4l1	2940.34764192419	0.604976274559141	0.178180647918464	3.39529730992998	0.000685541126633464	0.00502043172115277	Morf4l1
Depdc7	172.250108433198	-1.30669523339133	0.384888251682427	-3.39499900991909	0.000686288487517383	0.00502325548190767	Depdc7
Ppard	1510.44739491832	0.75065093207382	0.221171712972724	3.39397349681148	0.000688863589157977	0.00503944727895601	Ppard
Cd44	10187.4055703355	0.721311518947379	0.212561122369263	3.39343107952878	0.000690229247706509	0.00504677888594254	Cd44
Dcun1d4	77.8957729877447	-1.07824028554882	0.317895134611135	-3.39181122374764	0.000694322595052805	0.00507403643805695	Dcun1d4
C1H16orf54	311.860875835388	1.12369113555787	0.331476503754375	3.38995712465498	0.000699035557134226	0.00510579101042016	C1H16orf54
Ldb1	1065.15972984242	-0.670647287301708	0.197863601602257	-3.38944243342864	0.000700349120574312	0.00510952232973006	Ldb1
Pag1	146.632666030269	1.73223396526505	0.511079336284485	3.38936412076114	0.000700549186314428	0.00510952232973006	Pag1
Qpct	492.103137441139	-1.20310904906591	0.354970154845369	-3.38932451825424	0.000700650379244222	0.00510952232973006	Qpct
Fdx1	378.289822185696	0.807122001010194	0.238365458699786	3.38606946414472	0.000709014339237651	0.00516780267733059	Fdx1
Fcrla	14.4944520910715	3.11082528334716	0.919039885613076	3.38486428287275	0.00071213455318531	0.00518782175812069	Fcrla
Gfra3	1316.67599777575	3.18283956018173	0.940369182572434	3.38467021162357	0.000712638194651937	0.00518876839682336	Gfra3
Gjb2	531.501529430534	-1.35626447924866	0.400742610250849	-3.38437801360752	0.000713397112806767	0.00519157175645805	Gjb2
Plin3	664.522302550433	0.710663928049449	0.210055898859804	3.3832133822805	0.000716429446241638	0.00521090773235471	Plin3
Myo1d	136.08320180076	1.41532635298394	0.418380687200081	3.382867317456	0.000717332795347661	0.00521474652534151	Myo1d
Uso1	2331.36773160572	0.610520206947394	0.180497380074287	3.38243251340336	0.000718469284682821	0.00521873801904416	Uso1
Napsa	256.527165519673	-1.3656065944109	0.403742556234435	-3.38236971387766	0.000718633568052749	0.00521873801904416	Napsa
Syn2	5.3382717122945	-5.476966321772	1.61935120013321	-3.38219795762738	0.000719083060157179	0.00521927249884079	Syn2
Glg1	1230.80643458413	-0.560241067276965	0.16567680772306	-3.38152982892721	0.000720834061753681	0.0052292481439132	Glg1
Ntrk1	210.958510909456	5.37666001194256	1.59045043480119	3.38058948225862	0.000723305191511746	0.00524443476978621	Ntrk1
Prune1	146.996328186407	0.883578947450153	0.261392636511324	3.38027482044956	0.000724133844638975	0.00524770273111283	Prune1
Zranb3	47.137222593794	-1.3749464622876	0.406848743936912	-3.3795027827364	0.000726170722450142	0.00525971856088692	Zranb3
Ikzf1	937.492409661958	0.81202105497659	0.240309346581683	3.37906563572041	0.000727326412263265	0.00526534266646269	Ikzf1
S100a6	908.618472145058	0.744756702024568	0.220457852869561	3.37822714106365	0.000729547931832638	0.00527867276367701	S100a6
Aqp1	7.73099197149597	-5.78996386554008	1.71526829115235	-3.37554416146192	0.000736698677671659	0.00532763601014113	Aqp1
Ptpn13	875.415270908715	-1.10974512210607	0.328887353717708	-3.37424078354376	0.000740195918610175	0.0053474189919859	Ptpn13
Adrb2	158.666776418549	-1.29183837235235	0.382853410623628	-3.37423759722575	0.000740204487043349	0.0053474189919859	Adrb2
Slc43a2	1793.4199651443	-0.57190316429463	0.169508032689905	-3.37390007552538	0.000741112649722826	0.0053511956013528	Slc43a2
Loxl3	146.328436021386	-1.80625893749935	0.535439058017425	-3.37341647093771	0.00074241567836739	0.00535781792834262	Loxl3
Slc6a8	716.154368538456	-1.46239485178619	0.433814120128288	-3.37101717978597	0.000748911873204237	0.00540189161529394	Slc6a8
Sars1	2262.28577343906	0.625563415107167	0.185585049329868	3.37076406405593	0.000749600265571528	0.00540379290026399	Sars1
Gcdh	142.352130585606	-0.926849171224201	0.274977684063618	-3.37063414575041	0.000749953829226411	0.00540379290026399	Gcdh
Kiaa1841	68.6504233473633	-1.02312858299535	0.303576452135005	-3.37025014884999	0.000750999755686791	0.00540852261810741	Kiaa1841
Siae	95.1809035039938	-1.14013630442049	0.338467691173497	-3.36852330119763	0.000755720088655673	0.00543969592067601	Siae
Ipo5	3053.51220636837	0.742786341439686	0.22076883139681	3.36454352156534	0.00076670391205012	0.00551589835171809	Ipo5
LOC114698525	26.7665976773644	-2.37880211805314	0.707658529058393	-3.36151126620117	0.000775171942400462	0.00557393185925967	LOC114698525
Ankh	1299.00136039112	-0.908155580980399	0.270218034039219	-3.36082520994358	0.000777099863977413	0.00558490249033456	Ankh
Slc35a5	554.686657017678	0.557907990642446	0.166061510349588	3.35964661207738	0.000780422296878596	0.00560587873365717	Slc35a5
Gusb	1729.64179300256	-1.13364531958282	0.337449796822084	-3.35944881359794	0.000780981175468237	0.0056069925653446	Gusb
Nabp1	824.862772588042	0.77424448260626	0.230508593734486	3.35885300440504	0.000782666877063926	0.00561619100156724	Nabp1
Eif1ax	610.556261846038	0.701491761694326	0.208859318769404	3.35868069391161	0.00078315501821564	0.00561679102682033	Eif1ax
Mef2a	1021.5240212738	-0.582121188423546	0.173434364982247	-3.35643508991503	0.000789542519214484	0.0056596788225571	Mef2a
Riox2	101.627042003413	1.24217079812912	0.37016582676489	3.35571440774322	0.00079160268865871	0.00567151874717554	Riox2
Mars1	1303.06215718388	0.501532231809467	0.149497696260511	3.35478234350521	0.00079427452211582	0.00568747249730684	Mars1
Gar1	353.160543618274	0.918726093385174	0.273866284002706	3.35465205850639	0.000794648660048633	0.00568747249730684	Gar1
Cdc42ep4	334.452497793388	0.781615269152073	0.233029815097418	3.35414276849217	0.000796112752233152	0.00569501574691258	Cdc42ep4
Vkorc1	294.747712625316	-0.917182885865787	0.2735962680506	-3.35232235585961	0.000801366513381978	0.00572964677564818	Vkorc1
Nbeal2	298.028220561559	1.0208741449668	0.304556620039401	3.35200116429822	0.000802296813691101	0.00573334598975859	Nbeal2
Bbs2	151.440192418543	-0.896067403997172	0.267483668703456	-3.34998920996029	0.000808147083823599	0.00577218223193965	Bbs2
Dsn1	57.6281450168354	-1.15402521767808	0.344536304516968	-3.3495025126481	0.000809568214029765	0.00577935971815079	Dsn1
Rgs19	800.631995428382	0.766100252308696	0.228876179213854	3.34722580104274	0.00081624693830058	0.00582404354486308	Rgs19
Fancc	83.0164779691262	-1.19575946037478	0.357274966536504	-3.34688845391747	0.00081724088214743	0.00582659379605815	Fancc
Znf646	505.627387377493	-0.624021874108917	0.186452194014636	-3.3468196896623	0.000817443623674561	0.00582659379605815	Znf646
Abhd14b	62.9816736240013	-1.19782285940459	0.35795054216692	-3.34633620654224	0.000818870422237971	0.00583376901630284	Abhd14b
Hdac1	1383.9033858045	0.417811139536503	0.124867297137314	3.34604135041895	0.000819741700859276	0.00583698129047746	Hdac1
Sh3bp4	415.278808583702	1.12960170681712	0.337645519452601	3.34552553414142	0.000821267969545866	0.00584485174635794	Sh3bp4
Foxred1	155.137761930197	-0.7054087266486	0.210885227407103	-3.34498881368701	0.000822858891000774	0.00585187320570717	Foxred1
Frmd8	557.635222820839	0.688155235845906	0.205732161176959	3.34490840862744	0.000823097469985315	0.00585187320570717	Frmd8
Dusp28	34.6691695469247	-1.65182733240083	0.493893066531052	-3.34450399152744	0.000824298435351834	0.00585741237198578	Dusp28
Otud7b	580.862380918625	-1.2002424788414	0.358896646847363	-3.34425659694687	0.00082503390460138	0.00585963977769318	Otud7b
Plxna2	63.2165708736307	1.47614963989108	0.441488389133667	3.3435752246797	0.000827062676917331	0.0058710456385466	Plxna2
Smc4	1182.23856694165	-1.16829727453364	0.349588739509485	-3.34191906802519	0.000832013161644535	0.00590316951938394	Smc4
Cmtm3	763.562785717639	-0.761167773161414	0.22787809781434	-3.34024103440412	0.000837057062735236	0.00593592304191969	Cmtm3
Kmt2c	615.2847093774	-0.817873318101389	0.244883683942472	-3.33984406365564	0.000838254434783985	0.0059402744223403	Kmt2c
Mlxipl	39.5872922115626	-2.93580640345691	0.879048697566512	-3.33975399950442	0.000838526313848541	0.0059402744223403	Mlxipl
Khk	7.92940130223074	-2.96409248005246	0.887644499564654	-3.33927882334223	0.000839962095513002	0.00594741136981032	Khk
Cd80	128.256692375949	1.08610803556788	0.325296894921071	3.3388207896402	0.00084134823799673	0.0059541897474947	Cd80
Dis3	536.896838940427	0.661011366916265	0.197993843434646	3.33854505498527	0.000842183713592696	0.00595706615549393	Dis3
Gpn2	157.37039825731	0.714515051099367	0.214297924348479	3.33421358733024	0.000855409451783393	0.00604753576273545	Gpn2
LOC114702022	33.9831097792282	-3.39839270675233	1.0196709021358	-3.33283287738629	0.000859665640014358	0.00607453303389281	LOC114702022
Tmem38b	404.696740598229	1.71428024411109	0.51467581952967	3.33079616150932	0.000865979898467334	0.00611603809268511	Tmem38b
Cxcl13	12.9022794921377	6.22910358309615	1.87076627608256	3.32970700976076	0.000869374124608268	0.00613688852068419	Cxcl13
Mycbp2	1109.67853880803	-1.04988124432925	0.315327556363709	-3.32949411854855	0.000870039017047097	0.00613846125594458	Mycbp2
LOC114681149	1952.76861944366	-0.906755196501827	0.272393994708307	-3.32883695719072	0.000872094409543978	0.00614818137264978	LOC114681149
LOC114696134	43.1589786279491	-1.78124849059369	0.535107016807483	-3.32877057232559	0.000872302290537996	0.00614818137264978	LOC114696134
Msantd1	12.4010052654754	-3.43728201555889	1.03310792803711	-3.32712771074139	0.000877461492478311	0.00618140681027973	Msantd1
Rnf19a	750.656743512305	0.750834199818843	0.225737026348428	3.32614552412824	0.000880559424452581	0.00620008499418057	Rnf19a
Tcf19	262.795703915809	-1.52636431193633	0.459174007432835	-3.32415225432724	0.000886877624909567	0.00624140690414057	Tcf19
Bean1	25.6484928851591	2.11915661028674	0.637616409244691	3.32356034060832	0.000888761930432394	0.00625149919151661	Bean1
Diras2	5.38142749994419	-4.95870402740421	1.49253733534221	-3.32233164959138	0.000892685213826228	0.00627591604758338	Diras2
Gstk1	56.4724441727757	-1.23755521815921	0.372789926722013	-3.3197120669037	0.000901103352368148	0.00633189273665573	Gstk1
LOC114688796	46.4942318014401	-1.51680785134677	0.457598533143323	-3.31471309780552	0.000917372270026915	0.00644295092024467	LOC114688796
Cd82	689.754182238163	0.978984240393274	0.295382772112965	3.31429024580646	0.000918760834262609	0.00644944094223272	Cd82
Rlim	1153.52258997924	0.466390095413839	0.140786508168621	3.31274709118603	0.000923844795400549	0.00648169613634355	Rlim
Mbd2	1411.23167817429	0.877955210334479	0.265040362791354	3.31253398949512	0.000924548909026997	0.00648169613634355	Mbd2
Abcf3	1066.36337632903	0.523359576407187	0.157996713850349	3.31247127647794	0.00092475621505917	0.00648169613634355	Abcf3
Cblb	432.263574231346	-1.03367574604507	0.312120557729648	-3.31178360555289	0.000927032227922418	0.00649437057754933	Cblb
Atp9b	632.929827465683	-0.649911087949216	0.196252256509538	-3.3116107784352	0.000927605056535948	0.0064951065103387	Atp9b
Klhl29	32.45393256134	-2.63267561624876	0.795668985795872	-3.30875736423912	0.000937110116191088	0.00655835381215386	Klhl29
Polr3d	215.973939154996	1.01234337101842	0.30602855570621	3.3080029694689	0.000939638132728336	0.00657273323573448	Polr3d
Tsga10	12.1422692871782	-2.71476143222528	0.820742968074576	-3.3076877144546	0.000940696439415497	0.00657641344784324	Tsga10
Kat2b	683.571520441817	-0.880719689703559	0.266274408652221	-3.30756415594508	0.00094111152472917	0.00657641344784324	Kat2b
LOC114683313	40.1203985057718	1.34937047792106	0.408027633959504	3.30705659522802	0.000942818416668019	0.00658502701983674	LOC114683313
Pgap6	397.06370789568	-0.935803314993971	0.283006827523009	-3.30664572012097	0.000944202261479214	0.00659137677256857	Pgap6
Txndc17	939.820798404423	0.746916579313746	0.22590809518251	3.30628514533893	0.0009454182425872	0.00659654889362979	Txndc17
Acd	514.624433390668	-0.702887810083026	0.212855177436869	-3.30218798784679	0.000959337518810146	0.00669030710631787	Acd
Ahcyl1	1179.47216648832	-0.828523862074171	0.251031025168976	-3.30048392033004	0.000965182443049829	0.00672768987035486	Ahcyl1
Igf1	52.0508705052768	-2.86558710784364	0.868301143307218	-3.30022265884516	0.000966081476102635	0.00673057766968644	Igf1
Pde10a	11.7997634274576	-2.54198024284963	0.770585461217615	-3.29876486228147	0.000971112187256362	0.00676223305920491	Pde10a
Nceh1	1897.07257310207	-1.07256434776336	0.325180647454921	-3.29836463565084	0.000972497567955595	0.00676848557948042	Nceh1
Csde1	4153.9505864004	0.409256422798922	0.124110321341612	3.29752125669265	0.000975422910240069	0.00678544444322813	Csde1
Hook3	747.835688208203	0.713280183838849	0.216360096149628	3.29672706073104	0.00097818510421286	0.00680087650044425	Hook3
Tbc1d9	444.448728698688	1.43570536534693	0.435510682842102	3.29660194780449	0.000978620903700944	0.00680087650044425	Tbc1d9
Sema4c	547.586421240606	0.720257002770529	0.218548101034589	3.2956452120192	0.00098195940156145	0.0068206634770789	Sema4c
[truncated: 11,886 more rows]
