# Supplementary material for: Differentiating Peromyscus leucopus bone marrow-derived macrophages for characterization of responses to Borrelia burgdorferi and lipopolysaccharide
Source: Infect Immun. 2025 May 27;93(7):e00581-24. doi: 10.1128/iai.00581-24 (PMC12234436; doi:10.1128/iai.00581-24)
Supplement: Data S3 — C57BL/6J BMDM differentially expressed gene expression analysis in response to B. burgdorferi. [file iai.00581-24-s0003.csv]

	baseMean	log2FoldChange	lfcSE	stat	pvalue	padj	mgi_symbol
Acod1	42882.4635960736	9.54725405040097	0.216594137581073	44.0790048937837	0	0	Acod1
Saa3	165587.904558607	13.142988531116	0.271407188622259	48.4253515827402	0	0	Saa3
Ptges	15563.8965459584	9.18296448304423	0.331960383597958	27.6628324847517	1.95611713596315e-168	9.96446069059626e-165	Ptges
Sod2	25638.6038522213	4.97071656308917	0.179956096403738	27.621829226264	6.08524254794834e-168	2.32486691544366e-164	Sod2
Fpr2	3286.65180798631	7.7529221873889	0.284714172002467	27.2305454022911	2.82524170523524e-163	8.635068747881e-160	Fpr2
Cxcl1	7300.8490756721	10.1791870556911	0.419328195893778	24.2749883155238	3.6024187106119e-130	9.17536045592851e-127	Cxcl1
Tma16	2739.47918953605	5.26289630624223	0.221596134105121	23.7499463945775	1.10014056839958e-124	2.40176402375464e-121	Tma16
Il1b	45900.975301909	11.189987586035	0.474967543953347	23.5594783864518	1.00376432128035e-122	1.91744079472578e-119	Il1b
Cfb	6966.72079916869	9.21704823915124	0.411547060112233	22.3960978767231	4.2959956186857e-111	7.29460056052832e-108	Cfb
Fpr1	4091.74244377715	8.60315339476632	0.405703643478347	21.2055117893598	8.49417028988626e-100	1.29807910370042e-96	Fpr1
Clec4e	47124.8946962652	6.40742888397203	0.304029444894031	21.0750274079714	1.34828027482263e-98	1.87312901453085e-95	Clec4e
Met	1756.6647077719	8.09973831965672	0.394686989299992	20.521928868297	1.37161039745879e-93	1.74674584116376e-90	Met
Marco	7631.77041705155	9.93348694720644	0.485001446663358	20.4813552939798	3.15749867236279e-93	3.71176113161909e-90	Marco
Mmp14	11035.9590777853	5.45851781734968	0.276197258928788	19.7631136475436	6.18681154119314e-87	6.7533467123224e-84	Mmp14
Hp	4010.18048443262	7.30833170007691	0.376293309870168	19.4219017675294	5.03889716627616e-84	5.13362843300215e-81	Hp
Msantd3	411.48338286295	4.88154399882789	0.253278698514138	19.2734092028486	8.98197385842775e-83	8.57890778153081e-80	Msantd3
Zc3h12a	2143.19628913324	3.7383005862686	0.194133034281708	19.256385705299	1.2479091372301e-82	1.12179690795002e-79	Zc3h12a
Cd38	4612.6366822381	11.8865704779082	0.621860264566426	19.11453610273	1.91111791147698e-81	1.62253910684395e-78	Cd38
Slc7a11	22719.3985143938	9.34546211252309	0.495167647348971	18.8733293916855	1.89006664978134e-79	1.52021044957676e-76	Slc7a11
Mmp13	7895.29119436223	6.96504656182666	0.371236701119526	18.7617402611929	1.55232901986002e-78	1.18613460407504e-75	Mmp13
Procr	8302.52923380976	7.22850525088552	0.393047883521118	18.3909023657092	1.55372385419525e-75	1.13066704475295e-72	Procr
Ccl4	2702.40026966119	6.17663968861125	0.336519973836434	18.3544519458849	3.04140230964366e-75	2.11266864072611e-72	Ccl4
Sesn1	922.208325293817	-4.77938654464064	0.261799150196462	-18.2559284132666	1.85628324520269e-74	1.23337915448641e-71	Sesn1
Ass1	5945.24664779855	5.79589583209937	0.320900267334803	18.0613618063845	6.42186129610631e-73	4.08912018029569e-70	Ass1
Ccl5	15129.5892461781	8.4941722056066	0.470863958583001	18.0395463504334	9.53232026778379e-73	5.82691673329088e-70	Ccl5
Abcc5	7457.28423751128	2.73566125562145	0.155839527192657	17.5543477633853	5.50962468809286e-69	3.2383878647475e-66	Abcc5
Susd3	515.316439703156	-4.05931924830871	0.237016049865167	-17.1267694766576	9.37161210766224e-66	5.30433245293683e-63	Susd3
Il1rn	15710.0734360876	8.11167152866682	0.477543764586431	16.9862369278171	1.03841177119564e-64	5.66750310264704e-62	Il1rn
Gsr	5892.63855324253	3.72332000467431	0.219371192173274	16.9726934871803	1.30792901100986e-64	6.89233487801814e-62	Gsr
Zdhhc14	430.38232558644	-5.03769927986472	0.300292862988222	-16.7759540794092	3.65934104376504e-63	1.86406832769391e-60	Zdhhc14
St6gal1	459.708067193763	-7.7801329258942	0.464254233855641	-16.7583456617725	4.92128117618095e-63	2.42603286885152e-60	St6gal1
Tarm1	3552.33357897114	8.83870709123482	0.531196913533947	16.6392290053658	3.62252222769899e-62	1.7299807713655e-59	Tarm1
Agpat4	983.398578158198	2.62225711551673	0.158172887357951	16.5784235169361	9.98129945839781e-62	4.62224904009804e-59	Agpat4
Ehd1	13264.0239797144	3.891447094157	0.235097478850175	16.5524833068796	1.53632660935489e-61	6.90533624828276e-59	Ehd1
Cxcr4	1677.3428338549	-6.67601173963843	0.404498331633843	-16.5044234241283	3.40974183254064e-61	1.48879070528246e-58	Cxcr4
Dtx2	1121.21330723419	3.47056657370795	0.212043287052769	16.3672551107184	3.27662160478918e-60	1.39092587123301e-57	Dtx2
Slpi	4757.37697354442	8.27215134859455	0.505942305944638	16.3499894185558	4.35055548097522e-60	1.79689699622333e-57	Slpi
Adora2a	1344.55695096155	7.89838618830033	0.493060863019784	16.0190896919422	9.40165704078864e-58	3.78095060256137e-55	Adora2a
Cp	1169.74618706124	7.03210183455315	0.442894080448215	15.8776153147872	9.05562867688449e-57	3.54841326769612e-54	Cp
Entpd1	672.056239691383	-5.00867529869843	0.31560172475822	-15.8702405778534	1.01849742937786e-56	3.89116942893811e-54	Entpd1
Pilra	3495.30242874283	5.94854290206964	0.376010377953057	15.8201561734881	2.25931557156974e-56	8.42118550359239e-54	Pilra
Apobec1	2283.45877613678	-3.75143839520194	0.23725967448334	-15.8115297231657	2.59098383108061e-56	9.42747973966044e-54	Apobec1
Bmf	382.682871619346	-4.24701642252188	0.2696915962269	-15.7476780216345	7.12497933161724e-56	2.53218451501801e-53	Bmf
Selenop	6340.35056584587	-3.05976065062608	0.195385096620581	-15.6601537351021	2.83211809346225e-55	9.81281745247548e-53	Selenop
Slco3a1	1824.42052822744	5.55644326731252	0.354843012999238	15.6588774859841	2.88952221804343e-55	9.81281745247548e-53	Slco3a1
Traf1	3002.7326284684	5.17279791773245	0.330885028315273	15.6332184144751	4.3240007278972e-55	1.43650824182011e-52	Traf1
Slc7a2	15412.8050849889	6.81727695153845	0.436707453313952	15.6106265185208	6.16288163206423e-55	2.00385440640863e-52	Slc7a2
Clmp	1426.03359416169	6.7190859693715	0.432575499891375	15.5327473956772	2.08262601834426e-54	6.63056058590354e-52	Clmp
Stx11	597.592520945386	2.80095077110332	0.180637208707378	15.5059458189519	3.16225535231898e-54	9.8623645498242e-52	Stx11
Ptgs2	16187.3680781546	9.17993181287585	0.59340489673972	15.4699293236577	5.5367804282887e-54	1.69226157010216e-51	Ptgs2
Siglece	1525.25281042705	5.17054688829481	0.337708436945052	15.3106831889311	6.48788473883761e-53	1.94407557997875e-50	Siglece
Cxcl2	38874.9552008097	7.7917762157991	0.509680916544547	15.2875572988381	9.25571556312327e-53	2.72011240837788e-50	Cxcl2
Batf	773.667624737102	4.51870795235782	0.299712344212779	15.0768162860513	2.30099952443955e-51	6.63469334575191e-49	Batf
Cxcl3	23913.2485885651	14.9594856648413	1.00105783183456	14.9436777667741	1.71256702393056e-50	4.84656467772348e-48	Cxcl3
Aoah	3361.66843416202	4.11811304521896	0.27718213600059	14.8570651220113	6.26084766735506e-50	1.73960498277309e-47	Aoah
Pfkfb3	2911.27846807452	3.53202852724757	0.237943896472796	14.8439551491138	7.61317529235352e-50	2.07758115745976e-47	Pfkfb3
Lcn2	7046.46864790736	6.13396745740094	0.414648972273809	14.7931572668904	1.62164972216705e-49	4.34772825511523e-47	Lcn2
Tapt1	768.55223207045	2.19641279753131	0.148620707284664	14.7786458405446	2.01170205352624e-49	5.30048806586e-47	Tapt1
Wfdc17	3463.2901782665	4.51554008104155	0.305774647577235	14.7675424264891	2.37205768429133e-49	6.14403144598984e-47	Wfdc17
Bst1	2660.87313522498	4.9877898784894	0.340492403554236	14.6487552333746	1.37206341742312e-48	3.49464552417668e-46	Bst1
Cdc42ep2	718.962152382292	5.29417349758764	0.362215100781486	14.6161037631103	2.21731534606265e-48	5.55492018336548e-46	Cdc42ep2
Itgb5	3645.55526620233	-3.85669277546974	0.265336429121181	-14.5351046904621	7.26024548629362e-48	1.78953341163773e-45	Itgb5
Zdhhc18	1895.30743357728	2.43355668146185	0.169864398823173	14.326466866051	1.49536995816381e-46	3.62734026994593e-44	Zdhhc18
Daglb	648.897501152826	-4.54326958927832	0.31807060485268	-14.2838398769437	2.75966875796047e-46	6.58957155611749e-44	Daglb
Hpgd	493.313647487129	-9.29956350235574	0.656066598558594	-14.174724826393	1.31357032173672e-45	3.08830487027394e-43	Hpgd
Rnf150	522.047518253029	-5.82907913028015	0.416000251545001	-14.0122009749544	1.31272657338098e-44	3.03955871127397e-42	Rnf150
Slc46a3	253.07285022465	-7.21564334380428	0.515604674922516	-13.9945266106996	1.68346888208279e-44	3.83981663522228e-42	Slc46a3
Surf4	9555.67325581512	1.79653200196517	0.128455590322643	13.9856272308025	1.90787348926811e-44	4.28766509749929e-42	Surf4
Ccl3	14095.8837101313	6.57666097202103	0.47079493515798	13.9692687429064	2.40078998252461e-44	5.31722790042625e-42	Ccl3
Tnfsf15	287.227329782911	6.39381848462297	0.459397794746444	13.91782580966	4.93694727068567e-44	1.07780611700883e-41	Tnfsf15
Tnf	12929.8348266698	6.82392612943657	0.490752510930826	13.9050253996529	5.90458988138412e-44	1.27090059953961e-41	Tnf
Socs1	935.556385774187	6.86760117288173	0.497763292060446	13.7969217144437	2.65969558544439e-43	5.64520388010572e-41	Socs1
Engase	503.61275687315	-4.22537217635954	0.308171834710947	-13.7110913472115	8.71372369125224e-43	1.82415240342078e-40	Engase
Itgb8	719.716630982582	9.95876819679341	0.728735907959716	13.6658123855534	1.62480277165907e-42	3.3554372914181e-40	Itgb8
Tcp11l2	277.103116181857	-3.82337831017755	0.280633798371131	-13.6240835293874	2.88002996525144e-42	5.86834905719633e-40	Tcp11l2
Rcbtb2	1300.41551377836	-4.6610580430668	0.344697597171793	-13.5221657514015	1.15718200944319e-41	2.3268494037251e-39	Rcbtb2
Slc9a9	297.41127475426	-6.01515177947705	0.446595644394188	-13.4688993387669	2.38393176150238e-41	4.73133054276356e-39	Slc9a9
Lmo2	920.46784882818	-2.52226576805247	0.18799827116677	-13.4164306533171	4.84492219810449e-41	9.49232064505548e-39	Lmo2
Lfng	754.009751931487	-3.27846474200582	0.245666474409576	-13.3451857844467	1.26355169375954e-40	2.44425278278903e-38	Lfng
Cd274	5910.19701020413	5.04940391894333	0.380074048759215	13.2853162046384	2.81666065477439e-40	5.38052601578277e-38	Cd274
Arl4c	1524.32366609497	-3.14050033631989	0.236783177285868	-13.263190283693	3.78446875874096e-40	7.14003105815795e-38	Arl4c
Pgk1	20352.7787519405	2.81296282196437	0.212338212435667	13.2475581747521	4.66123867701593e-40	8.68695725148261e-38	Pgk1
Mcoln2	2475.71013388741	3.86959247961812	0.292586050959972	13.2254851758039	6.25324182626264e-40	1.151349898662e-37	Mcoln2
Lpar6	927.277144673824	-4.65586976615963	0.35207265525444	-13.2241731832166	6.36331203970695e-40	1.15766826893811e-37	Lpar6
Me1	752.693683537205	2.83234708168178	0.214277895519035	13.218102011041	6.8982716699531e-40	1.24022809012027e-37	Me1
Tnfaip3	6693.72469679972	5.13144878569783	0.388342633271777	13.2137147612805	7.31246670214156e-40	1.29940832723404e-37	Tnfaip3
Tnfrsf1b	44652.1438010888	3.02343421422508	0.229014810124046	13.2019156865333	8.55318765188769e-40	1.50241165167986e-37	Tnfrsf1b
Ppfia3	291.800136482405	4.51905970090467	0.342355278553477	13.1999124418313	8.78370900354238e-40	1.52537092036517e-37	Ppfia3
Capn5	403.052121246055	-2.74921130171802	0.209409900601745	-13.1283730798691	2.26469813918815e-39	3.8886648273116e-37	Capn5
Pink1	550.270203496839	-2.87737160679825	0.219719394243687	-13.0956651173314	3.48607061005144e-39	5.91934789586735e-37	Pink1
Gas6	1460.78726831184	-3.39612656936218	0.260119523441634	-13.0560233404557	5.87157032754038e-39	9.86036678521671e-37	Gas6
Nfkbia	8033.59573188464	3.09195371731555	0.237391151074219	13.0247218707359	8.85230485471927e-39	1.47044481293282e-36	Nfkbia
Gapdh	42166.5045393657	1.9213842133901	0.148385248707232	12.9486200962	2.39215340030719e-38	3.93084820037575e-36	Gapdh
Rhbdf2	2905.59687102731	2.3986033695718	0.185366383464204	12.9397969833888	2.68337652654545e-38	4.36248511475186e-36	Rhbdf2
Ptgs1	431.678078419428	-4.07939106805109	0.315620939752173	-12.9249696526924	3.25424999608414e-38	5.23488930949029e-36	Ptgs1
Prdx1	58675.3298938152	3.34866470270375	0.259160073966611	12.9212214344991	3.41674068811072e-38	5.43902408288625e-36	Prdx1
Tmem154	247.360411053262	-4.80280583487336	0.371882679443097	-12.9148414281237	3.71207989789228e-38	5.84824793810205e-36	Tmem154
Tnfsf9	346.51592838459	3.11398903304907	0.241327525626535	12.9035799996893	4.29662864481863e-38	6.70011009695085e-36	Tnfsf9
St7	647.014476516996	4.19259367746765	0.325854799719038	12.8664475130722	6.95270924123621e-38	1.07324548105628e-35	St7
Acsl5	5427.40825554551	1.98923062986202	0.154763371573412	12.8533684013109	8.23450026847045e-38	1.25839633102765e-35	Acsl5
Klhl6	241.909401030053	-4.20372078090022	0.327844602675868	-12.8222967423879	1.23002210760976e-37	1.86110869787054e-35	Klhl6
Wwp1	1666.0325918587	-3.54001007932119	0.276426154069641	-12.8063500041655	1.51075350234669e-37	2.26346421792766e-35	Wwp1
Flrt3	313.947270277539	5.57102024366177	0.436639840213828	12.7588454615904	2.78295186122466e-37	4.1290359556539e-35	Flrt3
Lrrc8d	3086.37346057728	2.65250486639411	0.208053658661516	12.7491382918168	3.15210150561955e-37	4.63177069316135e-35	Lrrc8d
Kmt5a	3160.34179731459	2.6425927888287	0.207399891709021	12.7415340820728	3.47493954671937e-37	5.05752630028241e-35	Kmt5a
Irak3	3781.51110516601	3.73079873778123	0.292958510081153	12.7349048052837	3.78307232317111e-37	5.45404823044348e-35	Irak3
Deptor	248.190105552776	-4.02528608802267	0.317311132729846	-12.6856125512928	7.10561505501516e-37	1.01484120813777e-34	Deptor
Rnase4	570.148373260917	-4.35162977081893	0.34395747137376	-12.6516506632015	1.09548726629461e-36	1.55011448180687e-34	Rnase4
Rhoq	2341.51491033004	2.00929982432127	0.159346822106411	12.6096008552933	1.8693735120971e-36	2.62089596439155e-34	Rhoq
Ucp2	9903.84767587388	-2.23789873721508	0.178942454073502	-12.5062481611873	6.90073269025636e-36	9.58699972477252e-34	Ucp2
Cd300e	502.756358143476	6.58904947721039	0.527382342147515	12.4938757910999	8.06279675930431e-36	1.11005099167287e-33	Cd300e
Bcl2a1d	1073.12336435462	7.08654129448585	0.567729933606438	12.4822400141374	9.33236918300069e-36	1.2733684451305e-33	Bcl2a1d
Gpr18	228.211493365973	5.39309157927235	0.432431013117572	12.4715652108098	1.06709202330927e-35	1.44312392037276e-33	Gpr18
Plagl2	1848.86407407996	2.13749303172492	0.171927296295702	12.4325402526461	1.74015273972521e-35	2.3327205410948e-33	Plagl2
Phlda1	1248.9712224338	5.59727075942329	0.455304755294502	12.2934599174191	9.82107229318397e-35	1.3050924068212e-32	Phlda1
Tle1	277.63110530168	-3.1878133682527	0.260712281274199	-12.2273233645636	2.22138327931363e-34	2.92648097193715e-32	Tle1
Gpr162	165.982070873816	-4.19581108972856	0.343200413545298	-12.2255420568564	2.27062005350632e-34	2.96577911604133e-32	Gpr162
Rab11fip1	2773.96741703382	4.81865134134589	0.394453752994242	12.2160108878878	2.55308143436415e-34	3.306456820335e-32	Rab11fip1
Slc37a2	4029.27560245827	-3.97203523010332	0.32551358108132	-12.2023640823485	3.01928688988067e-34	3.8773732984165e-32	Slc37a2
Trem3	249.838432128761	5.15300243366718	0.422931862750879	12.1840014610166	3.78257818899195e-34	4.81711332368125e-32	Trem3
Dnmt3l	216.973133824032	5.59846613537544	0.459788897962382	12.176166410685	4.16398389178659e-34	5.25900841605642e-32	Dnmt3l
Plpp3	385.802844252092	4.82851157174765	0.397233167020026	12.1553585466448	5.37255619254942e-34	6.72978719135576e-32	Plpp3
Ntng2	453.650967035161	5.33432240248371	0.439488680331463	12.1375649503886	6.67840207296024e-34	8.25108031719238e-32	Ntng2
Upp1	556.9683581789	7.43288871802816	0.6123974088028	12.1373614766905	6.69502656283114e-34	8.25108031719238e-32	Upp1
Slc31a2	4426.9755763948	3.52536327877922	0.290574064722955	12.132408589667	7.11261842773503e-34	8.69560278501174e-32	Slc31a2
Jak2	4001.34559561737	3.69371979191771	0.305217205288338	12.1019383177572	1.03146530894886e-33	1.25102006756797e-31	Jak2
Sgsh	567.090786975313	-4.09294311236843	0.338388058243446	-12.095412390185	1.11680034532942e-33	1.34385376986804e-31	Sgsh
F10	2175.21995859104	5.95762010486327	0.494899139552598	12.0380490260078	2.2419515654302e-33	2.6766799861644e-31	F10
Socs3	8985.19994849327	6.30031632470702	0.523753949618049	12.0291528671079	2.49709722941063e-33	2.95818913642273e-31	Socs3
Csf3	1765.37273590347	15.1396387133908	1.26236309455734	11.9930935708317	3.86207079093755e-33	4.54001275593136e-31	Csf3
Gpr155	142.222806370732	-4.39453501332814	0.366757832176485	-11.9821163388638	4.40921922352826e-33	5.14364031862282e-31	Gpr155
Hck	7330.76002291341	2.75426087464047	0.230419290165687	11.9532564858609	6.24300866936502e-33	7.22770140039669e-31	Hck
Marcksl1	6707.38057557233	3.04330921067426	0.254923812121349	11.9381127457234	7.49034688455772e-33	8.60657752554971e-31	Marcksl1
Enc1	628.444452562552	-4.25170391238703	0.356197952532266	-11.9363513522776	7.65062102680616e-33	8.72513362176505e-31	Enc1
Fosl1	126.688213156338	4.71704573601025	0.395299181889831	11.9328497303211	7.97942778257532e-33	9.03271224987526e-31	Fosl1
Pilrb1	489.901863706299	5.13339473190991	0.430813270046076	11.9155910201208	9.81675927101768e-33	1.10308614102715e-30	Pilrb1
Gpr84	5762.79165772258	5.06576355246216	0.426406842884826	11.8801178662849	1.50155486982916e-32	1.67389935802315e-30	Gpr84
Sulf2	511.698532648059	-5.20002075067803	0.437728316317274	-11.8795621778075	1.51156989534874e-32	1.67389935802315e-30	Sulf2
Arl11	841.463433773635	-2.27948411494113	0.192949019694372	-11.813919130306	3.30775490319209e-32	3.63662664968212e-30	Arl11
Hacd4	720.840809150008	-5.00777323749514	0.424227630509487	-11.8044485491926	3.70210054626456e-32	4.04110718200107e-30	Hacd4
Nfkbiz	2568.09674258439	3.74250666526224	0.317737117358672	11.7786259797831	5.03064226937675e-32	5.45235994046919e-30	Nfkbiz
Plpp1	728.199694316994	5.69365555978478	0.485674528741743	11.7231916084534	9.69493311644201e-32	1.04336597102441e-29	Plpp1
Hcar2	719.077062311112	6.05692408024218	0.516757937638608	11.7210083079131	9.94808325409961e-32	1.06312313488916e-29	Hcar2
Slc11a2	3089.01696937908	3.04301113814522	0.259914096425192	11.7077572167043	1.16315765332115e-31	1.229174841927e-29	Slc11a2
Xylt1	568.281131094161	-4.41237277877067	0.376883315756277	-11.7075301407719	1.16627635178259e-31	1.229174841927e-29	Xylt1
Zdhhc2	190.01818033947	3.47263582327428	0.297683839990914	11.6655167555628	1.91238412340589e-31	2.00171603930745e-29	Zdhhc2
Lpin1	98.552883613727	-4.79688569803717	0.41130839922806	-11.6625036275455	1.98129468744403e-31	2.05973778323263e-29	Lpin1
Gpr65	806.059289849868	-3.73164530914604	0.32020927657948	-11.6537701499719	2.19527008233574e-31	2.26676468907127e-29	Gpr65
Pfkl	4239.82418267564	1.8997369095509	0.163083172456479	11.6488837010935	2.32484210258611e-31	2.38444543702825e-29	Pfkl
Fgd2	487.864275909942	-3.95589925291873	0.339832445174672	-11.6407344533728	2.55803251780104e-31	2.6061235291357e-29	Fgd2
Ank	624.934445980924	-3.94291206755492	0.338806318490234	-11.6376580139504	2.65197925276523e-31	2.68394350601048e-29	Ank
Rab20	1149.4087495955	2.79393504775713	0.240191097146258	11.63213408387	2.82934321547854e-31	2.84460677756204e-29	Rab20
Sdc1	3712.98064304144	2.92109935621732	0.251881590341275	11.5971133589379	4.26213089569696e-31	4.25711662405496e-29	Sdc1
Psmd10	1485.93720254302	2.01305156693392	0.173609850180619	11.5952612414537	4.35534650852362e-31	4.32197437293883e-29	Psmd10
Slc2a1	4277.6122582703	2.87321062989757	0.247893410831722	11.5905082763495	4.60392340192046e-31	4.53917144697732e-29	Slc2a1
Ccr2	531.382454610932	-6.30947096537429	0.544938433126707	-11.5783189105828	5.30766818267763e-31	5.19947340818458e-29	Ccr2
Zfp811	280.232902401953	6.76483954603318	0.585312376251098	11.5576567667366	6.75263250949947e-31	6.56299306259364e-29	Zfp811
Prdx5	22909.0556974757	3.19313379122369	0.276288603809941	11.5572403175205	6.78545284576492e-31	6.56299306259364e-29	Prdx5
Gja1	898.937502800236	4.72883135003495	0.409994758888933	11.533882439985	8.90359094691723e-31	8.55752684596158e-29	Gja1
Nme6	264.383072435426	2.20944787445162	0.191932920689117	11.5115628237136	1.15368503830273e-30	1.10191342220889e-28	Nme6
Adora2b	1363.3019488947	5.42898572555468	0.472143481135042	11.4985929965681	1.34083286543695e-30	1.27270856208742e-28	Adora2b
Smpdl3b	1155.83696092631	3.49043333909477	0.303758559561242	11.4908147580646	1.4672153951245e-30	1.38407318940078e-28	Smpdl3b
Reps2	138.304707563287	-5.02688228772894	0.437698113787714	-11.4848159710531	1.57269990997617e-30	1.47447852909545e-28	Reps2
Psma6	5273.7280009333	2.1660928174612	0.188712115415038	11.4782922797367	1.69597165377494e-30	1.58035602518224e-28	Psma6
Trim13	322.564687012894	2.67419163173166	0.23316290381144	11.4691985217953	1.88396057650267e-30	1.74489003212811e-28	Trim13
Cct3	4028.60857119653	2.14669221880045	0.187808534502909	11.4302165473061	2.95371299832082e-30	2.71919530363487e-28	Cct3
Galc	1162.6577928933	-1.9765633128118	0.173511492326254	-11.3915411959876	4.60766834795867e-30	4.21643040080865e-28	Galc
Agtrap	4002.50369254568	2.82791488824404	0.249672857026371	11.3264810677652	9.70249219798238e-30	8.82580272437897e-28	Agtrap
Zhx2	213.998873070284	2.56330530858042	0.22658466943874	11.3127923214304	1.13421460805945e-29	1.02562530416358e-27	Zhx2
Pdpn	2282.35245746443	4.47986761113204	0.39788095102543	11.2593166362612	2.083681985296e-29	1.87310753525256e-27	Pdpn
Micall2	808.087331268542	2.27110625960121	0.201786186693784	11.2550135210577	2.18792551197279e-29	1.94730036257996e-27	Micall2
Alas1	7174.57307672994	4.1756235883777	0.371006215795364	11.2548615376322	2.19170044734821e-29	1.94730036257996e-27	Alas1
Mapkapk2	9767.91754123576	2.39720133324742	0.213812381461315	11.2117049389918	3.57244860102318e-29	3.15573176421019e-27	Mapkapk2
Malt1	5795.70502977443	4.74897853184861	0.425068312867056	11.1722713457917	5.57370942101928e-29	4.89525444666763e-27	Malt1
Ralgds	2296.43971565726	4.07210133498017	0.364523649434417	11.1710209784696	5.65273588544113e-29	4.93629198864636e-27	Ralgds
Il1a	14325.693551984	15.5010450899181	1.39030942130877	11.1493490962078	7.21320781991034e-29	6.26319556271988e-27	Il1a
Mt2	1102.71093007352	4.03104567535518	0.361812495094918	11.1412561202389	7.89972001540516e-29	6.82053792516507e-27	Mt2
Ivns1abp	1247.57063496031	-1.96791035844195	0.176993512004507	-11.1185451723894	1.01920372840831e-28	8.75026481884036e-27	Ivns1abp
Edn1	168.436607248233	5.76505283338591	0.519093522195054	11.1060003388361	1.17296485517136e-28	1.00141055400719e-26	Edn1
Cflar	5307.71048063201	2.92477621671557	0.263819330938513	11.0862847173137	1.46235916630254e-28	1.24154293219085e-26	Cflar
Ehd4	2818.69623398817	-1.99926086285647	0.18042973101902	-11.0805511462283	1.55909850924099e-28	1.31636151481883e-26	Ehd4
Hsp90aa1	8388.58055665367	2.22444231897761	0.200880998788989	11.0734331887419	1.68806998055865e-28	1.41742227708227e-26	Hsp90aa1
Man2a2	570.673278694287	-3.45600958433219	0.312829446280634	-11.0475839963987	2.25193850926371e-28	1.88055324035891e-26	Man2a2
Cd40	1802.94325011797	6.05467880903762	0.548161533761681	11.0454281012537	2.30665541713255e-28	1.91577761329455e-26	Cd40
Xdh	1921.50192999671	-3.09897035744901	0.281192845831589	-11.0208008610043	3.03348048193861e-28	2.50581884999924e-26	Xdh
Tnip1	6409.70125753425	3.45890836916225	0.314244423092328	11.007063658043	3.5333228660663e-28	2.90302365802286e-26	Tnip1
Pnpla7	1293.50805838707	-2.27507266316678	0.206935489706828	-10.9941154433681	4.07893162473625e-28	3.32346658120525e-26	Pnpla7
Esd	18662.7210059174	2.51537464492046	0.228797238101343	10.9939030112168	4.08854676918326e-28	3.32346658120525e-26	Esd
Itm2b	20113.0434814087	-1.98483840582815	0.180677869036129	-10.985509273586	4.48700719856621e-28	3.62806582055497e-26	Itm2b
Bcl3	979.409222347489	2.10970146998241	0.192152264344584	10.9793214104368	4.80519714484435e-28	3.86489593513218e-26	Bcl3
Osbpl3	3344.59558393362	3.090956811429	0.281861471856713	10.9662267463086	5.55421552039082e-28	4.44395400956086e-26	Osbpl3
Zfp395	192.080483862382	-6.48980813370788	0.592593864888129	-10.9515277127161	6.53362505281028e-28	5.20035719047118e-26	Zfp395
Pilrb2	374.172623061598	4.34107116195711	0.396614884309508	10.9453057202196	6.99812380734979e-28	5.54120870590257e-26	Pilrb2
Eeig2	3892.14596658823	2.43452326841653	0.222581810527508	10.9376559685934	7.61431194935489e-28	5.99803686649698e-26	Eeig2
Cybb	45374.0304243227	2.69884062855681	0.246964516308001	10.928050186736	8.46476897804292e-28	6.63377433448471e-26	Cybb
Tpm4	11500.5183892897	2.73164840747581	0.250130132876489	10.9209089527197	9.15747199742898e-28	7.13708819503066e-26	Tpm4
Ifrd1	1908.11224071211	3.2339716243929	0.296138118731749	10.9204841249172	9.20040815613821e-28	7.13708819503066e-26	Ifrd1
Mthfd1l	618.723009047139	2.70800405731169	0.248040721330475	10.9175785443057	9.49946791983571e-28	7.33186205812775e-26	Mthfd1l
Gpr183	235.945648671201	-5.2253932400736	0.480003670321497	-10.8861526758196	1.34190107463954e-27	1.0304991066654e-25	Gpr183
Ak4	393.687624919005	4.89591865080262	0.450000408277285	10.8798093529413	1.43863536162373e-27	1.09926127981669e-25	Ak4
Gch1	1330.77659941146	3.50904482943122	0.32321051094502	10.8568400797712	1.85041803024833e-27	1.40687006657985e-25	Gch1
Ebi3	1922.20412314926	2.52841737208637	0.233263840637943	10.8393026761949	2.24173214096362e-27	1.69594804842604e-25	Ebi3
Il4i1	352.825115530801	5.67650355126885	0.524856723051417	10.8153393144452	2.91213020800756e-27	2.1922745733385e-25	Il4i1
N4bp2l1	311.144032039297	-3.52825569658869	0.326563767739527	-10.8041860277742	3.28860695207547e-27	2.46355350204006e-25	N4bp2l1
Cadm1	1185.25972279601	-3.4605893416272	0.320539181309402	-10.7961508090546	3.58937294452788e-27	2.67574621162317e-25	Cadm1
6530402F18Rik	483.523321523473	3.87598001427262	0.359493245799044	10.7817881408523	4.19647629977826e-27	3.11313353462191e-25	6530402F18Rik
U90926	669.667898923815	13.2584658983976	1.2312702592347	10.7681199955552	4.86840505379928e-27	3.59415294841356e-25	U90926
Oaf	193.859476251327	3.68406222167595	0.342541058479903	10.7550967408834	5.60751495713311e-27	4.11990594110136e-25	Oaf
Cnr2	211.430589757159	-5.04034015213522	0.470322584491167	-10.7167725266442	8.49148771746551e-27	6.20894331570851e-25	Cnr2
Acsl1	11547.715051077	4.67875169862052	0.43729455195199	10.6993139469393	1.02534536290048e-26	7.46158468373578e-25	Acsl1
Gm19026	222.516303488812	8.86715592445569	0.82950605915886	10.6896819216091	1.13760448273525e-26	8.23927568964934e-25	Gm19026
Htra4	123.872427072156	5.14429776150919	0.481341895891327	10.6874091065421	1.16582253761915e-26	8.40382076410178e-25	Htra4
Arrdc3	222.966479011567	-4.36303564172925	0.409223728462838	-10.6617366938082	1.53700152296036e-26	1.10274447295213e-24	Arrdc3
Plek	13267.7723736476	3.09196543989177	0.290270246469283	10.6520233385993	1.70615720427418e-26	1.21838758858495e-24	Plek
Mxd4	787.26559286796	-3.94720561074559	0.370967251139132	-10.6403074627878	1.93489799447191e-26	1.37530749541952e-24	Mxd4
Lrrc25	5189.23771129973	1.91855195040871	0.180356544754874	10.6375510410018	1.99298733338847e-26	1.41003853837234e-24	Lrrc25
Rasgrp3	185.624386510942	-7.51013771192403	0.707148901814254	-10.6203059817474	2.39773879395055e-26	1.68858268429273e-24	Rasgrp3
Foxp4	1730.95878414155	4.25780453066635	0.401016789840549	10.617521855779	2.47032135902636e-26	1.73171793617619e-24	Foxp4
Hspd1	2691.82212421646	1.51998761204143	0.143436241864131	10.5969564754857	3.07835676285451e-26	2.14810265068231e-24	Hspd1
Msr1	11537.4011820416	2.32882130122843	0.220101222845549	10.5806831562341	3.66277756096355e-26	2.54429848575659e-24	Msr1
Src	1540.44193638328	5.34319708867762	0.505183476827174	10.5767455464612	3.81996955244182e-26	2.64148301811836e-24	Src
Plcb2	501.078761631077	-1.70864939538011	0.161599357175978	-10.5733675259576	3.96013917469223e-26	2.72607418322733e-24	Plcb2
Pdcd4	153.047572690722	-4.42988617691605	0.41972177608129	-10.5543396348778	4.8503813380148e-26	3.32392500482252e-24	Pdcd4
Dusp16	1250.20934089573	3.83803973049857	0.363664216349549	10.5538008909007	4.87828360741741e-26	3.32812187895325e-24	Dusp16
Ets2	3672.17269253916	3.82217849994825	0.362785722047928	10.535636513951	5.91815420966205e-26	4.01961033920246e-24	Ets2
Dnaja1	3917.87103176007	1.41829383404071	0.134635882493335	10.5342929966008	6.00326716008974e-26	4.05937737789785e-24	Dnaja1
Slamf6	93.4590642181771	4.40734897451421	0.418533331768201	10.5304611126054	6.25274290545841e-26	4.20944568639715e-24	Slamf6
Spint2	115.798467267876	4.7629195546041	0.452453843901764	10.5268628365067	6.49635415378984e-26	4.35426684992177e-24	Spint2
Acvr1b	1977.53253480233	1.8880568666377	0.179818798032564	10.4997747026192	8.65865344273398e-26	5.77823327126029e-24	Acvr1b
Slc20a1	1547.34790394683	1.65315789060496	0.157839308536386	10.4736767154797	1.14122460241013e-25	7.58269320610071e-24	Slc20a1
Eno1	32442.8208442976	1.91416639574434	0.182801455830457	10.4712863858134	1.17041553757732e-25	7.74298279015435e-24	Eno1
Ugt1a6b	238.64519063889	3.72144680594284	0.355574513974352	10.4660110882167	1.23748264960831e-25	8.15138355660092e-24	Ugt1a6b
Zcchc24	210.568605444902	-3.82457667201073	0.365511806909816	-10.4636200519629	1.26912214561706e-25	8.32391614992273e-24	Zcchc24
Maff	485.961567573662	5.01539063650376	0.479598027902041	10.4574880310562	1.35397637021635e-25	8.84250721779754e-24	Maff
Abcd2	204.67328441474	-6.62797589700454	0.63401115399058	-10.4540367393963	1.40418338533141e-25	9.13137467856789e-24	Abcd2
Psmd14	1127.70720811564	1.61523340882634	0.154524022788498	10.4529598678463	1.42022342277108e-25	9.19654845202865e-24	Psmd14
D16Ertd472e	567.690591076922	4.62837875044642	0.443078281128174	10.4459616902493	1.52897772422568e-25	9.85900319899445e-24	D16Ertd472e
Traf2	961.884120845535	1.99235756278801	0.190750878807789	10.44481459399	1.54757488526557e-25	9.93699134312121e-24	Traf2
Slc16a3	7622.18220292821	2.95950053410015	0.283594465400978	10.435678037354	1.70392903047161e-25	1.08951646207812e-23	Slc16a3
Gss	682.980255285519	2.80981617957459	0.269723873540218	10.4173803478898	2.06564431675034e-25	1.31529901869078e-23	Gss
Zfp36l2	3427.45699847067	-2.38818007015849	0.229426886738785	-10.4093295433049	2.24799242255029e-25	1.42546971790097e-23	Zfp36l2
Hcls1	21122.1703847972	2.5799039723208	0.247984411514581	10.4034925282757	2.39008978882997e-25	1.50931207243387e-23	Hcls1
Ctdsp2	1465.24059407516	-2.04237594730319	0.196373503150429	-10.4004660228455	2.46723573956054e-25	1.55161714287919e-23	Ctdsp2
Tmem86a	988.906092770746	-3.03543965887351	0.291959359326726	-10.3967883265445	2.5643083576321e-25	1.60605575087434e-23	Tmem86a
Mef2c	537.198543373171	-3.92625005986153	0.378914662745485	-10.361831952908	3.6981027806087e-25	2.30671047727601e-23	Mef2c
Tmem132a	3260.42126616807	2.4789704492129	0.239777758589116	10.3386171586535	4.71288922412527e-25	2.92773874484075e-23	Tmem132a
Crebrf	449.942615968664	-2.71575598382167	0.262772764049001	-10.3349979730595	4.89422445832586e-25	3.02807846850752e-23	Crebrf
Afp	121.00287038082	4.2078328519677	0.407823873154171	10.3177698240755	5.85677290523598e-25	3.60900014265388e-23	Afp
Psmd11	1630.79175823357	1.75799934127601	0.17052348131805	10.3094267586356	6.38812102850488e-25	3.92061307460287e-23	Psmd11
Slc3a2	15803.4318103667	2.76052521449446	0.268036220953136	10.2990752692977	7.11418740739191e-25	4.34876047839053e-23	Slc3a2
Riok3	4458.30530478166	1.98449984053577	0.192742013647378	10.2961456248269	7.33412946809935e-25	4.46534528013921e-23	Riok3
Zfyve28	193.966213518354	-4.49153508354585	0.437759106218004	-10.2602893229343	1.06387505335633e-24	6.45164228785375e-23	Zfyve28
Ptpro	603.344564849782	-2.48981609540005	0.242780238301303	-10.2554314668316	1.11875239963537e-24	6.75761824949715e-23	Ptpro
Tmem37	357.97338035296	-5.03940029464141	0.491537727460276	-10.2523163800253	1.15540868043651e-24	6.95155726552394e-23	Tmem37
Arhgap15	180.11877839507	-5.35779588682818	0.522810322808593	-10.2480682822893	1.20732218744769e-24	7.23541085042178e-23	Arhgap15
Sptlc2	2960.06986886319	1.3874170756862	0.135467681622709	10.2416831754034	1.28972803075753e-24	7.69907178360806e-23	Sptlc2
Gas7	8228.34936947906	2.60005505010815	0.254687282083057	10.2088138396335	1.81064707858978e-24	1.07666570642058e-22	Gas7
Fcgrt	664.5554398483	-3.0259004774712	0.297017273842015	-10.1876245725718	2.25199537500459e-24	1.33391446979923e-22	Fcgrt
Otulinl	1703.42935415505	-3.12092809019895	0.306461745310765	-10.1837444247216	2.34365703959359e-24	1.38284814204901e-22	Otulinl
Gm6377	383.226755510642	2.92756354207181	0.287855563426869	10.1702517304849	2.69212010554497e-24	1.58234536357455e-22	Gm6377
Psmd3	2359.60670341883	1.64551352450336	0.161981469343343	10.1586529074845	3.0323707380252e-24	1.77550534936786e-22	Psmd3
Vasp	7847.95534430887	2.15808216917972	0.212709627325896	10.1456722777916	3.46385149627716e-24	2.01844923189267e-22	Vasp
Mfsd7a	1185.66457323932	3.44709701746297	0.339769626928596	10.1453948330331	3.47370859827099e-24	2.01844923189267e-22	Mfsd7a
Abracl	2304.64387177562	2.82233012213058	0.278313710813064	10.1408231519944	3.64019115906102e-24	2.10717429139282e-22	Abracl
Treml4	494.444233546151	5.95114160551866	0.587146541206568	10.1357006945647	3.8361332256915e-24	2.20781777412615e-22	Treml4
Slc15a3	17962.4142321752	3.46920410818951	0.342281564565722	10.135527201388	3.84294940398871e-24	2.20781777412615e-22	Slc15a3
Pde3b	304.888918944887	-4.28381308291123	0.424269704419479	-10.0969101453348	5.70101868303003e-24	3.26303249116348e-22	Pde3b
Pde5a	129.877549745616	4.24099700310836	0.421263725788093	10.0673206437948	7.70484539394225e-24	4.39348683993378e-22	Pde5a
Fbxl5	1227.45759828038	1.89428749344362	0.188392230571405	10.055019188945	8.73044247869096e-24	4.95980007283848e-22	Fbxl5
Samsn1	928.064827519887	2.3401776335681	0.233030321760722	10.0423739532533	9.92561522989982e-24	5.6178982201233e-22	Samsn1
Lcp2	3349.57814898073	3.00645375790039	0.300048616499963	10.019888753264	1.24643162472982e-23	7.02877051259084e-22	Lcp2
Il36g	796.141788684795	8.4619397161933	0.845259702051767	10.0110530475462	1.36293976108464e-23	7.6575167017998e-22	Il36g
C5ar2	110.732857889108	-4.52967823290761	0.452899137247116	-10.0015165858796	1.50080766141706e-23	8.40122442555879e-22	C5ar2
Polr3d	373.476166818538	2.21439403377335	0.221487192944635	9.99784233270266	1.55753616088639e-23	8.68695898199485e-22	Polr3d
9930111J21Rik2	592.283675894948	-4.78810860286111	0.47965064985649	-9.98249164114277	1.81842071798336e-23	1.01051292408079e-21	9930111J21Rik2
Ap1s2	877.271430473971	-2.85131545224876	0.285758606636325	-9.9780562545839	1.90155252189457e-23	1.05288136375337e-21	Ap1s2
Prcp	864.889338085061	-1.82240642812748	0.18302805431437	-9.95697864436293	2.35098919909059e-23	1.29703310254521e-21	Prcp
Nectin4	179.902318818196	-4.15078422042868	0.417040584296385	-9.95295032839963	2.44815526810836e-23	1.34160514827833e-21	Nectin4
Tbc1d8	234.894774874216	-2.9980369569915	0.301222384591289	-9.95290227537161	2.44933802100283e-23	1.34160514827833e-21	Tbc1d8
Slc16a7	188.819980975618	-2.65699063440989	0.267491319354137	-9.93299760465218	2.99125261717544e-23	1.63258294627411e-21	Slc16a7
Ldhb	80.7887757638456	-4.91409396399428	0.495070853563668	-9.9260417546724	3.20735775197863e-23	1.7443003973572e-21	Ldhb
Rac2	9148.25979834426	2.09573358497152	0.21124450420998	9.92089045255505	3.37729569421055e-23	1.83020683684133e-21	Rac2
Lmo4	4253.19019157845	2.92786641255145	0.295292968567783	9.91512404359663	3.57811716696134e-23	1.93218327015912e-21	Lmo4
Plaur	3149.79938813016	3.37407317031977	0.341223727888312	9.88815517373445	4.6858321355294e-23	2.5214396723648e-21	Plaur
Cd302	1994.41360633814	2.16334467915203	0.218990878997862	9.87869763823886	5.14978323153039e-23	2.76136797699114e-21	Cd302
Birc3	2646.8212666087	2.33165974705085	0.236310734920251	9.86692266789203	5.79141143348981e-23	3.09455767575494e-21	Birc3
Irag2	489.266063539131	-3.37372237224561	0.34195708210647	-9.8659233827337	5.84937432709625e-23	3.11463897096463e-21	Irag2
Spaca6	564.886592584709	2.66709941375006	0.270476707600292	9.86073602201442	6.15961934495022e-23	3.26844801491421e-21	Spaca6
Cyp27a1	175.443347003069	-6.08173233833947	0.617478174886525	-9.84930736937726	6.90179513244099e-23	3.64959284477381e-21	Cyp27a1
Hadh	310.564722676676	-2.43181010247963	0.246988142715224	-9.8458576826641	7.14273707214666e-23	3.76397613574294e-21	Hadh
Hpse	490.126054048537	-2.72792133221053	0.277326528349594	-9.83649616372709	7.83935820887263e-23	4.1168753315461e-21	Hpse
Tnfaip8l2	881.599649502746	-2.32490239267795	0.237445205484984	-9.79132169853384	1.22681589052487e-22	6.420616588699e-21	Tnfaip8l2
Ran	3658.28477483618	1.46948219085812	0.150207897989428	9.78298884764065	1.33217308082164e-22	6.94821468297487e-21	Ran
Sde2	818.039500888486	1.8322385416117	0.187307446801759	9.78198450140046	1.34546157720379e-22	6.99365436150624e-21	Sde2
Eaf1	3241.54132782576	2.1131722353383	0.216178162213314	9.77514201112104	1.43955304173267e-22	7.45737274025716e-21	Eaf1
Kcnj10	109.323324806152	-4.47138604998994	0.458913186433918	-9.74342464363638	1.96807618289231e-22	1.01608581847839e-20	Kcnj10
Fas	498.367864253113	3.50789228047691	0.360152229517226	9.74002655815608	2.03501166543749e-22	1.04710600239784e-20	Fas
Sec22b	1291.89987691676	1.33160508951251	0.136882311978389	9.72810197509477	2.28822556660424e-22	1.17344507076664e-20	Sec22b
Rnf144b	156.139608201151	-3.25589146775934	0.334891220104092	-9.72223597485575	2.42399146583852e-22	1.23891095588443e-20	Rnf144b
Ier5l	73.6666964949781	-5.41813353820393	0.557410568100295	-9.72018445339027	2.4733304623486e-22	1.25991453752038e-20	Ier5l
Zdhhc6	1413.75543946433	1.51944532590903	0.15643659590144	9.71285086557575	2.65796846397175e-22	1.34947089921649e-20	Zdhhc6
Tuba4a	2023.32858670724	2.53352099103975	0.260860785828247	9.71215732175184	2.67612033840993e-22	1.35418778184042e-20	Tuba4a
Ptpn18	242.179229027944	-4.18120735574693	0.431199948818114	-9.69667869211789	3.11472855933621e-22	1.57093339418403e-20	Ptpn18
Il6	3638.86606127347	14.1903335315827	1.46362588385657	9.69532835412284	3.15620810903866e-22	1.58661751060292e-20	Il6
Nlrp3	4396.99185070251	3.33676713413561	0.344639220819938	9.68191352741873	3.59915489678617e-22	1.80335361090774e-20	Nlrp3
Arhgap18	417.055506583949	-4.13016865850308	0.427174049734124	-9.66858511436666	4.1000714144549e-22	2.04762390051306e-20	Arhgap18
Dcun1d3	376.457228558378	2.06560933397969	0.213660674759872	9.66770949451125	4.13529529439508e-22	2.05848803547054e-20	Dcun1d3
2310043P16Rik	150.512430260898	2.72433714061422	0.281828580991196	9.6666460549625	4.17847758613633e-22	2.07323033997842e-20	2310043P16Rik
Tspan13	116.036345958691	-3.06684747600334	0.317771111003906	-9.65112110510777	4.86212327194518e-22	2.40462679099891e-20	Tspan13
Ncapg2	598.064566453513	-4.0026328894993	0.414843044923003	-9.64854765792738	4.98568003036902e-22	2.45777942658385e-20	Ncapg2
Smagp	142.737031259748	-4.23599918656898	0.439085418494324	-9.64732375102485	5.04552772324583e-22	2.47928471596922e-20	Smagp
Arhgdib	11306.3213030977	1.66201480602568	0.172447901700649	9.63777923439605	5.53729075850328e-22	2.7122076080592e-20	Arhgdib
Vmp1	2401.62107854257	1.39016595655713	0.14426194000648	9.63640137166244	5.6120944145415e-22	2.74006475536815e-20	Vmp1
Cbx7	97.6183370976724	-3.3228913278202	0.345082752497058	-9.62925936974649	6.01615240777489e-22	2.92798856992407e-20	Cbx7
Ubxn8	553.852979196747	2.0088459026383	0.208740694283714	9.62364291031794	6.35400911763535e-22	3.08260213764138e-20	Ubxn8
Ppp1r12b	2220.92557641346	2.56386901528649	0.266675803089243	9.61417941030252	6.96625779483051e-22	3.36893517786708e-20	Ppp1r12b
Timp2	1469.82166467144	-3.4466249053717	0.358931450554156	-9.60246002419247	7.80587303252185e-22	3.76307103100943e-20	Timp2
Hfe	538.722673826599	-3.73468512355378	0.389149920590435	-9.59703426866272	8.22777670481876e-22	3.95399005041007e-20	Hfe
Cd200	163.39955464883	5.08052608952491	0.531212225221672	9.56402328166456	1.13265881019617e-21	5.42611032520939e-20	Cd200
Nfkbib	1251.50724784085	2.48901349209565	0.260531609296981	9.55359504672774	1.2527205077051e-21	5.98252337460916e-20	Nfkbib
C3ar1	9056.50958900069	-2.70993951975236	0.283931842061894	-9.5443311326865	1.36988708436871e-21	6.52168673623758e-20	C3ar1
Klc4	573.655414665315	-2.28251996210259	0.239350567943091	-9.53630476717854	1.48012443101858e-21	7.02461538969751e-20	Klc4
Ext1	1176.65950379775	3.18630764463316	0.334352176645914	9.52979483069893	1.57594379251196e-21	7.45621456259066e-20	Ext1
M6pr	11187.1294479823	1.37197564372264	0.144064925559323	9.52331484152741	1.67741224596838e-21	7.91179442681752e-20	M6pr
Arhgap45	3402.67509281823	-2.57580745448547	0.271278931486447	-9.49505160747862	2.20102328078619e-21	1.0349550085223e-19	Arhgap45
Fgd4	769.520849759195	-2.65009194975199	0.279261278713831	-9.48965055935175	2.31810034528505e-21	1.08666286738178e-19	Fgd4
Gm34643	152.539445103447	5.37526175733223	0.567724549579524	9.4680805353817	2.85033045768765e-21	1.3320718671065e-19	Gm34643
Pim3	891.593473623574	3.0723659013646	0.324946847877701	9.45497985726249	3.23084169304891e-21	1.50529642540163e-19	Pim3
Spic	217.734236253009	4.65174389804886	0.492136353050138	9.45214444984305	3.3195889166148e-21	1.54194400679962e-19	Spic
Atosa	118.370659087855	-4.55993801646164	0.482555898935979	-9.4495539822768	3.40277526304806e-21	1.57579428999698e-19	Atosa
Nceh1	2452.91261096149	-2.57367790090994	0.273084836209853	-9.42446287618911	4.323125009489e-21	1.99595155271936e-19	Nceh1
Gde1	1564.37885242731	2.12224176523449	0.225385885082752	9.41603669837307	4.68436603426292e-21	2.15621932938572e-19	Gde1
Syngr1	762.629868574058	-2.87677866478886	0.306249892744121	-9.39356627691121	5.80023532885914e-21	2.65576254144401e-19	Syngr1
Ddx39a	1069.44681337775	1.22212586627157	0.130103477740813	9.39349114637998	5.80437566314815e-21	2.65576254144401e-19	Ddx39a
Ypel3	825.549923376494	-3.43823145049626	0.366101691693764	-9.39146561871738	5.91710792774031e-21	2.69926099557395e-19	Ypel3
Smarca2	434.544552359711	-2.42727628654302	0.258473373171154	-9.39081754055859	5.95363242039732e-21	2.70783960263428e-19	Smarca2
Rasgrp1	747.38890924419	10.7192840012279	1.14386776247178	9.37108672252868	7.17895176163129e-21	3.25545224988871e-19	Rasgrp1
Pcmtd2	372.803250597425	-1.9849952344051	0.212182076048891	-9.35515040369255	8.34808581592614e-21	3.77442152186341e-19	Pcmtd2
Dram1	2886.24729155514	1.91756588900783	0.205043271905143	9.35200590192952	8.60009727487848e-21	3.87689340869301e-19	Dram1
Fcgr2b	14864.5436905489	3.90645276416252	0.418058805261896	9.34426620129503	9.25288395521277e-21	4.1588991942224e-19	Fcgr2b
Pla2g15	1885.55178084186	-1.88672405389568	0.202014397189714	-9.33955242865109	9.67421936706815e-21	4.33552552397465e-19	Pla2g15
Plxdc1	304.958212078748	-3.56457389293041	0.382864524781013	-9.31027468520162	1.27502174983403e-20	5.69733402952152e-19	Plxdc1
Adssl1	1001.03033753964	-2.70267744074222	0.29076773673743	-9.29497017470959	1.47247477823521e-20	6.56045468250451e-19	Adssl1
Nxpe1-ps	93.0854471317538	-5.03442321511234	0.541699950750779	-9.29374870375156	1.48947817201558e-20	6.61692018161107e-19	Nxpe1-ps
Olfml3	464.637980961742	-4.34903850735724	0.468296009852784	-9.28694333467505	1.58782717608546e-20	7.02555270722293e-19	Olfml3
Pkm	60792.1932143773	1.36739111537159	0.147241021687299	9.28675378438743	1.59065648259333e-20	7.02555270722293e-19	Pkm
Ybx3	1483.13006759819	1.92094421937249	0.20708318227319	9.27619615598879	1.75637087450476e-20	7.73511807036939e-19	Ybx3
Ifi211	3826.24117673719	3.8072378253168	0.411753864682588	9.24639244916795	2.32197395841884e-20	1.019666840016e-18	Ifi211
Ccl22	690.728871293412	4.77547221241591	0.516745539684803	9.24143866888291	2.43204878799514e-20	1.06239018283428e-18	Ccl22
Rnf14	1107.21062980576	1.25709226170376	0.136028490332225	9.24138949593233	2.43316688909828e-20	1.06239018283428e-18	Rnf14
Lox	3343.13475810562	4.09486428451501	0.443123447053067	9.24091088329303	2.44407622802152e-20	1.06411318850783e-18	Lox
Ube2f	1382.05679246523	1.45990163381762	0.158060158982177	9.23636698342328	2.55008735381266e-20	1.10499181522422e-18	Ube2f
Car13	963.840281269928	3.08265445481511	0.333755387003985	9.23626876104416	2.55242841757721e-20	1.10499181522422e-18	Car13
Antxr1	438.004608167844	4.14041963827734	0.448992242644698	9.22158390507826	2.92743471656914e-20	1.26375868188163e-18	Antxr1
Rab3il1	896.940956785671	-3.40132897496429	0.36906446363614	-9.21608366585425	3.08149743423341e-20	1.32651954337901e-18	Rab3il1
Gbp2	3977.45506878617	4.13149561905249	0.448401646117725	9.21382794827608	3.14697392599963e-20	1.35090043643613e-18	Gbp2
Bmyc	149.00132583815	-5.07689625058713	0.551283998752487	-9.2092211311697	3.28499821379043e-20	1.40620007571836e-18	Bmyc
Slc39a7	3901.76413188444	1.61086086316646	0.17509018602974	9.20017791798363	3.57357571072441e-20	1.52545765394666e-18	Slc39a7
5830432E09Rik	148.316165510499	2.76553589511953	0.300952613271019	9.18927357055067	3.95503158248209e-20	1.67827663089842e-18	5830432E09Rik
Morrbid	177.402523052401	3.34084810874965	0.363564433723746	9.18914997963798	3.95957793732312e-20	1.67827663089842e-18	Morrbid
Gys1	831.759732932753	2.29682725002454	0.249953563983344	9.1890158052621	3.96451945919599e-20	1.67827663089842e-18	Gys1
Gm16867	906.378355814218	3.1292376481508	0.340963115949427	9.17764268852746	4.40631356528759e-20	1.86014596421892e-18	Gm16867
Klf11	107.771566114631	-3.62208568849253	0.394777284891246	-9.17501038462827	4.51530939764313e-20	1.90090793980117e-18	Klf11
Itga6	2125.53624503658	-4.42023384996233	0.482380102294624	-9.16338345826416	5.02951127644031e-20	2.11156569578464e-18	Itga6
Ptms	3785.1880089398	-2.36238229925626	0.257994245287371	-9.15672478130231	5.34962897523806e-20	2.2398090410846e-18	Ptms
Slamf8	259.445157942173	5.11742320075218	0.559395554841011	9.14812989925641	5.79276157854701e-20	2.41871536730479e-18	Slamf8
Ssr2	1761.95286292551	1.5144344735928	0.165689793817701	9.1401796012798	6.23486968512477e-20	2.59622012338084e-18	Ssr2
Cemip2	822.928792575434	2.89370502797423	0.317000524367691	9.12839192851872	6.95242770460784e-20	2.88138672184477e-18	Cemip2
Lrrfip2	1487.10570350425	1.50977918186705	0.165395178924782	9.12831432984915	6.95741199032012e-20	2.88138672184477e-18	Lrrfip2
Psme2	7818.64640526221	2.45295931444338	0.269239237886763	9.1107051620576	8.18482318806681e-20	3.38055318810911e-18	Psme2
P2ry2	829.296534436858	3.12402414579369	0.343475161400106	9.09534224559133	9.42890339647433e-20	3.88389492466093e-18	P2ry2
Rilpl2	1992.26864062191	2.15021354476302	0.236461983749742	9.09327372910262	9.61009188596645e-20	3.94788774734783e-18	Rilpl2
Abtb2	260.431186229711	4.21870504145964	0.464287909573033	9.08639866443911	1.02373833354577e-19	4.19430810006606e-18	Abtb2
Ms4a6d	12637.6229246655	3.0433827093162	0.335170147241504	9.08011269608482	1.08462490372821e-19	4.4318817590306e-18	Ms4a6d
Asb13	141.688420562863	-3.3289635456067	0.367063426556305	-9.06917798059639	1.19918267950258e-19	4.88690925550893e-18	Asb13
Rgs10	1063.71157245195	-2.05635599134221	0.226833839876901	-9.06547273748116	1.24065085028048e-19	5.04245380159211e-18	Rgs10
Ptprj	7503.49524484925	1.38142960499586	0.152551540872757	9.05549427487008	1.35950655233187e-19	5.51086979648161e-18	Ptprj
Tmem64	146.961063455183	-2.59356257859559	0.286421191042184	-9.05506526649981	1.36486139500253e-19	5.51793963979595e-18	Tmem64
Slc13a3	517.047259520418	5.2275165681655	0.579278963534299	9.02417815463444	1.81049198356034e-19	7.30024762342192e-18	Slc13a3
Glul	2449.73263725886	-1.54470072687886	0.171316438659297	-9.01665210278427	1.93925081283679e-19	7.79885024257155e-18	Glul
Abhd12	2333.7752396943	-2.39978895986532	0.266249076090969	-9.01332314499896	1.99905171975202e-19	8.01824366961953e-18	Abhd12
Acp5	1099.91090486685	4.24381102664721	0.471361231638744	9.00330944039055	2.19013964513594e-19	8.76170525051504e-18	Acp5
Tdg	719.182901498985	1.33794309916754	0.148803759003696	8.99132594583389	2.44265477587089e-19	9.74638388638614e-18	Tdg
Casp4	739.438391814667	2.53556287058172	0.282192552094364	8.98522250769338	2.58211294744876e-19	1.027600262055e-17	Casp4
Acot9	793.37895180919	1.56153222340881	0.174016408269624	8.97347692057492	2.87298981992085e-19	1.14039040072806e-17	Acot9
Gm15513	95.3580846059821	-4.80402547607738	0.535589845147514	-8.96959776142551	2.97599224559352e-19	1.1782153755741e-17	Gm15513
Hdac5	1091.93056133656	-2.12639427372353	0.237101563081707	-8.96828450258154	3.01168295176398e-19	1.18926457025471e-17	Hdac5
Slc39a14	1755.15013642195	3.71424277567553	0.414215791309113	8.96692703080394	3.04901973181617e-19	1.20090514282512e-17	Slc39a14
Nuak1	262.036049906397	-3.27396970423387	0.365326484748584	-8.96176390410622	3.19525417015472e-19	1.25515106807559e-17	Nuak1
Gna12	2596.56986837801	-1.4415277716046	0.160860101303427	-8.96137550532482	3.20653085658189e-19	1.25515106807559e-17	Gna12
Ly75	199.348916481371	3.55992945637878	0.397259965936975	8.96120868354391	3.21138638671349e-19	1.25515106807559e-17	Ly75
Tpcn1	881.06440237334	-3.14565704062992	0.351292592208908	-8.95452141717592	3.41212529712779e-19	1.33020660180375e-17	Tpcn1
Tgfbr1	2232.15235558738	-2.1484629064567	0.239987382863705	-8.95239941708461	3.47837775934427e-19	1.35258445084731e-17	Tgfbr1
Ppfibp2	1360.83586405881	3.81559770513902	0.426302149013567	8.95045383648204	3.54023808364862e-19	1.3717669282844e-17	Ppfibp2
Scarb2	2081.73144555118	-1.99958369281138	0.223410061224615	-8.95028487907271	3.54566114822887e-19	1.3717669282844e-17	Scarb2
Rcl1	1084.64619969309	3.84614344276516	0.430162959289347	8.9411311683349	3.85206825045931e-19	1.48654815665452e-17	Rcl1
Txnrd1	16307.5353062008	3.41098757633131	0.381635151831767	8.93782336338594	3.96910866627332e-19	1.52785689264456e-17	Txnrd1
Plxnc1	1100.67803549007	-2.6835342963173	0.300334723107428	-8.93514498940374	4.06644615019668e-19	1.56139271525894e-17	Plxnc1
Mir155hg	229.64775185382	11.5220699380271	1.28987313516795	8.93271564767247	4.15677073271772e-19	1.59207444454617e-17	Mir155hg
Pla2g4a	1154.00706359156	3.3672749623535	0.377182400048464	8.92744455181587	4.359625352826e-19	1.66559486604717e-17	Pla2g4a
Sdc4	5274.8599609875	2.28748616083363	0.256362269701292	8.92286592523525	4.54374672744131e-19	1.73160941368474e-17	Sdc4
Slc17a5	508.085600652686	-1.88592752914855	0.211816474969863	-8.90359226975558	5.40677890380988e-19	2.0553829653737e-17	Slc17a5
Cyb5a	3906.24751587802	1.82890048229574	0.205621209314475	8.89451281992331	5.86761363688476e-19	2.22503403471149e-17	Cyb5a
Klf7	1320.46156819426	2.3844413698675	0.268285882720378	8.88768855703338	6.2393279082188e-19	2.36013388845049e-17	Klf7
Lyl1	692.446340819247	-2.11725328513312	0.238312338704362	-8.88436283510977	6.42881516531518e-19	2.42580625571226e-17	Lyl1
Frat1	80.8882836009725	-5.06000835157515	0.569945655883927	-8.8780540729407	6.80401630025186e-19	2.56105854927214e-17	Frat1
Camk1	1208.72693322481	-2.012445363883	0.226705318287091	-8.87692171973892	6.87361402269538e-19	2.5808985133865e-17	Camk1
Cd28	345.056247412904	-4.65999556150901	0.525411677320353	-8.86922724153261	7.36552351761878e-19	2.75882182343751e-17	Cd28
Denr	1474.15971038993	2.22203249527605	0.250932622333074	8.85509613941963	8.36117147993869e-19	3.12409346103724e-17	Denr
Tlr9	110.255067447816	-4.60581240609373	0.520310679855663	-8.85204279752899	8.59317348193089e-19	3.2029482231919e-17	Tlr9
Rell1	473.355241902615	-2.60371921631428	0.294545850698738	-8.83977557360793	9.5911064037034e-19	3.56621138835512e-17	Rell1
Galnt6	2408.55029159312	2.25816115418942	0.256020209607782	8.82024570501243	1.14208834040597e-18	4.23626068400099e-17	Galnt6
Ccrl2	1280.42303685681	3.77258110214132	0.428019439335797	8.81404150240379	1.20713335992423e-18	4.46668571582616e-17	Ccrl2
Dcbld2	654.037190114284	4.04348574442638	0.458858112902186	8.81206113770581	1.22865582083904e-18	4.53534257344498e-17	Dcbld2
Cx3cr1	2351.78280597504	-5.01922891413927	0.570104666754457	-8.80404811052186	1.319677770329e-18	4.85074244166776e-17	Cx3cr1
Hsp90ab1	26952.2147818278	1.62810106759118	0.184927791514207	8.80398264782228	1.32044814535649e-18	4.85074244166776e-17	Hsp90ab1
Tes	1472.98346598836	1.69468342694517	0.192623964377948	8.79788468905161	1.39419188810513e-18	5.10936221439389e-17	Tes
Vgll4	402.561964124148	-2.48752998252396	0.282824071226691	-8.79532626673117	1.42632920814748e-18	5.21463228682051e-17	Vgll4
Ppp2cb	851.752243892429	1.38765193585058	0.157895688905369	8.78840926861681	1.51692473794264e-18	5.53261189623854e-17	Ppp2cb
Clec4d	15378.4644219949	1.72692218419016	0.196549236480847	8.786206525704	1.54695089946868e-18	5.6286913442096e-17	Clec4d
Arap1	8047.22717406735	1.22606441307671	0.139629920952473	8.78081434633225	1.62295250180521e-18	5.89120193173092e-17	Arap1
Vcp	9990.07100606354	1.52466160454754	0.17380513960601	8.77224694277579	1.75135790465794e-18	6.34223969170204e-17	Vcp
Nlrp1b	237.038776193564	-4.60649056678106	0.525903949099852	-8.75918611120075	1.9666517832341e-18	7.10505261262021e-17	Nlrp1b
Cd14	33343.0982233947	2.27334036255646	0.259573240966025	8.75799197982051	1.98759307365531e-18	7.14779120027659e-17	Cd14
Stk40	1141.29332137841	1.93992278295006	0.221503495542264	8.75797818991939	1.98783618643996e-18	7.14779120027659e-17	Stk40
Nampt	6378.75093390796	2.34648699594729	0.268258858783218	8.74709974757443	2.18906184599739e-18	7.85287397430331e-17	Nampt
Arhgap19	1069.93872202477	-4.91066574286229	0.561699910129722	-8.74250761715128	2.27992503638501e-18	8.15967550492639e-17	Arhgap19
Jmjd6	733.397568053385	1.4525685477613	0.166228077492577	8.73840671005873	2.36421018102073e-18	8.44155607157916e-17	Jmjd6
Ift57	870.452676280767	1.8906944122628	0.216447692354185	8.73511004759966	2.43419032391956e-18	8.67116469234002e-17	Ift57
Kif13b	855.49677440021	-2.00322624648546	0.229685490074363	-8.7216055565238	2.74284370491381e-18	9.74793895313789e-17	Kif13b
Ptgr1	1641.83025003069	2.75617114130969	0.316092462115968	8.7195092311265	2.79410210121133e-18	9.90706921362215e-17	Ptgr1
Il12b	1424.39033930701	10.8499683695366	1.24438568961684	8.71913624535285	2.80332077557562e-18	9.91674724359875e-17	Il12b
Fuca1	2051.03254736374	-1.90171502681062	0.218115500561973	-8.71884401572042	2.81056446573196e-18	9.91941019984199e-17	Fuca1
Nfkb2	6244.3166429244	3.27042431818872	0.375146922744167	8.71771596649613	2.83869993655679e-18	9.99562498397715e-17	Nfkb2
Gnpda1	1150.74503258402	-1.74594028506612	0.20124858344125	-8.67554074275411	4.11590005708089e-18	1.44595826832897e-16	Gnpda1
Ier3	2813.33086745043	3.65377592555325	0.421606767296583	8.66631232933453	4.46341483606613e-18	1.56444737442116e-16	Ier3
Plekhg1	724.23205952685	2.78888460000582	0.322675358261611	8.64300458216185	5.47537233965825e-18	1.91475148958026e-16	Plekhg1
Sox4	183.338147637525	-5.43127304495469	0.630184345523795	-8.61854643571056	6.780938088152e-18	2.36589716582509e-16	Sox4
Ccdc86	1199.28228004468	2.1168146472792	0.245631119559502	8.61786019245177	6.82169006980932e-18	2.3746940238457e-16	Ccdc86
Slc36a2	62.780800047703	-6.06869076911532	0.704819837208822	-8.61027236853623	7.28871929081249e-18	2.5315047318681e-16	Slc36a2
Psmb3	1515.72743633799	1.40415640373505	0.163260521083712	8.60071004560294	7.92244096651699e-18	2.74536831860119e-16	Psmb3
Kctd1	160.637804023751	3.56634935915848	0.415051683406334	8.59254281271531	8.50654558542181e-18	2.94110926779222e-16	Kctd1
Txn1	7696.61010394909	2.08316392100037	0.242487896103543	8.59079547669817	8.63692549771649e-18	2.97944685002491e-16	Txn1
Hmox1	33852.9327499483	3.09272134227855	0.36111636755188	8.56433443669438	1.08701903307401e-17	3.7414019962696e-16	Hmox1
Map3k1	654.759443471283	-1.70208726207737	0.199071591110783	-8.55012637704874	1.2295381185408e-17	4.22242730955965e-16	Map3k1
Nxpe5	99.8281553434198	-2.82357410280654	0.331180758768837	-8.52577943629082	1.51784244170939e-17	5.20082246506792e-16	Nxpe5
Acvrl1	1042.85629798521	1.74157100237677	0.20429154615981	8.52492937233143	1.52903086759552e-17	5.22743841579301e-16	Acvrl1
Fosl2	1975.69798053925	1.5696820894364	0.184174810026202	8.52278381182037	1.55763365572649e-17	5.31333873366346e-16	Fosl2
Gmppb	540.696434781468	1.84646773624728	0.216919625860564	8.512220731167	1.70633357788437e-17	5.80761464080823e-16	Gmppb
Draxin	114.942783866972	10.6819980614382	1.25554367633438	8.50786656233635	1.77162913197894e-17	6.01645253220047e-16	Draxin
Psmc3	2477.04394966604	0.981937981515476	0.115472662217414	8.5036402786546	1.83736276720889e-17	6.22584873802357e-16	Psmc3
Rgl1	1065.64909001158	4.00903864449932	0.472542443141824	8.4839757839405	2.176270710024e-17	7.35791349349266e-16	Rgl1
Pla2g7	5373.59771373823	2.76600319746369	0.326443234193975	8.47315216776743	2.38840257797706e-17	8.05729982265904e-16	Pla2g7
Eif4g2	18529.727632024	1.6746578851837	0.197707646306277	8.47037490188631	2.44604485216894e-17	8.23358093190435e-16	Eif4g2
Zfp36l1	1145.34988551208	-3.58639027649963	0.423746267121473	-8.46353243619616	2.59398222920285e-17	8.71235965421493e-16	Zfp36l1
Rab11fip5	1207.31762864439	-1.5540059823552	0.183744698818331	-8.45741941045955	2.73359330935763e-17	9.16113441964986e-16	Rab11fip5
Tec	570.53936880072	-1.69245428990853	0.200333954487103	-8.44816493660082	2.95917129840832e-17	9.89541702019169e-16	Tec
Tmem39a	323.898633934357	1.46928652547025	0.173945969601055	8.44679832961963	2.99400267979409e-17	9.99003252240465e-16	Tmem39a
Tuba1c	4618.29040797751	1.13158778890752	0.133989017366371	8.44537717455885	3.03065335874206e-17	1.00902929473412e-15	Tuba1c
Pcx	564.946046630347	4.75940759380372	0.563735930116551	8.44261885670427	3.10305632662993e-17	1.03088927790345e-15	Pcx
Trem1	477.580815122409	4.06479184015024	0.481764184982164	8.43730598259545	3.24735538758098e-17	1.07648774475081e-15	Trem1
Ppfia4	78.2101511505215	-4.537810442565	0.537944471240612	-8.43546255266806	3.29895444142409e-17	1.09122557952041e-15	Ppfia4
Phka2	608.020474744398	-2.49406608785099	0.29581139704277	-8.4312711166108	3.41930537038076e-17	1.12859232548939e-15	Phka2
P4ha2	501.12433223287	2.67909807772883	0.318129247812801	8.4214139257806	3.71967556610763e-17	1.22508797416502e-15	P4ha2
Slc25a37	4486.78304590913	2.23328580158088	0.265418766325022	8.41419705359522	3.95595232859227e-17	1.30010459108703e-15	Slc25a37
Snx18	2584.35831669587	1.84209799456146	0.218961499509871	8.41288536425287	4.00045896339924e-17	1.31191016907011e-15	Snx18
Ago4	380.288696496553	-2.25697358905912	0.268332558829752	-8.41110597574216	4.06162540061382e-17	1.32911690304455e-15	Ago4
Xkr8	464.302708696272	2.68062898940524	0.318752153824665	8.40975961178843	4.10851885954333e-17	1.34054232569833e-15	Xkr8
Sh3bp4	396.248266027654	2.72859426184867	0.324461804619388	8.40960083128881	4.11408422164976e-17	1.34054232569833e-15	Sh3bp4
Hsd17b11	1324.362605375	-1.49489534740749	0.177987642540637	-8.3988715512437	4.50789584117133e-17	1.46573753712298e-15	Hsd17b11
Rnf149	6697.22391779675	1.53459317520626	0.182800078405021	8.39492624180463	4.66186805527445e-17	1.51258317666039e-15	Rnf149
Ikbke	3813.66817915156	1.92248586209539	0.22903967103505	8.39368068163699	4.71154692952912e-17	1.52546313934458e-15	Ikbke
Pgm1	1121.94653526053	2.09624819585286	0.249865202306345	8.38951633322186	4.88146263324371e-17	1.57713555943405e-15	Pgm1
Tubb4a	88.1981459419384	3.31755813225586	0.396074467568543	8.376096931019	5.4711856755413e-17	1.76393796400047e-15	Tubb4a
Fabp3	827.704431480279	4.17108535928996	0.498485803501067	8.36751082978641	5.8848116360715e-17	1.89329876678831e-15	Fabp3
Hgf	135.326041752125	-4.04222558019167	0.483172624178151	-8.36600704989704	5.96036324735273e-17	1.9135771249169e-15	Hgf
Cyth1	1042.39214602281	-1.46632531073115	0.17546082094963	-8.35699561186991	6.43356924386098e-17	2.06116992001433e-15	Cyth1
Nptx1	203.82398111984	-8.58788507753912	1.02813670596798	-8.35286302656974	6.662789971639e-17	2.13014134616291e-15	Nptx1
C1qc	7966.86165368184	-1.96946301939996	0.235857012235392	-8.35024153292663	6.81235128345317e-17	2.17341027794846e-15	C1qc
Sdad1	534.081858690411	1.31533582744443	0.157536973117256	8.34937857073984	6.86230560430379e-17	2.18478654677022e-15	Sdad1
Slc2a8	165.856122689189	-2.2708127645623	0.271983311463476	-8.34908859791291	6.87917222708178e-17	2.18560311796806e-15	Slc2a8
Matk	105.677044531663	-4.58424929693237	0.549175896332677	-8.34750637736539	6.97192672476014e-17	2.21047685078391e-15	Matk
Cd300lb	1646.91420171671	-2.32525115128544	0.278579620246676	-8.34680996846245	7.01314218964717e-17	2.21894076484861e-15	Cd300lb
Ganc	97.5516720728838	-2.86271481801049	0.343069269070238	-8.34442217972134	7.15629110198743e-17	2.25955455827628e-15	Ganc
Scamp1	1115.0046589762	1.630873249637	0.195614277227051	8.33718925200966	7.60772483393179e-17	2.39713919406486e-15	Scamp1
Syk	16032.3913165239	2.17581173200521	0.261074120941262	8.33407663754897	7.81053240707618e-17	2.45157281290657e-15	Syk
Plpp5	420.132192035298	1.96409609562829	0.235671380553482	8.33404586936075	7.81256353805457e-17	2.45157281290657e-15	Plpp5
Traf3ip2	223.675582555664	1.95002665023371	0.234129288024953	8.32884542845356	8.16345692279735e-17	2.55643337488092e-15	Traf3ip2
Bphl	73.9059645318181	-2.90606874776696	0.349343805731231	-8.31864970865621	8.89710700472514e-17	2.780482397673e-15	Bphl
Stip1	2504.67661406618	1.70418749998097	0.204975279984944	8.31411231689083	9.24415721588695e-17	2.88304511373846e-15	Stip1
Mefv	583.46889233898	4.03894181999406	0.486089608500985	8.30904785734763	9.64730114487897e-17	3.00264880032669e-15	Mefv
C1qa	5184.28415805827	-2.34018091193958	0.281811911534868	-8.30405251216658	1.00619136894066e-16	3.12532855694128e-15	C1qa
Ophn1	335.902616250271	-2.19216242240103	0.264100319282064	-8.30049137524805	1.03681665984207e-16	3.21269627440894e-15	Ophn1
S1pr1	562.676624800503	-2.38433694481072	0.287259269073471	-8.30029593997501	1.03852372697161e-16	3.21269627440894e-15	S1pr1
Orai2	3148.86077594294	2.76647605576509	0.333310686530436	8.29999207214879	1.04118342523486e-16	3.21441719281599e-15	Orai2
Pnp2	276.276840385491	4.61443251080493	0.556038737159713	8.29876086399266	1.05202887343571e-16	3.24135186367832e-15	Pnp2
Lacc1	2251.29562934374	1.99015936071845	0.240239600926318	8.28406038406979	1.19045200273364e-16	3.66046026273148e-15	Lacc1
Fam219a	1149.38603775944	1.58709077608329	0.191594017758183	8.28361341681561	1.19493066256853e-16	3.66685349103861e-15	Fam219a
Pde4b	1376.44907559773	3.5431605272568	0.428113698362513	8.27621386750527	1.27153535910279e-16	3.89410888934046e-15	Pde4b
Ttc38	141.934413794779	-2.08340238227068	0.252151571065284	-8.26250010447594	1.42652612488714e-16	4.36003444810504e-15	Ttc38
Gbp6	1070.7722806668	4.69369584884569	0.56873275694409	8.25290224896807	1.54593497748675e-16	4.71556453611826e-15	Gbp6
Pir	168.958048033369	3.16308670347302	0.383553826788811	8.24678697630268	1.62710093496877e-16	4.95325826458023e-15	Pir
Ctsc	15402.601734713	2.00389702427773	0.243599606446045	8.22619155060736	1.93259869563984e-16	5.87156526178291e-15	Ctsc
Cpd	13807.0858904266	2.16111070583829	0.263078897356349	8.21468664934761	2.12718989040909e-16	6.44994363199042e-15	Cpd
Add3	195.345959786164	-2.35813759656226	0.28707685557397	-8.21430760012853	2.13391938343523e-16	6.45753584508064e-15	Add3
Nos2	764.670877800704	12.784328417104	1.55667578599405	8.21258256351712	2.16481105422649e-16	6.53807164638128e-15	Nos2
Cracr2b	155.013785766277	-3.96287089107435	0.482713848197035	-8.20956536854269	2.21990583975478e-16	6.69124280929635e-15	Cracr2b
Dgat2	419.06265049577	4.26082593103465	0.519157510896622	8.2071930803349	2.26419305018766e-16	6.81129885688342e-15	Dgat2
Acox3	1049.04103943894	-1.92169848311921	0.234262578722099	-8.20318163320008	2.34107082978914e-16	7.02873171332763e-15	Acox3
Cpne2	1411.27334577986	1.47939771921795	0.180418257424067	8.19982268058759	2.40741870090818e-16	7.21375933083898e-15	Cpne2
Arl1	2581.59688234956	1.42393437470898	0.173755186375893	8.19506113405164	2.50465832429789e-16	7.49044784969088e-15	Arl1
Fads1	1220.14460415038	-1.19525040833626	0.145890415685225	-8.19279596073771	2.55226642977728e-16	7.61791710544069e-15	Fads1
Sla	1052.36665733798	2.72626929556519	0.332977888795214	8.18753853425351	2.66622877750501e-16	7.9273781745748e-15	Sla
Timm17a	846.423922930017	1.48322071229967	0.18115596816105	8.18753435151013	2.6663214119431e-16	7.9273781745748e-15	Timm17a
Pvr	634.656152722113	2.0775864379775	0.253959334591649	8.18078390903855	2.82003224460107e-16	8.36810344893078e-15	Pvr
Calcoco1	511.464361966674	-1.89385310942827	0.231539686228901	-8.17938877033804	2.85287276252969e-16	8.44914758856178e-15	Calcoco1
Khk	133.339155168973	-2.86053703259537	0.349737150576529	-8.17910544498885	2.85958793378941e-16	8.45265431415275e-15	Khk
Maf	4683.33430047438	-2.28612142918749	0.279882525451325	-8.16814635176311	3.13163873315405e-16	9.23893882626644e-15	Maf
Nhs	34.242944605313	5.67823981081217	0.696034284279246	8.1579886782331	3.40649439598708e-16	1.00304522850625e-14	Nhs
Vwa5a	1556.20276330834	-2.29340308139495	0.281172860287974	-8.15655920363748	3.44703579309575e-16	1.01303078827095e-14	Vwa5a
Gm7818	82.2325477887366	6.46728342498642	0.792917172551063	8.1563165093009	3.45396592288251e-16	1.01311914075797e-14	Gm7818
Nod2	474.107424205869	3.11302980089015	0.381748940237366	8.15465210972036	3.50186422137945e-16	1.0252009392935e-14	Nod2
Exoc3l4	137.313992726881	3.72047319487063	0.456287076293268	8.15379919390788	3.52666263533838e-16	1.0304867761614e-14	Exoc3l4
Gpd2	2041.23826559257	3.25003597809111	0.398691937068797	8.15174744186083	3.58702822996976e-16	1.04612529409156e-14	Gpd2
Hhex	359.031253303463	-3.2121531119271	0.394282219045235	-8.14683735854336	3.73565576935751e-16	1.08739602794898e-14	Hhex
Mmadhc	852.053415324637	1.34491589670801	0.165160756203927	8.1430718024046	3.85373569636909e-16	1.11963477018845e-14	Mmadhc
Trem2	6824.35521150384	-2.80816069030796	0.344913561949334	-8.14163605060117	3.8997200237068e-16	1.13084480839255e-14	Trem2
Lad1	380.888643004576	8.69283629912003	1.06787220366562	8.1403338988323	3.94189279027121e-16	1.140909197366e-14	Lad1
Cct8	2879.25431977706	1.07327763627827	0.131863744101737	8.13929290108891	3.97593058818928e-16	1.14858546783948e-14	Cct8
Nrros	2140.37190482048	-1.20875225141126	0.148536003634925	-8.13777280814793	4.02615440645231e-16	1.16089984225291e-14	Nrros
Pirb	14373.624889718	1.52470045285707	0.187401956117908	8.13599006350694	4.08585327870592e-16	1.17589472326147e-14	Pirb
Psma5	2230.74938799125	1.49051393664528	0.183218051568129	8.13519150481213	4.11287676514476e-16	1.18144704370192e-14	Psma5
Plekhg3	508.16013371449	-2.37905230471438	0.29273557571442	-8.12696679899022	4.40165877151177e-16	1.2597193660775e-14	Plekhg3
Wnt6	128.013984552037	4.27154784821951	0.525602068800398	8.12696163462337	4.40184623403604e-16	1.2597193660775e-14	Wnt6
Gsap	1786.73458921617	2.12771827272245	0.261835538342788	8.12616303420547	4.43092969366641e-16	1.26567229118897e-14	Gsap
Slc25a33	168.956227946325	2.0366775763699	0.250813631839264	8.12028262353425	4.65099311951442e-16	1.32605367261976e-14	Slc25a33
Pald1	476.060848205052	-4.79383004689629	0.590755003416622	-8.11475149456416	4.86779917541243e-16	1.38528318433245e-14	Pald1
Prdx6	4477.9930572152	3.37043287378278	0.415376964526961	8.11415451894664	4.89178632590026e-16	1.38952190766557e-14	Prdx6
Cacybp	1313.30768204444	1.53437848717243	0.189131767884667	8.11274861084203	4.9487384369785e-16	1.40309129487765e-14	Cacybp
Guf1	211.249591035767	-1.61959112089038	0.199811442152574	-8.10559747451137	5.24869439914463e-16	1.48538051495793e-14	Guf1
Accs	103.559289150498	-2.5587908857901	0.315887419911891	-8.10032538334008	5.48123856022634e-16	1.54832324727133e-14	Accs
Prkar2b	1576.08896439117	3.12004202073264	0.385308488904669	8.09751695220134	5.60922896975836e-16	1.58155419032928e-14	Prkar2b
Acot2	66.2617995469128	-3.26593602664392	0.403358099550092	-8.0968648709094	5.63936540479714e-16	1.58691857162148e-14	Acot2
Hif1a	4653.66054950359	2.18494791106249	0.269858042806641	8.09665662856695	5.64902305301717e-16	1.58691857162148e-14	Hif1a
Hivep3	503.448187653653	2.45860161572466	0.30369745535992	8.09556212056798	5.70005157856812e-16	1.59831538025097e-14	Hivep3
Ptpn22	175.23443151327	-3.33256528438092	0.411703722390621	-8.09457166194629	5.74662041620044e-16	1.60842221978709e-14	Ptpn22
Radx	162.85676760369	2.50914329279242	0.310047766597285	8.09276364196972	5.83259770711451e-16	1.62950197733316e-14	Radx
Lpar1	193.904847569587	3.20622307128388	0.396948994281432	8.07716638024961	6.62890745735173e-16	1.84859422925637e-14	Lpar1
Pros1	299.604379180274	-2.42688900898844	0.300478930728868	-8.07673603970022	6.65233287830805e-16	1.85174774219132e-14	Pros1
Atp6v1h	2182.53204076726	1.68939658781705	0.209453259228326	8.06574504517704	7.27905752945804e-16	2.02251922118505e-14	Atp6v1h
Pgs1	1882.51255363691	1.16817496873394	0.145005501841683	8.05607341719593	7.8784324483465e-16	2.18508538431273e-14	Pgs1
Gm44165	84.5189162322052	10.273276834339	1.27633459116759	8.04904678242795	8.3441350738371e-16	2.31005565576773e-14	Gm44165
Laptm5	12012.0632362735	-1.36213887548828	0.169267915716638	-8.04723606196323	8.46847429492542e-16	2.3397571626831e-14	Laptm5
Spata13	1541.48472808923	2.70542885640342	0.336201737296401	8.04704008420475	8.48204075465539e-16	2.3397571626831e-14	Spata13
Eif6	3102.92370627913	2.06649957556272	0.256894928450125	8.04414313676854	8.68509594461199e-16	2.39145290496505e-14	Eif6
Mbp	931.561005681898	-1.76788397590535	0.219793950176061	-8.04336959451898	8.74012099259169e-16	2.40227570159687e-14	Mbp
Nat8l	50.7893809521866	-5.93200006025571	0.738267064825902	-8.03503277185282	9.35538947521468e-16	2.56676951454633e-14	Nat8l
Afg3l2	1398.80875256045	1.93365466353955	0.240817361726224	8.02954840829896	9.78321040916277e-16	2.67933730238038e-14	Afg3l2
Rusc2	1614.615190144	1.46313723565812	0.182511344083282	8.01669201992438	1.0863104633658e-15	2.96976681594924e-14	Rusc2
Il36a	83.4679130785759	10.3985287370995	1.2971598867591	8.01638166832297	1.08905744956582e-15	2.9719599900473e-14	Il36a
Cct7	3003.74685000421	1.23681934020755	0.154368753710921	8.01210938402524	1.12757508114204e-15	3.07158687879014e-14	Cct7
Aars	2453.19112309291	1.39007757860398	0.17354812982985	8.00975256815981	1.14939457120823e-15	3.12545335181569e-14	Aars
Mfap3l	1595.74800298335	3.20596190863133	0.400313722076551	8.00862356653929	1.15999373772413e-15	3.14703259128755e-14	Mfap3l
Colec12	594.036475866331	-2.60675015226601	0.325499173328385	-8.00846934758924	1.16144901288194e-15	3.14703259128755e-14	Colec12
Eeig1	138.377431946152	-2.41868668702451	0.302058593156847	-8.00734275342592	1.17213472775015e-15	3.17036511672173e-14	Eeig1
Socs6	427.277060436059	-1.4961069295575	0.186953946163299	-8.00254265962747	1.21875927611869e-15	3.29065004552046e-14	Socs6
Plekhm1	1797.27460860176	-1.29768272812063	0.16222073258568	-7.99948753427826	1.24938097530672e-15	3.3673792001124e-14	Plekhm1
Layn	345.857924585001	4.22788350978351	0.528568514571186	7.99874262887845	1.25696138619859e-15	3.38184575772657e-14	Layn
Slc39a4	331.065656129001	3.14405228987479	0.393200826596222	7.99604699993019	1.2847735576893e-15	3.45059921065164e-14	Slc39a4
Smyd5	632.62931444129	1.94572741734296	0.243532520237959	7.98959997392449	1.35377305645302e-15	3.62953681556403e-14	Smyd5
F630028O10Rik	251.666597378029	-2.78797427601567	0.348962811450099	-7.98931629542521	1.35689155260551e-15	3.63152656863702e-14	F630028O10Rik
Atp2a2	5542.22326104187	1.60120662970236	0.20046684462408	7.98738880090113	1.37826880820852e-15	3.68229089633611e-14	Atp2a2
Cln5	1962.64243137707	1.84599750651791	0.231342116561647	7.97951334566437	1.46911361528604e-15	3.91814908705083e-14	Cln5
Gm16685	68.482846125953	7.49753056545575	0.939891453721962	7.97701749044062	1.49911589019365e-15	3.9912001801288e-14	Gm16685
Gbe1	945.139794101248	3.07956189509124	0.386205008088583	7.973904611783	1.53738215687897e-15	4.08596071676948e-14	Gbe1
Poglut3	149.682670601817	-2.22273130763483	0.278887046566256	-7.97000554526209	1.58667248852709e-15	4.20964044612344e-14	Poglut3
Dusp2	241.035723844757	3.21560680725129	0.404018082964747	7.95906654388999	1.73342001719648e-15	4.591009480554e-14	Dusp2
Ramp1	60.7873851807523	-6.83857382416163	0.859357181076064	-7.95777817973029	1.75156001692083e-15	4.6310277125578e-14	Ramp1
Uchl1	1472.63142662711	2.89587182800945	0.364193775913621	7.95145886484422	1.84327828194972e-15	4.86510858458645e-14	Uchl1
Fli1	700.51494664912	-1.53404458415273	0.192949276592314	-7.95050705162288	1.85749666815546e-15	4.8941834625434e-14	Fli1
Peli2	326.321792626757	-2.3231712320389	0.292304349780182	-7.94778193956392	1.89880502105869e-15	4.99441279377262e-14	Peli2
Boc	43.921415037469	4.50336005366998	0.567187179250297	7.93981284912412	2.02486542792365e-15	5.3168373658985e-14	Boc
Fmo5	59.2095655057245	-3.56534578354089	0.449622162613133	-7.92964866949543	2.19766724413691e-15	5.76067767150948e-14	Fmo5
Slco2b1	74.67584748459	-9.99829177064574	1.2629297414386	-7.91674425155012	2.43810525254873e-15	6.37998706668659e-14	Slco2b1
Spryd7	1100.97460411063	2.63632904000416	0.333098159583093	7.91457101805605	2.48107066489561e-15	6.48131998306576e-14	Spryd7
Bcl2l2	930.314622872288	1.13029210039665	0.142841754433969	7.91289707183724	2.51467257167005e-15	6.55788843690474e-14	Bcl2l2
Mical1	316.720611495327	-2.75164971616402	0.348051066464873	-7.90587928407261	2.66048903354465e-15	6.92633618579717e-14	Mical1
Psmb7	2280.54730664377	1.24420771646639	0.157391651884759	7.90516969335446	2.67568850543483e-15	6.95405981973727e-14	Psmb7
Chst3	72.826065529521	-4.67262573360079	0.591155918449585	-7.90421881566475	2.69619049417116e-15	6.99544705126039e-14	Chst3
Il27	139.726798681332	4.80047127082125	0.607397812688712	7.90333973968633	2.71528192599373e-15	7.03304040559935e-14	Il27
Ift172	276.880231341993	-1.96489822508983	0.24883954413603	-7.89624587969707	2.87429400961935e-15	7.43231151522891e-14	Ift172
Uso1	2203.39339411388	1.52528369232867	0.193180956128892	7.89562140540907	2.88872325206521e-15	7.45700485440213e-14	Uso1
Haus8	448.189535091685	-1.57187026798357	0.199246547817722	-7.88907153072269	3.04442995492678e-15	7.84569621773879e-14	Haus8
Dmpk	161.418601331683	-4.81977796392885	0.611477195112782	-7.88218759824704	3.21698548563516e-15	8.27642629486137e-14	Dmpk
Abcc4	1510.36335977275	2.60185699781537	0.330223954763203	7.87906800910645	3.29831946152703e-15	8.47141479177414e-14	Abcc4
Pcyox1	1100.82656154876	-2.26995028355564	0.288539781221443	-7.86702711822442	3.63167942597733e-15	9.31196727982979e-14	Pcyox1
Trp53inp1	259.596574897357	-3.40966112689462	0.434038524966525	-7.85566471814359	3.97657508361833e-15	1.01792329024883e-13	Trp53inp1
Madd	1459.28177926981	-1.60280280756851	0.204042329033468	-7.85524658124055	3.98986422642511e-15	1.01961714227807e-13	Madd
Txnl1	1454.08102931603	1.49558257220075	0.190429101123994	7.85375010107793	4.03778429583716e-15	1.03014056108487e-13	Txnl1
Mllt6	3278.43925293181	1.46141451475753	0.186120992207421	7.85195961737017	4.09586388152991e-15	1.04321653062567e-13	Mllt6
Rnd1	183.395028648499	3.31350664262739	0.422073032039621	7.85055284535767	4.14207292682094e-15	1.05323059014439e-13	Rnd1
Mertk	601.143801092702	-3.76606959728941	0.479740524748045	-7.85022194918244	4.15301640361789e-15	1.05425908106459e-13	Mertk
Pdgfc	53.8546123534675	-4.86006916006178	0.619357079398893	-7.84695827611858	4.2624898287663e-15	1.08025488496197e-13	Pdgfc
Snx5	3455.11208551634	-1.58003989751316	0.20145477387057	-7.84314944320109	4.39384559700733e-15	1.11170113267328e-13	Snx5
Praf2	408.488953190181	1.80095375676368	0.229655635748794	7.84197501137583	4.43514639628648e-15	1.11910001894103e-13	Praf2
Vnn3	97.7388157922294	7.59187502622772	0.968116567732223	7.84190177016742	4.43773466482308e-15	1.11910001894103e-13	Vnn3
Slc11a1	11355.9489146707	2.1931237262487	0.279989812338753	7.83286973168614	4.76858324319506e-15	1.20055171536255e-13	Slc11a1
Plscr4	90.6248507786132	-3.95330857983422	0.504767116326936	-7.83194556848604	4.80377513789163e-15	1.2074225601523e-13	Plscr4
Bcl2a1a	457.960174999183	11.5246716782424	1.47220866920031	7.82815094038431	4.9509733119188e-15	1.24237724388741e-13	Bcl2a1a
Set	3388.43893075479	1.21003100983939	0.15462904930259	7.82537961202556	5.06127329117841e-15	1.26797341698014e-13	Set
Dbp	92.7007947431316	-3.61413582075197	0.461936879255436	-7.82387374348058	5.12221813451468e-15	1.28114136713017e-13	Dbp
Sat1	3781.76494793671	-2.13531498787081	0.273049281250068	-7.82025493015386	5.2716467513557e-15	1.31636120350029e-13	Sat1
Slc26a11	351.936647588831	-3.09837135179033	0.396750534072595	-7.80936907629571	5.7474966386736e-15	1.43284247360865e-13	Slc26a11
Alg9	625.608379262409	1.39629245672963	0.17897383153384	7.80165706217014	6.10994999505949e-15	1.52072077890064e-13	Alg9
Abca2	425.619487427555	-1.96187061664367	0.251499314481053	-7.80069965873197	6.15648780093055e-15	1.52981213941172e-13	Abca2
N4bp1	2710.0235097991	1.48334598270299	0.190381929201548	7.79142216345883	6.6259126206832e-15	1.6437856602156e-13	N4bp1
C9orf72	1141.52246068794	1.25251340576308	0.160805159610146	7.7890125466102	6.75349011950016e-15	1.67272019458998e-13	C9orf72
Neurl3	2570.95643174644	-1.97388238873101	0.253591300771047	-7.78371490949967	7.04253605103033e-15	1.74148925456061e-13	Neurl3
Rabgef1	795.658479541304	1.35819178462329	0.174508877383743	7.7829380658764	7.08593280858208e-15	1.74938974443863e-13	Rabgef1
AA467197	674.114519803662	4.05181093041333	0.52081796075828	7.77970660711113	7.26929363945327e-15	1.79135326434969e-13	AA467197
Kdm2b	298.919526574782	-2.17153704567356	0.279134674275937	-7.779531694894	7.27935072085563e-15	1.79135326434969e-13	Kdm2b
Srfbp1	294.156516984413	1.6595597860255	0.213451068502851	7.77489565953301	7.55096190537561e-15	1.85520578517605e-13	Srfbp1
Shisa3	732.769286692808	12.4929830184136	1.60748940970947	7.77173581546112	7.74177867930998e-15	1.89903469947376e-13	Shisa3
Map3k8	513.320100668355	1.36897960549538	0.176194395044423	7.76971143236551	7.86651316613376e-15	1.92653933020603e-13	Map3k8
Lyn	5554.67486333579	1.5648918133013	0.20143013271805	7.76890623158028	7.91667443400763e-15	1.93572189920807e-13	Lyn
Psmc2	2272.00891406961	1.6555594910646	0.213167480970605	7.76647302640359	8.07017557262409e-15	1.97010260544475e-13	Psmc2
Tagln2	5772.38153412997	1.23091162593789	0.15850997210825	7.7655153777787	8.13138982149079e-15	1.98171207842495e-13	Tagln2
Bckdha	438.866775338836	-1.84261707132596	0.237287849409163	-7.7653241660456	8.14366696277232e-15	1.98171207842495e-13	Bckdha
Mrps18b	560.399356672813	1.70135212924519	0.219408714087278	7.75425960779488	8.88603792045078e-15	2.15892577901954e-13	Mrps18b
Samd4b	1649.23225462691	1.31367334056942	0.169513828248911	7.74965295834414	9.21440265224121e-15	2.23515081478651e-13	Samd4b
C1ra	254.506411428676	2.43074787279619	0.313700534220172	7.74862522577078	9.28927347740921e-15	2.24974131983784e-13	C1ra
Dpy19l1	310.56835119013	-1.66873253338823	0.215631189586772	-7.73882728461562	1.0033797419362e-14	2.4262103190299e-13	Dpy19l1
Gm7336	761.15105840691	2.12886443252871	0.275137183503691	7.73746538151993	1.01418284291138e-14	2.44845848426093e-13	Gm7336
Ero1a	1727.36954082621	1.83075935394259	0.236654701307137	7.73599401926344	1.02598285677937e-14	2.47303943490572e-13	Ero1a
Ctsz	33335.705703303	1.73598487029701	0.224653722816037	7.72738082652904	1.09781855192816e-14	2.64202568670334e-13	Ctsz
Rogdi	161.479238504051	-3.28803150205062	0.425705056532867	-7.72373137596679	1.12972795085804e-14	2.71454442531645e-13	Rogdi
Tcp1	3082.92786847678	1.11600903974546	0.144521775517957	7.7220822657745	1.14444486681508e-14	2.74558971030896e-13	Tcp1
Gdf15	760.150146238663	3.99835663091189	0.518056055495593	7.71799998957045	1.18169210718617e-14	2.83050451128824e-13	Gdf15
Palld	818.543279995975	2.67350283229221	0.346425312276448	7.71740036755384	1.1872626751044e-14	2.83939721454545e-13	Palld
Tbc1d14	918.786244842703	-1.22151826390407	0.158411027334968	-7.71106837986166	1.24768785502672e-14	2.979244656331e-13	Tbc1d14
Ppp4r2	1770.10930708787	1.29694386040426	0.168340673975385	7.7042810259504	1.31581996134485e-14	3.13702974247612e-13	Ppp4r2
Acot7	1533.67145274282	1.84689492340277	0.23985893429984	7.69992132581573	1.36150030801501e-14	3.24087970515349e-13	Acot7
Gm5424	37.1443927286903	5.38377734393308	0.70009590674286	7.6900568794648	1.47069629678625e-14	3.49536248950038e-13	Gm5424
Clec5a	2179.11594122462	2.43074481543127	0.316234850886395	7.68651781616724	1.51193640118571e-14	3.58779690728573e-13	Clec5a
Acpp	900.938628050226	4.45266368160363	0.579691216347794	7.6810956523657	1.57733645257825e-14	3.73718692531797e-13	Acpp
Acaa2	269.408290546081	-2.12004776528113	0.276061419256208	-7.67962350912044	1.5955681714032e-14	3.77453139247425e-13	Acaa2
Dtnb	223.208475649537	3.15309748170871	0.410812650775823	7.67526870400427	1.65072255539261e-14	3.8989709569567e-13	Dtnb
Psmb5	3022.24872818383	1.82735304139031	0.238140444569723	7.67342584201521	1.67462366537128e-14	3.94932081083394e-13	Psmb5
Gpr68	188.105093400291	2.81987943075691	0.367707232610058	7.66881687569987	1.73590058780486e-14	4.08752431168473e-13	Gpr68
Olr1	60.9524959679023	5.72547716253797	0.747763380663434	7.65680335597363	1.90618162620909e-14	4.48157963257344e-13	Olr1
Ppp1r15a	1046.24481611926	2.23949450920946	0.292644328054089	7.6526154602099	1.96932149338667e-14	4.6229141416183e-13	Ppp1r15a
Gem	62.7206198129715	4.75306826010833	0.621405749477917	7.64889649653498	2.027113162474e-14	4.74581266518209e-13	Gem
Cytip	411.589342902947	-4.03850696304473	0.527988953013211	-7.64884746166968	2.02788618660117e-14	4.74581266518209e-13	Cytip
Dnajc10	2405.77884250627	1.93487112413919	0.253022415327859	7.6470344401386	2.05667256308953e-14	4.80582111760461e-13	Dnajc10
B3gnt8	537.911227852655	-2.2369154290038	0.292614535559676	-7.64458069290822	2.09627315357996e-14	4.89087730274945e-13	B3gnt8
Slc31a1	5615.75910316964	2.15266694818784	0.281843712301099	7.63780369841321	2.20958394333957e-14	5.14738747288343e-13	Slc31a1
Atp6v1e1	5117.64067742707	1.88466484861998	0.246801103858552	7.63637122830752	2.23429504715358e-14	5.19703149324215e-13	Atp6v1e1
Ckb	2086.65891281614	-3.40112215461335	0.445751029310224	-7.6300937765111	2.34583009700881e-14	5.44817257484629e-13	Ckb
Gm5431	371.959935913064	-4.19195728259693	0.549456831720455	-7.62927502324633	2.36077524983924e-14	5.47456257481688e-13	Gm5431
Trf	1663.62664490654	-2.29652094336217	0.301152435445625	-7.62577576357279	2.42571167602797e-14	5.61662512622112e-13	Trf
Pstpip2	1587.30503469176	3.20256683279636	0.420079887964369	7.62370902428922	2.46488648732281e-14	5.69869822984375e-13	Pstpip2
Sp110	1069.9927181483	-2.3242778941701	0.304899223320199	-7.62310204945714	2.4765093826115e-14	5.71692090408898e-13	Sp110
Zc3h12c	1017.14076125028	3.64591111987021	0.479582595220075	7.60225903985765	2.91005486902302e-14	6.70761063475261e-13	Zc3h12c
Adhfe1	68.0911111562545	5.9215801034048	0.77940946088612	7.59752145768475	3.01856179963456e-14	6.94723816596616e-13	Adhfe1
Vsir	4132.02747344746	-2.254435230516	0.296826863637326	-7.59511859166005	3.07510680261115e-14	7.06673415902309e-13	Vsir
Osgin2	268.830282043746	1.67341714960105	0.220439713537455	7.59126893583411	3.16787676587118e-14	7.26899290330981e-13	Osgin2
Pgap6	453.490956340906	-2.51677223012898	0.332133678875825	-7.57758815260022	3.52037820262368e-14	8.06573008882986e-13	Pgap6
H2-M2	897.965957083886	7.99140084676487	1.05475070056673	7.57657789890163	3.54788712067003e-14	8.11658846977238e-13	H2-M2
Rmc1	1028.93438008859	1.55761462074069	0.205606800024429	7.57569603999293	3.57207261108196e-14	8.15970308558364e-13	Rmc1
Frat2	77.1978716194135	-6.58887332384257	0.86977545289529	-7.57537281824828	3.58097769709787e-14	8.16783599508204e-13	Frat2
Rims3	143.617022853911	2.44370724415503	0.322699031148261	7.57271329715362	3.65508384584704e-14	8.32443984086951e-13	Rims3
Arg1	271.492722409066	4.65669104141722	0.615918620187784	7.56056220543791	4.0133089563358e-14	9.12669456409578e-13	Arg1
Mrpl52	631.456601498487	2.1933353941466	0.290343538114657	7.55427659382054	4.21194246934861e-14	9.5641760500127e-13	Mrpl52
Aen	513.022589450713	1.32512290717953	0.175541305897528	7.5487811851706	4.39350300251179e-14	9.96164879590286e-13	Aen
Mvp	7733.09872741003	1.58163793144204	0.209530851895954	7.54847277682731	4.40391735537599e-14	9.97046889257124e-13	Mvp
Ifi205	1729.88431255093	6.72582067576653	0.891151559869793	7.54733647859994	4.4424978425817e-14	1.00429366908777e-12	Ifi205
C920009B18Rik	440.199732980733	2.02841641466877	0.268980828300128	7.54111892467469	4.65955935393438e-14	1.0518077702633e-12	C920009B18Rik
Pip4k2a	1189.87600898358	-1.29502973710366	0.171802949394059	-7.53787837561098	4.77679045570452e-14	1.07668011421942e-12	Pip4k2a
Man2b1	8411.28402650753	-1.37497809091701	0.182468229885302	-7.53543831592658	4.86697217894705e-14	1.09517305324366e-12	Man2b1
Fbxl20	741.896024755652	-1.93758812192124	0.257135780697041	-7.53527228559498	4.8731689321142e-14	1.09517305324366e-12	Fbxl20
Gpr34	44.6574903864227	-6.34720028344951	0.843075630324713	-7.52862501909214	5.12774075769984e-14	1.15069213302744e-12	Gpr34
Igf2bp1	61.9637024356175	7.51864093649467	0.999918164168699	7.5192562810832	5.5088706595774e-14	1.23440705893932e-12	Igf2bp1
Rapgef1	2718.30079420673	1.88545361920546	0.250854104228866	7.51613622189443	5.64187689031598e-14	1.26235962866484e-12	Rapgef1
Cxcl5	510.668718931196	12.3791697271566	1.64787016870994	7.51222393742819	5.81312366644626e-14	1.29877420863497e-12	Cxcl5
Susd6	4941.76042728951	1.65474127444273	0.22036036048016	7.50925107781223	5.94665761251123e-14	1.32666892896929e-12	Susd6
Hspa8	50645.9947220021	1.61952057268926	0.215775095549695	7.50559543752479	6.1150000207811e-14	1.36223659355068e-12	Hspa8
Gyg	860.982272281093	-1.20077127222028	0.159997582909124	-7.504933827046	6.14596398430249e-14	1.36714150812388e-12	Gyg
Ptpre	2823.40015685513	1.96066889846361	0.261304171885682	7.50339684328263	6.21849241304519e-14	1.38126455023484e-12	Ptpre
Fubp1	1190.00598076284	1.41731302330733	0.188990688327047	7.49938018562419	6.41203012937059e-14	1.42218642143747e-12	Fubp1
Gm5086	48.9230460796207	-9.38691721318409	1.25207120171351	-7.49711134665325	6.52395582768811e-14	1.44491439070623e-12	Gm5086
Alox5	56.2813246404616	-4.53225890017843	0.604671674122289	-7.49540468677855	6.60941191897448e-14	1.46172261860735e-12	Alox5
Ccnd1	324.884916917958	-5.10223950798266	0.681528609342975	-7.48646416017877	7.07538539981161e-14	1.56220702547895e-12	Ccnd1
Ap1b1	1505.89376757889	-1.45804830867057	0.194762195629052	-7.48630042889635	7.08421324863835e-14	1.56220702547895e-12	Ap1b1
Scrn3	119.176845316515	-1.96315484956149	0.262403549865214	-7.4814340376488	7.3515936825379e-14	1.61883364058421e-12	Scrn3
Havcr2	304.855451825304	-2.3920701900119	0.319955608271647	-7.47625648112096	7.64696442811907e-14	1.68145194806497e-12	Havcr2
C3	11522.1202970178	3.60800157227529	0.482862816028736	7.47210481425965	7.89221025450908e-14	1.73288444122712e-12	C3
Psmc4	1685.13162410552	1.28916564426292	0.172602630452367	7.46898028659357	8.08186444623216e-14	1.77198066667604e-12	Psmc4
Tnfrsf8	79.5032476116631	2.88308723871064	0.386309687225974	7.46315024977398	8.44779204506639e-14	1.84955813800436e-12	Tnfrsf8
Mbnl1	3764.85672592148	-2.1700973287181	0.290805113074465	-7.46237679858957	8.49754594656734e-14	1.85778965887614e-12	Mbnl1
Tm6sf1	1213.7479123239	-1.94379578483128	0.26061237359312	-7.45857058907733	8.7466156747046e-14	1.90951115344051e-12	Tm6sf1
Tlr1	2451.88236168128	2.91886488502823	0.391462697167472	7.45630402627995	8.89832866865765e-14	1.93986103729567e-12	Tlr1
Morf4l2	3593.53042814547	1.17519969753486	0.157739966577461	7.45023422429695	9.31746630129036e-14	2.02834074097321e-12	Morf4l2
Dhrs3	2604.80122409715	-2.39909408577025	0.3221459772809	-7.44722658348866	9.53228279726971e-14	2.07215285501957e-12	Dhrs3
Fry	178.878966098234	-2.49452884840969	0.335019260085774	-7.445926684248	9.62662595557594e-14	2.08968888995897e-12	Fry
Paox	138.900071311608	-3.12227737650734	0.419645663360944	-7.44027080251707	1.00479107272343e-13	2.178044989129e-12	Paox
Rassf2	2191.77584841095	-2.12663551731016	0.285971492137132	-7.43652977930534	1.03364673540491e-13	2.23742059638213e-12	Rassf2
Tmem150b	92.1789413489489	-3.22541313865094	0.433741532595244	-7.43625614856857	1.03578901203863e-13	2.2388865179596e-12	Tmem150b
Serp1	8416.3811365557	1.57901021007852	0.212358216833185	7.435597424134	1.04096413067101e-13	2.24689461086362e-12	Serp1
Snx25	295.799628243449	1.49746468927727	0.201546915202374	7.42985665532844	1.08715429398168e-13	2.34328517921411e-12	Snx25
Eif4ebp1	1030.26631452061	1.15525732317186	0.155568835612135	7.42602024773238	1.11913873816898e-13	2.40882791502794e-12	Eif4ebp1
Mlkl	797.684313993666	2.36445252742289	0.318759017731008	7.41768042910142	1.19189258873998e-13	2.56181470339301e-12	Mlkl
Aldoa	32277.4455133151	1.43514562524513	0.193563189445653	7.41435202300216	1.22220887259264e-13	2.62328595378663e-12	Aldoa
Scp2	1460.65742976388	-1.17208732626828	0.158108197371791	-7.41319770734039	1.23289874345041e-13	2.64251873736454e-12	Scp2
Nfkb1	4733.46498229714	1.81882841334787	0.245402953355937	7.41159952834719	1.24785094895125e-13	2.67082047645279e-12	Nfkb1
Inpp5k	715.018579066227	-1.28629844458177	0.173566127306112	-7.41099928048277	1.25351264573959e-13	2.67918604925767e-12	Inpp5k
Rps6ka4	1577.52674271566	1.48244552757495	0.200117239961752	7.40788513702412	1.28329374248411e-13	2.73900767774331e-12	Rps6ka4
Gnb1	7276.30579904692	0.855399280609017	0.115495957813035	7.40631357846946	1.29858571148349e-13	2.76778059175603e-12	Gnb1
Kcmf1	1500.55572164999	0.989874486964939	0.133779069213298	7.39932257554189	1.36880975146319e-13	2.9133914515126e-12	Kcmf1
Serpinb2	1499.35160918303	5.7963545360427	0.783389786331137	7.39906830185886	1.37143302854624e-13	2.91491509627868e-12	Serpinb2
Mknk2	1378.45316563365	-1.57780214540639	0.214026288372626	-7.3720016237416	1.68084969599254e-13	3.56760347974417e-12	Mknk2
Tbc1d4	92.8625297514651	-3.00774365097301	0.408005870030541	-7.37181465244084	1.68320931457882e-13	3.56765669145542e-12	Tbc1d4
Ccpg1	654.322059461969	-2.19295359180913	0.297505119709658	-7.37114572666611	1.6916779855283e-13	3.58064030122485e-12	Ccpg1
Gm32089	59.4868550181856	9.29178800692121	1.26103056536827	7.36840823854863	1.7267732382363e-13	3.64986841310195e-12	Gm32089
Lpin2	1473.80592811518	-1.26406278772356	0.17157438477643	-7.36743301962411	1.73944779366728e-13	3.67158027387063e-12	Lpin2
Ptma	8778.0192388405	-1.76878163404845	0.240348444682187	-7.35923894322391	1.84961693710844e-13	3.89873738384705e-12	Ptma
Rrp7a	1759.86370921669	1.06951438498947	0.145341904296768	7.35860996293041	1.85835139453475e-13	3.91175289411571e-12	Rrp7a
Atp1b3	7159.86688180796	1.23331180520237	0.167628071237425	7.35743003005469	1.87484621394453e-13	3.94104537022013e-12	Atp1b3
Igfbp4	1512.94015383051	-3.36702518783788	0.457747872511881	-7.35563263104077	1.9002496902105e-13	3.98895820958748e-12	Igfbp4
Maml3	61.4915075784838	-3.12124414449143	0.424525615423365	-7.35231051106001	1.94809597438756e-13	4.08378637593836e-12	Maml3
Pdk2	80.136279406379	-3.24553037872897	0.441829245714112	-7.34566670317022	2.04735976391036e-13	4.28599341261345e-12	Pdk2
Cdv3	2566.34498514429	1.29026793913442	0.175769644626919	7.34067558635105	2.12518363828721e-13	4.4428257674836e-12	Cdv3
Msh2	115.167606522126	-3.10586674362795	0.423126636762153	-7.3402770560479	2.13152153620379e-13	4.44998799402545e-12	Msh2
Plcxd2	95.5749040758458	3.03288684861742	0.413699641413519	7.3311324086594	2.28216044336591e-13	4.75797761193968e-12	Plcxd2
Psmd1	3203.04750284761	1.15287772116484	0.157275064660544	7.33032743399704	2.29591088872152e-13	4.78012400564608e-12	Psmd1
Gm37498	44.788690304037	7.92034142735754	1.08081760343257	7.32810180200927	2.33435375679934e-13	4.85355021923912e-12	Gm37498
P2rx7	551.60841184222	-2.46510107937654	0.336609950723054	-7.32331612325003	2.41917000050336e-13	5.02306466680603e-12	P2rx7
P2ry1	67.9325150458023	-3.32184693782557	0.453740278496631	-7.3210316457507	2.4607179609164e-13	5.10240052628554e-12	P2ry1
Il16	170.425381487863	-2.87099916220914	0.392201208731718	-7.32022007656031	2.47564611799925e-13	5.12639891263748e-12	Il16
Ptgir	640.299207436062	2.85735107102147	0.390657082007941	7.31421802552495	2.58884515411945e-13	5.35354961370141e-12	Ptgir
Pa2g4	1609.08506299768	0.975060966182831	0.133315717105717	7.31392357443963	2.59452745837159e-13	5.35804981335603e-12	Pa2g4
Cacng8	81.4278107312218	2.97133293210309	0.406294208830508	7.31325445335753	2.60748571882723e-13	5.37754342174329e-12	Cacng8
Rassf5	428.21055689532	-2.23902442950538	0.306296700958792	-7.30998545690052	2.67171300087358e-13	5.50257656055931e-12	Rassf5
Il6ra	1397.70200784516	-1.61085063278908	0.220379491093787	-7.30943984303673	2.68258316968975e-13	5.51752839827709e-12	Il6ra
Mif	2348.6556424461	2.46038187293062	0.337045393392812	7.29985313896028	2.88081997692174e-13	5.91729716227393e-12	Mif
Smg5	1243.95069512025	1.0678952132285	0.146299695807011	7.29936728397026	2.89124090059648e-13	5.93073066347859e-12	Smg5
Tmem140	394.15972579691	-2.10183975959701	0.288246022858191	-7.2918257076215	3.05782590698668e-13	6.2640342507467e-12	Tmem140
Lancl1	202.381119139283	-1.73268880076652	0.237633980557738	-7.29141849452598	3.06708420405615e-13	6.27458913070764e-12	Lancl1
Arrdc4	812.517641680896	2.12166730442371	0.291162098157926	7.28689385688147	3.17182596942639e-13	6.48019311026391e-12	Arrdc4
Rexo2	1723.42809403049	1.10784161999359	0.152109257819333	7.28319653830291	3.26001747049997e-13	6.65148023820836e-12	Rexo2
Il4ra	2855.81136071998	1.41273156736738	0.194041115417203	7.28057847085605	3.32391772408096e-13	6.77281475458736e-12	Il4ra
Hvcn1	6222.62879946783	3.58216126589061	0.492109021950883	7.27920258744646	3.35799094971797e-13	6.83313151712252e-12	Hvcn1
Panx1	972.289622803647	2.39615061076486	0.329197200823963	7.27876970025087	3.36878200436831e-13	6.84597428068571e-12	Panx1
Ggct	178.518644110457	2.47533432074699	0.340159662601787	7.27697782216107	3.41381353155776e-13	6.92827335846822e-12	Ggct
Rrs1	831.7278822436	2.24143022889104	0.30809521343665	7.275121881606	3.46107820679196e-13	7.01488025944228e-12	Rrs1
Ifngr1	1876.82696020371	-1.20594701955807	0.165812105549353	-7.2729733185803	3.51659801466302e-13	7.11796700133514e-12	Ifngr1
Pcp4l1	237.769585570382	-7.39244669937119	1.01648621032994	-7.27254991188879	3.52764173942395e-13	7.13087580183557e-12	Pcp4l1
Reps1	743.998052247956	1.91900032260425	0.263899948494071	7.27169646509941	3.55000582867192e-13	7.16660357645499e-12	Reps1
Psmb6	3301.2249404107	1.56462523454493	0.215569228051263	7.25811030029231	3.9253541504398e-13	7.90402888555765e-12	Psmb6
Ccl9	19428.8039302231	2.1554732610625	0.296974841030149	7.25810056362207	3.9256366471262e-13	7.90402888555765e-12	Ccl9
Rps6ka5	149.520296345069	-2.25187752076697	0.310304871175358	-7.25698411448528	3.9581616910101e-13	7.95902986342319e-12	Rps6ka5
Tpbpa	27.8806869799932	9.08350651433964	1.25189184281024	7.25582370913848	3.99224774305733e-13	8.01702102620265e-12	Tpbpa
Lgmn	9533.60477369723	-2.11840775111137	0.292039454567916	-7.2538409381898	4.05115843653161e-13	8.12464609279213e-12	Lgmn
Psmc1	3074.10669254043	1.27447711320786	0.175783462836893	7.25026741787665	4.15949563802214e-13	8.33098457932561e-12	Psmc1
Nxpe4	37.1002334548201	-4.64313424581555	0.64083383303382	-7.24545741262464	4.30982188516985e-13	8.62077199596408e-12	Nxpe4
Has1	69.0477363270638	6.1461175539013	0.848686838411451	7.24191453870716	4.42394601990937e-13	8.83748275506601e-12	Has1
Cerk	2599.07151980255	-1.34127596568304	0.185479526117404	-7.23139633661802	4.78052935326195e-13	9.53734328675576e-12	Cerk
Gtf2i	845.859596722478	-1.35075021570349	0.186804718417187	-7.23081422754473	4.80106734327433e-13	9.56582935331399e-12	Gtf2i
Rassf3	814.191031729792	-2.71201145996973	0.375263207445123	-7.22695805547718	4.9393257144626e-13	9.82848640213768e-12	Rassf3
Gm33989	262.791156422221	-1.6010805527263	0.221624664014378	-7.22428868576841	5.03731477973518e-13	1.00104349107819e-11	Gm33989
Fam53b	455.412907557094	-1.8301080586561	0.253483305034578	-7.21983666106318	5.205005521202e-13	1.03302460227284e-11	Fam53b
Rassf4	15450.8946576558	2.45640686700296	0.340403524652404	7.21616167021557	5.34754774683302e-13	1.05993806312714e-11	Rassf4
Steap3	552.43461572068	-2.6608423477975	0.368912881847861	-7.21265772685821	5.48702148533948e-13	1.08617438262899e-11	Steap3
Thsd1	46.204888467811	-3.54684396759974	0.49182016770734	-7.21166841151236	5.52704338210704e-13	1.09268146138887e-11	Thsd1
Hsph1	1527.97346491522	1.76428513440541	0.244919510956189	7.20353036602708	5.86732072885806e-13	1.15845472065128e-11	Hsph1
Gtf2f1	1390.20375009184	1.08691834790449	0.150919528743165	7.20197284576876	5.93475137664361e-13	1.170256394037e-11	Gtf2f1
Slx4ip	377.966423484103	2.28137525384252	0.316997748427992	7.19681847948753	6.16337254527943e-13	1.21377138191959e-11	Slx4ip
Slfn2	8753.15213028445	1.85521540508186	0.258058106866695	7.18913824335	6.52015313432285e-13	1.28238069753825e-11	Slfn2
Srm	468.932476820714	1.54626122908382	0.215105913640747	7.18837154642929	6.55686330781071e-13	1.28750292178985e-11	Srm
Ncoa1	457.251764674203	-1.67953973866175	0.233650946414013	-7.18824282306017	6.56304656507195e-13	1.28750292178985e-11	Ncoa1
Tlr3	268.488511172547	-2.48931790147929	0.34647993596845	-7.18459467074587	6.74068612656836e-13	1.32065596648997e-11	Tlr3
Srxn1	8252.70668132459	3.27547298928853	0.45603621467695	7.1824843814407	6.84558840487574e-13	1.33949144690539e-11	Srxn1
Fam110b	39.2150184373561	-4.32774104771836	0.603035345064853	-7.1765960040915	7.14684719295701e-13	1.39665113558528e-11	Fam110b
Rbfa	489.008473075268	-1.70011776798224	0.236966234138011	-7.17451485932835	7.25640410951553e-13	1.41613677694718e-11	Rbfa
Robo2	82.1723784111415	9.07161471089185	1.26445088987168	7.17435116188061	7.26509117344972e-13	1.41613677694718e-11	Robo2
Psma7	1839.40968433579	1.24763983684984	0.174310225833872	7.15758258519448	8.21121246624896e-13	1.59851909438492e-11	Psma7
Lrp8	479.794952141065	2.5881614171363	0.361732701011726	7.15490031699514	8.37337462828971e-13	1.62801413574457e-11	Lrp8
Fth1	319331.870500844	1.82825103161373	0.255623242027764	7.15213146156387	8.54406822675516e-13	1.6590908594825e-11	Fth1
Il19	49.1916943456441	9.83479358810084	1.37614421601298	7.14663003605436	8.89341419656731e-13	1.72473547908555e-11	Il19
Mtus1	546.058686280989	-4.30298293041314	0.602277726170696	-7.14451613173821	9.03134518174185e-13	1.74926510858528e-11	Mtus1
Mthfd2	1053.19242092982	1.97623112038936	0.276663458174076	7.14308688770136	9.12578990919018e-13	1.76532052395246e-11	Mthfd2
Ctu1	429.647749067193	1.87498815361685	0.26260857677399	7.13985878393656	9.34268511815241e-13	1.80499259134773e-11	Ctu1
Csad	239.301044704666	-2.37491832984219	0.332696125731269	-7.13840091952408	9.44228932438896e-13	1.82193264463778e-11	Csad
Ppa1	283.610107738651	1.84527714057367	0.258667571876452	7.13377841368936	9.76504912180453e-13	1.88183456090059e-11	Ppa1
Tlr6	619.555148901032	1.71360519287944	0.240430534510501	7.12723613233327	1.02404330259372e-12	1.97096092572257e-11	Tlr6
Trim5	170.676351029704	-1.89042131434319	0.265385462028701	-7.12330396658558	1.05370081737502e-12	2.02549130705975e-11	Trim5
Eif1ax	1246.87180117564	1.1947424925974	0.167802305694131	7.11994085930598	1.07973383469962e-12	2.07292618867835e-11	Eif1ax
Cebpa	1866.41077819553	-1.89910397067895	0.266848586249309	-7.11678483057306	1.1047374415585e-12	2.11826820350025e-11	Cebpa
Gstt3	94.525407124399	-2.05431570495469	0.288817369061374	-7.11285374432638	1.13667717359825e-12	2.17677951966522e-11	Gstt3
Kmt5c	622.900731255171	-2.1936915951577	0.308991482376434	-7.09952124986151	1.25189796518541e-12	2.39443112690406e-11	Kmt5c
Psmd7	2315.07357034686	1.33691910086889	0.188407321895416	7.09589779961421	1.2851442559723e-12	2.45494681497109e-11	Psmd7
Asah2	163.819378344037	-1.85021506852995	0.261293568696378	-7.08098204544748	1.43136449030816e-12	2.73085045454298e-11	Asah2
Calu	2757.90511894066	1.40101371051444	0.198002601831208	7.0757338416632	1.48659946814522e-12	2.83269489678245e-11	Calu
Acss2	284.988678327246	3.08259149926431	0.435672345700687	7.07548121813106	1.48931032297769e-12	2.83432632076526e-11	Acss2
Adrm1	1780.79773800546	1.30893176530512	0.18509529709582	7.07166408786453	1.53086638448086e-12	2.90978856811399e-11	Adrm1
Ptges3	2058.19798342117	1.20312679591424	0.170207757481739	7.06857791745077	1.56529453922543e-12	2.97153181968236e-11	Ptges3
Txndc16	253.772583466604	-2.97252736267409	0.420694379493336	-7.0657643828141	1.59734249647295e-12	3.02492787036465e-11	Txndc16
Pgam1	14344.5228545229	1.77727501569429	0.251533415077082	7.06576108446526	1.59738044194757e-12	3.02492787036465e-11	Pgam1
Naaa	878.349744325836	1.49925471301796	0.212446469839701	7.0570940253759	1.70020586912467e-12	3.21566164504496e-11	Naaa
Tnrc6b	537.48191883115	-1.75990349225893	0.249536076787242	-7.05270161700687	1.75476881558222e-12	3.3147561235757e-11	Tnrc6b
Usp53	214.134243074237	2.4835392715053	0.352233735847553	7.05082738747142	1.7785701883476e-12	3.35556908868247e-11	Usp53
Pid1	9321.99677058193	1.47652890790969	0.209421058775426	7.0505273755351	1.78240941579036e-12	3.35866592997635e-11	Pid1
Riox2	725.186527872028	1.64547772636511	0.233420021730652	7.04942838307102	1.79654269131306e-12	3.38112874490716e-11	Riox2
Slamf7	3351.25043555305	2.71260750741869	0.385274834502429	7.04070773509498	1.9126581963637e-12	3.59523278681797e-11	Slamf7
Plk3	350.095744921741	1.9115122170087	0.271883639594285	7.03062611586756	2.05608782127552e-12	3.86009018239957e-11	Plk3
Jmy	170.055036917486	-1.84018454613914	0.261795989644022	-7.02907843867791	2.07902085278247e-12	3.8983554199045e-11	Jmy
Lrp5	337.528196919372	-1.86658871844293	0.26556895985933	-7.02864039318318	2.08555711385855e-12	3.90581909485127e-11	Lrp5
Ttc39c	561.902112626608	2.25502567684837	0.320935788828812	7.02640763461629	2.11918752588429e-12	3.96394415796373e-11	Ttc39c
Calhm2	265.469294613955	-1.77451055690335	0.252584365886942	-7.02541723305879	2.13427498944915e-12	3.9872848886017e-11	Calhm2
Prps2	183.255752677118	-1.74442246105774	0.248328359609316	-7.02466067026	2.14587116144558e-12	4.00405410124681e-11	Prps2
Zdhhc12	645.048362492184	2.11482040450459	0.301115856432447	7.02327811481103	2.16722206715364e-12	4.03896190612706e-11	Zdhhc12
Gadd45b	1299.01018478901	2.84970871144674	0.406208065290861	7.01539175350011	2.29305539593267e-12	4.26826705976165e-11	Gadd45b
Ldha	21195.5790772961	2.05408294288898	0.292816175205324	7.01492307058737	2.30075512094273e-12	4.27738926499353e-11	Ldha
Mblac2	87.1267533719166	-2.75744356340285	0.393188177796445	-7.01303782544142	2.3319837071948e-12	4.33017922397946e-11	Mblac2
Arhgap22	596.353761905975	-2.03243402021511	0.290269892749626	-7.00187677393121	2.52556173970387e-12	4.68393622647507e-11	Arhgap22
Ahr	317.047275741883	2.73919289887574	0.3913179819122	6.99991573474468	2.56116502099024e-12	4.74420895160883e-11	Ahr
AW112010	1083.05786313881	3.54048295986214	0.505833750317119	6.99930156428378	2.57241635982025e-12	4.7592816962195e-11	AW112010
Zfp710	2482.42138461277	-1.03612399457019	0.148087788642625	-6.99668760042485	2.62084769971583e-12	4.84302231524273e-11	Zfp710
Tmem178	88.0062938510952	5.74941299485011	0.82213896190123	6.99323747113791	2.68614265646602e-12	4.95768503334707e-11	Tmem178
Fam117b	478.620980155474	-1.95866243066143	0.280097221502734	-6.99279493082123	2.69463248371949e-12	4.96735508036204e-11	Fam117b
Dgka	130.102483303945	-2.48643935652118	0.355786647672349	-6.98856849403464	2.77705092881378e-12	5.1131195535099e-11	Dgka
Rasa3	1102.92569666719	-1.45576532005652	0.208323990021345	-6.98798693279329	2.78858353957992e-12	5.1235430566182e-11	Rasa3
Suox	67.3633270057966	-2.44899062122866	0.350459345607223	-6.98794496972371	2.7894174997424e-12	5.1235430566182e-11	Suox
Mppe1	219.575179077619	-1.93169472708708	0.276617743204092	-6.98326399713935	2.88399733620213e-12	5.29090603743589e-11	Mppe1
Ptgs2os2	50.7369858429672	8.77199739366155	1.25637545066128	6.98198726268049	2.91033521804767e-12	5.33282287796217e-11	Ptgs2os2
Vopp1	708.307467969841	1.33895498455411	0.19192009671353	6.97662729168329	3.02350400615213e-12	5.53355547569064e-11	Vopp1
Xpnpep1	1249.82933619812	1.00184146269445	0.143729612510445	6.97032048716921	3.1621978286876e-12	5.78046737057463e-11	Xpnpep1
Ifitm2	12960.3897791689	1.76676619895482	0.253607906404032	6.96652649361853	3.24861742750358e-12	5.93134665795815e-11	Ifitm2
Sgms2	154.452036073685	2.08962181929708	0.299959251634926	6.96635228921133	3.25264057683237e-12	5.93160540514944e-11	Sgms2
Nomo1	1826.84685443799	1.80778765022527	0.259628699737745	6.96297309215564	3.33165475387574e-12	6.06845625133838e-11	Nomo1
Ang	62.4224268713083	-3.37318587954852	0.484495907254763	-6.96225877048492	3.3485968017246e-12	6.09205432428039e-11	Ang
Sec23b	1532.57997253679	1.25340609491189	0.18006778555915	6.96074587144939	3.38475865219037e-12	6.15052101340942e-11	Sec23b
Arhgef10l	1161.18600061457	-1.62438027314176	0.233497057684994	-6.95674836011501	3.48216122549098e-12	6.31999855676403e-11	Arhgef10l
Itga5	10154.0349596788	1.76867994482768	0.254303488664801	6.95499678008345	3.52570089523463e-12	6.39143073321182e-11	Itga5
Trim47	318.58056720279	-2.52404765911534	0.364020539446369	-6.93380561150234	4.09667493625191e-12	7.41769980755944e-11	Trim47
Hnrnpab	4655.76255108768	1.00876663241355	0.145566323056889	6.92994513586303	4.21003864151351e-12	7.61394207332656e-11	Hnrnpab
H2az2	216.238348482041	-3.23653346307988	0.467208135971552	-6.92739105741291	4.28672418557603e-12	7.74346560330649e-11	H2az2
Blvrb	6840.69969004537	2.53240490612182	0.365683487968442	6.92512784810335	4.35581961880699e-12	7.85898883289355e-11	Blvrb
Olfm1	560.302692493953	-1.39638742116222	0.201683511562474	-6.92365682422023	4.40131396510695e-12	7.9317075489109e-11	Olfm1
Smim14	1032.71514521345	-2.01229606550453	0.290919570946135	-6.91701853869816	4.61247747717711e-12	8.3024594589188e-11	Smim14
Fam98b	828.530904401205	1.07910866575681	0.156139949577066	6.91116314998035	4.8069581733176e-12	8.64234527113408e-11	Fam98b
Zbtb4	713.041972973797	-1.4198929172826	0.20546185239389	-6.91073744706889	4.82140680237435e-12	8.65813616379376e-11	Zbtb4
Epha4	53.1363270332149	9.64602060514181	1.39612416303518	6.9091423675179	4.87592440143316e-12	8.74576017637342e-11	Epha4
Pnp	9319.97417062708	2.06058128890211	0.298509337080688	6.90290397296728	5.09500733051587e-12	9.12800727138846e-11	Pnp
Chn2	44.4021939003664	-5.07323392275253	0.735141751946641	-6.90102814772622	5.16275008729051e-12	9.23854178383765e-11	Chn2
Gpat4	1699.25252203932	1.28065863073039	0.185648110828457	6.89831221559669	5.26239918575582e-12	9.40584612359303e-11	Gpat4
Clec4a1	3011.30201367833	1.76028411624668	0.255220076038725	6.89712245042818	5.30664391528668e-12	9.47384723287511e-11	Clec4a1
Bysl	452.917459094288	1.31511830178931	0.190739045560002	6.89485625729214	5.39192959270785e-12	9.61487374979712e-11	Bysl
Gnl3	539.067352758462	1.43471596583456	0.208132190170149	6.89329202110288	5.45158012281092e-12	9.70991228867092e-11	Gnl3
Psma3	1516.89744361185	1.1490902905461	0.166820748270377	6.88817369817634	5.65131835314524e-12	1.00539519293091e-10	Psma3
Calcr	28.9703311642606	8.99621836077763	1.30872139760291	6.87405155692828	6.24036375076532e-12	1.10889812603716e-10	Calcr
Nploc4	2042.47211109112	1.43441665906761	0.20882801504546	6.86888997510873	6.47033836040527e-12	1.14842869713953e-10	Nploc4
H1f2	396.85101762794	-2.68613280076327	0.391160444268527	-6.86708699747582	6.55261133125463e-12	1.16168220840178e-10	H1f2
Psmd2	5871.89593743963	1.04574011797598	0.152392906730476	6.86213118715221	6.78407169819948e-12	1.20132310187583e-10	Psmd2
Uspl1	544.30204290248	1.16750369385188	0.170158504322235	6.86127148626639	6.82503136344204e-12	1.20717742240881e-10	Uspl1
Kank2	164.161507225446	-2.88843073688579	0.421015881036079	-6.86062181259681	6.85614515008565e-12	1.21127873044635e-10	Kank2
Oxct1	1248.39461513194	-1.09040962845812	0.158957718774855	-6.85974633293878	6.89829306082675e-12	1.21731772004104e-10	Oxct1
Srprb	1378.98829560735	1.47650675032024	0.215267239183953	6.8589477707684	6.93695932691547e-12	1.22272909381687e-10	Srprb
Gk	987.105972396506	2.04148302479428	0.29766888440098	6.85823454104886	6.97167331407854e-12	1.22743216112613e-10	Gk
Angptl4	64.5538101312321	-4.24347622091583	0.618829240188954	-6.85726521199956	7.01912507959303e-12	1.23436443574615e-10	Angptl4
Rrp12	385.293244629992	1.8492827930802	0.269956178077239	6.85030735822274	7.36914859504124e-12	1.29442906700483e-10	Rrp12
Mettl7a1	239.485126241669	-2.26210537236425	0.330443522258368	-6.84566414528031	7.61218788898258e-12	1.335585020889e-10	Mettl7a1
Jag2	31.3803645535552	-5.48723788445566	0.801758703217406	-6.8440016459263	7.70110356537125e-12	1.34963606291288e-10	Jag2
Sec61a1	3518.39434620757	1.41414603844235	0.206660467854461	6.84284736758772	7.76343576569754e-12	1.35900143609839e-10	Sec61a1
Nlrc3	111.812622612024	-3.25661414427401	0.476233849972072	-6.83826683984138	8.01569903750119e-12	1.40155506511548e-10	Nlrc3
Cdk20	428.866185218903	-1.52625139388258	0.223549564831426	-6.82735121865923	8.64967551726268e-12	1.51067818576924e-10	Cdk20
Ccdc88b	3603.73653720287	1.54382211419531	0.226279908013211	6.82262127358288	8.93941066237584e-12	1.55949855870351e-10	Ccdc88b
Kri1	877.065735132477	1.14321112568541	0.167749682511707	6.81498235089433	9.42753388792233e-12	1.64277734179281e-10	Kri1
Itpr1	162.46191817044	-2.65019113368439	0.389061464073965	-6.8117543843421	9.64156205230555e-12	1.67815889844343e-10	Itpr1
Serpinb6a	3805.25824834119	-1.33336252247003	0.195766863460662	-6.81097147341258	9.69418551627482e-12	1.68539866962129e-10	Serpinb6a
Hbs1l	774.701544773431	0.959550086474424	0.141024709121796	6.80412739334715	1.0166354845091e-11	1.76547994025774e-10	Hbs1l
C1qb	12402.6189334892	-1.53560478706996	0.225736214210891	-6.80265145952764	1.02710937797256e-11	1.78164421273288e-10	C1qb
Adgb	437.540279276648	1.98624669810077	0.292616070945386	6.78789340477299	1.13782665602002e-11	1.97145883869592e-10	Adgb
Cd69	377.656021373174	3.94419548212309	0.581188825174525	6.78642690856743	1.14944695213633e-11	1.98933729587174e-10	Cd69
Ypel2	165.73642868207	-2.72494332260834	0.401600677016631	-6.78520599828444	1.15920987385912e-11	2.00396439958315e-10	Ypel2
Ptprs	638.489259640437	-1.7573235521861	0.259202788814643	-6.77972470984011	1.20405088091053e-11	2.07913057198584e-10	Ptprs
Shfl	171.029286312488	-2.3057459329402	0.340297147297559	-6.77568399045096	1.23819054421292e-11	2.13566906282865e-10	Shfl
Cope	2418.73600397717	1.03409768956468	0.152641008618733	6.7747042483691	1.246610064593e-11	2.14776719358628e-10	Cope
Hyou1	4572.64448112924	1.88801603711936	0.278733146827577	6.77356123090477	1.25650360035828e-11	2.16237477710306e-10	Hyou1
Macrod1	88.8809459494823	-2.5283255713573	0.373479131072946	-6.76965688576446	1.29088166180077e-11	2.21903864517879e-10	Macrod1
Ly6i	167.69762275355	3.49141659939995	0.516471353202581	6.76013602255007	1.37862248126039e-11	2.36720323130577e-10	Ly6i
Cfl1	34028.5351869425	1.11012427460311	0.164241146192024	6.75911183245882	1.38840200659317e-11	2.38131980524768e-10	Cfl1
Cct6a	2830.37182364182	1.23636541935535	0.183219956901938	6.7479844459142	1.49913013466265e-11	2.56835277106666e-10	Cct6a
Elf1	901.981201295497	-1.42641066487816	0.211542787340171	-6.7428943468747	1.55262114846158e-11	2.65701639314556e-10	Elf1
Cd82	3233.10753731057	1.65734153391107	0.246176288028299	6.73233619364897	1.66960307882919e-11	2.85401277971674e-10	Cd82
Fam177a	1943.46492602535	1.88757301272843	0.280592930295177	6.72708685405133	1.73093431041426e-11	2.95554615997215e-10	Fam177a
Tank	1505.05300773676	1.94357109235324	0.288980875745139	6.72560454854229	1.74864882127344e-11	2.98246108110499e-10	Tank
Iqgap2	747.863002077487	-2.49677486071019	0.371541640963273	-6.7200404623206	1.81674105957289e-11	3.09514346403488e-10	Iqgap2
Hsd17b12	2939.51067552991	2.07331327414324	0.308748883395591	6.71520897935288	1.87796878378884e-11	3.19357098245181e-10	Hsd17b12
Mfng	102.521650201434	-2.79099552064362	0.415626517507941	-6.71515267451694	1.87869409319734e-11	3.19357098245181e-10	Mfng
Mamdc2	71.9336238701099	-3.98673639315124	0.594363946340187	-6.70756767414928	1.97895192757152e-11	3.36026037301645e-10	Mamdc2
Crybg1	689.401290116848	-2.29132252881847	0.341653564455099	-6.70656702344929	1.99256350596599e-11	3.37961770234986e-10	Crybg1
Ak2	1474.29141544574	1.39967960599096	0.208735620579026	6.70551390370407	2.00698780615564e-11	3.40030905251336e-10	Ak2
Tnfsfm13	182.765201095487	-1.95746039369013	0.291965074972481	-6.70443337743266	2.02189373822384e-11	3.42176966860872e-10	Tnfsfm13
Dst	2394.61311542059	3.55882615219476	0.530926874970356	6.70304390297339	2.04122102491675e-11	3.45065704676746e-10	Dst
Card11	38.4445825529259	-5.90035552795388	0.880641204717761	-6.70006751483415	2.08323267448272e-11	3.51778582667899e-10	Card11
Pccb	437.472593940632	-1.28785594380504	0.192271055251402	-6.69812698599442	2.11107786066185e-11	3.56087106695743e-10	Pccb
Wipf1	1949.28300712021	-1.24327911111046	0.185686683965276	-6.69557495756106	2.14825293927801e-11	3.6195811927284e-10	Wipf1
Themis2	1543.06497505265	-1.86015363011118	0.277880592421957	-6.69407537208129	2.17039536547353e-11	3.65286145100953e-10	Themis2
Ighm	48.3202635408562	-4.15785583030583	0.621431700444442	-6.69076879620427	2.22001175028128e-11	3.73225737819565e-10	Ighm
Sipa1l1	1237.08462734341	2.28779185043816	0.341986478569476	6.68971434194695	2.23606648674361e-11	3.75511736817757e-10	Sipa1l1
Adgre5	785.886988851569	-2.38263427167908	0.356302275463277	-6.68711494637831	2.27613098858792e-11	3.81820348711313e-10	Adgre5
Fastkd3	323.803791240239	1.62880465010836	0.243812479077232	6.68056309616705	2.38025871018411e-11	3.98849929923613e-10	Fastkd3
Snta1	180.436554885734	-2.15311187368262	0.32232037309976	-6.68003655175784	2.38882661053127e-11	3.99847187975234e-10	Snta1
Nlrp10	49.7520283785465	-3.15036786524585	0.471647680326435	-6.67949403051326	2.3976860633055e-11	4.00891011153552e-10	Nlrp10
Endod1	440.81483777065	-1.74547417543802	0.261337594772746	-6.67900145386984	2.4057577680214e-11	4.01800985911509e-10	Endod1
Eif4e	1493.34449526897	1.38072474460283	0.206762566045464	6.67782747627163	2.42510278624391e-11	4.04589746499776e-10	Eif4e
Tmem254	213.79981659805	-2.21133635835627	0.331213318049433	-6.67647174147215	2.44763234463457e-11	4.07903135122198e-10	Tmem254
Hk2	2249.25587277144	1.2161993320465	0.182204775950358	6.67490369395069	2.47394571291747e-11	4.11839198091555e-10	Hk2
Rbpj	4305.24658650631	1.73739022809527	0.260411938095569	6.67169961869283	2.52857714034807e-11	4.20475689431983e-10	Rbpj
Pmpca	1532.45027182244	1.07780750282729	0.161591099222511	6.66996825947171	2.55858754547275e-11	4.25003639890375e-10	Pmpca
Ptpn1	5601.72412534114	1.91446345015975	0.287136209816425	6.66743999784537	2.60303825094421e-11	4.31917812713675e-10	Ptpn1
Mtdh	5756.13107142864	1.70727586221518	0.256179736722088	6.66436730734597	2.65807931721439e-11	4.40572322404233e-10	Mtdh
Gab3	68.4357687747886	-2.54934704538227	0.382575637641945	-6.66364189077877	2.67123899919804e-11	4.4227382866462e-10	Gab3
Lsp1	1963.07249910236	-2.4615765441813	0.369515504756115	-6.66163263110158	2.7080225467632e-11	4.47878793935447e-10	Lsp1
Ncoa3	1630.83701297555	-1.62025892022183	0.243411331739981	-6.65646462980875	2.8049259451061e-11	4.63404089655259e-10	Ncoa3
Tfap4	38.0948132928884	-3.4989588770313	0.525745773144554	-6.65522968659087	2.82857969633658e-11	4.66807288546605e-10	Tfap4
Hspa9	4001.24508614247	1.23766587404768	0.185998411733477	6.65417442285028	2.84894652816505e-11	4.69661282021773e-10	Hspa9
Il10	157.266790928571	4.19234714517635	0.630221456505467	6.65218091497966	2.88781413300622e-11	4.75555771342683e-10	Il10
Jdp2	408.534622030694	2.21088920697263	0.332539905743166	6.64849291405102	2.96109233522956e-11	4.87098095446481e-10	Jdp2
Psmb4	2756.57466847597	1.11808147249535	0.168236842903206	6.64587764012326	3.01415585955118e-11	4.95293869308184e-10	Psmb4
Cdc42ep3	152.90426599483	-3.01113305572196	0.453196398879648	-6.64421222932445	3.04843065935336e-11	5.00387941312975e-10	Cdc42ep3
Sntb1	182.861538394528	4.31998829483567	0.650378448910082	6.64226851623881	3.0889156069313e-11	5.06489359497041e-10	Sntb1
Sqor	1946.63324536299	2.05968353555802	0.310200049210611	6.63985560543735	3.13990595182212e-11	5.14298421819352e-10	Sqor
Lztfl1	723.823504460872	1.88067872587925	0.283427811133261	6.6354770139159	3.2345477433782e-11	5.29232961609269e-10	Lztfl1
Pde10a	63.5514805606507	6.54692674970418	0.987008539888914	6.63310040908159	3.28708036645388e-11	5.37253071231532e-10	Pde10a
Arl8a	2642.41564094668	1.04790118142312	0.158008587514223	6.63192550423121	3.3133580553646e-11	5.40969420962412e-10	Arl8a
Celf2	1390.24679440364	-2.84052935253846	0.428399630194486	-6.6305597678712	3.3441622941088e-11	5.45416095822525e-10	Celf2
Trim12a	378.291568437107	-1.81433222217714	0.273873519643372	-6.62470845863339	3.4793419088809e-11	5.66858241487398e-10	Trim12a
St3gal3	696.199491512008	2.60443424607767	0.393469536699864	6.61915092060687	3.61267875665495e-11	5.87954811067102e-10	St3gal3
Timm23	1241.86705797491	1.12978308904831	0.170775116149377	6.61561891757165	3.7000040779884e-11	6.01526194891689e-10	Timm23
Mtss1	933.294323757927	-2.1496272110244	0.325048787457191	-6.61324482346362	3.75985855073369e-11	6.10607421597368e-10	Mtss1
Tut4	333.851974318818	-1.90979395878189	0.288813404624314	-6.61255304706557	3.77747682825181e-11	6.12817419207474e-10	Tut4
Galnt12	86.8729796672861	-2.98693767188519	0.452230726614389	-6.60489766860117	3.9779202288324e-11	6.44650868897315e-10	Galnt12
Atf6b	2924.45525566655	1.28716244660201	0.19495801531267	6.60225456510566	4.04951357221736e-11	6.55557906892221e-10	Atf6b
Mllt11	273.951218190288	1.84698135240819	0.27995335448881	6.59746105125528	4.18258520747817e-11	6.7638377926647e-10	Mllt11
Ipo4	888.168194339477	1.22804659277623	0.186177668211992	6.59610040543591	4.22113109500448e-11	6.81895617271231e-10	Ipo4
Cav1	3838.40913066223	2.41398894674965	0.366383618682825	6.58869235319009	4.43717125080632e-11	7.16038553905198e-10	Cav1
Mafg	4856.15167151801	1.60386493652376	0.243444809693551	6.58820756352419	4.45168024139694e-11	7.17622124989748e-10	Mafg
Tiparp	719.692964203336	1.50275851123005	0.228749609690921	6.5694473239125	5.05023562499591e-11	8.13252906440332e-10	Tiparp
Padi4	44.9601808634324	-3.50242422590389	0.533456126507519	-6.56553379344219	5.18467929996275e-11	8.34023884863482e-10	Padi4
Traf5	421.754683610245	2.38139543902964	0.362870984218614	6.56265048074208	5.28596511104947e-11	8.49422910904921e-10	Traf5
Tmem94	406.32879448927	-1.35199488402996	0.206069840064198	-6.5608576374338	5.34991788710614e-11	8.58796692760043e-10	Tmem94
Acer3	548.975768446385	-1.53071615062047	0.233510551764553	-6.55523332480442	5.55549444577643e-11	8.9086113452629e-10	Acer3
Rgs2	1236.61778521777	-5.97816187007129	0.9120600854278	-6.55457021482006	5.58023546143997e-11	8.93890548445762e-10	Rgs2
Tpi1	10770.2664445519	2.02954615676384	0.309938126844586	6.54823005296644	5.82229829187864e-11	9.31689659649103e-10	Tpi1
Nfe2l1	5038.27362799165	1.53729761709625	0.235015501997445	6.54126048720378	6.10024709486145e-11	9.75146193553062e-10	Nfe2l1
Acat3	58.3075369717329	4.25467971114498	0.650663367514064	6.53898762950262	6.19366474036028e-11	9.89044770764742e-10	Acat3
Patz1	258.810290172713	-1.34153719969311	0.20523181831849	-6.5366920718465	6.28943523808185e-11	1.00328965875122e-09	Patz1
Psme2b	564.368225470257	1.78252649160806	0.273094133796514	6.52715042548753	6.70327182085591e-11	1.0681897806707e-09	Psme2b
Afg3l1	1323.48401447806	0.934188798265445	0.143246120708351	6.52156437916706	6.95778451586171e-11	1.10759232261874e-09	Afg3l1
Slc37a1	47.0500540128843	-3.9763172631959	0.609769821437929	-6.52101354215784	6.98338788675782e-11	1.11051127664342e-09	Slc37a1
Lpar5	59.514432800775	-3.79390521761522	0.581915279627222	-6.51968654276549	7.04544689483702e-11	1.1192153788659e-09	Lpar5
Gpr31c	155.646161702916	2.61597015535574	0.401463525809898	6.51608424471035	7.21664546075333e-11	1.14367489286546e-09	Gpr31c
Prkag2	172.409876474692	-2.30775633191496	0.354164760419603	-6.51605294999087	7.21815041694165e-11	1.14367489286546e-09	Prkag2
Thbd	113.938698818613	-2.90811101005372	0.446304771660995	-6.51597561735832	7.22187064268528e-11	1.14367489286546e-09	Thbd
Selenos	1418.65623191999	1.47549537462386	0.226553102132953	6.51280146125728	7.3761978154345e-11	1.16690533142309e-09	Selenos
Fxyd5	4993.37655570246	-1.22399378855379	0.187971367163409	-6.51159698960817	7.43559927529346e-11	1.1750861233199e-09	Fxyd5
Mdh2	2105.61026090995	1.01236777971618	0.15550307428161	6.5102750179898	7.50133405349858e-11	1.18424986575997e-09	Mdh2
Mcm6	606.763401783959	-2.39867632318556	0.368616906627347	-6.5072336077371	7.65473277692233e-11	1.2072200856236e-09	Mcm6
Ptgr2	436.873760078344	-1.40905177507796	0.216582192058296	-6.50585240497841	7.72540493509714e-11	1.21710967235211e-09	Ptgr2
Mogs	927.221413555411	1.11849584806052	0.171982481545834	6.5035452332535	7.84488181535086e-11	1.23465997839539e-09	Mogs
Mfsd1	6109.07015944048	1.02628430843156	0.157934161320418	6.49817810061646	8.12985263667222e-11	1.2781934978768e-09	Mfsd1
Eif4a1	11194.5817708651	1.08180003140432	0.166637332051069	6.49194282030861	8.47364219833348e-11	1.33087564311338e-09	Eif4a1
Tbrg4	528.998698856767	1.1681359289146	0.179979921165008	6.49036804413105	8.56269350213393e-11	1.34284602322933e-09	Tbrg4
Gm10053	424.932970103463	1.69791066643214	0.261608040754954	6.49028470811628	8.56743143992015e-11	1.34284602322933e-09	Gm10053
Ptpn23	1661.06068260956	1.57864098952593	0.243393175693774	6.48597063178182	8.81623395015804e-11	1.38042712322044e-09	Ptpn23
Cpeb3	68.8833821329951	-2.26358988103557	0.349080004844815	-6.48444439561029	8.90593613207969e-11	1.39304519928804e-09	Cpeb3
Eif1a	1462.65216913855	1.46491841281472	0.22611143642329	6.47874533012266	9.24884557544959e-11	1.44520304789387e-09	Eif1a
Tmem268	924.068962104883	1.4750382646995	0.227693437552556	6.47817644880095	9.28377515544462e-11	1.44917928422375e-09	Tmem268
Psma2	1800.20740876561	1.09950568454143	0.169750340548008	6.47719280557481	9.34447585569244e-11	1.45716612272135e-09	Psma2
Cd84	4095.54052934508	-0.99053695144204	0.152957233995724	-6.47590784408231	9.42435574982224e-11	1.46812440946772e-09	Cd84
Ly86	799.967540421485	-3.34357339814114	0.51635110347688	-6.47538733940335	9.45690267385859e-11	1.47169436519253e-09	Ly86
Frmd4b	707.739160778228	-2.62090408698039	0.405094694932552	-6.46985536904345	9.8096765497426e-11	1.5250404581197e-09	Frmd4b
Slamf1	201.737915685206	11.7706336685611	1.81973132626452	6.46833601129648	9.90879709970608e-11	1.53888452517996e-09	Slamf1
Suco	743.743694381284	1.48566739320456	0.229735089330772	6.46687189811697	1.00052396580331e-10	1.55228499953363e-09	Suco
Atp8a1	506.711046229434	-1.82796250925326	0.282749760507431	-6.46494803734844	1.01333624469109e-10	1.57056840683257e-09	Atp8a1
Esrra	1585.75535834555	1.14459818139253	0.177071908072312	6.46403031318274	1.01950435458896e-10	1.57852741102619e-09	Esrra
Cnnm3	278.532636694361	-1.64919758259613	0.255273215140246	-6.46051949355541	1.04344150278443e-10	1.61395476169551e-09	Cnnm3
Asb1	215.352149326666	1.33560330399042	0.206742902253203	6.46021357654481	1.04555311223934e-10	1.6155857089223e-09	Asb1
Cyp4v3	3250.77003311867	1.52192859376695	0.235612747966426	6.45944927387296	1.05084702776287e-10	1.62212568467395e-09	Cyp4v3
Lifr	52.0082832505327	-3.92670185013527	0.608415642180729	-6.45397911871708	1.08950829226458e-10	1.67843209172787e-09	Lifr
Lsr	92.2632417428345	-3.88782277996735	0.602405990477158	-6.45382489786972	1.09061818616016e-10	1.67843209172787e-09	Lsr
Zwint	1326.51386078983	1.9478222110091	0.301808966244023	6.45382486560792	1.09061841845686e-10	1.67843209172787e-09	Zwint
Gpi1	12174.661874843	1.00369918796396	0.1556669661523	6.44773398475546	1.13534810764939e-10	1.74551205041227e-09	Gpi1
Nanos1	63.390037897534	-5.39033989020387	0.836028994970774	-6.44755136799089	1.13671651300496e-10	1.74585947253687e-09	Nanos1
Gng12	3269.94658899625	1.92600011945617	0.298762728413799	6.44658766400264	1.14396459859407e-10	1.7552276100115e-09	Gng12
Gm20658	67.9916441413637	2.77434104743359	0.430386970982519	6.44615481992895	1.14723473296630e-10	1.75760966313367e-09	Gm20658
Srgn	4441.00147410353	2.34638594521394	0.36400884585058	6.44595858578969	1.14872028937708e-10	1.75760966313367e-09	Srgn
2410006H16Rik	117.802791183732	-2.97406148538813	0.461386231105096	-6.44592596156319	1.14896744763155e-10	1.75760966313367e-09	2410006H16Rik
Serpinb9b	129.455923500907	4.92467605520701	0.764160327701548	6.4445586569765	1.1593728993199e-10	1.77175366474067e-09	Serpinb9b
Vamp1	166.334542013706	-1.76411178118706	0.27374345695562	-6.4443979805262	1.16060170985763e-10	1.7718596733311e-09	Vamp1
Zfp398	79.5139674558721	-2.02357768964163	0.314040822856063	-6.44367719851859	1.16612974084658e-10	1.77852242511152e-09	Zfp398
Rrbp1	10043.2529815473	0.967621041083843	0.150309131988864	6.43753994371767	1.21425375304302e-10	1.85007236829546e-09	Rrbp1
Gm45606	279.842828247233	-1.46009086110919	0.227213189428308	-6.42608320750628	1.30933750867807e-10	1.99295774976278e-09	Gm45606
Kif5c	30.4822019881312	-8.31037548547633	1.29446983738692	-6.41990662544294	1.36357957673787e-10	2.07345503400081e-09	Kif5c
Ulk2	436.568969609483	-1.72959059280786	0.26959202253515	-6.41558521110301	1.40282921601238e-10	2.13101750289276e-09	Ulk2
Fam3c	394.512184567778	-1.32654759885937	0.206828575922147	-6.41375396482301	1.41979280101824e-10	2.15464484460385e-09	Fam3c
Gm4735	148.58938503194	1.74605952259132	0.27232002906459	6.41179250967685	1.43818492139285e-10	2.18039106832594e-09	Gm4735
Abhd14b	165.206296007216	-1.9258811617513	0.30042786180333	-6.41046123415824	1.45080042085436e-10	2.19733716863195e-09	Abhd14b
Prkra	198.060252916246	-1.68295138405206	0.262723180728131	-6.40579708036344	1.4958580657484e-10	2.26333692680862e-09	Prkra
Fam78a	216.172739329572	-1.79810222186135	0.281142079694624	-6.3957064834067	1.59806724100595e-10	2.41559481474312e-09	Fam78a
Serinc2	47.8658681836587	4.08533357407433	0.639160164094437	6.39172120475067	1.64028769706092e-10	2.47696408957361e-09	Serinc2
Piwil2	53.5469274428006	2.44818748767562	0.383048813438508	6.3913198573806	1.64459953620265e-10	2.48102370308478e-09	Piwil2
Vdac3	2144.46394026356	1.32646208070891	0.207734651558748	6.38536744233919	1.7098640256224e-10	2.57693708476939e-09	Vdac3
Lratd2	254.568336271642	-2.7713967051192	0.434794651692287	-6.37403586804138	1.84117500297049e-10	2.76950582379427e-09	Lratd2
Per3	85.2970465388719	-2.43399456603614	0.381861258654496	-6.3740285532301	1.84126286937245e-10	2.76950582379427e-09	Per3
Sqstm1	22323.2940183348	2.32939296421247	0.365801259400839	6.3679194763514	1.91609459007639e-10	2.8792288619024e-09	Sqstm1
Serinc5	230.782628563587	-2.09118655050665	0.328549218158573	-6.36491105420116	1.95402937725361e-10	2.93122032429283e-09	Serinc5
Snx10	2592.32338990003	1.37990077050596	0.216799463757824	6.36487169565778	1.9545305002319e-10	2.93122032429283e-09	Snx10
Emd	755.857822148218	0.909760808722107	0.143014140518192	6.36133465841708	2.00008131815621e-10	2.99630896995718e-09	Emd
Sgpp1	741.556933897882	-1.48804367007746	0.233925041646481	-6.36119869682983	2.00185280612896e-10	2.99630896995718e-09	Sgpp1
Dnajc21	396.708040773981	1.3734411692508	0.215916606626267	6.36097978155109	2.00470834628724e-10	2.99764705948743e-09	Dnajc21
Fam117a	33.9316865009609	-4.79117492529368	0.753244789266289	-6.36071433027848	2.00817624229767e-10	2.99867110249158e-09	Fam117a
Dock2	1892.08007069867	-2.62722753674349	0.413045366749345	-6.36062705997575	2.00931763444011e-10	2.99867110249158e-09	Dock2
1700025G04Rik	153.233295366042	-3.1640264928477	0.497850726732443	-6.35537184732909	2.07923030401868e-10	3.09737479506199e-09	1700025G04Rik
Lrrc59	5369.77632853216	2.29191643141359	0.360627817137934	6.35535120280798	2.0795095797236e-10	3.09737479506199e-09	Lrrc59
Snrnp35	237.674669945333	1.39440556011829	0.219453606811654	6.35398789009212	2.09803358851592e-10	3.12192300873421e-09	Snrnp35
Eif2b3	252.534150079108	1.49414496042986	0.235231504883595	6.3518063244515	2.12801145595292e-10	3.16345049317827e-09	Eif2b3
Elp5	852.808790419461	1.46505011738551	0.230662213828987	6.35149595187574	2.13231028125096e-10	3.16610118639248e-09	Elp5
Sting1	351.838624539812	-2.19887961337833	0.346205093056039	-6.35137858304818	2.13393811149342e-10	3.16610118639248e-09	Sting1
Nr1d2	403.571407762532	-1.55635578769723	0.245105002912233	-6.34975120542331	2.15663429038352e-10	3.19667169986818e-09	Nr1d2
Adamts10	540.292498338834	-2.47589327945566	0.389972912063915	-6.34888527603648	2.16880689412129e-10	3.21159951123658e-09	Adamts10
Prelid3b	801.763488056669	1.06687014318409	0.168052744537165	6.34842439570008	2.17531295359269e-10	3.21811544596355e-09	Prelid3b
Stard5	1335.20528457388	1.73582786252542	0.273534544839287	6.34591825886305	2.21102615430369e-10	3.26778546325619e-09	Stard5
Mafb	2164.41540965655	-1.88171466658531	0.296746681785626	-6.34114813099979	2.28059126739687e-10	3.36734258438251e-09	Mafb
Gpr31b	67.9001536282497	4.72414977150719	0.745204792523146	6.3393980002624	2.3066466350481e-10	3.40252643598505e-09	Gpr31b
Metap1	835.811895673052	1.53001913308757	0.241411609154862	6.33780263693151	2.33065106120559e-10	3.4346200113157e-09	Metap1
Snd1	3024.90093889542	1.23843894065199	0.19541658965431	6.33742991238758	2.3362942774626e-10	3.43961937843771e-09	Snd1
Fcrlb	45.5367055116581	5.5519888638862	0.87633044389453	6.33549696072684	2.36577478912348e-10	3.47966990638932e-09	Fcrlb
Lpcat1	671.876456735865	-1.12659092398577	0.177850779426357	-6.334472795787	2.3815418367893e-10	3.49949253363596e-09	Lpcat1
D2hgdh	214.742345519657	-1.38980816121569	0.219462220984012	-6.33279001271448	2.40767146428361e-10	3.53448946370626e-09	D2hgdh
Nemp2	84.0338538590113	-2.48924055033601	0.393241534587099	-6.33005502063688	2.45073793516223e-10	3.59425884118514e-09	Nemp2
Rdh13	358.129136044989	1.64297161760195	0.259744124944575	6.32534660005315	2.52664800783453e-10	3.70203594014643e-09	Rdh13
Tmem51	260.580944147706	-2.05884226159651	0.325604606212573	-6.32313616672975	2.56307250505321e-10	3.75180785653478e-09	Tmem51
Map4k4	2783.69200128971	1.34861896253659	0.213332115610508	6.32168747156117	2.58722241491008e-10	3.78353425307711e-09	Map4k4
Ncf4	4482.63396090896	1.2496662223113	0.197706696489431	6.32080877633857	2.60197848802968e-10	3.80147564570454e-09	Ncf4
Jazf1	73.3313627381613	2.9216239095853	0.462235986724961	6.32063273629043	2.60494462500464e-10	3.80217418904689e-09	Jazf1
Gpr85	473.079142388402	2.53343485271059	0.401236010322041	6.31407647254091	2.71779530788371e-10	3.96310571517928e-09	Gpr85
Gclm	6867.14180211704	2.17890871157575	0.34509671146222	6.31390749086951	2.72076615527149e-10	3.9636557087568e-09	Gclm
Pim1	3355.5720368986	2.50342702921392	0.396709031388689	6.31048660639415	2.78159486416849e-10	4.04760130674839e-09	Pim1
Evi2b	1775.9515009113	-1.50232817240682	0.238072902104684	-6.31037030726928	2.78368601844821e-10	4.04760130674839e-09	Evi2b
Atosb	1562.16387624579	1.42198083519956	0.225432318098502	6.30779493904786	2.83038867510007e-10	4.1115969327832e-09	Atosb
Pik3r5	7624.29682878116	1.54855964975983	0.245663391591798	6.30358328819692	2.90841804737e-10	4.22043291492992e-09	Pik3r5
Cyp4f18	80.6869824413943	-2.75718471545658	0.437408510558204	-6.30345466286874	2.91083385181006e-10	4.22043291492992e-09	Cyp4f18
Relb	1435.15064355661	1.87921266753478	0.298178416298634	6.3023095060398	2.93242842418568e-10	4.24771290790574e-09	Relb
Abcb6	560.316631596735	1.60320984985825	0.254421638284535	6.30138953851591	2.94988978230653e-10	4.26895981564474e-09	Abcb6
Pparg	202.849395752786	-2.81878492343671	0.447515700910483	-6.29873972623041	3.00075363522722e-10	4.33845951310714e-09	Pparg
Manf	2959.04931797839	1.84817464366036	0.293592827687059	6.29502654482531	3.07347259906227e-10	4.43939586567766e-09	Manf
Ms4a14	410.062479663456	-2.04014709238886	0.324168644806974	-6.29347447716191	3.10437570591317e-10	4.47979882320728e-09	Ms4a14
Fmnl2	536.077373493646	1.87223223428206	0.297526192398845	6.29266357757258	3.1206419281103e-10	4.49902357975298e-09	Fmnl2
Xpc	236.843627108427	-1.16783989159904	0.185720716491544	-6.28815090562184	3.21269544370316e-10	4.62737151467216e-09	Xpc
Mapkbp1	781.930070288838	2.5622676209608	0.407528465527387	6.28733410718916	3.22963827486574e-10	4.64739473790002e-09	Mapkbp1
Parl	809.985914710093	0.968587475669675	0.154064299314166	6.28690410420487	3.23859283951908e-10	4.65589612168679e-09	Parl
Igf1	3816.09733286495	-2.4220628414149	0.385289560331031	-6.2863443258985	3.25028622822809e-10	4.66831523870129e-09	Igf1
Mr1	90.752971536992	-3.07591763463374	0.489453596672397	-6.28439070740454	3.29141988072302e-10	4.72295573870509e-09	Mr1
Icam1	6480.41165351295	2.88094859035364	0.458653492971371	6.28131832527756	3.35713949807733e-10	4.81273975699979e-09	Icam1
Sbk1	93.6535444813063	-2.63197685494215	0.419090261150359	-6.28021478647022	3.38105601672772e-10	4.84248341589812e-09	Sbk1
Milr1	1792.05760039469	1.20435687368361	0.191788683373671	6.27960342861891	3.3943772355817e-10	4.85701057248685e-09	Milr1
Grpel1	755.206256511511	0.979220818217436	0.155958992771395	6.27870699096384	3.41400292237166e-10	4.88052316741663e-09	Grpel1
Klhdc10	935.380641576637	1.02947616488502	0.164015548759365	6.27669859761535	3.45837564472946e-10	4.93933613109865e-09	Klhdc10
Clcn7	7426.75256181062	1.94457101064262	0.310007168414244	6.2726646631739	3.5492077677319e-10	5.06433175597376e-09	Clcn7
Cbx8	58.7416672213123	-2.49003724749525	0.397004397122352	-6.27206465606942	3.56291559711984e-10	5.07914889507326e-09	Cbx8
Crot	276.365666688998	-1.84161542848038	0.293633571379518	-6.2718149693453	3.56863518594645e-10	5.08256131515691e-09	Crot
Ampd3	2880.03076586983	3.34034957422094	0.532910321242452	6.26812700199368	3.65416702231918e-10	5.19953262896478e-09	Ampd3
Slc22a4	366.126777449057	1.84467422374991	0.294654433236902	6.26046655224356	3.83827395040686e-10	5.45641883815047e-09	Slc22a4
Napepld	164.157882674483	1.7387690313638	0.277746770663488	6.26026731907697	3.84318105026567e-10	5.45831717566542e-09	Napepld
Usp2	129.857554532006	-2.22170754623126	0.355022468162612	-6.2579350476873	3.90108218924874e-10	5.53540742953568e-09	Usp2
Fcrls	1197.10893966182	-2.26059754597491	0.361292554963936	-6.25697240343236	3.92522836800471e-10	5.56450277549611e-09	Fcrls
9430015G10Rik	121.411809196508	-1.79088679563445	0.286306511511013	-6.25513819501645	3.97164064327515e-10	5.62507991756542e-09	9430015G10Rik
Nol10	275.361636265107	1.19844036670967	0.19163828543742	6.25365836463311	4.00947590847019e-10	5.67340841048531e-09	Nol10
Slc5a3	166.247384708074	-2.28563370408729	0.365506167897382	-6.25333826029714	4.01770627773293e-10	5.6797953132576e-09	Slc5a3
Etf1	2407.92295315203	1.10540371731646	0.17681649659109	6.2517001446581	4.06008355175587e-10	5.73439896838569e-09	Etf1
Micall1	820.984304361611	1.27582497342772	0.204111219563597	6.25063617843016	4.08784125319744e-10	5.76827239440104e-09	Micall1
Ctsl	14936.6708334482	-1.55911686050529	0.249881962570153	-6.23941337929735	4.39214887218401e-10	6.19188875241698e-09	Ctsl
Txnip	3571.94936496705	-1.70343229744928	0.273017846804213	-6.23927086594762	4.39615187565268e-10	6.19188875241698e-09	Txnip
Inpp5d	3467.37495298773	-1.37269231271405	0.22005337894777	-6.23799697726916	4.43209219299909e-10	6.23676177655728e-09	Inpp5d
Slc48a1	11422.7940217564	1.96194602063368	0.314595305943491	6.2364122527184	4.47720262130106e-10	6.29444438442711e-09	Slc48a1
Wbp1	227.535046069538	-1.35676950490743	0.217588112249833	-6.23549462734251	4.50352809874871e-10	6.32563569899612e-09	Wbp1
Tubb6	1612.55655317767	1.72185466401544	0.276177124790127	6.23460275837078	4.52925941243514e-10	6.35593593579742e-09	Tubb6
Ednrb	1174.59235897482	6.41084875361645	1.02838076105732	6.23392521173306	4.54890317170183e-10	6.3776457128392e-09	Ednrb
Mthfs	231.372647090283	-1.87129588549651	0.300536446602703	-6.22651896849731	4.76912507357708e-10	6.68027216997296e-09	Mthfs
Ube2z	2642.75461664568	1.10953963278132	0.178204821382131	6.22620434271021	4.77870719179698e-10	6.68756440522357e-09	Ube2z
Gm13012	147.668148494365	2.18569847213664	0.35110101752517	6.22526954647731	4.80728795837485e-10	6.72140664042858e-09	Gm13012
Limd1	2155.09855588351	1.16783707921993	0.187660927892591	6.22312322727269	4.87354295397886e-10	6.8078138411979e-09	Limd1
Psmd6	1008.75295055382	0.985459738156757	0.158423587520333	6.22041044254396	4.95856032061762e-10	6.92024829403456e-09	Psmd6
Dnajc1	1357.94177197823	1.69696810953666	0.272851075847139	6.21939314062796	4.99081380228694e-10	6.95890661738586e-09	Dnajc1
Bbln	540.080799353761	1.44004554797234	0.231617184390548	6.21735192818926	5.05614904480647e-10	7.04357973589175e-09	Bbln
Arhgap25	820.326096533973	-1.96248747311142	0.315699215012583	-6.21632040812392	5.08948274094868e-10	7.08355876568104e-09	Arhgap25
Tfec	1159.07362722633	3.29830902004323	0.530730205447836	6.21466233914476	5.14351336726973e-10	7.15224488431447e-09	Tfec
Rgs18	146.757084017497	-3.31044884752776	0.533040429078791	-6.21050236892713	5.28154803213293e-10	7.33751063882322e-09	Rgs18
Tcp10b	26.8070978626999	4.18675348673342	0.674875595428479	6.20374112665202	5.51364552345442e-10	7.65300008078387e-09	Tcp10b
Gsn	4697.17660680504	-1.7469879355626	0.281669197850255	-6.2022682952055	5.56550905860565e-10	7.71797726257818e-09	Gsn
Plxdc2	343.881776112411	-3.58078034585048	0.577589856815739	-6.19952082536798	5.66353234941340e-10	7.84679069480830e-09	Plxdc2
Gprc5c	40.0675550067326	-8.12851473575462	1.31160120205789	-6.19739805285405	5.74041958826454e-10	7.94611341919011e-09	Gprc5c
Clasp2	508.531048283963	-1.27029512986606	0.205017920336481	-6.19601997611339	5.79087803156078e-10	8.00870570844451e-09	Clasp2
Pf4	2862.08759378855	3.39531662537412	0.548053679307696	6.19522640494467	5.8201308271663e-10	8.04188420440827e-09	Pf4
Arhgef6	1146.50432785305	-2.06820040116529	0.333897043472515	-6.19412612839003	5.86092813111844e-10	8.0909398102757e-09	Arhgef6
Bsg	4668.03331453946	1.16716247509919	0.188503465402262	6.19172953987078	5.95075976761884e-10	8.20753707299198e-09	Bsg
Zfp120	310.525784531478	-1.46542904881691	0.236767131055766	-6.18932637432583	6.0421864357601e-10	8.32612201183821e-09	Zfp120
Zfp606	53.9195785955081	-2.11320292247839	0.341565113919406	-6.18682305762938	6.13888045002784e-10	8.45174513849779e-09	Zfp606
P2ry12	27.2874422784052	-8.01583708185279	1.29640149721934	-6.18314395582389	6.28373624739927e-10	8.64338949889789e-09	P2ry12
Mmd	313.851469629782	-2.0746052825245	0.335554070448915	-6.18262588723487	6.30439996486529e-10	8.66401441214671e-09	Mmd
Nfkbie	1379.26843498259	2.73950315512103	0.443111155667257	6.1824287655222	6.31227977379965e-10	8.66704937135725e-09	Nfkbie
Mlx	782.706245299654	1.18291836485523	0.191400787793923	6.18032129590214	6.39712729893362e-10	8.77566421744197e-09	Mlx
Eid3	54.4525563263939	3.51487063380411	0.568837115778373	6.17904587501204	6.44901561929983e-10	8.83891091427264e-09	Eid3
Nrm	113.339071889757	-2.86223631965961	0.463300290834574	-6.17792903713413	6.49478929940663e-10	8.89367115354231e-09	Nrm
Csde1	7085.57607648073	1.05006827588493	0.170092737716591	6.1735044657495	6.67926626100957e-10	9.13809731430155e-09	Csde1
Tmem65	708.546118387552	-1.32812068434767	0.215203160577839	-6.17147387975878	6.76563096502609e-10	9.24797606507413e-09	Tmem65
Ski	1532.09821060636	-1.15340335072757	0.186914362270942	-6.17075829119893	6.79632516110731e-10	9.28163012618784e-09	Ski
Tspan14	1458.94909004715	-1.05165585347766	0.170532203690498	-6.16690472953914	6.9639685821569e-10	9.50208641718944e-09	Tspan14
Nav2	414.066410100966	-3.6211332760165	0.587271199025152	-6.16603246000731	7.00247159443519e-10	9.54148651084448e-09	Nav2
Tef	571.217850834259	-1.61400769894549	0.261760641224342	-6.16596785290652	7.00533167462865e-10	9.54148651084448e-09	Tef
Smad3	118.786686951619	-1.74906013718273	0.283691248423322	-6.16536515279738	7.03206745849783e-10	9.56775831192706e-09	Smad3
Rab10	4601.62843869509	1.67025109725712	0.270913721776992	6.1652510116561	7.0371419595642e-10	9.56775831192706e-09	Rab10
Pnpla2	1052.87414264394	-1.18629852486947	0.192431548654144	-6.16478188304559	7.05803607775974e-10	9.58763620802883e-09	Pnpla2
Il15	164.088825494743	-2.99649505302092	0.486209038862294	-6.16297685463145	7.13899456305862e-10	9.68899777199484e-09	Il15
Castor2	362.819878861987	-2.71868151501122	0.441382288354756	-6.15947124916374	7.29882297969139e-10	9.89712624451143e-09	Castor2
Pgap2	1266.3054330885	1.13911909605673	0.184975700037152	6.15820940711641	7.35720322278323e-10	9.96744500448345e-09	Pgap2
Rad23b	2295.82866927914	1.29972283347947	0.211078724750347	6.15752646325071	7.38898995352908e-10	1.00016425571153e-08	Rad23b
P4ha1	2930.46621886216	1.17751527320976	0.191357700351023	6.15347734138602	7.5802211172905e-10	1.02514105411003e-08	P4ha1
Ube2o	375.023676344636	1.20737050243313	0.196307487340447	6.1504047491538	7.72854619555644e-10	1.04427624191418e-08	Ube2o
Arf1	7024.51361461881	0.731343675313607	0.118928136328355	6.14945880674026	7.77477748955339e-10	1.04959496108971e-08	Arf1
Tars	960.276699992868	1.04701321495064	0.170269663038306	6.14914716026126	7.79006766234921e-10	1.05073092688456e-08	Tars
Gnb5	68.7864867204354	-1.86137352721536	0.302754285833162	-6.14813270799111	7.84004269167827e-10	1.05648919102594e-08	Gnb5
Smpdl3a	3468.62108328084	-1.06276105395518	0.172862880981979	-6.14800035680284	7.84658573363724e-10	1.05648919102594e-08	Smpdl3a
Trpm4	469.990546930825	1.86193407173273	0.302943291673071	6.14614722593721	7.93876021442074e-10	1.06795892250685e-08	Trpm4
Csf2rb	10976.7028093348	1.70053737556857	0.276858815703428	6.14225474904216	8.13582362934121e-10	1.09350621551093e-08	Csf2rb
E2f3	369.170407386578	1.06569007718225	0.173517383236198	6.14169057478004	8.16477894709562e-10	1.09643367196411e-08	E2f3
Gapt	59.632239212074	-2.3167923357324	0.377277801884387	-6.14081274901605	8.21003188604568e-10	1.1011018605635e-08	Gapt
Dnajb14	1282.84514780654	-1.47258027674264	0.239805139557221	-6.14073693108339	8.21395184558559e-10	1.1011018605635e-08	Dnajb14
Psmc5	2050.88149473736	1.27118324700891	0.207120150729187	6.13741947624884	8.38727081982946e-10	1.12335033013702e-08	Psmc5
Sec61g	405.042156073866	1.52340995614477	0.248272926195907	6.13602932662371	8.46095445477079e-10	1.13222684744139e-08	Sec61g
Cd93	2668.54747708279	-2.30215236313923	0.375211640709098	-6.13561018199883	8.48329444966382e-10	1.13422314767946e-08	Cd93
Gclc	1644.59012796439	2.16819595567601	0.353493017783461	6.1336316323062	8.58952830146705e-10	1.1474228278236e-08	Gclc
Gpd1l	391.24881822771	-1.36605673902706	0.222864048837993	-6.12955183283101	8.81269615828038e-10	1.1762063117104e-08	Gpd1l
Acp6	185.575502328102	-1.24476448625571	0.203105257983881	-6.12866697106627	8.86183972245542e-10	1.18173328654942e-08	Acp6
Casp2	358.500441500064	-1.59687884340721	0.260810083515546	-6.12276497090279	9.19653008509953e-10	1.22529531613331e-08	Casp2
Lrch1	637.10866225865	0.979596124094776	0.16006711029147	6.11990884517754	9.36289027685676e-10	1.2463735993983e-08	Lrch1
Sptssb	16.344126823626	8.28624000627426	1.35461677065076	6.11703633515	9.53316359628775e-10	1.26793564907284e-08	Sptssb
Kdm6b	335.232297216716	2.24988377745377	0.368074803776111	6.11257210320298	9.80379876133629e-10	1.30279697974558e-08	Kdm6b
Chpf2	3288.67390233401	1.87326975191037	0.306723584996565	6.10735477655345	1.01295908131881e-09	1.34492099745561e-08	Chpf2
Idh1	2411.33461964083	-1.8217508322272	0.298427264719948	-6.10450534382904	1.0311954109699e-09	1.36794516236475e-08	Idh1
Acadm	752.494155273456	-1.02057050169102	0.16720124913244	-6.10384495921218	1.03546733851928e-09	1.37242080375123e-08	Acadm
Ostc	1333.49021663905	1.15668805340563	0.189533005571713	6.10283179922445	1.04205488188264e-09	1.37995517373748e-08	Ostc
Csta2	52.3867757615621	5.10397779360531	0.836893351319415	6.09871949103021	1.06921508400635e-09	1.41469652933204e-08	Csta2
Rmnd5a	1101.52183428764	-1.40073784456215	0.229741529900579	-6.09701626505369	1.0806652773418e-09	1.42860958203611e-08	Rmnd5a
Ptpra	2533.93447139914	-1.70803799199467	0.280190790232447	-6.09598192209555	1.08767705950061e-09	1.43663619907419e-08	Ptpra
Tfdp2	80.2561855308137	-3.65618507066272	0.600235425775223	-6.09125172167345	1.12031230183356e-09	1.47846395480315e-08	Tfdp2
Pno1	717.510255742017	1.43690054888613	0.235928779850574	6.09039961040866	1.12629193224027e-09	1.4850727617339e-08	Pno1
Selenbp1	91.8043738973665	-3.02866209963438	0.497994241544314	-6.08172112641764	1.18899240799446e-09	1.56639499818718e-08	Selenbp1
Ccsap	66.0726474455388	-3.53334976904919	0.581309986947927	-6.07825402690993	1.21498174659178e-09	1.59925504318825e-08	Ccsap
Psd	254.126757331869	2.70519943455315	0.445317238740998	6.07476917399671	1.24166195105311e-09	1.63296712013715e-08	Psd
Msra	274.707451077738	-1.44852620661405	0.238513103247732	-6.07315148262331	1.25424035558899e-09	1.64809123939045e-08	Msra
Cables2	396.00928514328	1.35359093241566	0.222906972022354	6.07244771276117	1.25975123311574e-09	1.65391051069371e-08	Cables2
Tmem199	413.367282375988	1.26200426913871	0.207878930369124	6.07086185645562	1.27225596155777e-09	1.66889404330694e-08	Tmem199
Gorasp2	1790.94288073282	1.10070371382929	0.181485680613497	6.06496176507401	1.31985047097227e-09	1.72974431190234e-08	Gorasp2
Fdps	1499.78507501453	1.49969885694331	0.247277847228919	6.06483303599356	1.32090800418141e-09	1.72974431190234e-08	Fdps
Slc16a1	442.668744330793	2.51316149811236	0.414596748179226	6.06170093988761	1.34689479287741e-09	1.76226423157128e-08	Slc16a1
Arid4a	837.819820275057	-1.51047561576087	0.249209605081113	-6.06106500296902	1.3522316526275e-09	1.76773345726719e-08	Arid4a
Abcc1	10578.1347554414	2.64827154482045	0.436990644037483	6.06024769856011	1.35912084677035e-09	1.77522092139697e-08	Abcc1
Dgkh	684.568116477488	1.91296797179092	0.315728525572248	6.05890129288674	1.3705445933849e-09	1.7886133626053e-08	Dgkh
Ubl4a	615.13652673876	1.1220881579468	0.185242373937914	6.057405409428	1.38334636763336e-09	1.80377979438336e-08	Ubl4a
Paqr7	903.827300280327	-1.629976877968	0.269126293501648	-6.05655009311835	1.39071846248903e-09	1.81184650841921e-08	Paqr7
Chd9	615.945087837067	-1.17035377970081	0.193336977937725	-6.05343991710572	1.41784970495911e-09	1.84562003332071e-08	Chd9
Eef1e1	528.55055101868	1.83100974750066	0.302905096065542	6.04482978755985	1.49567819470315e-09	1.94527269544285e-08	Eef1e1
Dner	130.121707146299	2.49355007995812	0.412667588923653	6.04251496092038	1.51730274660891e-09	1.9717194365372e-08	Dner
Nuak2	457.754979334489	-1.28539755384991	0.212807989257229	-6.04017526943594	1.53946911620143e-09	1.99882472674513e-08	Nuak2
Aldh2	7476.72678979752	-0.901224068758031	0.149209381305037	-6.03999601684298	1.54118032138774e-09	1.99934784986821e-08	Aldh2
Ube2e2	180.543030473099	2.09325169545214	0.346823679129149	6.0354924459257	1.58478643511636e-09	2.0541735624638e-08	Ube2e2
Cd300a	1874.95058428607	-2.67890437796968	0.444683755838858	-6.02429106706666	1.6985245900801e-09	2.1997332869156e-08	Cd300a
Serinc3	7381.22007987999	-1.83644847771473	0.304860016022248	-6.02390730564255	1.70255897956926e-09	2.20309113681435e-08	Serinc3
Sec13	985.718801343606	0.970272606591632	0.161085244880441	6.02334873881079	1.70844774671853e-09	2.20884081771173e-08	Sec13
Rbm7	1351.71093725638	1.15519837443139	0.191964277313212	6.01777784179368	1.76827641697198e-09	2.28426037228789e-08	Rbm7
Dkk2	23.5858656746369	-4.62473874738641	0.768638161296103	-6.01679565270091	1.77903425459209e-09	2.29621634110441e-08	Dkk2
Hspa1a	448.693253440281	2.26738828554994	0.376903539369418	6.01583176784015	1.78965359691825e-09	2.30797352473458e-08	Hspa1a
Map3k6	131.669122122003	2.54053717041205	0.422431773415421	6.0140769002091	1.80914619110916e-09	2.33114435856072e-08	Map3k6
Ficd	197.667104028721	1.63365716448897	0.271672728439398	6.01332777814463	1.81753009828225e-09	2.3399743017649e-08	Ficd
Cfh	284.807287699825	-2.13331151447866	0.354849993121259	-6.01186855243835	1.83397006246985e-09	2.35886785955685e-08	Cfh
Fbxo21	271.831395293372	-1.28366711296174	0.213526301489586	-6.011751732722	1.83529242573819e-09	2.35886785955685e-08	Fbxo21
Edem2	1607.48887868809	1.25707582115169	0.2091521295488	6.01034196430871	1.85132400901147e-09	2.37747340384145e-08	Edem2
Phgdh	495.424028834029	1.98462729369592	0.330512751950682	6.00469204889276	1.91695391251754e-09	2.45968847112452e-08	Phgdh
Tfeb	633.991210266962	-1.55622822280825	0.259348615236015	-6.00052643964198	1.96678821173031e-09	2.52151488688445e-08	Tfeb
Dcaf8	1053.89468527894	-0.996270835800343	0.166104477746103	-5.99785658592046	1.99938973971664e-09	2.56115789517647e-08	Dcaf8
Cln6	862.873907899017	-1.190353562102	0.198467651357736	-5.99772080718788	2.00106172414651e-09	2.56115789517647e-08	Cln6
Il1rl2	211.813840970889	2.97144263636884	0.495495393861962	5.9969127325463	2.01104059926214e-09	2.57177593622796e-08	Il1rl2
Cops5	942.522947333796	0.909776550132303	0.15184954783466	5.99130233250945	2.08167234950287e-09	2.65987599039322e-08	Cops5
Fam114a1	496.203285406373	2.08964986836463	0.348866461351747	5.9898273404325	2.1006392756841e-09	2.68186878955759e-08	Fam114a1
Rttn	58.2332531032339	-2.15036349353324	0.35909419691396	-5.98829920397873	2.12046712393319e-09	2.70492308747471e-08	Rttn
Stard9	987.129397346852	-2.00327084603353	0.334822947659087	-5.98307511489099	2.18963725576054e-09	2.79082873582424e-08	Stard9
Ly9	7058.76997769467	1.57130060769757	0.262715823084346	5.98098960789696	2.2178602541128e-09	2.82444503361265e-08	Ly9
Hunk	30.5195838941151	8.13630512593856	1.36044972614906	5.98059962786683	2.22317700737527e-09	2.82885853677843e-08	Hunk
Pde4a	161.377765637601	-1.72663320699761	0.2887750599047	-5.97916318523984	2.24286790173458e-09	2.85153970668118e-08	Pde4a
Slc27a4	1255.44869211043	1.2285648915312	0.205493724955646	5.9786005231857	2.25062714443436e-09	2.8572934130097e-08	Slc27a4
Tsc22d3	426.042098034835	-3.02116652237632	0.505333147758961	-5.9785639152597	2.25113288133993e-09	2.8572934130097e-08	Tsc22d3
Abcf2	1195.61050218999	1.18080389847713	0.197530992629434	5.97781584934528	2.26149165622863e-09	2.86697836429043e-08	Abcf2
Chd3	1189.06393545924	-1.05958646832659	0.177258998990668	-5.97761735291291	2.2642481031627e-09	2.86697836429043e-08	Chd3
Gm21188	968.342824540005	1.89306951201563	0.316693536139161	5.97760704273983	2.26439136611605e-09	2.86697836429043e-08	Gm21188
Nrp2	12247.9018573864	1.99051599758969	0.333134346877679	5.97511489357347	2.29928078902684e-09	2.90874246836988e-08	Nrp2
Ibtk	608.474838087467	1.13676483835354	0.190265370417736	5.97462815150083	2.30615590869903e-09	2.91502684836547e-08	Ibtk
Ltv1	494.366312272817	1.13240443820055	0.189551752058689	5.97411749509938	2.31339033618806e-09	2.92175463782033e-08	Ltv1
Abtb1	447.984421773598	-1.86396681553032	0.312044073188744	-5.97340880883475	2.3234668742541e-09	2.93205786724618e-08	Abtb1
Lbh	257.290612828144	-2.28160320884366	0.382103300889566	-5.97116853880066	2.35560240008391e-09	2.97015807574937e-08	Lbh
Slc35b1	797.75460857716	1.26226422891283	0.211425814632121	5.97024649572312	2.36895402706535e-09	2.98258242111279e-08	Slc35b1
Man1c1	1404.62081259639	-1.57702453874831	0.264148542932742	-5.97021857943715	2.36935941580351e-09	2.98258242111279e-08	Man1c1
Ndel1	1336.26450536257	1.27498928284492	0.213573069961828	5.96980360432522	2.37539348605009e-09	2.98771714023189e-08	Ndel1
Prkcsh	2560.50515192233	1.05722975007904	0.177171556275827	5.96726569604154	2.41262371630333e-09	3.03204898293975e-08	Prkcsh
4930523C07Rik	28.4697917324209	-2.83430929314218	0.475077721933303	-5.96599074696265	2.43154063897001e-09	3.05331175388166e-08	4930523C07Rik
Eif4b	4074.88124054884	-0.837033273951981	0.140347221887109	-5.96401740410128	2.46110507854147e-09	3.0878988349976e-08	Eif4b
Ezr	2307.01388942635	2.49868280407478	0.418980439644773	5.96372185344321	2.46556302894881e-09	3.09095440593895e-08	Ezr
Prpf3	434.142254914099	1.20915688521562	0.202780795299672	5.96287672818679	2.47835395307462e-09	3.10444304187593e-08	Prpf3
Rab39	60.2012003492951	-2.35886448042219	0.395609485259449	-5.96260850235984	2.48242703044525e-09	3.1069983521101e-08	Rab39
Acot1	30.4671800457145	-6.17216387170414	1.03526379594166	-5.96192380714909	2.49285388682203e-09	3.11749534356908e-08	Acot1
Coq10b	305.061107805102	1.39312327988754	0.233806613068198	5.95844258468935	2.54653083110453e-09	3.18201832877673e-08	Coq10b
Sema3c	174.763412790923	3.19084589204274	0.535530359853362	5.95829131501799	2.54888859821307e-09	3.18236238218073e-08	Sema3c
Rbl2	420.913184182515	-1.38164061577766	0.232039514042419	-5.95433334481592	2.61134070812705e-09	3.25767417972225e-08	Rbl2
Aqp9	65.1307759110434	3.20902159106579	0.53897941018202	5.95388530701398	2.61850341646681e-09	3.26394528633326e-08	Aqp9
Il12a	90.1983151566401	10.334655136543	1.73585152165392	5.95365156963204	2.62224772948667e-09	3.26594863912105e-08	Il12a
Gatm	298.647457816055	-3.44582609780063	0.578903918236415	-5.95232816578278	2.64354629888592e-09	3.28979434361357e-08	Gatm
Eef1akmt4	217.361479655191	1.22945696377998	0.206737283457124	5.94695326948591	2.7317935755331e-09	3.39684861035776e-08	Eef1akmt4
Stard7	1055.32658688983	1.2608537934345	0.212337110283657	5.93798131541937	2.88552918459612e-09	3.58509406495918e-08	Stard7
Pum3	888.895746369863	1.40420460075669	0.236495524394006	5.93755253658526	2.89308352798963e-09	3.59155990858957e-08	Pum3
Sdccag8	209.691850322002	-1.43012292009406	0.240884025317293	-5.9369770087921	2.9032536144187e-09	3.60125988113202e-08	Sdccag8
Hilpda	202.944260898063	2.88776960830263	0.486429414240556	5.93666732266017	2.90874044035909e-09	3.60513961148156e-08	Hilpda
Rasgrf1	53.7720889044239	6.82190254797197	1.14932760372995	5.93555964881784	2.92844828488316e-09	3.62662452913974e-08	Rasgrf1
Pik3r2	465.774332846774	-1.11912537163122	0.188592113469746	-5.93410483101009	2.95453017789011e-09	3.65596195777463e-08	Pik3r2
Mt1	2231.05358128129	1.81521578381308	0.306550424722093	5.92142641935234	3.19161100864114e-09	3.94613264029562e-08	Mt1
Eya4	44.3597710601707	-3.43833059934174	0.581140606956939	-5.91652099024035	3.28822526606544e-09	4.0623006076e-08	Eya4
Cxcr3	48.4901035225955	-2.92384462842948	0.494554560034173	-5.91207697736615	3.37820585591531e-09	4.17009223667994e-08	Cxcr3
Atp6v0d1	2866.756319637	0.99228123992179	0.167850730224045	5.91168854968522	3.38618353491442e-09	4.17656632611479e-08	Atp6v0d1
Chordc1	1472.54490147635	0.994519653330002	0.168234394221433	5.91151207773244	3.3898140410535e-09	4.17767243349836e-08	Chordc1
Magohb	152.17975261299	2.22704779893064	0.376778041792187	5.91076854780982	3.4051521283254e-09	4.19319378123036e-08	Magohb
Impa2	117.13097587193	-2.53111227814265	0.428311516936149	-5.90951253482165	3.43121569729697e-09	4.22188714058714e-08	Impa2
Tnfrsf9	50.717553949572	8.17434817928801	1.38338268163327	5.90895656553767	3.4428145502022e-09	4.23275076075544e-08	Tnfrsf9
Slc7a1	627.111537196752	2.11725827654171	0.358346505465253	5.90841055863738	3.45424271062171e-09	4.24338722698722e-08	Slc7a1
Tmem165	960.012211896471	1.2359640042178	0.209233279125463	5.90711004188144	3.48161203069854e-09	4.27357389985021e-08	Tmem165
Slc25a43	78.4487860389519	1.6975857271005	0.287471971818259	5.90522170340043	3.52172818857606e-09	4.3193459211733e-08	Slc25a43
Slfn9	296.116739138363	-2.51475823264562	0.426094739673852	-5.90187580013426	3.5939168532389e-09	4.40434942671988e-08	Slfn9
Gm2a	2324.92816622702	-1.46948180984669	0.248992196293461	-5.9017183338339	3.59734948210111e-09	4.40502362063054e-08	Gm2a
B4gat1	311.094141656811	-1.29876732066735	0.22032755597402	-5.89471123993448	3.75337160689664e-09	4.59239590845432e-08	B4gat1
Lrrc8c	887.864141363957	1.85343897874458	0.314447607974615	5.89426960720976	3.7634227804572e-09	4.60101015447575e-08	Lrrc8c
Dnajc12	105.897980280322	-1.88676381555312	0.320208747560064	-5.89229316790981	3.80872672525567e-09	4.65267480538427e-08	Dnajc12
Kctd9	309.555634406495	1.35077483056919	0.229391973578906	5.88850084636702	3.89714552391597e-09	4.756883218569e-08	Kctd9
Cct2	3240.33197567652	0.734671165042206	0.124787554308075	5.88737530049232	3.92377016179468e-09	4.78555910714655e-08	Cct2
Wdr19	104.971562631878	-1.99216253491878	0.338558149734605	-5.88425514636238	3.99850602775069e-09	4.87282050367512e-08	Wdr19
Zfp157	135.447663932502	-1.42920590342774	0.242987806982189	-5.88180090671177	4.05826327865857e-09	4.93829169626088e-08	Zfp157
Gbp5	2410.42425383221	5.10733207539179	0.868330527357	5.88178339294064	4.05869282194979e-09	4.93829169626088e-08	Gbp5
Dhdds	1026.34564248478	0.883205293302953	0.150231596807305	5.87895830219923	4.12856345851732e-09	5.01930841472248e-08	Dhdds
Kifc3	225.122161153118	-2.60340180317795	0.442858669600805	-5.87862896649322	4.1367844405686e-09	5.02530523217563e-08	Kifc3
Atraid	383.996686452625	-1.28665039514789	0.219071048391471	-5.87321056157406	4.27434997763542e-09	5.18829359477558e-08	Atraid
Golt1b	603.315757258484	1.07158243635348	0.182494594380828	5.87185850621588	4.30936481972239e-09	5.22664390277759e-08	Golt1b
Cstb	6492.32582018342	1.34578846915464	0.229329678629633	5.86835719300023	4.40134255999707e-09	5.333966455343e-08	Cstb
Cyfip2	1241.17739317779	2.07615133407262	0.353827222085888	5.86769814327247	4.41886784060179e-09	5.35096183360353e-08	Cyfip2
Vipas39	895.230545082473	-0.944269923976764	0.160987104739292	-5.86550037971021	4.47780242223838e-09	5.41803456980577e-08	Vipas39
Ip6k1	1483.71381880064	-0.89305723838838	0.152346704637629	-5.86200561746707	4.5730955030984e-09	5.52895929417324e-08	Ip6k1
Pdlim5	1332.02843965167	-1.63832501977773	0.279489423480362	-5.86184979515995	4.57739001249865e-09	5.52977661430864e-08	Pdlim5
Slc29a3	901.639208458202	-1.26843483770812	0.216400281236755	-5.86152120717613	4.58645886314027e-09	5.53635579356316e-08	Slc29a3
Slc7a4	29.8087571698135	-4.81142195655474	0.821117146456016	-5.85960478029364	4.63970060653727e-09	5.59620399913991e-08	Slc7a4
Srf	753.065625277125	0.920019699896582	0.157057283267977	5.85786078017666	4.68867439398966e-09	5.65081404486987e-08	Srf
P3h3	76.6378173218982	-2.13649096394596	0.364911184875427	-5.85482455045961	4.77513847577147e-09	5.74851790867929e-08	P3h3
Otud1	166.619828669335	-3.20823369670619	0.547971033961333	-5.85475052123389	4.77726589714874e-09	5.74851790867929e-08	Otud1
Sh2d3c	249.637850766203	-1.70266281980453	0.290829162908825	-5.85451198488755	4.7841271319369e-09	5.75224475454443e-08	Sh2d3c
Klhl24	1065.25067128045	-1.52331992345023	0.260250627321753	-5.85328050551411	4.81970209661197e-09	5.79046284908995e-08	Klhl24
Ago3	1534.48765839318	1.9032832160565	0.325200773392052	5.85264049714287	4.83829216934471e-09	5.80823102371766e-08	Ago3
Tgfbr2	837.629508595525	-2.48212753023562	0.424149787392105	-5.85200701265711	4.85676144553327e-09	5.82582640585867e-08	Tgfbr2
Mydgf	917.1945012359	1.14816237905639	0.196315212288653	5.84856550682473	4.95830373312731e-09	5.94296452154129e-08	Mydgf
Eml2	880.633683418401	1.079639580212	0.184604675785231	5.84838696863809	4.96362751860832e-09	5.94468305167494e-08	Eml2
Gcnt1	492.002037322816	-3.65192065947921	0.624651082404439	-5.84633687885731	5.02515864400794e-09	6.01366283459118e-08	Gcnt1
Bmpr2	792.605329538828	-1.04264326049276	0.178429811779483	-5.84343641958966	5.11348205743505e-09	6.11457220670755e-08	Bmpr2
Clk1	1661.7240835768	-1.11750305016459	0.191265573240246	-5.84267744180448	5.13684229579125e-09	6.13770320283673e-08	Clk1
Mtmr11	116.086126225516	-2.56876044869472	0.439670716469384	-5.8424642635339	5.14342227082184e-09	6.14076399552339e-08	Mtmr11
Blcap	826.271015418575	1.28686144494312	0.220268561706548	5.84223837924512	5.15040337898022e-09	6.14429855094268e-08	Blcap
Eps8	44.8592022823442	-3.15822616715873	0.540882635695601	-5.83902303148833	5.25078114701957e-09	6.25916049054236e-08	Eps8
Adss	991.239285025934	-1.00554933486896	0.172309346763953	-5.83572135669727	5.35583386427039e-09	6.37941177815901e-08	Adss
Nt5dc2	721.30847967166	-1.75367077543368	0.300620986189994	-5.83349418701378	5.42784991110784e-09	6.45630154006345e-08	Nt5dc2
Itgam	16846.3631799522	1.09435668953033	0.187599805380533	5.8334638850531	5.42883619878389e-09	6.45630154006345e-08	Itgam
Igsf6	7157.75919530606	2.10266343896729	0.36047795941116	5.83298752135078	5.44436412521956e-09	6.4697334806847e-08	Igsf6
Ttc7	910.659762037972	-1.32713018254737	0.227627571985105	-5.83026990523894	5.53377953027287e-09	6.57087947021212e-08	Ttc7
Dab2	3235.75143186383	-1.98930224658747	0.341425587862033	-5.8264591679969	5.66157109291286e-09	6.71233397751887e-08	Dab2
Atxn1	320.210992354053	-1.57705277379686	0.270671036651116	-5.82645558722861	5.66169251212003e-09	6.71233397751887e-08	Atxn1
Slc25a25	429.740110878936	1.99278187109137	0.342240530278188	5.82275240595131	5.78862808967822e-09	6.8575049974002e-08	Slc25a25
Pbx1	80.4287150631315	-2.17569600867209	0.37376149021332	-5.82108126610459	5.84681302196229e-09	6.92106867557147e-08	Pbx1
Nsfl1c	1519.05442692757	1.0307021987351	0.177082330067167	5.82046892168267	5.86827543720922e-09	6.94109792812936e-08	Nsfl1c
Nfix	86.1114953591091	-3.79551538088067	0.652479260254067	-5.8170667055421	5.98892472904576e-09	7.07832542221789e-08	Nfix
Tcf7l2	151.83437746088	-2.5106964486179	0.43197520068126	-5.81213098496934	6.16825453410141e-09	7.28464186940786e-08	Tcf7l2
Naip5	713.23426580802	-1.12255992897429	0.193181674739206	-5.81090277061598	6.21368458059541e-09	7.33262762630572e-08	Naip5
Dennd4c	1345.26428592501	-1.78894519000458	0.307940926256095	-5.80937783020378	6.27054320074476e-09	7.39401552421153e-08	Dennd4c
Polr2c	612.896537889152	0.908466619654389	0.156437718029092	5.80720961095484	6.35225914447574e-09	7.48459708911937e-08	Polr2c
Ebna1bp2	806.924936363751	1.03057620261348	0.177470261418268	5.80703603171342	6.35884560254415e-09	7.48658540046839e-08	Ebna1bp2
Rnf126	729.136430437648	1.02825820535791	0.177109311520965	5.80578286103379	6.40659460515224e-09	7.53572098895661e-08	Rnf126
Agpat5	964.329645158973	1.37853210520748	0.237445322959064	5.80568228520189	6.41044188302814e-09	7.53572098895661e-08	Agpat5
Inhba	1067.77821590258	2.9818072725488	0.513625885289665	5.80540692739264	6.42098651167499e-09	7.54231482485912e-08	Inhba
2010016I18Rik	41.3286745425278	3.85650835882717	0.664495758816492	5.80366135924758	6.48822530829891e-09	7.6154423319066e-08	2010016I18Rik
Il20rb	67.7214724215554	2.73595078689368	0.471539831813229	5.80216262192109	6.54650226307478e-09	7.67794685988555e-08	Il20rb
Nqo1	388.74107739316	2.95076104627215	0.508596570935958	5.80177141352317	6.56179761797888e-09	7.6899839875731e-08	Nqo1
Pwwp2b	545.697207881611	-1.16454354456605	0.200774259222136	-5.80026318651539	6.62109181928144e-09	7.75352683388958e-08	Pwwp2b
Fam162a	446.789277983965	2.42216367698977	0.418036679814161	5.79414150467979	6.86715411773506e-09	8.03551678615828e-08	Fam162a
Tpbgl	24.6570256389656	-5.92839784671668	1.02321046118692	-5.79391833019355	6.87629065853773e-09	8.04005155652437e-08	Tpbgl
Gsta3	218.763405204894	3.14069874233107	0.542155521683214	5.79298488481725	6.91463327847664e-09	8.07701288609927e-08	Gsta3
Mdh1	1163.48448488214	-1.40245409815367	0.242099140163978	-5.79289169388939	6.91847262655669e-09	8.07701288609927e-08	Mdh1
Nherf1	2430.683024235	1.33762975114769	0.230922245060825	5.79255476576265	6.93237094398474e-09	8.08706051648663e-08	Nherf1
Cdr2	247.531571954859	1.81901231928848	0.314116349319069	5.79088711310849	7.0015625515022e-09	8.16154682776938e-08	Cdr2
Rab19	41.2897647193152	-5.69780351622441	0.984776697861372	-5.78588377304039	7.21320770611603e-09	8.40184757354155e-08	Rab19
Zfp90	234.435151137712	-1.57270380042591	0.27196599361794	-5.78272224223466	7.35013686484417e-09	8.55482037841193e-08	Zfp90
A930007I19Rik	40.6970803298004	3.6601104054362	0.63338400215884	5.77865938034588	7.52981934172154e-09	8.75728304263231e-08	A930007I19Rik
Nipal3	265.784270491159	-2.03088256646699	0.351725702454129	-5.77405220118041	7.73874443321572e-09	8.99342147744507e-08	Nipal3
Tlr2	6239.70180092287	1.52047533624602	0.263347414394592	5.77364824234721	7.75732951507395e-09	9.00816942624317e-08	Tlr2
Rrp9	375.227898502613	1.61499506954773	0.279762407956581	5.77273795054828	7.79936887259716e-09	9.05011048679042e-08	Rrp9
Bambi	73.5747228909377	-2.8203293431625	0.488596860827468	-5.77230344539279	7.8195133397017e-09	9.06660112726262e-08	Bambi
E2f4	1021.3819810104	1.00239578089396	0.173733249337764	5.76974059205642	7.93936525928647e-09	9.19858831633176e-08	E2f4
Txndc11	695.666592324959	1.53039873400229	0.265455384718048	5.76518248302929	8.15695339086163e-09	9.44352740296571e-08	Txndc11
Zfp385a	676.147771308866	-1.69260367759229	0.293620727978389	-5.76459192525697	8.1855653534478e-09	9.4690443582746e-08	Zfp385a
Wtap	1768.55421635761	0.74526336549363	0.129285624494259	5.76447202393122	8.191386364114e-09	9.4690443582746e-08	Wtap
Wdr1	8053.52932346793	1.36856527431943	0.237600636373108	5.7599394311821	8.41441245266921e-09	9.71950499634852e-08	Wdr1
Larp1	4359.83767714285	1.14902609295491	0.199567374616378	5.75758485155021	8.53258826196564e-09	9.848565998441e-08	Larp1
Ing4	856.161442283727	-1.3457434040258	0.233832040397957	-5.75517111228852	8.65540774454265e-09	9.9827880114793e-08	Ing4
Sstr5	21.0525007273209	8.76182421233906	1.52292486822508	5.753287240329	8.75245827134572e-09	1.0087109148017e-07	Sstr5
Tmem260	324.741246955307	-1.41929997551841	0.246721263024384	-5.7526455487468	8.78575690532061e-09	1.01178550887046e-07	Tmem260
Kantr	89.1039450951987	-1.82035245671651	0.316519790882437	-5.75114893018691	8.86389868164237e-09	1.020015810639e-07	Kantr
Rhou	46.0092683525515	2.6473057747724	0.460408382281106	5.7499078571425	8.92920994469135e-09	1.02635503579158e-07	Rhou
Mdp1	295.088211155805	-1.52490757947979	0.265208369755216	-5.74984711412864	8.93241851591942e-09	1.02635503579158e-07	Mdp1
Inppl1	2187.21047870604	-1.51538267448346	0.263572116544578	-5.7494043541103	8.9558398970778e-09	1.028273067672e-07	Inppl1
Eef2k	114.49240719858	-3.08577541484616	0.536868817294408	-5.74772703394689	9.04511046532059e-09	1.03774307906178e-07	Eef2k
Dusp22	257.058956754023	-1.76867012254455	0.307801678663172	-5.746135401945	9.13062005751912e-09	1.04676770982001e-07	Dusp22
Ltc4s	39.7546986192521	-3.37054846733897	0.586613351092803	-5.74577523859621	9.15007839775893e-09	1.04821212949439e-07	Ltc4s
Csnk1e	586.865170248567	-1.49246237170588	0.259759415993656	-5.7455563872315	9.16192183922757e-09	1.04878269323652e-07	Csnk1e
Phactr2	271.738371648488	-1.70672391798714	0.297067388980124	-5.74524158927904	9.1789836995611e-09	1.04994931808902e-07	Phactr2
Atic	1509.27743764269	1.13905618052978	0.198376954730404	5.74187753853652	9.36325279451831e-09	1.07022609727621e-07	Atic
Ctsf	112.734276456235	-2.11161015843732	0.367974918487657	-5.73846219496657	9.55400840014003e-09	1.09121342579178e-07	Ctsf
Comt	676.42554088254	-1.17186554584645	0.20426945376283	-5.73686140663528	9.64471160011008e-09	1.10075043071607e-07	Comt
Rmi2	27.2592223014199	3.16169883693083	0.551364959701433	5.7343122396514	9.79088179345254e-09	1.11659892214583e-07	Rmi2
Eif2b1	444.564738556456	0.86497105946577	0.150846049255393	5.73413134606735	9.80133572768222e-09	1.1169575882956e-07	Eif2b1
Kitl	109.689399610213	-3.42196657045596	0.597087598353862	-5.73109637495426	9.97835485359009e-09	1.13529536178808e-07	Kitl
Akr1b10	451.371897241294	-1.43426291232826	0.250259880296916	-5.73109405561373	9.97849131354368e-09	1.13529536178808e-07	Akr1b10
Six1	77.5036738866906	3.71972488314931	0.649062823512661	5.73091655907597	9.98893982405953e-09	1.13529536178808e-07	Six1
Sirpb1c	595.545040074542	-2.27172886897591	0.396402427286477	-5.73086518295749	9.99196611441545e-09	1.13529536178808e-07	Sirpb1c
Acsf2	55.9988163245465	-1.95038090522438	0.34057647726206	-5.72670467703393	1.02400199320981e-08	1.16261504162201e-07	Acsf2
Zfp763	34.2352137136828	-2.67721630470098	0.467956782544101	-5.721075972328	1.0585154894258e-08	1.20090821896103e-07	Zfp763
Farsa	876.654359699559	0.778316391219134	0.136202765143942	5.71439493461524	1.10095043867081e-08	1.24812497060589e-07	Farsa
Pcyox1l	74.1528781190779	-1.92670509688726	0.337195159622167	-5.71391682800597	1.10404974845178e-08	1.25071076766791e-07	Pcyox1l
Tdp2	177.800983626275	-1.40281742970895	0.245540854255098	-5.71317320681607	1.10888710430564e-08	1.25526020207399e-07	Tdp2
F13a1	736.131642746956	-2.3870691567581	0.418097536299422	-5.70935953817387	1.13402102579305e-08	1.28276160741447e-07	F13a1
Gtf2e2	501.127296673393	1.21383564986912	0.212611456395092	5.70917329879663	1.13526250733715e-08	1.28321609742058e-07	Gtf2e2
Tnfrsf1a	3338.12849560984	0.730856172331119	0.128066399426958	5.70685344166295	1.15083792310984e-08	1.2998599512908e-07	Tnfrsf1a
Mib2	532.088133411906	-1.42961061404576	0.250602602486104	-5.70469181031363	1.16553778496654e-08	1.31549102140758e-07	Mib2
Ccng2	560.861843808868	-1.63626617416105	0.28694889030327	-5.70229134683782	1.18207561856634e-08	1.33317192641556e-07	Ccng2
Sra1	961.291001387152	1.08734368498654	0.190953657948284	5.69428046924886	1.23893281002696e-08	1.39626631289321e-07	Sra1
Tgfb3	32.1266021065307	-5.33879030721297	0.937602814670565	-5.69408519650061	1.24035141274447e-08	1.39683495133095e-07	Tgfb3
Tpra1	863.058857022821	-1.45329110869192	0.25530549888239	-5.69236117143487	1.25294464921511e-08	1.409977918211e-07	Tpra1
Tmem9	130.835114200395	-1.95588045820553	0.343691920784418	-5.6907955640667	1.26448828513893e-08	1.42192126368603e-07	Tmem9
Nxpe3	73.0417087973505	3.50539513204585	0.616421477732873	5.6866855855482	1.29528612652551e-08	1.45548254305609e-07	Nxpe3
Epas1	50.1864170285092	-2.7865215516643	0.490181937366354	-5.68466795540387	1.31067059042572e-08	1.47168757993283e-07	Epas1
Anxa7	2779.43421471189	0.934896854448379	0.164538053527325	5.68194915647961	1.33168253722803e-08	1.49418300542722e-07	Anxa7
Gpr31a	53.0045628129513	8.59895416712412	1.51380082807551	5.68037353900508	1.34400893027538e-08	1.5069071513183e-07	Gpr31a
Tlnrd1	1110.8492774555	1.48400763430534	0.261293670173836	5.67946262654601	1.35118568490216e-08	1.51384308186765e-07	Tlnrd1
Slc6a13	37.0055339325648	2.75781126035193	0.485836383346887	5.67641978839376	1.37543004331873e-08	1.53987706388255e-07	Slc6a13
Prxl2c	295.876790697309	-1.65452231973085	0.291585669299114	-5.67422371513604	1.39318967595405e-08	1.55861820116617e-07	Prxl2c
Cnot6l	619.644088819693	-1.63738955798628	0.288576080090739	-5.67403077022677	1.3947606233615e-08	1.55923422430215e-07	Cnot6l
Bbc3	138.033000053603	-2.22835385624111	0.393044761692582	-5.66946585586098	1.4324339280696e-08	1.60017948017249e-07	Bbc3
AI467606	386.637963540296	-1.23303866283153	0.217599575351825	-5.66654903088801	1.45702152000907e-08	1.62645747763174e-07	AI467606
Pgap1	727.497153270653	-1.87180465229561	0.330336580570444	-5.66635596052749	1.45866340817838e-08	1.62685735037175e-07	Pgap1
Dcaf13	767.265879424196	1.00858165614186	0.177997878066361	5.66625662675506	1.45950885182546e-08	1.62685735037175e-07	Dcaf13
Pip5k1a	649.736703564033	0.994360838244476	0.175589527655232	5.66298486887492	1.4876228207395e-08	1.65698629347966e-07	Pip5k1a
Psmd5	716.88840195886	1.27180081565105	0.224593610621285	5.66267585321289	1.49030519507599e-08	1.65876503941379e-07	Psmd5
Abcg3	18.1101607363538	-7.74131863840321	1.36745830772972	-5.66110030166514	1.50405479466493e-08	1.67285046376052e-07	Abcg3
Exoc6	299.099516965347	-1.19383154358539	0.210955147483531	-5.65917237776143	1.52104719546481e-08	1.69051950844314e-07	Exoc6
Tnfsf4	51.313935269842	6.18531458429889	1.09324239660289	5.65777050315554	1.53352002641975e-08	1.70314338980717e-07	Tnfsf4
Pgd	18323.5579017875	1.45885006996596	0.257940545493993	5.65576097069985	1.55157276493979e-08	1.72194153912926e-07	Pgd
Aplp2	4420.04632591333	-1.18598705530456	0.209755138771856	-5.65415017838738	1.56619228524427e-08	1.7369049711976e-07	Aplp2
Niban1	1152.99075354155	-2.38014156062545	0.421024921236427	-5.65320825578607	1.57480305760168e-08	1.7451878409187e-07	Niban1
Nfia	24.2667770475791	-7.26682217311081	1.28574448239407	-5.65184006046046	1.58739264049158e-08	1.75774756780463e-07	Nfia
Map7d1	3632.74850499535	0.754814788287023	0.133554713998753	5.65172703895776	1.58843697888902e-08	1.75774756780463e-07	Map7d1
Gpr157	148.649888522724	-1.70354902142884	0.301448167163534	-5.65121704821868	1.5931576873442e-08	1.76169578711969e-07	Gpr157
Klf10	509.599610477838	-1.49780153144813	0.26518086587399	-5.64822626440874	1.62111724271296e-08	1.79131697058131e-07	Klf10
Ro60	265.033227961216	-1.43044858694206	0.253294401505507	-5.64737545891221	1.62915774296362e-08	1.79890091242558e-07	Ro60
Isg15	4664.91387644601	2.47709920458137	0.438835519037028	5.64470991322003	1.65459992038661e-08	1.82567480024175e-07	Isg15
Gvin1	1713.45054367105	-2.19674419020063	0.389389236777076	-5.6415123550481	1.68562941969953e-08	1.85857061990247e-07	Gvin1
Ccn2	244.965657687533	-2.24971300580628	0.398797468977987	-5.64124193559128	1.6882793688615e-08	1.8601503471479e-07	Ccn2
Ctdsp1	1478.5104662055	-0.829764105687457	0.14723901895754	-5.63549058912666	1.74560677317698e-08	1.9214250287426e-07	Ctdsp1
Susd2	235.161013821171	8.5362888174766	1.5147587121925	5.63541159972664	1.74640712270872e-08	1.9214250287426e-07	Susd2
Lcp1	41004.330912917	1.63217934444317	0.289910524120419	5.62994168423227	1.80270561687284e-08	1.98193865014753e-07	Lcp1
Ifitm7	36.2839999164138	6.63603007640617	1.17880045186717	5.62947703820013	1.80756832999175e-08	1.9858561623964e-07	Ifitm7
Marchf1	1735.41162239136	2.15693576131927	0.383235199605551	5.62822977518589	1.82068452340522e-08	1.99882908668668e-07	Marchf1
Igf2bp2	806.419889763856	2.73231410039275	0.485547375505665	5.62728631278715	1.83066730192255e-08	2.00834585125487e-07	Igf2bp2
Tspyl4	36.5349184773645	-3.54481464679615	0.630060847403503	-5.62614652442605	1.84279830993443e-08	2.0192619009814e-07	Tspyl4
Pisd-ps1	39.4827724365386	-2.48091833503354	0.440965659294103	-5.62610326392535	1.84326027474745e-08	2.0192619009814e-07	Pisd-ps1
Slc1a2	128.441643252778	9.46127245527062	1.68194823668141	5.62518646467879	1.85307696123162e-08	2.02856175655743e-07	Slc1a2
Acbd5	807.470458518507	-1.13296257052383	0.201421873135681	-5.6248239224776	1.85697289525359e-08	2.03137149500826e-07	Acbd5
Cdk19	612.682081415409	-1.7026463628798	0.302755926193486	-5.62382505368917	1.86774808062084e-08	2.04169715079025e-07	Cdk19
Eif4ebp2	1563.21839777698	-1.03689071198389	0.184478310294221	-5.62066462084442	1.90224232980143e-08	2.07791760429059e-07	Eif4ebp2
Hars	961.894696769611	0.81094052842457	0.144307072104057	5.61954806927145	1.91457606612203e-08	2.08989653160549e-07	Hars
Nav1	1404.06069432789	-2.10410544604403	0.374445431942189	-5.61925788526881	1.91779420924316e-08	2.09191513958986e-07	Nav1
Rbpms	308.504027302611	2.16657202966454	0.38570325519563	5.61719923407348	1.94077594316269e-08	2.11547346386678e-07	Rbpms
Tmem97	487.876423496672	1.00160463771641	0.178317720570805	5.61696635931763	1.94339241135294e-08	2.11681559731259e-07	Tmem97
Fst	36.1844115176407	4.2696416728002	0.760228915837956	5.6162579242254	1.95137312005693e-08	2.12399458836966e-07	Fst
Foxo1	160.491319622402	-1.3933357613564	0.248143001614122	-5.6150516125501	1.96503582024885e-08	2.13734358754754e-07	Foxo1
Pwp2	545.534786215465	1.58565455697639	0.28243255435834	5.61427686896379	1.97385950650646e-08	2.14541400984578e-07	Pwp2
Slc30a6	317.577590616579	1.46736240488741	0.261426053114767	5.61291572666337	1.98945503632847e-08	2.16082813540666e-07	Slc30a6
Fam107b	351.615355388802	-1.93058866520197	0.344038204111982	-5.61155314185273	2.00518689026411e-08	2.17636832791308e-07	Fam107b
Abcg1	520.58937036921	-2.72036720337712	0.484845472817981	-5.61079221296223	2.01402475543768e-08	2.18440924858755e-07	Abcg1
Gamt	116.249095725495	-2.26003394543627	0.402993302124771	-5.6081178856331	2.04538695644239e-08	2.21685130981224e-07	Gamt
Pde1c	23.5214624633398	-5.08392112200921	0.907203725230329	-5.60394647929654	2.09525429579688e-08	2.26928959237193e-07	Pde1c
Ttc7b	559.002280983891	1.24579512022902	0.222404185528514	5.60149134454709	2.12515401438139e-08	2.30004275125895e-07	Ttc7b
4933430I17Rik	23.064002261608	6.57366334381556	1.17420527381732	5.59839364581008	2.16347060768499e-08	2.33985547251536e-07	4933430I17Rik
Cs	3250.78005193633	0.899966764234103	0.160776435559469	5.59762853991883	2.17303727592501e-08	2.34854000358458e-07	Cs
Ptgs2os	15.0178256114293	7.74758372346274	1.38447046675964	5.59606283375333	2.19274259521112e-08	2.36816200282801e-07	Ptgs2os
Slc36a4	1189.35305057089	1.2761480900451	0.228095058973918	5.59480812861897	2.2086588811777e-08	2.38366702133881e-07	Slc36a4
Ppp2r5b	434.606161755062	1.03026474782629	0.184164654906705	5.59425883510712	2.2156620657325e-08	2.38953759269754e-07	Ppp2r5b
Dstyk	590.038346091877	-0.949965667228639	0.169907369311753	-5.59107984001332	2.25661781180925e-08	2.43189777605827e-07	Dstyk
Wars1	994.963571474666	1.05589751527876	0.188857859726351	5.59096410818548	2.2581225914322e-08	2.43189777605827e-07	Wars1
Apba3	600.11439159617	1.09837395057531	0.196486196160193	5.59008201105292	2.26962392775586e-08	2.44256287774402e-07	Apba3
Ppp3cc	168.334815939894	2.27199915352919	0.406451117981473	5.58984599381212	2.27271089848918e-08	2.44416382482137e-07	Ppp3cc
Prnp	469.490254507039	-1.5272885806877	0.273465550215069	-5.58493960020393	2.33781449151711e-08	2.51241076366839e-07	Prnp
Hax1	1766.18752172485	1.34142640185461	0.240242274206021	5.58364012448645	2.35535838203382e-08	2.52948607127483e-07	Hax1
Tex261	1365.57573358805	-0.90507487525979	0.162187677911235	-5.58041700156244	2.39942628741134e-08	2.57500228400422e-07	Tex261
Tet2	989.059796233801	1.3747410679198	0.246358008665184	5.58025726611614	2.40163094424721e-08	2.57555958526217e-07	Tet2
Arsk	210.800036753298	-1.48595799790871	0.266298826519903	-5.58003960185553	2.40463829543083e-08	2.57697632754375e-07	Arsk
Sik1	160.473633801165	-2.39927227034044	0.429996636799754	-5.57974659568736	2.40869237787293e-08	2.5795120475581e-07	Sik1
Gng2	1042.78490847596	-1.51202327750803	0.271044657437671	-5.5785024202358	2.42598101062831e-08	2.59620740927324e-07	Gng2
Mxi1	371.863569504325	-2.5255267876471	0.45307012376761	-5.5742514351763	2.4859647171219e-08	2.65853833499348e-07	Mxi1
Usf1	958.411845484108	-1.62180170994737	0.291026875413327	-5.57268708480629	2.50839884352223e-08	2.68065392494452e-07	Usf1
Elmod2	219.148938350767	-1.43472291288882	0.257463771796774	-5.57252347728869	2.5107564330507e-08	2.6812983794466e-07	Elmod2
Dhcr7	187.624127969075	-1.87661767621453	0.337073163660366	-5.56738974956013	2.58583582193318e-08	2.75954909432841e-07	Dhcr7
Casp3	328.989976962262	-1.44692598983167	0.259939348064355	-5.56639847182138	2.60058186937103e-08	2.77334906683378e-07	Casp3
Ksr1	181.168140044234	1.64323488192104	0.295225255177167	5.56603763771809	2.60596979719843e-08	2.77715693450393e-07	Ksr1
Slc6a9	271.035109515849	3.79277167052316	0.681698776358443	5.56370614420597	2.64104539439006e-08	2.812575311294e-07	Slc6a9
Msn	22723.9378923818	1.69611950528177	0.30501457025732	5.56078191232265	2.68568638842037e-08	2.85812391280223e-07	Msn
Elovl1	2397.61140362157	0.907794968724712	0.163316185975486	5.55851193378332	2.72084358146329e-08	2.89352342462922e-07	Elovl1
Fcgr1	5345.166621136	-2.02878412659972	0.365112167215379	-5.55660508953388	2.75072136755241e-08	2.92326313900807e-07	Fcgr1
Ttyh3	1244.75177317438	-1.04300214067774	0.187745009008617	-5.55541873621721	2.76947038066934e-08	2.94114290183383e-07	Ttyh3
Tmem59	2097.36435719877	-0.910331002329646	0.16394341010818	-5.55271481622199	2.81266742940807e-08	2.98494330945931e-07	Tmem59
Agfg1	1435.84250318199	1.21059984625183	0.218164227339925	5.54903001749034	2.87258859964008e-08	3.0464190825607e-07	Agfg1
Ifrd2	247.272531551004	1.77535177188951	0.319951548768434	5.54881443369547	2.87613245390568e-08	3.04806214705871e-07	Ifrd2
Ankmy2	143.740806614375	-1.46742837858159	0.264477356864954	-5.54840836272755	2.88281913756382e-08	3.05303132780668e-07	Ankmy2
Ms4a6c	7331.32876161363	2.05205966312862	0.370251059084834	5.54234650456041	2.9844498607586e-08	3.15765979256855e-07	Ms4a6c
Stard8	589.526045832323	-1.3149402865971	0.237256608096614	-5.54227044357661	2.98574689193925e-08	3.15765979256855e-07	Stard8
Pafah2	395.655676590998	1.31231422358762	0.23692084819313	5.5390407116805	3.04132944253971e-08	3.21421829466749e-07	Pafah2
Fam20c	6989.97979464603	1.78962269485236	0.323111513133121	5.53871534164441	3.04698428614605e-08	3.21796916799474e-07	Fam20c
Abcc3	1827.75464539197	-2.00703000447253	0.362413384939467	-5.53795772418217	3.06019103052769e-08	3.22968503650029e-07	Abcc3
Tubb4b	2862.88305357007	1.75622591562112	0.317240272641934	5.53594882829821	3.09547941459007e-08	3.26467332048071e-07	Tubb4b
Naip6	429.253670353687	-1.09411098063638	0.19764677259958	-5.53568857333672	3.10007985308273e-08	3.26727036653864e-07	Naip6
Oas3	4196.72643421243	-1.56825100085102	0.28342174807688	-5.53327686210453	3.14302757669715e-08	3.31025137333466e-07	Oas3
Prelid1	5358.26472620208	0.936760212866046	0.169391108135903	5.53016166654085	3.19935797264506e-08	3.36725816377147e-07	Prelid1
Rffl	962.151891135439	1.91983550354271	0.347375464029107	5.52668712198352	3.26334174719133e-08	3.43223596562821e-07	Rffl
Ninj1	6357.34567825153	1.63344932074117	0.295684347012322	5.52430095554939	3.30800014126232e-08	3.47681280321669e-07	Ninj1
Map4k1	140.474530140923	-2.21328662283425	0.400722701896318	-5.52323742168945	3.32809522009684e-08	3.49552928890172e-07	Map4k1
Tjp3	83.7371274133314	-1.92220100402918	0.348052354388448	-5.52273524311197	3.33762480535246e-08	3.50313065078272e-07	Tjp3
Rars	1430.29261313979	0.96816915625797	0.175323410698783	5.5221898341993	3.34800473442179e-08	3.51161347641961e-07	Rars
Mapk11	78.6230671988509	1.70411960129348	0.308602209877519	5.52205897025115	3.35049992072329e-08	3.51182028727664e-07	Mapk11
Ltbr	1358.93408983954	0.85753573304803	0.155353946943679	5.51988378743227	3.39223931692945e-08	3.55313236746511e-07	Ltbr
Paip2	745.278375846283	-0.812426528045625	0.147247547163073	-5.5174197716576	3.44013045884138e-08	3.60082696383658e-07	Paip2
Tmem141	181.336424953765	-1.55173298988993	0.281296852329409	-5.51635390527865	3.46104947397355e-08	3.62024353602079e-07	Tmem141
Adgrg1	23.3991863108297	-4.27377907603696	0.775301656045992	-5.51240803203371	3.53957156666424e-08	3.69984491667325e-07	Adgrg1
Pygb	812.469327947714	-1.15078013505898	0.208786427151611	-5.51175740089336	3.55268385158473e-08	3.71101261926984e-07	Pygb
Ethe1	143.962989427125	-1.83565357966236	0.333057889092077	-5.51151508425876	3.55757933205921e-08	3.71358793391591e-07	Ethe1
Ggta1	3248.15378742959	1.29563351824054	0.235111622928054	5.51071657838461	3.57375775380994e-08	3.72792941936679e-07	Ggta1
Shisa9	35.0821525861057	-7.93962956686921	1.44091419141128	-5.51013350704309	3.58561633790031e-08	3.73774821799403e-07	Shisa9
Ankrd33b	742.082919299481	2.39757033736301	0.435179087509989	5.50938775822489	3.60083911069506e-08	3.75105816561976e-07	Ankrd33b
Cst7	89.7576829371952	3.78262262804713	0.687052432002473	5.50558072696483	3.67953299569491e-08	3.83042392644479e-07	Cst7
Kif3a	449.568016967859	-1.53647891448365	0.27913603081963	-5.50440912257751	3.70408468314681e-08	3.85335753082706e-07	Kif3a
Pank1	56.2823152047729	-2.22541859632386	0.404371782988454	-5.50339734359606	3.72541491474777e-08	3.87291093382146e-07	Pank1
Shb	94.1566097482346	-2.50479367561209	0.455305312868728	-5.50134954461703	3.76895157271287e-08	3.91550767737581e-07	Shb
Evi2	389.374964715754	-2.29329703921049	0.416918210819345	-5.50059215380305	3.78517853271754e-08	3.929694180502e-07	Evi2
Gtpbp4	944.681533542061	1.17386466816949	0.213416516146473	5.5003459402544	3.7904681905448e-08	3.93251424900921e-07	Gtpbp4
Trmt2b	167.086006639221	-1.11013019228683	0.20184847151893	-5.49981966141726	3.80179882671663e-08	3.94159360039916e-07	Trmt2b
Dnajb2	377.383718576612	1.39535401065866	0.2538627867761	5.49648898280362	3.87427287175019e-08	4.01400935770078e-07	Dnajb2
Setd7	443.933209761411	-1.94304779077955	0.353519798209914	-5.49629129858748	3.87861625137331e-08	4.015786826117e-07	Setd7
Ndst1	686.411190101368	-1.36742443219074	0.248830911473384	-5.49539614710212	3.89834306751825e-08	4.03347858888381e-07	Ndst1
Il2rg	2909.12891833029	1.30790536646033	0.238068353144121	5.49382288400407	3.9332497192979e-08	4.06684182749056e-07	Il2rg
Prkacb	1391.79877350607	-1.21240774734905	0.220743953686778	-5.49237126136368	3.96572620208721e-08	4.09764893984427e-07	Prkacb
Rwdd4a	386.226594806798	1.1319040723514	0.206234555501608	5.48843073168976	4.05520232847148e-08	4.18691991372498e-07	Rwdd4a
Lix1	28.374879337171	5.59032548445771	1.01858477338158	5.48832618604586	4.05760266472105e-08	4.18691991372498e-07	Lix1
Tha1	185.517095403441	1.74645454458188	0.318232374115588	5.48798515372775	4.06544224402178e-08	4.19217870264108e-07	Tha1
Zfand3	1710.61371908234	1.16896698633664	0.213038330957052	5.48712046834567	4.08538533592723e-08	4.20990281211328e-07	Zfand3
Uck2	384.628989342056	1.56578965794218	0.285398972955327	5.48631847454919	4.10396728233094e-08	4.22620134828716e-07	Uck2
Atp13a2	4049.90889511115	-1.13880612695631	0.207593950140199	-5.4857385111041	4.11745588772158e-08	4.23723642263712e-07	Atp13a2
Prkcb	1444.89311714439	1.50493444906956	0.274414465024605	5.48416589094389	4.15424806265223e-08	4.27222199821341e-07	Prkcb
Eef1g	6186.06991899973	0.970476815350937	0.177019410374724	5.48231865249456	4.19787227880186e-08	4.31418185370881e-07	Eef1g
Dld	1559.33502462284	0.794136883562732	0.144940326511637	5.47906095339844	4.27589054809762e-08	4.39140855887284e-07	Dld
Rn7sk	69.5827005685907	-3.67114145930265	0.670109939662315	-5.47841666272347	4.29148624651333e-08	4.40446560236512e-07	Rn7sk
Ncf2	5808.33828364715	1.09431793928281	0.199886837882984	5.47468733245675	4.38284772835373e-08	4.49521335467797e-07	Ncf2
Tmem218	79.8209535559579	-2.08778426122809	0.38155172571545	-5.47182497291363	4.45424638964582e-08	4.56537849272752e-07	Tmem218
Tob1	138.19416005817	-2.15682554944627	0.394188260955282	-5.47156210136594	4.46085970182536e-08	4.56909235678922e-07	Tob1
Zfp558	46.9789381093029	4.52755839533092	0.827661079384566	5.4703048241649	4.49262210343706e-08	4.59854326756364e-07	Zfp558
St13	2950.07689067042	1.23987007693465	0.22668016097218	5.4696894144469	4.50824892205204e-08	4.61144980099058e-07	St13
Ssh2	716.898583601519	-1.94896785156485	0.356429238221485	-5.46803584714271	4.55049867068371e-08	4.65155322310291e-07	Ssh2
Got1	733.361639984399	-0.962144704446443	0.176042986682176	-5.46539639311776	4.61873501249227e-08	4.71814896129057e-07	Got1
Nme2	1831.95054235213	0.935313513300487	0.171143023444706	5.46509869041011	4.62649332023284e-08	4.72291722911144e-07	Nme2
Pole4	535.883590456329	1.27284993872469	0.232953226529558	5.4639721358965	4.65596651352982e-08	4.74983179304157e-07	Pole4
Serpinb12	26.3763089590747	3.65480942799152	0.669096154208012	5.46230822730943	4.69983129712862e-08	4.79138238043493e-07	Serpinb12
9930111J21Rik1	88.4477889057605	-5.61649047656773	1.02831026866958	-5.46186364922166	4.7116191391877e-08	4.80019757900443e-07	9930111J21Rik1
Bahcc1	63.454445042394	-2.78002123364918	0.509035955517143	-5.46134551698787	4.72539341265753e-08	4.81102345984226e-07	Bahcc1
Serpinb1b	24.0687880623611	3.25721396293613	0.596601582398281	5.45961334839649	4.77172617500748e-08	4.85496134530389e-07	Serpinb1b
Gm28417	31.8094748907503	-7.27244199212368	1.3321300113105	-5.45925842851427	4.78127393177606e-08	4.86143900368608e-07	Gm28417
2010008C14Rik	33.4507490280474	-4.51352032777844	0.827179649804542	-5.45651761240132	4.85563133999619e-08	4.93376051448283e-07	2010008C14Rik
Stam2	898.725157175844	0.993881246318704	0.18223334938558	5.45389331683628	4.92787732952232e-08	5.00384195015017e-07	Stam2
2610035D17Rik	27.3855129232782	-4.48372249844591	0.822171576676657	-5.45351192578294	4.93846323433053e-08	5.01126129794417e-07	2610035D17Rik
Rab32	5299.8474690484	1.19825420628281	0.219746482200652	5.45289369041489	4.95566984026871e-08	5.02538463828709e-07	Rab32
Ids	825.8574126301	-1.46715113924415	0.269087598571023	-5.45231793302769	4.97174645651797e-08	5.03834412125382e-07	Ids
Rbm43	387.154737775106	-1.08802794986553	0.199609379421274	-5.45078569464038	5.01477713333898e-08	5.07858344278902e-07	Rbm43
Vegfc	80.2201630438106	3.75248359674665	0.688816097422849	5.44772924266183	5.10169397684017e-08	5.16318459298487e-07	Vegfc
Kctd12b	150.204611759807	-6.613216003126	1.21399919655776	-5.44746324534439	5.10932687798678e-08	5.16748731630668e-07	Kctd12b
Rai14	648.526959148623	1.70475205299983	0.31318447037728	5.44328411605527	5.23071170668573e-08	5.28675504640022e-07	Rai14
Cdkn2b	126.6821561036	4.02919698485892	0.740302830770748	5.44263349724601	5.24985894048421e-08	5.30260041827361e-07	Cdkn2b
Myd88	2515.66879758767	1.15496500023681	0.212291772547031	5.4404604869034	5.31430261943317e-08	5.36414614466167e-07	Myd88
Mospd3	359.222713457197	-1.20762213205261	0.222066437033661	-5.43811189202608	5.38481554684052e-08	5.43173275160507e-07	Mospd3
Plin2	10537.9250729713	-0.955144186678982	0.175700439272478	-5.43620830223272	5.44263239428272e-08	5.48643194257444e-07	Plin2
Zswim4	944.017827659593	1.73997752177478	0.320428770740709	5.43015384590034	5.63054918138595e-08	5.67211948516415e-07	Zswim4
Ttc30b	34.9918689646943	-2.94746710494762	0.542920328999855	-5.42891276585152	5.66983867978701e-08	5.70793641004645e-07	Ttc30b
Cdca7l	85.3574742095485	-3.03887921556289	0.55995984917246	-5.42695912939815	5.73222475368109e-08	5.76694263895684e-07	Cdca7l
Clec4n	3191.72005517325	3.07483756118483	0.566665675703107	5.42619342060843	5.75685737662795e-08	5.78791410721239e-07	Clec4n
Vav1	5400.24286259729	0.945866714606473	0.174405422308988	5.42337905601761	5.84827903575946e-08	5.87596319687548e-07	Vav1
Dtwd1	148.72715968975	1.36070135842651	0.250999986284938	5.42112124612559	5.9226371157794e-08	5.94676349562028e-07	Dtwd1
Zfp810	50.5543622660788	-2.4524584889567	0.452687025952985	-5.41755859645821	6.04183516152804e-08	6.06246388302505e-07	Zfp810
Ppfia1	1006.05634557999	1.45480714424877	0.268546929015404	5.41732928982899	6.04958633956034e-08	6.06625842789772e-07	Ppfia1
Etl4	24.6606373857191	-5.47375151107488	1.01066869505631	-5.41597017682429	6.0957261751898e-08	6.10851720716397e-07	Etl4
Hpgds	1516.31257432117	-1.42881539056393	0.263852251554709	-5.41521014941072	6.12167641601292e-08	6.13050189970573e-07	Hpgds
Gm45244	259.05298883612	3.71371604322004	0.68681296690897	5.40717229019972	6.4027546639997e-08	6.40778629831326e-07	Gm45244
Foxo4	283.0180265456	-1.34246085128071	0.24852803998636	-5.40164744128828	6.60316324117607e-08	6.60402752955843e-07	Foxo4
H2-Ab1	2104.47432354851	2.30481918193867	0.426818700587546	5.39999577986139	6.6642464653608e-08	6.66075961305714e-07	H2-Ab1
Fbxo22	845.062512442835	0.89739248176645	0.166189346449594	5.39981954883392	6.67079622627496e-08	6.66294823071464e-07	Fbxo22
Nhp2	849.760055954908	1.08397281859342	0.200769303373686	5.3990963776761	6.69773879467695e-08	6.68548950099629e-07	Nhp2
Hnrnpa1	4195.75265973491	1.01021459804544	0.18712780033207	5.39852761723676	6.71900264206118e-08	6.70233670861482e-07	Hnrnpa1
Nudt14	120.75819514948	-1.91882667010816	0.355606610929796	-5.39592519129792	6.81713478456744e-08	6.79578954845138e-07	Nudt14
Armc9	57.4502766262429	-1.81979963096297	0.337435033046628	-5.39303703747767	6.92766659896139e-08	6.90147333541903e-07	Armc9
Ppme1	529.630755861393	1.15785020214162	0.214770719273371	5.3910989638576	7.00280934789159e-08	6.97013350320369e-07	Ppme1
Plaa	935.890607893939	0.689620149226607	0.127920053067264	5.39102457113572	7.00570937110383e-08	6.97013350320369e-07	Plaa
Pkd1l2	12.6016378983085	-7.1522623419956	1.32827599568219	-5.38462064002162	7.25975988195034e-08	7.21819456837769e-07	Pkd1l2
Akr7a5	160.501351645358	-1.52609671491453	0.283455080799075	-5.38391024994993	7.28848556854447e-08	7.24204398299718e-07	Akr7a5
Cbx6	179.766676975993	-2.73483007625489	0.508003027767621	-5.3834916856163	7.30546235424472e-08	7.25419595175879e-07	Cbx6
Adamts4	41.6027983413599	3.92715072242578	0.729655216301904	5.3822005718395	7.35807099348276e-08	7.29422132941651e-07	Adamts4
Erf	557.891290920083	-0.965708672522601	0.179426623690773	-5.38219274630571	7.35839097425367e-08	7.29422132941651e-07	Erf
Tmem71	111.844364248858	-2.98278025051369	0.554198523503191	-5.38215120397468	7.36008983769157e-08	7.29422132941651e-07	Tmem71
Gm6553	50.7316123621181	6.48695651166809	1.20567068807773	5.38037175143622	7.43321783463622e-08	7.36192060589181e-07	Gm6553
Dyrk1b	113.580465205177	-2.04818208521262	0.380814675867831	-5.37842214338264	7.51414636396828e-08	7.43725289729037e-07	Dyrk1b
Mettl1	328.615589790796	2.1898735154036	0.407181632678248	5.37812450183386	7.52657635464086e-08	7.44473397097875e-07	Mettl1
Pck2	370.457116415454	-2.34722254101956	0.436524616578671	-5.37706798625992	7.57085915318023e-08	7.48369143459898e-07	Pck2
Gan	353.660385276616	-0.993208634464766	0.184797933873966	-5.37456568720159	7.67674941285097e-08	7.58345730621775e-07	Gan
Nus1	2583.5788305755	1.07123294041592	0.199535798713446	5.3686253159731	7.93390540062596e-08	7.83242521526912e-07	Nus1
Alg12	258.959350632395	1.13758385531342	0.212045243825313	5.36481665323546	8.10314869166972e-08	7.99433946456402e-07	Alg12
Ecpas	2050.12202801759	1.5648121283011	0.29174153489559	5.36369334198889	8.15372866963608e-08	8.03905042125024e-07	Ecpas
Cdc25a	336.900618544563	1.15562380054948	0.215520733401487	5.3620075540329	8.23020974265709e-08	8.10922406752325e-07	Cdc25a
Pak1	806.082008059051	-1.3970929603157	0.260563477018076	-5.36181423545704	8.23902451874424e-08	8.11267865305731e-07	Pak1
Casz1	89.7127533670979	2.00878792120617	0.374697377521531	5.36109415681925	8.27193856775752e-08	8.13984321909018e-07	Casz1
Nsmaf	306.333229053451	-1.01949303044541	0.190201278394064	-5.36007454341706	8.31876190994944e-08	8.18065119098117e-07	Nsmaf
Enpp1	122.116689920664	-2.05543415565295	0.383644418732892	-5.35765426339754	8.43093751586212e-08	8.28563261205176e-07	Enpp1
Antxr2	1132.31595986921	-1.68736074625678	0.315051128127412	-5.35583146864462	8.51638628977548e-08	8.36422977380134e-07	Antxr2
Spata2l	68.4024428501445	-1.76638729458437	0.330165477983474	-5.35000601932339	8.79513064896536e-08	8.63244615141225e-07	Spata2l
Ripor2	71.4358073201983	2.73058009948564	0.510420845195973	5.34966415495287	8.8117601884011e-08	8.6432168933983e-07	Ripor2
Axl	1791.69867053828	-1.79289137062533	0.335228107098077	-5.34827281084994	8.87975490216265e-08	8.70432420877804e-07	Axl
Styk1	16.8022895013805	7.06084672575228	1.32095596312194	5.34525519614197	9.02897522515061e-08	8.84492303786869e-07	Styk1
Hspa5	17044.9189820428	1.29737642495848	0.242781499696838	5.34380266444732	9.10166531803771e-08	8.91041956375736e-07	Hspa5
Pgpep1	513.325177915336	0.794909306474237	0.148861598047553	5.33992189322262	9.29866345473706e-08	9.09745037869986e-07	Pgpep1
Mettl6	532.171123326371	1.09023982177627	0.204181225111204	5.33956940057777	9.31676002124048e-08	9.10932352172726e-07	Mettl6
Ppard	888.856861353183	1.70260077688942	0.318871988042706	5.3394491856757	9.32293950896071e-08	9.10953718516225e-07	Ppard
2900026A02Rik	230.458354028361	-3.59538534734001	0.673488383547824	-5.33845190974211	9.37435637605551e-08	9.14924633343568e-07	2900026A02Rik
Saa1	16.9273418620424	7.82001344130366	1.46485300860086	5.33842876752043	9.37555277984575e-08	9.14924633343568e-07	Saa1
Tent4b	971.647121825609	0.891288641313711	0.16703495885506	5.33594073613717	9.50504460224994e-08	9.26969314687834e-07	Tent4b
Tle5	1998.69220199354	-1.14787475623378	0.215126407633736	-5.33581520213967	9.51162380712197e-08	9.27019355997691e-07	Tle5
Mecr	418.065164966677	1.58959122969087	0.297973576321121	5.33467178303688	9.57175341185996e-08	9.32242333273142e-07	Mecr
Prune2	123.884991323264	-3.53827883847913	0.663274170357607	-5.33456449324937	9.57741436486607e-08	9.32242333273142e-07	Prune2
Ddah2	43.205489142947	-2.60078336412312	0.487586164174794	-5.33399746591409	9.60738641270152e-08	9.34564475868266e-07	Ddah2
Cycs	1609.64052386873	1.46331502156669	0.274360375543747	5.33355087689535	9.63105620468244e-08	9.35796013668834e-07	Cycs
St3gal1	4460.5511205589	2.50206390708793	0.469119898672799	5.33352755695633	9.63229374100953e-08	9.35796013668834e-07	St3gal1
Tmem191	28.9186173029487	-3.52806302527102	0.661609709447262	-5.33254420981596	9.68461807567501e-08	9.40281660943237e-07	Tmem191
Fhod1	698.03873385726	-1.12966345121137	0.211856622307775	-5.33220740945381	9.70260254755086e-08	9.41429664328077e-07	Fhod1
Gm44597	81.6129427649862	-2.25458422889524	0.423124019412214	-5.32842411552815	9.90685724147401e-08	9.60638276422626e-07	Gm44597
Zbtb38	278.065319051941	-1.14949647303903	0.215784006527986	-5.32706983958029	9.98097939913064e-08	9.67211966883415e-07	Zbtb38
Lhpp	121.969050267539	-1.70435305289158	0.319971814221597	-5.32657245775787	1.00083366225681e-07	9.69248417402319e-07	Lhpp
Nsmce4a	236.610641797004	-1.54525391372217	0.29023166208594	-5.32420860844814	1.01393494123078e-07	9.81314361740897e-07	Nsmce4a
Zfp719	162.032662535916	1.99742454063001	0.375245511092167	5.32298050632619	1.0208068815377e-07	9.87339921750578e-07	Zfp719
Snrk	510.353125141814	-1.05076359837847	0.197440274479005	-5.32193141015007	1.02671286419403e-07	9.92424161329102e-07	Snrk
Ppp1r15b	2627.38746173031	1.18904019423407	0.223523239934112	5.31953721941649	1.0403153053347e-07	1.0049366938132e-06	Ppp1r15b
Gpr146	522.166756328622	-0.991498412519984	0.186405497674766	-5.31904061247119	1.04315850730911e-07	1.00704663984193e-06	Gpr146
Asph	910.350855537877	-1.73698061873408	0.326645252333926	-5.3176362011176	1.05123989082924e-07	1.01420757649321e-06	Asph
Rere	1362.61406308034	-1.72733693371445	0.324920496627189	-5.31618334837269	1.05966377440466e-07	1.02168970349855e-06	Rere
Kif3c	839.592797200206	1.6630965419142	0.312899387982749	5.31511599506832	1.06589405837436e-07	1.02704873897081e-06	Kif3c
Cinp	400.75441955898	1.002804671685	0.18880284820682	5.31138529534521	1.08795038957329e-07	1.04764069650026e-06	Cinp
Ahcyl2	687.701749315891	-1.20015248404762	0.226088513479267	-5.30833020032076	1.10634082875464e-07	1.06467887563152e-06	Ahcyl2
Tmem248	1222.81035108007	0.924211212254639	0.174123824404962	5.30778149063156	1.10967555447523e-07	1.06721597378795e-06	Tmem248
Utp11	979.873333171478	0.949453012961362	0.17888450985138	5.30763124068251	1.11059037795296e-07	1.06742403496083e-06	Utp11
Ankrd24	205.605127990918	2.49113607654257	0.469394162986302	5.3071304949637	1.11364452968942e-07	1.06968671921519e-06	Ankrd24
4833420G17Rik	499.695313111419	-1.20926395579369	0.227867880428163	-5.30686445813027	1.11527044798665e-07	1.07033943323373e-06	4833420G17Rik
Numa1	1809.26885594547	-1.36854395241022	0.257885446260402	-5.30679017468991	1.11572485089736e-07	1.07033943323373e-06	Numa1
Cryz	69.0439326912571	-2.02506270639407	0.381625249598257	-5.30641698505508	1.1180104200942e-07	1.07185917439646e-06	Cryz
Ulk1	516.318796271078	-1.26359431711191	0.238143911105464	-5.3060114417635	1.12049927367457e-07	1.07333019840781e-06	Ulk1
Frmd4a	714.594208213331	-1.10623435855289	0.208489869609254	-5.30593817640236	1.12094948086563e-07	1.07333019840781e-06	Frmd4a
Caprin2	23.5210640198229	-2.94515951119657	0.555758276494759	-5.29935339833727	1.16213504247627e-07	1.11206936249984e-06	Caprin2
Adcy7	3789.89364688841	-1.07385323340763	0.202774742267363	-5.2957938518385	1.18500464386678e-07	1.13324411561778e-06	Adcy7
Kdsr	180.117752300346	-1.39691657352104	0.263791480489656	-5.29553331642118	1.18669554484253e-07	1.13415142690954e-06	Kdsr
Tal1	178.293298294691	-1.12585107387457	0.212678370029462	-5.29367924777029	1.19879623905709e-07	1.1450002578294e-06	Tal1
Mmp3	48.3920920742063	9.88017141203172	1.86648809069459	5.29345537284138	1.20026542605369e-07	1.14568746039678e-06	Mmp3
Pfkfb4	484.886764889254	-0.977376681167669	0.184713711241928	-5.29130552678656	1.21446284699193e-07	1.1585156821305e-06	Pfkfb4
Rubcn	639.816234133609	-1.0162121023975	0.192065702761417	-5.29096078991176	1.21675452785034e-07	1.15997771020642e-06	Rubcn
Pcgf3	676.938632870908	1.07981626023929	0.204136648380192	5.28967370047242	1.22534764287729e-07	1.16744156349443e-06	Pcgf3
Tcf4	1441.48384686693	-1.63052517664148	0.308391541109099	-5.2871916355989	1.24208498038274e-07	1.18265063365788e-06	Tcf4
Cdk16	1352.80898766154	0.928985547445407	0.175918363871619	5.28077641810809	1.28637590365501e-07	1.22405956162241e-06	Cdk16
Hdc	445.716017477311	3.21326054619604	0.60859554737801	5.27979634428746	1.29327552034219e-07	1.2298591475961e-06	Hdc
Hk1	2482.21931614502	1.13122216898548	0.214271966688095	5.27937548933846	1.29624927017456e-07	1.23192048176664e-06	Hk1
Nol7	689.843109547075	0.871066108083279	0.165014672010163	5.27871914340824	1.30090020017619e-07	1.23557221001196e-06	Nol7
Ngp	259.841138072917	-3.00312233598292	0.568984181449761	-5.27804187513793	1.30571631037804e-07	1.2393761897638e-06	Ngp
Cplx2	11.4569223315349	7.00388817445295	1.32739240440426	5.27642628601323	1.31727464883666e-07	1.24957114733221e-06	Cplx2
Gipr	17.8826448879631	8.13764786089109	1.54335402557663	5.27270329816304	1.3442879517885e-07	1.27440499250818e-06	Gipr
Lrrc63	11.627267920092	7.14813608588869	1.35597657148714	5.27157786955647	1.35255879522368e-07	1.28132235158204e-06	Lrrc63
Carf	65.2907048039076	-1.73416610356635	0.328971230746058	-5.27148255375864	1.35326153347298e-07	1.28132235158204e-06	Carf
Pfdn6	756.213384766878	0.972691073626227	0.18459153008361	5.26942418856191	1.36852377235262e-07	1.2949709157333e-06	Pfdn6
Tcf12	673.171747647079	-1.36675614218161	0.259384322344608	-5.26923188659719	1.36995811541234e-07	1.29552598513189e-06	Tcf12
Rnaset2a	4346.29637623983	2.20240475605037	0.418402613587123	5.26384081869931	1.41076609292595e-07	1.33329173977083e-06	Rnaset2a
Cndp2	9076.36052673523	0.945417428118434	0.179631209342617	5.26310228371957	1.41644723173847e-07	1.33783353494606e-06	Cndp2
Tns1	245.323638290985	-2.15692870439957	0.409846270758574	-5.26277499221199	1.41897197358694e-07	1.33939034591449e-06	Tns1
Myadm	6143.22486703533	1.43754207367764	0.273256886540181	5.26077161999085	1.43452120903163e-07	1.35323167385317e-06	Myadm
Gfi1	50.3734468150374	4.73680843929333	0.900517250955254	5.26009738766093	1.4397912529421e-07	1.35736520218761e-06	Gfi1
Zfp362	230.209433436777	-1.12916995852891	0.214835517755422	-5.25597429292116	1.47242858394369e-07	1.38727827495854e-06	Zfp362
Nod1	696.652669645319	1.63871115171206	0.312068011837973	5.25113465510489	1.51165117323846e-07	1.42335509731547e-06	Nod1
Gm49342	2229.52456132493	2.62372363452435	0.499872278135689	5.24878803903613	1.53103109635997e-07	1.44071534572494e-06	Gm49342
Nob1	408.427273958195	0.986599384016667	0.188071046331084	5.24588661180647	1.55532539906567e-07	1.46267586144748e-06	Nob1
4931406C07Rik	329.058674209838	-1.18529956808558	0.225988077725707	-5.24496504423673	1.56311960009334e-07	1.46910170532757e-06	4931406C07Rik
Derl1	2266.30805176101	0.64951820236926	0.123853599502861	5.24424162863556	1.56926437065402e-07	1.47397038182758e-06	Derl1
Tnfaip8l3	22.0284340136841	6.98727742782046	1.33303312557297	5.24163825622648	1.59157157840024e-07	1.49400472119856e-06	Tnfaip8l3
Cxcl14	598.8916949433	-2.9714670012153	0.567082530089866	-5.23991984155183	1.60646362373171e-07	1.50705813983229e-06	Cxcl14
Rnf167	473.121076300797	-1.22165772543804	0.233182374839295	-5.23906545801321	1.61391790408706e-07	1.51312229510789e-06	Rnf167
Bivm	92.3522924257481	-1.71942669128633	0.328857531844588	-5.22848505747132	1.7090464373013e-07	1.60132726271235e-06	Bivm
Eif3b	3809.21209294156	1.05261675158063	0.201334563957196	5.22819694190421	1.71171125588131e-07	1.60284138556239e-06	Eif3b
Dip2a	780.166672381984	1.29787066617843	0.248258936454932	5.22789102665008	1.71454510326395e-07	1.60451183515491e-06	Dip2a
Psmc6	1170.78235504618	0.979799584616371	0.187471368493649	5.22639586241438	1.72846095374466e-07	1.61606701197027e-06	Psmc6
Ifit3b	360.678065818142	-3.55133231420039	0.679506903610961	-5.22633735629217	1.72900769831919e-07	1.61606701197027e-06	Ifit3b
Lilrb4a	11997.0133322607	0.8482887516397	0.162464407486962	5.22138211538903	1.77592665132355e-07	1.65890654557008e-06	Lilrb4a
Slit1	20.4874788446971	-5.64339142313408	1.08126660565926	-5.2192413911583	1.79657480918239e-07	1.67716898191358e-06	Slit1
Nudt13	208.250228234245	-1.39987912311857	0.268249224679098	-5.21857658598351	1.80303421939001e-07	1.68217148600233e-06	Nudt13
Asrgl1	60.3122820136483	-2.90934719673662	0.557664595188344	-5.21701973164358	1.81824897119244e-07	1.69521112185071e-06	Asrgl1
Iffo1	534.199755472788	-1.25152183378916	0.239896695710146	-5.2169198499562	1.81922931542675e-07	1.69521112185071e-06	Iffo1
Flnb	2565.00982858997	2.9022072480696	0.556651164114854	5.2136911501559	1.85119584697109e-07	1.72394728418112e-06	Flnb
Eif3d	2178.26427431288	0.85030743411141	0.163105219446924	5.21324478146518	1.85565772782269e-07	1.72705002415264e-06	Eif3d
Tm4sf1	152.23314413598	3.64324531651209	0.699302337713901	5.209828596344	1.89015168505193e-07	1.75808265678415e-06	Tm4sf1
Cry1	215.143502808598	1.26192462751491	0.24235094520595	5.20701343435042	1.91904204564414e-07	1.7838686460787e-06	Cry1
Coq7	289.533212350676	1.23791909864195	0.237754593052908	5.20670950136588	1.92218654024695e-07	1.78570545337714e-06	Coq7
Arhgap24	217.900682932679	-1.98508444951571	0.381405804730501	-5.20465190853181	1.94360578646305e-07	1.80450690332493e-06	Arhgap24
Yju2	219.652434445075	1.18241729217357	0.227215503568469	5.203946357548	1.95100344741138e-07	1.81027532989319e-06	Yju2
Gstm2	75.454856287326	2.50344222992041	0.481330183675853	5.20109129828918	1.98121742565505e-07	1.83719445988231e-06	Gstm2
Uba5	1035.59668672443	1.21392019177742	0.233575564700358	5.19711979861717	2.02399936040282e-07	1.87572821259406e-06	Uba5
Ttc5	506.834633231312	-0.993382809945604	0.191147913203434	-5.19693253929677	2.02603844902306e-07	1.87647997442245e-06	Ttc5
Rnf19b	2704.5572752609	0.938976159328298	0.180717048564844	5.19583606961895	2.03801794255848e-07	1.88643187148266e-06	Rnf19b
Cacna1a	198.097689300703	-2.06308935175623	0.39724982189118	-5.19343052675144	2.06454004963897e-07	1.90982451807401e-06	Cacna1a
Rnase10	16.1862834273064	7.40939742148311	1.42676125416881	5.19315856092517	2.06755948971685e-07	1.91146062443151e-06	Rnase10
Tm9sf4	2365.32603549459	1.13028986120462	0.217734158068547	5.19114626400871	2.09003355870306e-07	1.93106970036881e-06	Tm9sf4
A730020E08Rik	8.12167601382215	7.21215825847712	1.3893597017931	5.19099427539834	2.09174057904082e-07	1.9314791256134e-06	A730020E08Rik
Egln3	307.048425244654	2.24030918488508	0.431723411799573	5.18922329355894	2.11173048001641e-07	1.94875997558036e-06	Egln3
Arl5c	620.797582140936	1.06882261962555	0.206017102317211	5.18802860346926	2.12531964843571e-07	1.96011676930564e-06	Arl5c
Septin11	1192.06408928282	1.54673973592361	0.298363618938583	5.18407620012815	2.17088170288587e-07	2.00092968537405e-06	Septin11
Tcp11l1	359.623467753345	1.94534986624646	0.375263085144217	5.18396278040203	2.17220300185898e-07	2.00094070370156e-06	Tcp11l1
Rora	131.875779904633	-1.19017246954034	0.229696232715687	-5.18150626794782	2.20101191631845e-07	2.02625687380594e-06	Rora
Smyd3	71.6015979673216	-1.87826739491056	0.3625309964341	-5.18098428378657	2.20718090708452e-07	2.03012898962847e-06	Smyd3
Hdgfl3	98.0289142497694	-2.49300464867866	0.481189041459188	-5.18092565266805	2.20787487289787e-07	2.03012898962847e-06	Hdgfl3
Fhl3	1730.1703310554	1.02674485242819	0.198187520816628	5.18067357721368	2.21086087447552e-07	2.03165218783734e-06	Fhl3
Rpf2	256.350751836159	1.27444331821554	0.246042889348308	5.17976081971379	2.22170577575984e-07	2.04039108564675e-06	Rpf2
Ccr5	1367.01189988559	-3.05764967291663	0.590394962007775	-5.1789901162408	2.230902875957e-07	2.04760707209459e-06	Ccr5
Nicn1	96.4109271631569	-1.93552648814701	0.373782993723051	-5.17820906956807	2.24026093322422e-07	2.05496203970783e-06	Nicn1
Skap2	4482.11734372224	0.785974687110089	0.151869770753227	5.17532016550693	2.27520485457926e-07	2.08576368252431e-06	Skap2
Zbp1	1969.78933888154	2.5068895146864	0.48445418834337	5.17466785303046	2.28316774206809e-07	2.09180871908181e-06	Zbp1
Ticam1	578.664033040781	1.02289871720598	0.197709022497846	5.17375840658522	2.29431446183887e-07	2.10076174989944e-06	Ticam1
Fut10	31.0616505862138	-3.0525620262093	0.590091816703406	-5.17302890804803	2.30329361869457e-07	2.1077205437659e-06	Fut10
Gba	1731.25308180708	0.828021867878557	0.160117742601954	5.17133113684337	2.32432258076098e-07	2.12551497428897e-06	Gba
Tmed9	3582.95576675731	0.956221367030949	0.184911611430614	5.17123483827169	2.32552089844992e-07	2.12551497428897e-06	Tmed9
Gm20342	46.7694943879221	-2.32858929870165	0.450337356714659	-5.17076645759388	2.33135783901386e-07	2.12957624003645e-06	Gm20342
Stim2	568.609448552129	0.87439331897523	0.169230525047691	5.16687706741332	2.3803771185584e-07	2.17305395016783e-06	Stim2
Yif1b	634.825163266623	0.886561857264988	0.171694031509182	5.16361488790353	2.42225794893537e-07	2.20996692391823e-06	Yif1b
Ankrd28	709.353537655603	-1.19927474201983	0.232280467338315	-5.16304601829948	2.42963378988185e-07	2.21537372177652e-06	Ankrd28
Galnt7	618.748323539257	-1.57467810339154	0.305053932949678	-5.16196624041329	2.44369368090748e-07	2.22686504660871e-06	Galnt7
Itgb1	11474.1890783963	0.998969548103795	0.193624536015513	5.15931280539651	2.47857902177509e-07	2.25730897561186e-06	Itgb1
Copg1	1913.74922104693	1.04031818936834	0.201717681184509	5.1572979783402	2.50538928406637e-07	2.28036682782027e-06	Copg1
Rab3d	444.553307762627	-1.3373336334081	0.25931706608824	-5.15713698902114	2.50754353050406e-07	2.2809690614978e-06	Rab3d
Sft2d2	1374.36540996911	-1.05268580945767	0.204139170993399	-5.1567065954809	2.51331154568078e-07	2.28485586205198e-06	Sft2d2
Kpnb1	3673.56216189944	0.939420940302822	0.182227625063798	5.15520596821657	2.53352295586537e-07	2.30186074979397e-06	Kpnb1
Mvd	529.357688520403	1.08223165712269	0.210119078824658	5.15056349559673	2.597049880817e-07	2.35817684365094e-06	Mvd
Hnrnpd	2401.17413143561	1.0854014499645	0.210761102274782	5.1499135193808	2.6060659360062e-07	2.36495841057285e-06	Hnrnpd
Cldnd1	473.326694883946	1.46834545437603	0.285129879653472	5.14974248283117	2.60844346593604e-07	2.36571116002579e-06	Cldnd1
Wls	841.72554777651	-1.10571555857395	0.214827340885971	-5.14699643915833	2.64690349400868e-07	2.39916839830609e-06	Wls
Cybc1	2027.53062818147	0.953314539163081	0.185456774932171	5.1403597388758	2.74212956613144e-07	2.4840085376183e-06	Cybc1
Gm26740	52.3524652222411	-2.5995855594938	0.505741109022072	-5.14015078687295	2.74518078626974e-07	2.48529933505771e-06	Gm26740
Syt7	51.0589229355779	7.27052641243211	1.41453930600097	5.13985463789375	2.74951091731657e-07	2.48774575715996e-06	Syt7
Jmjd1c	1015.53128016247	-1.66959123984863	0.324876501907666	-5.13915666428578	2.75974242203067e-07	2.49552566233566e-06	Jmjd1c
Rras	1089.18303709009	1.00236651477014	0.195052648109919	5.13895363371469	2.76272551811296e-07	2.49674579348328e-06	Rras
Zfand1	115.465497994497	-1.5487019351627	0.301380482060856	-5.13869353639824	2.76655163731687e-07	2.49872589370428e-06	Zfand1
Hdac1	1574.9512457387	0.698782273269321	0.135992246738278	5.13839788686008	2.77090695631682e-07	2.50118134119513e-06	Hdac1
2210406H18Rik	234.582260691943	1.61850416639798	0.315017803523816	5.13781807978234	2.77946753657143e-07	2.50742756162246e-06	2210406H18Rik
Ccr9	21.9731799916305	3.58079096007619	0.697410506121499	5.13440925917506	2.83031606293086e-07	2.55136024991923e-06	Ccr9
Pcmtd1	591.147147463891	-1.02259490265875	0.199168121081402	-5.1343302186438	2.83150568241265e-07	2.55136024991923e-06	Pcmtd1
Ube2k	1436.11005517463	0.786528402128274	0.153250403207517	5.13230885965913	2.86209325856972e-07	2.57740183721051e-06	Ube2k
Asns	567.705490667273	1.49918935848604	0.292125256850402	5.13200869602925	2.86666251284295e-07	2.57897735441677e-06	Asns
Tyms	107.049228921595	1.38490730592976	0.269858690160793	5.13197223741274	2.86721798531219e-07	2.57897735441677e-06	Tyms
Bcl2l11	1114.53318552518	-0.973170704556967	0.18966300653636	-5.13105176559776	2.88127650483584e-07	2.59009809099419e-06	Bcl2l11
Osbpl8	3787.60556839686	-1.35416007772124	0.263971324682647	-5.12995144207139	2.898169287572e-07	2.60375209010437e-06	Osbpl8
Hrc	22.3971326094101	5.18207514159822	1.010408677746	5.12869223684645	2.91761867261346e-07	2.61968557901756e-06	Hrc
Lmln	34.4791224623963	-2.47841754853329	0.48337031881692	-5.12736809036884	2.93820706727306e-07	2.63662245461344e-06	Lmln
Mtf2	567.991478208876	1.16879313580554	0.228069709220132	5.12471884057793	2.97982068185206e-07	2.67239551995676e-06	Mtf2
Bscl2	787.327239901819	-1.10141837454892	0.214961584536884	-5.12379166222576	2.99451851278793e-07	2.68260266216203e-06	Bscl2
Map2k1	3140.76969761586	1.12363465268213	0.21929801373957	5.12377943384622	2.99471282662506e-07	2.68260266216203e-06	Map2k1
Nupr1	583.103373435711	1.91264606816753	0.373493970206825	5.12095567997627	3.0399109310589e-07	2.72149495304289e-06	Nupr1
Atp5b	7861.61890260012	0.937828165748725	0.183153759543673	5.12044179756573	3.04820686888318e-07	2.7273242020066e-06	Atp5b
Cby1	79.0889419134245	-1.64838856146019	0.322049790051978	-5.11842768534066	3.08093323441707e-07	2.75499249200478e-06	Cby1
Daam1	597.54389868828	1.67667803364007	0.327597528712985	5.11810342473324	3.08623359853741e-07	2.75692032455719e-06	Daam1
Dda1	1234.0774384536	1.06845185929112	0.208760489231986	5.11807508797223	3.08669720934259e-07	2.75692032455719e-06	Dda1
Lrrk1	474.170214473947	-1.64758322767991	0.321927227688801	-5.11787474302295	3.08997692284234e-07	2.75823757797177e-06	Lrrk1
Btg3	132.762309605537	1.96851853308513	0.384867705516699	5.11479270634651	3.14085690197453e-07	2.80201839906449e-06	Btg3
Asb6	777.036884491534	0.883943375643469	0.172913064387299	5.11206818741913	3.18650758096097e-07	2.84108569733054e-06	Asb6
Adgrf1	10.9118965684539	7.4915931896206	1.46565035337423	5.11144637762574	3.19701574427992e-07	2.84879268828488e-06	Adgrf1
Mrpl38	496.680844237324	0.913689465767603	0.17881587828709	5.10966629205415	3.22728328956871e-07	2.87408760088514e-06	Mrpl38
Hebp1	194.315071267725	-1.54017373660156	0.301508419570719	-5.10822795195711	3.25194189274081e-07	2.8943608622519e-06	Hebp1
Psme3	1222.39468314592	0.857081681196445	0.16781398202073	5.10733176625634	3.26739777966122e-07	2.90642449760086e-06	Psme3
Atp6v0c	22401.555331221	0.95468577764332	0.186930392805212	5.10717258609805	3.27015045498028e-07	2.90718087568404e-06	Atp6v0c
B230303A05Rik	14.9570664593857	6.68832688908481	1.31012908689684	5.10508999149598	3.30637130720556e-07	2.93767246027415e-06	B230303A05Rik
Nqo2	340.719179774842	-1.9713770563005	0.386276699365659	-5.10353603916022	3.33364991286314e-07	2.96018814458887e-06	Nqo2
Bbs9	87.5601805023469	-1.66797845986591	0.326891569513683	-5.10254352030971	3.35118648533442e-07	2.97403204813476e-06	Bbs9
Arid1b	788.215231315559	-1.03556362951251	0.202957096610929	-5.10237703832399	3.35413672292682e-07	2.97419753712222e-06	Arid1b
Nelfcd	347.898089821978	-0.918866044209977	0.180088123715204	-5.10231338554616	3.355265380185e-07	2.97419753712222e-06	Nelfcd
Polr3gl	281.154921602392	-1.80218907212568	0.353413487225885	-5.09937831255945	3.40770861858378e-07	3.01893351357666e-06	Polr3gl
Cd180	1217.56585302204	-1.63061585972898	0.319794866251632	-5.09894320331561	3.4155500871484e-07	3.02412725560845e-06	Cd180
Lrp10	4192.69985597153	0.89837885167872	0.176399214212107	5.0928733197104	3.52677357180535e-07	3.12079639399706e-06	Lrp10
Smim24	84.6266658251908	-1.92185916352537	0.377482469925144	-5.09125407573623	3.55703004128287e-07	3.14574844275954e-06	Smim24
Manba	628.417658203296	-1.42883425684267	0.28067353727188	-5.09073377822076	3.56680516254591e-07	3.1525689123208e-06	Manba
Chac1	36.8074813627972	1.96452469501714	0.386049416904656	5.08879073246296	3.60353998068543e-07	3.18319641530836e-06	Chac1
Higd1a	362.633311799643	1.42654343959882	0.280367557151503	5.08811880408814	3.61632808352387e-07	3.19264735831379e-06	Higd1a
Bcl9l	207.043932690526	-1.79350565166827	0.352557821487417	-5.08712484125752	3.63532548016e-07	3.20756605010422e-06	Bcl9l
Dclre1a	140.68287683501	-1.12751222996668	0.221679649361875	-5.08622344546433	3.6526369172121e-07	3.22098080604935e-06	Dclre1a
Ereg	27.8082746364536	6.45562816872268	1.26970056812442	5.08437054435506	3.6884723687331e-07	3.2507055789492e-06	Ereg
Litaf	4466.30849243938	0.968337895172	0.190478092559717	5.08372318390585	3.70107223805668e-07	3.25993002547448e-06	Litaf
Nop16	510.328680911473	1.08269318993217	0.21307257020449	5.08133538208644	3.74790726880648e-07	3.29928104158414e-06	Nop16
Hmga2	316.061346264886	-2.10669813417322	0.414631659858835	-5.0808906750885	3.75669283397469e-07	3.30511110470934e-06	Hmga2
Usp18	1489.39950080132	1.71507959210876	0.337584991021887	5.08043792740051	3.76565766582327e-07	3.31109208567958e-06	Usp18
Bcl2a1b	2463.9409505183	2.44147538463308	0.480845338331045	5.0774650183927	3.82503902359395e-07	3.36137126846249e-06	Bcl2a1b
Gm12840	28.8261889328502	6.72280822085311	1.32424448452337	5.07671226833376	3.84021734677797e-07	3.37277020077362e-06	Gm12840
Mmp12	4073.52125692553	2.53707895886475	0.49987284517537	5.07544865329636	3.86582743164467e-07	3.39331274040171e-06	Mmp12
Ostf1	4877.52231403994	0.843195219545599	0.166154582694893	5.07476354771355	3.87978150551979e-07	3.40360625530157e-06	Ostf1
Tgm2	5124.95023923354	1.46148830501108	0.288057693287506	5.07359580760229	3.9036778705354e-07	3.4226050038739e-06	Tgm2
Rps6kc1	708.344844309496	1.5581642723698	0.307306495870979	5.07039159049857	3.96998004016015e-07	3.47874053748437e-06	Rps6kc1
Treml1	26.1791583546376	-4.24173675441913	0.836737819999564	-5.06937376682859	3.9912674725062e-07	3.49538965701088e-06	Treml1
Wdr66	37.4772135604639	2.53763341745561	0.500655595053024	5.06862090932362	4.00708404953841e-07	3.50723129696712e-06	Wdr66
Ptpn12	2053.17551215945	1.1082808245585	0.218724159871488	5.0670251754981	4.04080857838888e-07	3.53472448167939e-06	Ptpn12
5830416I19Rik	24.6444013138828	-3.01963873833104	0.595971387421634	-5.06675119319901	4.04662645099062e-07	3.53778863981914e-06	5830416I19Rik
D3Ertd751e	39.4918702369088	-2.28636937911405	0.451585936541116	-5.06297737397736	4.12758856901764e-07	3.60650706184834e-06	D3Ertd751e
Cd200r4	310.884206972595	-1.77181461380191	0.350026560158878	-5.0619433365219	4.15004380848027e-07	3.62405539892545e-06	Cd200r4
Nat10	456.953310918298	0.994227571049433	0.196423949868564	5.06164126988953	4.15662572575859e-07	3.6277301165644e-06	Nat10
Canx	7898.04481602968	0.720713495518251	0.14240417495371	5.06104189538351	4.16971570116659e-07	3.63707735988744e-06	Canx
Fbxo8	215.238302224488	-1.05690393654888	0.20889101411717	-5.05959502861164	4.20147848700009e-07	3.66269219842187e-06	Fbxo8
Slc41a3	196.07509872573	-1.04056310323199	0.205691840071933	-5.0588448373455	4.21803905795822e-07	3.67503266155744e-06	Slc41a3
Gtf3c6	361.65795254789	0.922272582328556	0.182342683237467	5.05790836217689	4.23880026110563e-07	3.69101684274736e-06	Gtf3c6
Arhgef3	461.895292132201	2.1644277059834	0.427974041704223	5.05738081067836	4.25053919981996e-07	3.69913098244013e-06	Arhgef3
Lgals9	3311.03614282784	1.33502797836157	0.263988775668968	5.05713917183983	4.25592655178826e-07	3.70171141516381e-06	Lgals9
Coro2a	1391.92410197445	-0.86078776237477	0.170223422168885	-5.05681152104174	4.26324206874877e-07	3.70408865276998e-06	Coro2a
Sidt2	1121.73345480034	-1.2738595887199	0.251910235133673	-5.0567996494622	4.26350735520376e-07	3.70408865276998e-06	Sidt2
Dlst	1816.12182476433	0.721079350979618	0.142640742918436	5.05521309147936	4.29910478877094e-07	3.7328931467044e-06	Dlst
Wdr26	3070.33777252453	-0.821099839549309	0.162527687226553	-5.0520613045133	4.37067361373094e-07	3.79288098608951e-06	Wdr26
Cmbl	12.8864186411887	-7.43814388097871	1.47268684235099	-5.05073018042621	4.40124395802596e-07	3.81724234770447e-06	Cmbl
Zc3h7b	353.53065270703	-1.04611099113695	0.207125249021858	-5.05062031827201	4.40377622573962e-07	3.8172721657262e-06	Zc3h7b
Mtr	378.267133212803	-1.5762402556925	0.3121334128596	-5.0498927405811	4.42058203873697e-07	3.82966750090581e-06	Mtr
Eif2s1	1301.61925125565	0.943025139018904	0.186816020259881	5.04788153450145	4.46736000772608e-07	3.86799975286515e-06	Eif2s1
Tomm40	821.770254247443	0.942969604258584	0.186910137755009	5.0450425834824	4.53420373609802e-07	3.92365240628822e-06	Tomm40
Cnnm2	128.282643385206	-1.90860333300322	0.378382954150449	-5.04410495258287	4.55649163851124e-07	3.93919726827704e-06	Cnnm2
Ptp4a3	370.312083208899	0.983861515078698	0.195053102234549	5.04407007018846	4.55732284407394e-07	3.93919726827704e-06	Ptp4a3
H2bc21	78.570172127184	-1.753803701601	0.347797949543513	-5.04259356302381	4.59264067233629e-07	3.96748076623195e-06	H2bc21
Pank2	678.217845288589	-0.762365734633073	0.151260080196056	-5.04009870710721	4.65291800852742e-07	4.01728209075232e-06	Pank2
Slc41a2	860.250224821189	1.00439322116212	0.199317307840442	5.03916710517762	4.67562120200752e-07	4.03460435963179e-06	Slc41a2
AU020206	1126.26582744823	-4.22340285437099	0.838386634594356	-5.03753600081475	4.7156288695512e-07	4.06683072147186e-06	AU020206
Mcfd2	2374.01695809462	1.07591852025614	0.213588897973263	5.03733354338869	4.72061771316483e-07	4.0688369933776e-06	Mcfd2
Gpnmb	60017.4821748534	-1.59046881695802	0.316068583877967	-5.0320370264072	4.85295504808806e-07	4.18054447829097e-06	Gpnmb
P4hb	9554.15369776669	1.22693955668645	0.244712772718166	5.0137945112473	5.33669801305783e-07	4.59467149496055e-06	P4hb
Ttc21b	89.7943625037551	-1.66308115632491	0.331744965038548	-5.01313156668908	5.35512534517954e-07	4.60794062640956e-06	Ttc21b
Rdh11	839.488076226642	1.39335174365439	0.278077951448585	5.0106516406498	5.42460336856194e-07	4.66509784346446e-06	Rdh11
Eprs	2497.07278834338	1.18343933524084	0.236276318257395	5.00870905712872	5.47963335734195e-07	4.70977260781213e-06	Eprs
Creld2	986.371112222591	1.87704607069251	0.374815978836715	5.00791368745307	5.50231974905293e-07	4.72661328864682e-06	Creld2
Pprc1	754.58209152585	1.34201446695639	0.268048458448675	5.00661139677235	5.53966074060819e-07	4.75601659763901e-06	Pprc1
Lman1	1669.61843390375	1.17035914788978	0.233820433431563	5.00537583783211	5.57531409487914e-07	4.77998446519729e-06	Lman1
Rnaset2b	3260.56857168426	1.68576284458476	0.336795612177566	5.00529930804439	5.57752970311139e-07	4.77998446519729e-06	Rnaset2b
Gngt2	1152.83147353902	1.47784051669338	0.29525878470943	5.00523809358543	5.57930252942162e-07	4.77998446519729e-06	Gngt2
Arfgap3	650.18587320674	1.38056350173018	0.275825238753666	5.0052109370714	5.5800891806779e-07	4.77998446519729e-06	Arfgap3
Dnajb9	663.509124017964	1.05157198058763	0.210140086824896	5.00414745456861	5.61097964097607e-07	4.80375299010624e-06	Dnajb9
Arpin	253.634246486997	1.29933411100783	0.259924185974831	4.99889652875029	5.76593315752481e-07	4.93365008473092e-06	Arpin
Abcb7	619.229193426329	-1.06812627058023	0.213696506910936	-4.99833285073491	5.78281026510129e-07	4.94532213045763e-06	Abcb7
Ankrd37	140.741307615171	2.33970642805038	0.468301753225774	4.99615133177256	5.84857713394127e-07	4.99876710072095e-06	Ankrd37
Arg2	203.992402618539	2.94878140771871	0.590273129458717	4.99562195965579	5.8646446440852e-07	5.00749912523081e-06	Arg2
Abcc10	101.317573965211	-1.28475362511653	0.25717710012401	-4.99559884801964	5.86534709734534e-07	5.00749912523081e-06	Abcc10
Helz	440.555201192566	-0.783228160977889	0.156823466169693	-4.99433012231975	5.90403333077352e-07	5.0377128621374e-06	Helz
Tmc3	222.460928401792	6.11333788982365	1.22438851362659	4.9929722647562	5.94570986127097e-07	5.07044297432718e-06	Tmc3
Rps19bp1	386.102325528436	0.996589961324904	0.199609875095649	4.99268866756896	5.95444999896639e-07	5.07506441071971e-06	Rps19bp1
Tnfrsf13b	319.394310357494	-1.36939036055112	0.27432575067489	-4.99184038385814	5.98066711113394e-07	5.09456827159136e-06	Tnfrsf13b
Nfkbid	354.927020138666	1.23688511534419	0.247893972940972	4.98957316577726	6.0512851717232e-07	5.15185181026596e-06	Nfkbid
Cdan1	324.917930447116	-1.60625707946816	0.322021332986896	-4.98804555763245	6.09931875440326e-07	5.18985463278344e-06	Cdan1
Kif2a	564.59693965551	0.936841873114198	0.187876611967905	4.98647417207119	6.14911223321741e-07	5.22931180567771e-06	Kif2a
Col4a5	67.7064001469988	-3.075814643486	0.616893652093497	-4.98597227098688	6.16509868051531e-07	5.2399909919708e-06	Col4a5
4933439C10Rik	95.2032611528744	-2.08638881333293	0.41848815506504	-4.98553851066267	6.1789469867409e-07	5.24884201508474e-06	4933439C10Rik
Ccl2	1068.36978564032	4.71346200235909	0.946118504483232	4.98189389598036	6.2964959014619e-07	5.34572502034115e-06	Ccl2
Fzd7	342.513574066008	-1.39198266685605	0.279569679014654	-4.97901872535714	6.39074601077733e-07	5.42273073496387e-06	Fzd7
D930048N14Rik	34.1273288973799	-2.78808527374221	0.560309547565617	-4.97597316671764	6.49206409189431e-07	5.50310952868347e-06	D930048N14Rik
Cebpb	2686.3579171599	1.95725824147766	0.393343241303689	4.97595493185688	6.49267535677025e-07	5.50310952868347e-06	Cebpb
Elk1	393.902860445442	0.932578546994324	0.187479429774271	4.97429797027421	6.54845176378983e-07	5.5473081959111e-06	Elk1
F830208F22Rik	50.4608120939262	3.05330327258737	0.614233135298619	4.97091917892538	6.66362249227042e-07	5.64174398486851e-06	F830208F22Rik
Fam8a1	466.895903847596	1.1141527323818	0.224139181375048	4.97080753818543	6.66746103886361e-07	5.64186819467961e-06	Fam8a1
Slc2a3	66.1383554955093	-2.93895728789712	0.591444541227547	-4.96911727648596	6.72583835097925e-07	5.68811630767377e-06	Slc2a3
Timm50	550.811472147701	0.741554598102113	0.14927388271218	4.96774509129592	6.77359204570313e-07	5.72533371916124e-06	Timm50
Glo1	389.294314349501	-0.759812215952494	0.153007521254097	-4.96584880092715	6.84012327380026e-07	5.77837279547903e-06	Glo1
Wdr46	477.2633063212	1.23026984519762	0.247801467595292	4.96473994741181	6.87931861965544e-07	5.80827332295991e-06	Wdr46
Cdc34	802.66577652419	1.01050483155999	0.203556635326831	4.96424412762337	6.89691461250647e-07	5.81991436269044e-06	Cdc34
Gm10425	38.5583464626186	2.58649855198793	0.5211760048158	4.96281204063122	6.94798136312356e-07	5.85977103704493e-06	Gm10425
Plxnb3	20.9177852359782	-5.5477740704761	1.11791359593245	-4.96261436542302	6.95505880985284e-07	5.86250461843195e-06	Plxnb3
Ankrd66	36.5525573341743	3.16587564670349	0.63797824950267	4.96235670913768	6.9642942123834e-07	5.86705315069698e-06	Ankrd66
Nfil3	418.691457624568	1.44323475855562	0.290867514405359	4.96182862326901	6.98325980419971e-07	5.87978932935427e-06	Nfil3
Znrf1	2573.77924900427	1.25827264963295	0.253610582494632	4.96143590403836	6.99739611529308e-07	5.88844754592009e-06	Znrf1
Gm28875	125.394322361338	-2.59592921356594	0.523388087505667	-4.95985536456795	7.05456846740126e-07	5.93329198232394e-06	Gm28875
Pomgnt1	494.42453960785	1.01908108330655	0.205821364746801	4.95128911694959	7.37234804634076e-07	6.19715197162703e-06	Pomgnt1
Xpr1	893.735311592929	-1.20299182476079	0.243121135648675	-4.94811700163816	7.49348631619101e-07	6.29551720088131e-06	Xpr1
Kifap3	234.348560859688	-1.42226326233286	0.287827622004879	-4.94137168776926	7.75748614646052e-07	6.51373095001152e-06	Kifap3
Acbd3	1231.91057115056	1.01191612548538	0.20481764863345	4.94057095292769	7.7894140615592e-07	6.53694814325907e-06	Acbd3
Vmac	64.0297109385306	-1.86356756236306	0.377228827759035	-4.94015150812776	7.80618917723787e-07	6.54743046139128e-06	Vmac
Slc52a2	472.03526594162	1.02329235749925	0.207163881542973	4.93953072262255	7.83108051576314e-07	6.56470501601165e-06	Slc52a2
Nbdy	134.886668076951	-1.41004873386069	0.28554146111505	-4.93815759138583	7.88641017170498e-07	6.60746273267519e-06	Nbdy
Ikbkg	1991.38102355832	1.65204358849588	0.334621660843698	4.93704915674168	7.93134848550581e-07	6.64147219482191e-06	Ikbkg
Sfxn1	402.104855882848	1.50799286291206	0.305477878003856	4.9365043150294	7.95352785056333e-07	6.65639718577814e-06	Sfxn1
Ubxn4	1913.8337687838	0.751328540261783	0.15221010351065	4.93612791091238	7.96888535310009e-07	6.66559966973594e-06	Ubxn4
Rnf121	515.61883229284	0.982498125926186	0.199107596026182	4.93450850462276	8.03528445553151e-07	6.71746263946567e-06	Rnf121
Ehbp1l1	5154.01697359503	0.609053585780839	0.123448835122109	4.93365194720869	8.07062027778119e-07	6.74331432941784e-06	Ehbp1l1
Ufm1	903.542991230982	0.862931967822281	0.174920186417441	4.93328977916203	8.08560588301574e-07	6.75214366689872e-06	Ufm1
Psip1	234.866089342633	-0.924879228359035	0.187494933967774	-4.93282249704944	8.10498044507432e-07	6.76462649708497e-06	Psip1
D630003M21Rik	9.95737831443692	7.55469515764135	1.53164595643593	4.93240303080273	8.12241053315397e-07	6.77547367727397e-06	D630003M21Rik
Pdia6	5583.26246383203	1.41886758366456	0.287702432225448	4.93171911231085	8.15090685479567e-07	6.79553510938283e-06	Pdia6
Fcho2	1313.69822315306	-1.30107853079916	0.264106392427686	-4.92634244419283	8.378311048889e-07	6.98131676385615e-06	Fcho2
Slc2a9	165.518331102015	-1.5614492559722	0.317091868128118	-4.92428035190517	8.46713740209351e-07	7.05148739938926e-06	Slc2a9
Ifi207	1930.92046686149	-1.31494223137475	0.2671589653977	-4.92194686192655	8.56874829762846e-07	7.13222284773192e-06	Ifi207
Lgals3	16413.795549422	-1.31897925854919	0.268018394194895	-4.92122662890844	8.60034700680234e-07	7.1546272704384e-06	Lgals3
Tbc1d32	86.1237287130263	-2.01545198241266	0.409565407974439	-4.92095265657407	8.61239640344855e-07	7.16075309235586e-06	Tbc1d32
Gdf3	143.208801576512	-2.79400566446349	0.568114969765718	-4.91802859131787	8.74201463161706e-07	7.26457137576791e-06	Gdf3
Zfp953	78.6458191742838	-1.80248876576855	0.366542732898316	-4.91754058664856	8.76382905974577e-07	7.27874107016494e-06	Zfp953
H2-DMa	284.335926668191	-1.71727349593187	0.349381327251519	-4.9151839608635	8.86991308811471e-07	7.36284692083482e-06	H2-DMa
Serf1	97.7205228256426	1.89138464146566	0.384830081166014	4.91485654067081	8.88474945559753e-07	7.37115858742896e-06	Serf1
Kif21b	570.719813056839	-1.24985736864891	0.254614068900009	-4.90883074155557	9.1621008884515e-07	7.59713650446641e-06	Kif21b
Spice1	83.073672320059	-1.62950851907137	0.332002296283695	-4.90812424284848	9.19515993414204e-07	7.62041399748149e-06	Spice1
Sbno2	3912.16775265862	0.909671656404407	0.185381186930087	4.90703329430872	9.24643416461228e-07	7.658753761713e-06	Sbno2
Bop1	1154.13894540701	1.45327212753838	0.29619824935554	4.90641700516587	9.27552111921282e-07	7.67868438482179e-06	Bop1
Abcb1a	62.7674654011242	-2.72218390234561	0.554846881327296	-4.9061894262317	9.28628440187684e-07	7.68343249753556e-06	Abcb1a
Dtx4	1703.84670675669	1.03982352255368	0.211949826187948	4.90598903172303	9.29577195994875e-07	7.68712051363294e-06	Dtx4
Psmd12	1350.93420514663	0.895362694912607	0.182516051052642	4.90566550036939	9.31110905745287e-07	7.69563918961572e-06	Psmd12
Tmem131l	421.776437476724	-1.71149015019021	0.349056747471172	-4.90318597932721	9.42946300595965e-07	7.7892461436257e-06	Tmem131l
Grcc10	996.195910258275	-1.42961574688338	0.291676223171177	-4.90137910913764	9.51662048019842e-07	7.8569959037489e-06	Grcc10
Dubr	637.303313113755	1.00305702382821	0.204668867678581	4.90087737917937	9.54095953542617e-07	7.87283712853039e-06	Dubr
Mob3b	233.343026907077	1.83665596430708	0.374864491281683	4.89951971184959	9.60712119941451e-07	7.92315305825432e-06	Mob3b
Macc1	10.8758644078167	7.20619104355146	1.47086225787973	4.89929699735397	9.61801657691548e-07	7.92786026582645e-06	Macc1
Zfp219	241.879158385912	-2.05667316518238	0.419821353231832	-4.89892462436671	9.63625994806834e-07	7.93717743636143e-06	Zfp219
Aagab	662.400073654394	-1.06063246761252	0.216506227135669	-4.89885432693768	9.6397077096498e-07	7.93717743636143e-06	Aagab
Mov10	674.585386089876	-1.34643642197049	0.274926225417962	-4.8974462873578	9.70901612621365e-07	7.98993992680651e-06	Mov10
Zfp652	759.420792601967	-0.980906541232279	0.200461730873809	-4.89323591568588	9.91913846721939e-07	8.15846469623502e-06	Zfp652
Tollip	1717.37542543672	0.940984857648496	0.192352728901344	4.89197560660093	9.98288196898707e-07	8.20647672135882e-06	Tollip
Rnase6	35.9957923169579	-4.35187688916666	0.889658339076192	-4.89162715395394	1.00005753587061e-06	8.21660175439499e-06	Rnase6
Rab27a	61.3389243374764	-2.48745293426003	0.508613932945536	-4.89065039932046	1.00503331043148e-06	8.25145505037332e-06	Rab27a
Cttnbp2nl	1590.12153759555	-1.56980469302672	0.320985210914423	-4.89058261766844	1.00537948591775e-06	8.25145505037332e-06	Cttnbp2nl
Trip13	165.248431363232	1.87560329289472	0.383547325177474	4.89014828098942	1.00760046246194e-06	8.26524437323849e-06	Trip13
Isoc1	697.348893189407	-1.60405467646428	0.328467451318347	-4.88345091736244	1.04245107686664e-06	8.54653291667166e-06	Isoc1
Zfp512b	222.068884235427	-1.27803667842781	0.261773824216848	-4.88221724326844	1.0489959571714e-06	8.59557974128328e-06	Zfp512b
Igf1r	191.303975182901	-1.34355981244981	0.275210652240705	-4.88193244524088	1.05051247509152e-06	8.60339316417394e-06	Igf1r
Atg16l2	169.110114385112	-1.4574029038608	0.298581712468929	-4.88108562245742	1.05503418775057e-06	8.63579670980411e-06	Atg16l2
Tmem143	101.586647962845	-1.41920682812306	0.290780408061017	-4.88068242831978	1.05719366855256e-06	8.64440415204731e-06	Tmem143
Tbc1d16	152.868661190788	-2.3280467112912	0.476992475555361	-4.88067806222868	1.05721707631046e-06	8.64440415204731e-06	Tbc1d16
Ncln	1880.84655237894	0.92301363714218	0.189145076249408	4.87992421185253	1.06126615260919e-06	8.67287130704474e-06	Ncln
Hgs	1285.89361216645	1.10816047358129	0.227152290516158	4.87849130230303	1.06900377159165e-06	8.7314354021719e-06	Hgs
Cd247	69.5979663864768	3.54899857553883	0.727605637425392	4.87764029440019	1.07362482672444e-06	8.76449497970241e-06	Cd247
Cers6	3988.25863870651	1.49070492587178	0.305910259839796	4.87301382651386	1.09908527600811e-06	8.96755002026478e-06	Cers6
Scamp5	608.492573023627	-1.01492104879023	0.208321034001126	-4.87190865606375	1.10525269642237e-06	9.0130585414763e-06	Scamp5
Pias3	288.123022933801	-0.898391842541618	0.184416300127348	-4.87154249337632	1.1073034078103e-06	9.02496569501704e-06	Pias3
Zfp503	198.339432536109	1.62674597894797	0.334633651090142	4.8612743328368	1.16632488062549e-06	9.50094713524456e-06	Zfp503
Mdm2	2425.89316747209	0.863993546035919	0.177734443643352	4.86114862333403	1.16706588343325e-06	9.50191839671123e-06	Mdm2
Porcn	35.5227452669755	-2.0414630084635	0.419968128131999	-4.86099508918412	1.16797151489571e-06	9.50422826977432e-06	Porcn
Tmem126b	210.224946730494	-0.937359186328801	0.192921467607802	-4.858760395885	1.18122979230881e-06	9.60700036512143e-06	Tmem126b
2510002D24Rik	49.6757651973336	-1.83703586755826	0.378129015457108	-4.85822508314399	1.18442719712243e-06	9.62788107788565e-06	2510002D24Rik
Eya1	68.3284820894218	-2.55826042097051	0.526636562607215	-4.85773416168704	1.1873667729567e-06	9.64664488268172e-06	Eya1
Mllt3	61.9985605114428	-2.49751463738295	0.514152270390716	-4.85753886778528	1.1885381187284e-06	9.65103056876055e-06	Mllt3
Unc93b1	9607.80669456958	-1.02937763856376	0.21203013341901	-4.85486483437485	1.20468885595664e-06	9.77698093294176e-06	Unc93b1
Rbbp9	154.746748822241	-1.06318935901397	0.21905054362019	-4.85362574976041	1.21224412241185e-06	9.83307573179291e-06	Rbbp9
Naa25	888.227551800574	1.58380989127727	0.326323395592365	4.85349782660304	1.21302671947373e-06	9.83420388700134e-06	Naa25
Cd207	62.1459872312608	-4.23827956538698	0.873765549274787	-4.8505912929443	1.23093960156173e-06	9.97413520205003e-06	Cd207
Srp54c	839.842477999097	0.969711177914662	0.199943874591124	4.84991690742053	1.23513204564006e-06	1.00028022901279e-05	Srp54c
Ilrun	3456.83331862159	0.825636766019491	0.170278177818047	4.84875265051131	1.2424022152043e-06	1.00563509813306e-05	Ilrun
Rab5if	2299.85786116851	0.790600864652799	0.163060207619148	4.84852114563333	1.24385273944506e-06	1.00627620773951e-05	Rab5if
Letm2	24.1006179282269	-2.48197379138609	0.512063361210622	-4.84700523294266	1.25339122841204e-06	1.01345633611602e-05	Letm2
Vps37c	1122.03603501098	1.12083078457558	0.23125929616133	4.84664099208218	1.25569358283637e-06	1.01478103294053e-05	Vps37c
Lrrc75a	366.928697131957	1.34715672874797	0.278027080103559	4.84541551940257	1.2634696625239e-06	1.02052554876798e-05	Lrrc75a
Phf21a	611.92855947994	-1.3628979327905	0.281289395572103	-4.8451806368973	1.26496536002876e-06	1.02119390554461e-05	Phf21a
Msrb2	55.0024084472806	-2.17584643861817	0.449168444240306	-4.84416585029311	1.2714469710841e-06	1.02588450961495e-05	Msrb2
Celsr3	127.059344833095	1.60172022542854	0.330708972679038	4.84329231364112	1.27705197087575e-06	1.02986323055004e-05	Celsr3
Ppp1r11	765.15151363828	0.988371276880717	0.204115788998262	4.84220883514863	1.28403707872285e-06	1.03449157594893e-05	Ppp1r11
Usp14	1056.81812225128	0.768965081955711	0.158805157223891	4.84219212649113	1.28414508544374e-06	1.03449157594893e-05	Usp14
Dhrs7	466.241132138693	-1.01737862992112	0.210143175772005	-4.84135935503765	1.28953930351221e-06	1.03828975955076e-05	Dhrs7
Hsd17b4	1167.48816605383	-1.06901921261943	0.220831979157461	-4.84087140231252	1.29271010255639e-06	1.04029467020889e-05	Hsd17b4
4930481A15Rik	25.7119243504144	-2.3327846092543	0.482186731661707	-4.83792783184863	1.31199758409504e-06	1.05526037263897e-05	4930481A15Rik
Impact	909.717737379873	1.1059443288433	0.22862567334619	4.837358432483	1.31576033665211e-06	1.05773011387257e-05	Impact
Gdpd1	687.151449619456	0.880932297648369	0.182162443472879	4.8359710204454	1.32497225696499e-06	1.06457550110089e-05	Gdpd1
Crcp	425.733344694094	0.849401067402009	0.175648855049181	4.83579051605079	1.32617529214334e-06	1.06498217627612e-05	Crcp
Nutf2	491.912073266142	0.76533491497298	0.158325196776527	4.83394261024184	1.33855189779939e-06	1.07435662301315e-05	Nutf2
Aph1b	412.206054357195	2.03554069824192	0.421117649226884	4.83366275903871	1.3404358990629e-06	1.07530401099629e-05	Aph1b
Adamts7	15.2054814384539	4.90432551238973	1.01482005227407	4.83270457791981	1.34690585575321e-06	1.0799273498227e-05	Adamts7
Aven	184.655716424384	0.932144021025172	0.192941938913396	4.83121516387151	1.35702253993779e-06	1.0874681937771e-05	Aven
Gm36161	630.809159259512	1.80917872898584	0.374486161755663	4.83109634947273	1.35783271378218e-06	1.08754714528403e-05	Gm36161
Cdk7	409.068751685445	1.14547328397889	0.237155227415998	4.83005707468382	1.36493919827706e-06	1.09266636082085e-05	Cdk7
Col4a2	577.573589648178	2.14188729161898	0.443609396373796	4.8283181310573	1.37691003457762e-06	1.10167220672331e-05	Col4a2
Sfi1	248.447950958853	-1.39482344328524	0.288924239153994	-4.82764425501113	1.3815760679907e-06	1.10482707854704e-05	Sfi1
Vgf	24.0292266806992	4.39456754536332	0.910351864025082	4.8273285517678	1.38376727864326e-06	1.10546861358545e-05	Vgf
Hs2st1	484.70704389297	-0.810532480926674	0.167905264571383	-4.8273202332026	1.38382506071782e-06	1.10546861358545e-05	Hs2st1
Ssbp2	28.0821619509625	-2.87860566660852	0.596604959738696	-4.82497776731408	1.40018885761735e-06	1.11795643271204e-05	Ssbp2
Stk26	23.1209985362902	-4.39128535848943	0.910273455960863	-4.82413864727506	1.40609585356478e-06	1.12208651875598e-05	Stk26
Ahnak	13289.3681291075	-1.45319290370566	0.301309323566999	-4.82292710528265	1.41466681390788e-06	1.12833706942277e-05	Ahnak
Ywhaz	6843.66396797615	0.740142774056047	0.153519102630815	4.82117704814856	1.42713621044252e-06	1.13759670507723e-05	Ywhaz
Ghdc	412.970302098796	0.819106147775805	0.169900641919161	4.82108918791218	1.42776500480181e-06	1.13759670507723e-05	Ghdc
Nek7	1063.82350508073	-1.23922429493992	0.257066135561599	-4.82064388696183	1.43095601444959e-06	1.13954506580608e-05	Nek7
Chmp2a	2335.92626868211	0.87159148261675	0.180837044485872	4.81976181979042	1.43729713239162e-06	1.14399868631295e-05	Chmp2a
Isoc2b	71.6353966591354	-1.80418172679559	0.374483859661191	-4.81778234295037	1.45162595727643e-06	1.15480207595515e-05	Isoc2b
Tbc1d13	3648.87532814967	0.782351527769121	0.162431281232213	4.8165077676797	1.46092480478299e-06	1.16159484217969e-05	Tbc1d13
Atg4a	341.461263271125	0.823202057154606	0.170917792403858	4.8163625657502	1.46198777329713e-06	1.1618355253004e-05	Atg4a
Gm56450	324.138205213463	1.06729190080636	0.221650323281256	4.8152057033188	1.47048333239268e-06	1.1679795366749e-05	Gm56450
Sfpq	2242.80073773307	0.526193486124728	0.109390152961511	4.81024545518159	1.50745063992639e-06	1.19672003529117e-05	Sfpq
Slc39a10	221.694979249072	-1.55286993064209	0.322867458783994	-4.80962044453355	1.51217156835872e-06	1.19984454349211e-05	Slc39a10
Dmac2	231.072940890831	-1.12869142580936	0.234705091590648	-4.80897716432126	1.51704533575658e-06	1.20308701717862e-05	Dmac2
Strip1	820.043931796448	0.998040280961868	0.207561251909001	4.80841328418769	1.52132995221174e-06	1.20585914573132e-05	Strip1
Fastkd1	153.406591677029	1.14903293305746	0.238985874613216	4.80795333580738	1.52483346113756e-06	1.20800958803029e-05	Fastkd1
Gm45062	54.6951127519358	-3.74024132137694	0.77798270817566	-4.80761497919108	1.52741573459602e-06	1.20942835523816e-05	Gm45062
Tmem19	767.102326182935	-0.859000417860167	0.178758938023125	-4.80535646138737	1.54476031644524e-06	1.22252859429913e-05	Tmem19
Gtf2f2	287.413813333576	0.899937191811943	0.187325902183467	4.80412575795601	1.5542912048476e-06	1.22943468905181e-05	Gtf2f2
Krt80	18.1258134511937	-4.20716429649721	0.87577729776853	-4.80392025143494	1.5558881990142e-06	1.23006122386627e-05	Krt80
Arhgap9	1095.79278568824	-1.04051301271171	0.21662592422546	-4.80327096783098	1.56094416298586e-06	1.23342030500258e-05	Arhgap9
Rasa2	235.367139542869	1.17801027927037	0.245331884056879	4.80170069943806	1.57323719915175e-06	1.2424915182138e-05	Rasa2
Aph1c	588.715496891304	-1.48912686061276	0.31026834582895	-4.79948045178193	1.59077761232216e-06	1.25569542724728e-05	Aph1c
Zc3hav1	2846.87904424395	0.987894041987212	0.205864580444604	4.79875673539209	1.59653563631113e-06	1.25958996355739e-05	Zc3hav1
Arid3a	1015.10377889978	1.30964120787001	0.272934762122985	4.79836719105748	1.59964321321341e-06	1.26139048422742e-05	Arid3a
Dgkd	1369.22156057045	-1.03803094081167	0.216406509199262	-4.79667152643675	1.61323819331949e-06	1.27145467098032e-05	Dgkd
Tnfaip2	11898.4791554474	2.15021272133818	0.4483165308946	4.79619325445686	1.61709277259714e-06	1.27383565725925e-05	Tnfaip2
Pira1	434.330809579051	1.52006503385975	0.31697471450044	4.79554035171357	1.62236906313159e-06	1.27733354058614e-05	Pira1
Fat3	50.1551953525826	-4.59539466121024	0.958563745922864	-4.79404179508791	1.63454197250388e-06	1.28625491368714e-05	Fat3
Dgkg	33.2058867799004	-2.63048319336323	0.548986604916765	-4.79152527548838	1.6551816399893e-06	1.3018263418588e-05	Dgkg
Ak6	976.544223256781	0.624257238920943	0.130296996577935	4.79103321884747	1.65924650107568e-06	1.30435211056782e-05	Ak6
Btbd2	290.969711848762	-1.00737239798868	0.210435980718544	-4.78707298318926	1.6923130534859e-06	1.32966211225561e-05	Btbd2
Trim65	269.846428071795	-0.882058976493414	0.184263483349082	-4.78694400247703	1.69340057542956e-06	1.32983286709735e-05	Trim65
Arhgdia	18158.7402572948	0.716832117646993	0.149761599353134	4.78648813008948	1.69724972289014e-06	1.3321710459788e-05	Arhgdia
Unc5b	350.893523355932	2.23004654599804	0.465995422542362	4.78555461732097	1.70515807213607e-06	1.33769125556383e-05	Unc5b
Ndufaf3	230.837945865355	0.916197717989819	0.19149622585833	4.78441657992585	1.71484698272198e-06	1.34460192867918e-05	Ndufaf3
Lmbrd2	440.950668379824	-0.933290739330163	0.195074821605665	-4.78427062830674	1.71609339254281e-06	1.34488919101739e-05	Lmbrd2
Pxmp4	139.119523750707	-1.33537640801257	0.279152968161471	-4.78367261078215	1.72120949076739e-06	1.34820724950832e-05	Pxmp4
Inpp5j	38.7723615739534	-2.71920950543095	0.568454397640325	-4.78351388733817	1.72256984496443e-06	1.34858157637021e-05	Inpp5j
Ttc28	35.9969765214533	-2.31491841937421	0.483966286112475	-4.78322248016303	1.72507006796859e-06	1.3498474541063e-05	Ttc28
Pef1	747.83246056897	0.885074539449409	0.185140366292703	4.78055951369419	1.74807999259378e-06	1.36715242818926e-05	Pef1
Mbd4	60.9112567527201	-2.5756169090687	0.538938642999091	-4.77905405842841	1.76121840477196e-06	1.37672325635422e-05	Mbd4
Mrpl53	266.759447472463	1.16021938977163	0.242790583815197	4.77868363566662	1.76446567682422e-06	1.37855646591143e-05	Mrpl53
Zfp317	186.350811850792	-1.02653844597578	0.214836964348342	-4.77822077355053	1.76853139576958e-06	1.38102691824991e-05	Zfp317
Adprh	1579.5559884526	1.08355424143616	0.226786761064545	4.77785491688278	1.77175140060566e-06	1.38283477548803e-05	Adprh
Ppp3ca	1744.33901786908	-1.24870583706064	0.26136020417783	-4.77771985596942	1.77294153195042e-06	1.38305729919685e-05	Ppp3ca
Sptssa	1300.0148446785	-1.49829472391764	0.31367400555453	-4.77659830711465	1.78285413060876e-06	1.3900804502022e-05	Sptssa
Ccdc50	2680.98157325224	0.971821181328503	0.203507924441269	4.77534810497741	1.79396657771838e-06	1.39803147581297e-05	Ccdc50
Abca9	55.5666937170402	-3.12643636313234	0.654792250221906	-4.77469970371946	1.79975608618591e-06	1.40152960333106e-05	Abca9
Eif5	3560.13493133889	0.83368432898746	0.174606738991662	4.77464004998839	1.80028962919702e-06	1.40152960333106e-05	Eif5
St3gal4	493.925386765497	0.9839662208174	0.206086790113275	4.77452349214894	1.8013325612416e-06	1.40162750513717e-05	St3gal4
Il18bp	281.635779078678	1.61348436811762	0.338093015230691	4.77230908487326	1.82125719606202e-06	1.41640979492212e-05	Il18bp
Maml2	137.217511461696	-1.93568351033328	0.405705114557523	-4.77115875762229	1.83169093376865e-06	1.42328870890096e-05	Maml2
Wdr74	503.133845563981	1.18559730988352	0.248494099043993	4.77112862818375	1.83196498521672e-06	1.42328870890096e-05	Wdr74
S100a8	704.937840821361	2.5352829234144	0.531396148716215	4.77098475316262	1.83327418747187e-06	1.42358212057648e-05	S100a8
C2cd5	239.891141057795	-1.36593057489533	0.286341771746564	-4.77028051675357	1.83969542342488e-06	1.42784283701264e-05	C2cd5
Zfp12	168.269599657836	-1.16262446076674	0.243761781840745	-4.76951083958808	1.84673806437136e-06	1.43258127409762e-05	Zfp12
Mrto4	415.81132267622	1.40682805556274	0.295181502003689	4.76597634341314	1.87941311484876e-06	1.45718879863616e-05	Mrto4
Bax	3902.61394724719	1.03756946259637	0.217725322822261	4.76549741273498	1.88388314879692e-06	1.45991390871778e-05	Bax
Padi2	206.589954243778	-2.7100590285441	0.568709645267649	-4.7652770637795	1.8859431749039e-06	1.46076956912729e-05	Padi2
Poc1b	100.243227905989	-1.70888690705391	0.358777188540962	-4.76308684507908	1.9065373875483e-06	1.47578974877162e-05	Poc1b
Mical2	212.207267753369	-1.57564860610641	0.330814221987506	-4.76294095411024	1.90791682089384e-06	1.47578974877162e-05	Mical2
Lpp	776.249632938434	1.45103145605177	0.304652446751608	4.76290760676162	1.90823226251323e-06	1.47578974877162e-05	Lpp
Eif2b5	732.546618766418	0.746992005920311	0.15685032047852	4.76245125697788	1.91255403672101e-06	1.47838395494034e-05	Eif2b5
Tk2	429.101790277446	-1.2502463875686	0.262570097811206	-4.76157185449026	1.92090878707575e-06	1.48409140971141e-05	Tk2
Zkscan14	96.6727816527094	-1.23770300533741	0.259981115777348	-4.76074195480181	1.92882538729988e-06	1.48945475334597e-05	Zkscan14
Notch4	112.5845721705	-3.54714853032897	0.745138083023587	-4.76039087404513	1.932183852277e-06	1.49129462780288e-05	Notch4
Dhps	350.804930402545	1.0217073279583	0.214670931455682	4.75941163076953	1.94158108195683e-06	1.4977911203667e-05	Dhps
Cnn2	1082.90874240471	1.01004492418713	0.212297977707672	4.75767567403741	1.95834806686931e-06	1.50996342875362e-05	Cnn2
Itgb1bp1	376.131878379085	1.01719725552015	0.213806120294068	4.75756846493027	1.95938810903716e-06	1.51000348372697e-05	Itgb1bp1
Yars	556.288870372104	0.967416452726373	0.203382239963213	4.7566417446349	1.96840042426303e-06	1.51618423808405e-05	Yars
Gm26586	44.9588202886284	2.26752001631639	0.47674889472571	4.7562145217368	1.9725685467201e-06	1.5186293466487e-05	Gm26586
2810025M15Rik	53.2871195971142	-1.77617857965525	0.373469455767826	-4.75588713407246	1.97576838179915e-06	1.52032690889499e-05	2810025M15Rik
Tmem245	350.248049722977	-1.19399679623786	0.251103332244623	-4.75500179772475	1.984446513163e-06	1.52623611545833e-05	Tmem245
Vti1a	1026.00045991643	1.29983893190673	0.273396553342242	4.75440862738154	1.99028128421765e-06	1.52995365117777e-05	Vti1a
Ppp2r5c	1703.23177369079	-0.753841226444648	0.158591412340369	-4.75335464461816	2.00068955749132e-06	1.53718138851596e-05	Ppp2r5c
Sh3pxd2a	197.966159148135	-2.07491775018383	0.43653637461098	-4.75313827406226	2.00283271559649e-06	1.53805475174601e-05	Sh3pxd2a
Nolc1	588.844618506113	1.1379343466808	0.239416987904751	4.75293903176792	2.00480816790203e-06	1.53879851440878e-05	Nolc1
Cped1	17.9985001285447	-4.30788622757856	0.906607569252279	-4.75165482142563	2.01758587039405e-06	1.54782867828122e-05	Cped1
Nup62	1174.12366649585	1.10295986202832	0.23228054118848	4.74839543762444	2.05036845915339e-06	1.57218920184556e-05	Nup62
Psen1	2795.53540275791	1.03313489295333	0.217607456787513	4.7476998638064	2.05743042355243e-06	1.57672704940006e-05	Psen1
Senp5	857.247178702115	0.714751401576353	0.150549746732104	4.74760945860785	2.05834999578139e-06	1.57672704940006e-05	Senp5
Mccc2	74.85376957343	-1.33794298607223	0.281916962029321	-4.74587614892456	2.07605718930356e-06	1.58949428692069e-05	Mccc2
Vipr1	18.3947533479595	-4.27633484992535	0.901307810173773	-4.74458869839469	2.08930416455574e-06	1.59883556548527e-05	Vipr1
Syt11	902.80991860279	-1.32100122965097	0.278474319271328	-4.743709341341	2.09839876316211e-06	1.60499148641859e-05	Syt11
Sash3	786.609392149761	-0.993193331302122	0.209435674234221	-4.74223570045374	2.11372495295206e-06	1.61521947130421e-05	Sash3
[truncated: 13,283 more rows]
