# Supplementary material for: Differentiating Peromyscus leucopus bone marrow-derived macrophages for characterization of responses to Borrelia burgdorferi and lipopolysaccharide
Source: Infect Immun. 2025 May 27;93(7):e00581-24. doi: 10.1128/iai.00581-24 (PMC12234436; doi:10.1128/iai.00581-24)
Supplement: Data S4 — P. leucopus BMDM differentially expressed gene expression analysis in response to LPS. [file iai.00581-24-s0004.csv]

	baseMean	log2FoldChange	lfcSE	stat	pvalue	padj	mgi_symbol
LOC114707732	23006.5071347624	9.67138249375999	0.357591199680147	27.0459186423231	4.26589692099135e-161	5.80119322285613e-157	LOC114707732
LOC114690618	4650.60587736072	6.87052330402102	0.273952785434586	25.079224119302	8.3827158120405e-139	5.69982761639693e-135	LOC114690618
Fpr1	11007.945324935	8.787087693096	0.361185247902989	24.3284789290622	9.79705885244293e-131	4.44100677781238e-127	Fpr1
Nlrp3	2450.00505976186	6.49843844132739	0.274719083414196	23.6548490209165	1.05220359688318e-123	3.5772291785036e-120	Nlrp3
Serpinb2	22216.3121526784	7.57073408196248	0.324600764735218	23.3232170236507	2.57774344335553e-120	7.01094661723838e-117	Serpinb2
Alas1	8050.38890883817	3.58555154646809	0.17513204622926	20.4734177648696	3.71621546917164e-93	8.42280236087753e-90	Alas1
Slpi	10796.4230913128	7.23184214565021	0.354189607202914	20.4179964589054	1.15713409747854e-92	2.24798094165867e-89	Slpi
LOC114690754	4925.46121289843	11.8290357050267	0.589170802576142	20.0774302686155	1.16255127189656e-89	1.97619184331516e-86	LOC114690754
Ier3	2481.42535423429	5.05524916330963	0.260279471115855	19.4223891021334	4.99130399854201e-84	7.54186034179698e-81	Ier3
Ece1	3439.66408314067	7.68646113694663	0.401178023108448	19.1597263414123	8.02942775286839e-82	1.09192188011257e-78	Ece1
Acod1	4565.73350202836	10.4156330296374	0.570082874392534	18.2703840046696	1.42444842591162e-74	1.76100674036111e-71	Acod1
Nlrc4	881.594222887503	3.79912470556862	0.208901814149856	18.1861738301771	6.64180379343113e-74	7.52682414890583e-71	Nlrc4
Steap2	2218.96006696943	6.41570871681458	0.353140452129015	18.1675836855719	9.32138314153881e-74	9.75088379552202e-71	Steap2
Cish	374.811302271906	5.29988612405763	0.305908930022619	17.3250454756772	3.04454680166108e-67	2.95734228255636e-64	Cish
Slamf7	1404.5286894127	6.47432394693365	0.392403924401981	16.4991314926334	3.72207471055513e-61	3.37443293258928e-58	Slamf7
Lipg	4877.1476185528	8.99251035495292	0.546948210982397	16.4412464916945	9.69051162885532e-61	8.23632922755022e-58	Lipg
LOC114686343	2108.49653339095	6.01690570046328	0.371087134356026	16.2142665250436	3.99822284635942e-59	3.12656239953596e-56	LOC114686343
Tgfb3	2099.27238425195	5.41613695884773	0.334078901001477	16.2121491139118	4.13840158773787e-59	3.12656239953596e-56	Tgfb3
LOC114688725	606.55320485231	5.62931584635236	0.35080416325962	16.0468900769181	6.01010338121731e-58	4.30165241479864e-55	LOC114688725
Sod2	15989.702028705	5.34471024526002	0.339020541269503	15.7651516490597	5.4042456545673e-56	3.67461683282304e-53	Sod2
LOC114702149	432.862163736099	5.24642038301982	0.342446715794896	15.3203991775529	5.58733169152547e-53	3.61819636538357e-50	LOC114702149
LOC114697860	1069.22955111529	5.43313435751505	0.364176235051613	14.9189700880538	2.48072787665575e-50	1.53342810884734e-47	LOC114697860
Alpk2	451.840396065553	8.10560942055041	0.546576194983213	14.8297885911393	9.40286170683922e-50	5.55954418918724e-47	Alpk2
Dram1	1734.81218424708	4.01005859899897	0.270783863968837	14.8090751798285	1.27989142026033e-49	7.25218476005008e-47	Dram1
Arhgef3	768.687408067341	5.53597728045708	0.37514738438756	14.7568062869337	2.78143591590383e-49	1.51298988081505e-46	Arhgef3
Adora2b	1170.24948062555	4.35810797104497	0.296612618722928	14.6929284054363	7.15534494033034e-49	3.74252060936739e-46	Adora2b
Pla2g4a	553.709746586297	2.51103911790053	0.171110927029091	14.6749197231199	9.33259439296382e-49	4.70051670925611e-46	Pla2g4a
Htr7	692.408188674887	4.29124638014242	0.293445417810407	14.6236612320011	1.98435842445072e-48	9.63760364789478e-46	Htr7
Cdc42ep2	1039.6943631691	8.69748046543796	0.597597239191488	14.5540840804504	5.50178869944624e-48	2.57995946633688e-45	Cdc42ep2
Snx10	1022.29844653711	2.72492640816977	0.188280436891061	14.4727006860857	1.80253275463021e-47	8.17088097673874e-45	Snx10
Rapgef2	1268.05655887192	2.07832114781454	0.144676958925349	14.3652532044645	8.54936786429012e-47	3.75041463182198e-44	Rapgef2
Tbc1d16	1673.96232029534	-4.36055260288271	0.30435449635398	-14.3272159771583	1.47933025372742e-46	6.28669128763724e-44	Tbc1d16
Lgals9	2196.81873703079	4.9322105408172	0.350070845424037	14.0891782485995	4.42682770440369e-45	1.82425545309654e-42	Lgals9
Pml	814.48563023862	4.10527935367953	0.292686263548425	14.0262112198522	1.07756555016926e-44	4.30994526963286e-42	Pml
Gch1	607.160023786186	8.30424493175145	0.592977219695034	14.0043237007018	1.46669268552879e-44	5.69872966585884e-42	Gch1
Slc2a6	7564.53619170159	7.4385837916548	0.53381063170104	13.93487381087	3.88887108554543e-44	1.46902105256479e-41	Slc2a6
Isg15	1279.73334121334	8.05804728225337	0.590316183101785	13.6503919643754	2.00795614965286e-42	7.38005288625115e-40	Isg15
Steap1	1540.28333882582	4.74364325225623	0.349596474337284	13.5689104452457	6.12253671682808e-42	2.15471277281041e-39	Steap1
Socs2	916.081200029505	5.61898123124832	0.414127718870083	13.5682326374561	6.17941011394999e-42	2.15471277281041e-39	Socs2
Cd14	17245.9294960408	3.47890129435008	0.25803210316172	13.4824359129054	1.98445239019737e-41	6.7466420135735e-39	Cd14
Rassf4	2788.87058699532	5.14744595244788	0.383015381256443	13.4392669442209	3.55945207068764e-41	1.18060948071418e-38	Rassf4
Stx11	422.690286369373	4.07429364324454	0.305576200867352	13.3331510493291	1.48490717490609e-40	4.8079173027495e-38	Stx11
LOC114708004	1363.34270582613	2.75339511921882	0.206971760454327	13.3032405637117	2.21649510200157e-40	7.00979462607427e-38	LOC114708004
Il4r	1634.76447377273	3.40025882002167	0.255868848116739	13.2890691658967	2.67890026665982e-40	8.27962834688794e-38	Il4r
Pim2	592.865293636516	3.96505460368396	0.304315226135438	13.0294321912084	8.3224669118778e-39	2.51504950076947e-36	Pim2
Socs3	13678.0789032866	5.80380911442389	0.446280617282681	13.0048424459081	1.14835338393877e-38	3.39488210177898e-36	Socs3
N4bp1	3040.5730274648	2.74045200532286	0.210823539712872	12.9987951490388	1.24285940815496e-38	3.59609470031899e-36	N4bp1
Ehd1	3992.9605883723	3.5683728261239	0.274937761215776	12.9788385936677	1.61308014900734e-38	4.57005769715641e-36	Ehd1
Irak3	565.243052354124	3.92879934749311	0.305876209388215	12.8444096889756	9.2454469942306e-38	2.56589456478657e-35	Irak3
Cadm1	478.830274436153	-4.02324794401816	0.313843031454171	-12.8192999072712	1.27849671736762e-37	3.47725537189646e-35	Cadm1
Upp1	2575.19233602191	5.67446794337271	0.443185396800601	12.8038242783658	1.56071739137188e-37	4.16160702064042e-35	Upp1
Irf7	2842.94387115919	5.96813190713856	0.469132444903709	12.7216353760473	4.48376622852456e-37	1.1725910950328e-34	Irf7
LOC114706630	721.925469716654	2.90696891221003	0.228794520662502	12.7055879825817	5.50540735114350e-37	1.4126044258151e-34	LOC114706630
LOC114701736	7914.47881857664	5.75720394431396	0.455191174306815	12.6478813063133	1.14932533410722e-36	2.89438429972669e-34	LOC114701736
Plpp3	221.347511933732	6.44729439619391	0.512338967468525	12.5840406558379	2.58463655658326e-36	6.39063136963195e-34	Plpp3
Fignl2	281.970085294588	4.23646008340905	0.336907072997467	12.5745655789212	2.91397684183634e-36	7.07628054859507e-34	Fignl2
Tnip1	8729.58371411621	4.13092733060427	0.334017037791992	12.3674150214361	3.92242530428511e-35	9.35808100227599e-33	Tnip1
Gpr84	2890.11454667466	5.00017751263669	0.408651549738685	12.2357972601207	2.00130068703386e-34	4.69236000740923e-32	Gpr84
LOC114681707	1454.9625790636	4.5365193752325	0.371131197041995	12.2234924236756	2.32861626875729e-34	5.36726315912381e-32	LOC114681707
LOC119087305	344.463780819625	-2.89515561501397	0.237159686155623	-12.2076212106056	2.83044041958548e-34	6.4151932109905e-32	LOC119087305
Cd274	308.286733387856	8.01727325673462	0.664508494098051	12.0649673073278	1.61726585544411e-33	3.60544235544008e-31	Cd274
Plac8	719.407317897499	9.79688655069972	0.819220792039019	11.9587865028615	5.84092368017672e-33	1.28114066333425e-30	Plac8
Il1b	59874.6019304218	11.5039922588619	0.976424593418436	11.7817518489438	4.84749791556771e-32	1.0463670500604e-29	Il1b
Agrn	433.888565603527	2.35875006959531	0.201879783111895	11.6839340385458	1.53999440241131e-31	3.27224748099867e-29	Agrn
LOC114700873	123.982442635579	-3.80467030954791	0.326202114066805	-11.6635366402583	1.9573962588226e-31	4.09517411134285e-29	LOC114700873
Nfkbia	3179.763512379	4.32205172298173	0.371491797552862	11.6343126589941	2.75802861079707e-31	5.6827925876105e-29	Nfkbia
Dcun1d3	538.127368552528	2.32924273130801	0.201495784201737	11.559759131119	6.58933580251543e-31	1.33743847131951e-28	Dcun1d3
Clic5	248.689942007895	4.73685127427397	0.410466403771674	11.5401680399375	8.27633818430953e-31	1.65514592600626e-28	Clic5
Ets2	2192.2665056613	2.8542053355546	0.248171827514616	11.5009240337181	1.30510676610316e-30	2.57219520467201e-28	Ets2
Bst2	1620.48699488275	5.54615467871623	0.482445177986682	11.4959272716979	1.38287956944412e-30	2.68653989498151e-28	Bst2
Plxnc1	1981.94469738605	-2.64746528135022	0.232829512322753	-11.3708320519104	5.84279400461673e-30	1.11910078406737e-27	Plxnc1
St3gal4	1985.90712191007	4.48109848289472	0.395798739628897	11.3216593036557	1.02512964162984e-29	1.93621361062836e-27	St3gal4
Usp18	759.982819777258	7.30767823920225	0.648683689680381	11.2653953775266	1.94477058567924e-29	3.62286783488382e-27	Usp18
Vegfc	351.9004615094	4.67974840459398	0.415717684896355	11.2570347007506	2.13833300790891e-29	3.9296203479126e-27	Vegfc
Csf3	3446.04274456394	12.0057056517328	1.06978222119414	11.2225698033488	3.15953476286399e-29	5.72886843202499e-27	Csf3
Smtnl2	229.436302446431	6.942324168266	0.619252167539935	11.2108193271981	3.60837615531525e-29	6.45661938633318e-27	Smtnl2
Cd40	3460.20985664662	6.61449212080088	0.59025828277485	11.2060979300547	3.80605119036417e-29	6.72188183607303e-27	Cd40
Dennd3	381.694177297528	2.85180089501915	0.255646313623442	11.1552592118334	6.74958222506999e-29	1.17676370100932e-26	Dennd3
Malt1	2140.7710058903	1.96867292587045	0.177552436366109	11.0878395484875	1.43716790570304e-28	2.47392991767793e-26	Malt1
Dnah17	232.12443186131	4.38590462453151	0.396199961357557	11.0699269366495	1.75543672643307e-28	2.98402300534542e-26	Dnah17
LOC114701719	30063.7839262825	10.2909025461385	0.930849599534065	11.0553869833425	2.06444590885253e-28	3.44404275031924e-26	LOC114701719
Arid3a	388.058790440931	2.18208900675656	0.197387382470631	11.0548555811627	2.07670788680181e-28	3.44404275031924e-26	Arid3a
Flrt3	565.8001039274	3.36976590595447	0.305261382590532	11.0389525113125	2.47906257338646e-28	4.06177975126295e-26	Flrt3
Furin	4839.84751082749	1.8326719646265	0.16668469666856	10.994842365587	4.04619891407915e-28	6.55050702768599e-26	Furin
Hspb7	506.975547384889	-3.78126781084329	0.346522161095569	-10.9120519128946	1.00951602644649e-27	1.61510687572304e-25	Hspb7
Acsl1	1705.29757147926	3.74285514146506	0.345236787431188	10.8414145819008	2.19057352487521e-27	3.46390806567185e-25	Acsl1
Rtp4	143.561728626969	7.64048340086976	0.708273111197468	10.7874819473975	3.9444925984043e-27	6.16564998226438e-25	Rtp4
Vcan	3788.45497550232	3.56823777044399	0.332381378942886	10.7353720650432	6.94386881906024e-27	1.07079061475269e-24	Vcan
LOC114701735	18322.6733611004	4.65000637464957	0.433182341524803	10.7345243074349	7.00789504470841e-27	1.07079061475269e-24	LOC114701735
Maff	1110.52530511594	3.91176297784452	0.365216249951208	10.7108130549151	9.05629150464037e-27	1.36840564635116e-24	Maff
LOC114708015	1667.77795075253	13.2237142321523	1.23783218083706	10.6829620661583	1.22305708001264e-26	1.82773112429581e-24	LOC114708015
Eml4	573.877141571326	1.90500135816551	0.178465536380732	10.6743374479958	1.34211519581333e-26	1.9838504943332e-24	Eml4
Adora2a	318.317251637034	6.40854001897358	0.603474903433872	10.6193977288996	2.4211816480773e-26	3.54039239055948e-24	Adora2a
Adgrg6	309.985799634622	3.59442787883435	0.338572540842373	10.6164187736293	2.49967761321847e-26	3.61628892150617e-24	Adgrg6
Srgn	5853.50529235891	5.05584904735683	0.476784766845583	10.6040490362274	2.85352068316522e-26	4.08473976530146e-24	Srgn
Gpr85	199.918371105863	3.20611826364507	0.302567870781999	10.5963605962481	3.09802724993757e-26	4.38854922623968e-24	Gpr85
Arhgap26	910.367329236904	1.61010979917814	0.152173568336701	10.58074550513	3.66034083847459e-26	5.13164691365113e-24	Arhgap26
Ccl5	1403.82669187584	13.4114506283919	1.27079659386457	10.5535777268704	4.88988812029676e-26	6.78546821917507e-24	Ccl5
Sort1	233.742800557667	-3.48155473320349	0.330412326550459	-10.537000146306	5.8329901422691e-26	8.01240736815328e-24	Sort1
LOC114705361	384.917330421718	5.1455077060774	0.489671896804855	10.508072322819	7.92978091012627e-26	1.07837090596807e-23	LOC114705361
Fgr	13741.2107652401	2.21056816275386	0.21069722153029	10.4916816021519	9.43343113184862e-26	1.27015079170306e-23	Fgr
LOC114688399	3669.60517650993	9.48369317217066	0.904068617089901	10.4900147985422	9.60133531772002e-26	1.28008391162426e-23	LOC114688399
Tsku	360.404137875616	4.31358281015924	0.411532611042549	10.4817521003536	1.04784224293612e-25	1.38345695744547e-23	Tsku
Phf11	973.13665829747	3.83845151273868	0.367281993387193	10.4509656935241	1.45040769538888e-25	1.89654752399936e-23	Phf11
Cemip2	1537.79239724804	3.66822618784065	0.351552246525595	10.4343699239412	1.72756020706962e-25	2.23743726247045e-23	Cemip2
Cask	265.487913054613	2.62763395292507	0.25238063520967	10.4113928976449	2.19979152567008e-25	2.82216650543277e-23	Cask
Lhfpl2	1832.34773090747	-1.56914532366292	0.151231058271066	-10.3758139472276	3.19478128306374e-25	4.060358006391e-23	Lhfpl2
Icam1	4042.19508861946	2.77389379791389	0.268497270317686	10.33118062851	5.09298245375994e-25	6.41291373969273e-23	Icam1
Hbegf	748.187319560517	3.18986771020419	0.309278303014456	10.3139071804047	6.09709770505889e-25	7.60682859551338e-23	Hbegf
B2m	12431.7560149138	1.73791749165087	0.168761800608249	10.2980501830811	7.19039188195605e-25	8.88928538206548e-23	B2m
Tfpi	701.041012237693	3.17675942203532	0.308884259553037	10.2846270853431	8.26614358641984e-25	1.01271429397949e-22	Tfpi
Fam20c	2058.26693365478	-2.65845176952233	0.259153753304188	-10.2582028453275	1.08711056936979e-24	1.31996577079105e-22	Fam20c
Abcb5	222.986070322719	5.42764326477452	0.52924775899419	10.2553920588903	1.11920885139681e-24	1.34691337788896e-22	Abcb5
Tgm2	4677.89521554485	2.68190625576783	0.261685939541999	10.2485684193109	1.20109226254335e-24	1.43277663844974e-22	Tgm2
P4ha2	1276.3746041439	1.74302389436462	0.170201367656975	10.2409511648433	1.29952432494811e-24	1.53671576477994e-22	P4ha2
Ddx58	511.429967804975	5.58697856441528	0.546727699066589	10.2189418497613	1.63111623990134e-24	1.9122025643464e-22	Ddx58
Aqp9	329.350021877686	4.2958310251979	0.420907553142276	10.2061153170749	1.86169781924412e-24	2.1638656960599e-22	Aqp9
Slc16a11	694.477802596259	-3.45550656250817	0.340924032702178	-10.1357083427639	3.83583301994707e-24	4.42063502019154e-22	Slc16a11
Helz2	500.387852216502	6.17561485369423	0.609554506821745	10.1313578762534	4.01041030056173e-24	4.58298904851588e-22	Helz2
Nab2	461.763345939899	-2.02808141235737	0.200469875861148	-10.1166392389153	4.66147433381114e-24	5.28261578879147e-22	Nab2
Clec4e	1930.64380894999	3.58513825756618	0.354835280279584	10.1036691017346	5.32131680524023e-24	5.98054439954231e-22	Clec4e
Slc16a7	241.775902216679	-2.96141857230433	0.293611084636513	-10.0861947224184	6.35868790227934e-24	7.0878521953358e-22	Slc16a7
LOC114701096	629.767952818664	6.14410899994289	0.610027975621626	10.0718479241579	7.35823748723596e-24	8.13533915357088e-22	LOC114701096
LOC114697861	1093.46286549994	4.32774890189023	0.430079391619399	10.0626744415601	8.07737014926674e-24	8.85839973063535e-22	LOC114697861
Gas6	221.578945379094	-4.14473363923144	0.41226303006315	-10.0536146512981	8.85581919213904e-24	9.63442281551191e-22	Gas6
Mccc1	426.916496777018	-2.08269407952202	0.208226219254099	-10.0020741239148	1.49238026940088e-23	1.61070470504623e-21	Mccc1
Il1a	13808.3020274105	10.6582602034242	1.07176118946032	9.94462227988604	2.6618190369513e-23	2.85024229003943e-21	Il1a
Slc13a5	311.40244041049	6.87117184670475	0.691325479120689	9.93912716112292	2.81280888542955e-23	2.98838969007472e-21	Slc13a5
Itgb8	443.51634556922	6.14892639507691	0.624119435302513	9.85216297918442	6.70844705150168e-23	7.07195127545514e-21	Itgb8
LOC114704501	2369.03076452888	3.48716521769538	0.354810647873967	9.82824286303285	8.50904183300152e-23	8.90111229899905e-21	LOC114704501
Rnf19b	1275.82403969245	2.66201301119023	0.270959253983836	9.82440338187908	8.83958877002051e-23	9.17630287660373e-21	Rnf19b
Card11	465.407250072894	-6.56835915496941	0.670481039952639	-9.79648754188989	1.16568784619243e-22	1.20092341063416e-20	Card11
LOC114688035	1100.42065119606	6.00309218325215	0.613579970518853	9.78371601370208	1.32263311425221e-22	1.35236749779818e-20	LOC114688035
Dhx58	618.026883917345	4.52855730121656	0.465821914342131	9.72164932946991	2.43799994518453e-22	2.47420606377347e-20	Dhx58
Irf9	544.168566675167	2.91144624210225	0.299769737016198	9.71227539871687	2.67302130948523e-22	2.69262346575479e-20	Irf9
Lancl3	308.491225392082	3.97568748777354	0.409793759606222	9.7016789411187	2.96577560609583e-22	2.96555753436009e-20	Lancl3
Macc1	256.390488333812	4.39024504275043	0.453261970522679	9.6858887977913	3.46184180190306e-22	3.43632019445838e-20	Macc1
LOC114697897	1771.51755760331	2.26692829029918	0.234985447706505	9.64710075634365	5.05650822784483e-22	4.98285908626535e-20	LOC114697897
C1s	139.068883927955	4.46392282365098	0.464042892229957	9.61963408640871	6.60657603299433e-22	6.46351276781942e-20	C1s
Limk2	764.897051433171	1.92048244908205	0.199980273529245	9.6033594473567	7.7380335460801e-22	7.51639415665309e-20	Limk2
LOC114709118	253.668792864655	4.00130693744776	0.416751996777922	9.60117040442152	7.90417133238254e-22	7.62332098929575e-20	LOC114709118
Fbh1	1689.20744404343	2.20771029902209	0.230039634205066	9.59708663531457	8.2235987964184e-22	7.87554366426013e-20	Fbh1
Mtss1	577.429986743662	-1.84342074763152	0.193172024318993	-9.54289708424549	1.38896859268801e-21	1.32087999244505e-19	Mtss1
Treml2	92.378670788982	3.46304173797928	0.363319488807252	9.53167073241283	1.54772002186996e-21	1.46162809565344e-19	Treml2
Slamf1	974.531755285619	11.4558617310648	1.2037609603324	9.51672475563708	1.78723147980311e-21	1.67617661336844e-19	Slamf1
LOC114681715	4029.23291435327	4.44284792557178	0.470077509038786	9.4513092844125	3.34618602037705e-21	3.11676600624024e-19	LOC114681715
Wfdc12	335.382020022356	12.036673969343	1.27577673921067	9.43478086674491	3.9181237132118e-21	3.62466424326308e-19	Wfdc12
Hspa5	24314.5408450056	1.16409533324816	0.123828967102525	9.40083213554019	5.41332318131764e-21	4.97403932045531e-19	Hspa5
Pfkfb3	5044.35211359275	3.52851501275382	0.376314759706492	9.37649911873214	6.81996098939064e-21	6.22447312045122e-19	Pfkfb3
Ptgs2	351.70629995099	6.16762374455461	0.659568235717635	9.35100177746433	8.68214517159838e-21	7.87123281257109e-19	Ptgs2
LOC114690363	1007.22138473791	4.76828601724038	0.511082622984151	9.32977527077505	1.06095619864228e-20	9.5549293677724e-19	LOC114690363
LOC114691549	20011.4915041976	2.84496531900836	0.305020406581014	9.32713109558043	1.08775280770556e-20	9.73180949472888e-19	LOC114691549
Nfkb1	3929.9264735699	1.94141641688605	0.20878180163948	9.29878179822611	1.42063976316832e-20	1.26269804832196e-18	Nfkb1
Gnao1	480.529334864102	3.09369989349186	0.333476787352428	9.27710716555019	1.74142285906322e-20	1.53776684807797e-18	Gnao1
Slc16a14	373.341962883279	9.357596881621	1.01011214350429	9.26391880525025	1.97063665157297e-20	1.72894760159618e-18	Slc16a14
LOC114691605	1748.75692868479	4.82329066525737	0.521068912400707	9.25653123890111	2.11181413683193e-20	1.84093336197291e-18	LOC114691605
Cebpa	1178.0439947544	-1.71259860550658	0.185085571643581	-9.25300978514159	2.18258444484777e-20	1.89050737996719e-18	Cebpa
Parp16	467.199771863443	-2.30196027155506	0.249546290213836	-9.22458221912462	2.84668442627986e-20	2.45013047550505e-18	Parp16
LOC119088214	96.8057992716904	-5.04144578812793	0.546753938069188	-9.2206849134573	2.95208459269185e-20	2.52486782239097e-18	LOC119088214
Npr3	234.359937673958	6.07688453186333	0.659175237868958	9.21892113470347	3.00104421977114e-20	2.55070002154173e-18	Npr3
Tox2	280.838167899714	-2.55826145624471	0.278780277865508	-9.17662280786911	4.44823163507376e-20	3.75723614940174e-18	Tox2
Cd47	2330.86373905355	3.50124430629219	0.381979601698636	9.16605046636627	4.90667235847214e-20	4.11887885202856e-18	Cd47
LOC114702823	11987.1295705475	11.3372926187196	1.23768390848942	9.16008727345952	5.185536280309e-20	4.32626428686639e-18	LOC114702823
Ptpn1	2189.20884154826	3.33130489871567	0.364006533075585	9.15177227883417	5.60070481599788e-20	4.64414541419239e-18	Ptpn1
Alpk1	351.47266582053	3.55160548669471	0.388154898034511	9.14996952164941	5.69496132235884e-20	4.69368357713684e-18	Alpk1
Il6	3734.14753891118	10.1774694418385	1.11384322388832	9.13725488790957	6.40576650151904e-20	5.24771196711792e-18	Il6
LOC114692807	1674.62197355618	3.06839299761626	0.336049571617349	9.13077491171499	6.80107144004131e-20	5.53818985108513e-18	LOC114692807
Filip1l	635.383370719317	2.46105930615928	0.269971558492192	9.11599473627687	7.79520382477697e-20	6.30993909602035e-18	Filip1l
Ginm1	2187.9658193438	2.85604398223136	0.313766959981974	9.10243698825219	8.83272499820133e-20	7.10746906807928e-18	Ginm1
Ttyh3	897.326331948038	-2.02044690797469	0.222233214345532	-9.09156137584936	9.76268280472919e-20	7.80957196832425e-18	Ttyh3
LOC114685644	17240.647068868	1.92045562236037	0.211304183142936	9.08858307391524	1.00338098377085e-19	7.97951929725131e-18	LOC114685644
LOC114681337	1690.16841482779	8.45683138310384	0.93056094695831	9.08788554983569	1.00983761287685e-19	7.98417540553041e-18	LOC114681337
Rnh1	7444.49608214269	-1.61538055786562	0.178156157469288	-9.06721710218793	1.22095474271617e-19	9.59755118277295e-18	Rnh1
Fpr2	2815.2626239383	9.50684309053281	1.04930114857418	9.0601664769461	1.30251608206082e-19	1.01798368965201e-17	Fpr2
Csf2rb	3784.87118608048	3.15104449398476	0.348904976811205	9.03123974551333	1.69737770913709e-19	1.31900796951745e-17	Csf2rb
Oas2	363.114407496003	5.56621409948265	0.616539730100341	9.02815151681589	1.7459597294982e-19	1.34905149780943e-17	Oas2
Sqor	1570.29556624914	2.990835303419	0.331471124550965	9.02291355686142	1.83152082659978e-19	1.40716676389437e-17	Sqor
Tnfsf13b	226.19735020018	3.44978819211084	0.382442861093488	9.02040158952671	1.87401045934937e-19	1.43172293464562e-17	Tnfsf13b
Oxct1	1645.34111493802	-2.05841653087031	0.228450015693151	-9.01035845685879	2.05384071329225e-19	1.56034524357885e-17	Oxct1
Tap2	2069.1977569638	2.19625096422972	0.244616120074807	8.97835745067855	2.74838920244973e-19	2.07640804245077e-17	Tap2
Steap4	129.069492218778	5.54125580925643	0.617436192361836	8.97462098562744	2.8432900232154e-19	2.13623762572962e-17	Steap4
Net1	2584.74242711333	2.32871245065714	0.260338935400814	8.9449257640694	3.72199840191206e-19	2.78106902569243e-17	Net1
Fscn1	2874.71963278394	5.10335992639106	0.572532141193508	8.91366538086844	4.93726752621415e-19	3.66895634366045e-17	Fscn1
LOC114704488	3116.38743088583	2.29876364414069	0.258000005863914	8.90993640268832	5.1061845366553e-19	3.7738588866291e-17	LOC114704488
Egln3	1354.99414699015	3.24800984386333	0.366213583300383	8.86916813568652	7.36943363019295e-19	5.41713123983751e-17	Egln3
Slc9a9	184.40549106284	-4.04259250500797	0.456258190521801	-8.86031766440105	7.97867588825237e-19	5.83344158087871e-17	Slc9a9
Smurf1	1306.34714680789	1.56058842327659	0.176373635380599	8.8481955928899	8.89456647336059e-19	6.46829997172356e-17	Smurf1
Gpr34	91.4481396455003	-5.12526746574174	0.580267520167014	-8.83259408396074	1.02275633098401e-18	7.39811880055931e-17	Gpr34
LOC114695283	127.778459302293	-5.8820232582763	0.666948069025014	-8.81931222452597	1.15164900646146e-18	8.2863888036346e-17	LOC114695283
LOC114685662	593.691365831825	10.6750323023857	1.21087053618008	8.81599806372545	1.1862353450406e-18	8.49032339853004e-17	LOC114685662
Vgf	1036.16527197461	8.71512812323349	0.990018808110414	8.80299248038278	1.33215489515629e-18	9.4848033608536e-17	Vgf
C4H15orf48	1951.00541297658	8.18925986550878	0.930921134751672	8.79694268375732	1.40594073356265e-18	9.95801460193674e-17	C4H15orf48
Cebpd	1222.15444720804	2.89660684633862	0.329511847559588	8.79059999751543	1.48763333548291e-18	1.04820340565969e-16	Cebpd
Ftl	46116.0641293832	-1.73563105005448	0.197527059006549	-8.78680145790527	1.53878385230977e-18	1.07865575296704e-16	Ftl
Marcksl1	742.486694349384	4.41175404450828	0.502529241775324	8.77909916032455	1.64789195179692e-18	1.1492144949993e-16	Marcksl1
Padi2	119.270627694196	-5.11228566371408	0.582729469384192	-8.77300004943386	1.73967960724803e-18	1.20703586627377e-16	Padi2
Kif21b	346.079346820456	2.20628692143974	0.251532549826406	8.77137739414799	1.7649381655563e-18	1.2183448788528e-16	Kif21b
Ddit4	814.282670067863	3.61651494573691	0.412731125411333	8.76239935171511	1.91137747554318e-18	1.31276880252079e-16	Ddit4
LOC114703218	945.31369874143	2.16971428994595	0.248014268388474	8.7483446176066	2.16505222467242e-18	1.47952488458896e-16	LOC114703218
Fzd8	214.681260641862	-3.10372754205498	0.355490346842649	-8.73083494283682	2.52799380276415e-18	1.71890938618949e-16	Fzd8
Slc39a8	2393.8166085087	1.76874715822173	0.202807651663676	8.7213038744461	2.75016269893581e-18	1.86066977825016e-16	Slc39a8
LOC114707726	1857.69697717559	8.93678249529362	1.02736012007585	8.69878275461363	3.35463036794735e-18	2.25839694919386e-16	LOC114707726
LOC114688842	4955.65374920894	2.20089667352816	0.253039090991178	8.69785243421102	3.38223965749256e-18	2.265767344938e-16	LOC114688842
Reps2	198.950355999712	-4.34076245824444	0.499383275095029	-8.69224636611714	3.55342478306578e-18	2.36877566788782e-16	Reps2
Hdac9	74.2283510631609	-4.52111480030013	0.520730782454389	-8.6822499315107	3.88015625744411e-18	2.56268236057895e-16	Hdac9
LOC114687761	58.1644404329158	5.86419010032111	0.67542705430547	8.68219604610176	3.88199548701569e-18	2.56268236057895e-16	LOC114687761
Il10	1053.86767684825	6.06138149339988	0.699424075123976	8.66624657197492	4.4659921735814e-18	2.93396268447022e-16	Il10
Slco3a1	886.716780078332	3.2542864695606	0.375826796880123	8.65900594788778	4.75895994186037e-18	3.11139885814227e-16	Slco3a1
Dusp16	533.641931736061	1.68166994594746	0.194351067908821	8.65274353283416	5.02759216864437e-18	3.27130267470789e-16	Dusp16
Alcam	9842.9626419686	-2.88101856046126	0.33315424396005	-8.64770181587941	5.25469184924875e-18	3.40278830752066e-16	Alcam
Cilp2	65.8219922709741	-3.21075515475241	0.371558154014098	-8.64132604833262	5.55642985716535e-18	3.58113220983847e-16	Cilp2
Tifa	264.757974541262	2.18247976181596	0.25317810689397	8.620333679681	6.67592853019479e-18	4.28235623028863e-16	Tifa
Stab1	5242.80352478953	-2.06064360159543	0.239318333471335	-8.61047113150756	7.27609216500446e-18	4.64542616675566e-16	Stab1
Ptpre	1508.63486727662	1.29380035682392	0.150753219938027	8.58224028220285	9.30430316293109e-18	5.89795284869888e-16	Ptpre
Hpx	158.028800187512	4.11946337549093	0.480012660393112	8.5819890086175	9.32465521339995e-18	5.89795284869888e-16	Hpx
Myo1g	1102.00237611921	2.08143320187947	0.243601800937173	8.54440810319088	1.29196723321406e-17	8.13401037244352e-16	Myo1g
Cmpk2	375.535088694648	5.16918922869381	0.605150452205692	8.54199019409606	1.31929627868542e-17	8.26779266997372e-16	Cmpk2
Pim1	879.407938711692	2.03732023048244	0.238602575997153	8.53855086001567	1.35915567690486e-17	8.47851286707761e-16	Pim1
C12H3orf70	533.600557582172	-2.04229889704765	0.239942646714303	-8.51161277502868	1.71530586289001e-17	1.06513444883293e-15	C12H3orf70
Lrrc8c	718.495375211016	2.03279849033284	0.239388440812538	8.49163177400323	2.03755721936867e-17	1.25948821028157e-15	Lrrc8c
Batf	430.9808740667	5.42468527617307	0.640178013180172	8.47371381785701	2.37690948116891e-17	1.46260597440797e-15	Batf
Tns1	287.729234393767	-3.70920348435146	0.438033317618664	-8.46785697607723	2.49948952619507e-17	1.53110621922193e-15	Tns1
Rala	1426.26166773131	1.55875622040493	0.185157775322267	8.41852964420163	3.8123870989802e-17	2.32487229412699e-15	Rala
Samhd1	876.011158504015	2.85166041569082	0.339098343354871	8.40953803394587	4.11628736184145e-17	2.4989907068608e-15	Samhd1
Sdc1	3252.568621097	3.95567942659238	0.470534328015955	8.40678180329969	4.21414020204003e-17	2.54702633811299e-15	Sdc1
Ncf1	26008.105365724	3.6469904202231	0.434366887112613	8.39610598419669	4.61529091080572e-17	2.77713898655075e-15	Ncf1
Osm	521.217095514007	3.1159205552424	0.37153583649619	8.38659491000233	5.00425713480094e-17	2.99315853388374e-15	Osm
Mbnl1	1640.46691120738	-2.01615390820825	0.240411421797962	-8.38626506648505	5.0183112414552e-17	2.99315853388374e-15	Mbnl1
Procr	527.43218306424	4.89970044084489	0.585004326510361	8.37549436612261	5.49925339082605e-17	3.26569200270059e-15	Procr
Acvr1b	836.970844406857	1.62272875094168	0.193837048852486	8.371612963302	5.68348519420576e-17	3.35083101888511e-15	Acvr1b
Shisa5	1434.85743100379	2.03321671189828	0.242875425974483	8.37143858313561	5.69190356175057e-17	3.35083101888511e-15	Shisa5
Jun	2067.8534603964	-1.64491103365182	0.19721972707408	-8.34049949290295	7.39773801749789e-17	4.33628617672215e-15	Jun
Nfkb2	4961.20876146474	3.00521401488936	0.361214308269907	8.31975352605303	8.81464188203537e-17	5.14464871046348e-15	Nfkb2
Wars1	4618.75307302571	2.59225248898328	0.312001030468199	8.30847412616958	9.69405081638053e-17	5.61959270803965e-15	Wars1
Eif2ak2	331.511043492574	3.17418809595675	0.382051799795221	8.30826630749577	9.71103968225102e-17	5.61959270803965e-15	Eif2ak2
Fcgr2b	9079.9886128557	2.47959604807663	0.298665207662145	8.30225946800469	1.02149812591707e-16	5.88616653150262e-15	Fcgr2b
Pla2g2a	196.275416328213	11.4592925865892	1.38037148936958	8.30160045671665	1.02718144949629e-16	5.89394115261606e-15	Pla2g2a
LOC114697491	644.273086360904	-1.96933408361487	0.238081922428451	-8.27166575071109	1.32100214980464e-16	7.54802867024931e-15	LOC114697491
LOC114697278	772.38247411933	1.97574287491791	0.23927710612875	8.25713294047785	1.4921320476818e-16	8.4901689190062e-15	LOC114697278
Atf6	1311.01059867703	2.27058194913378	0.275384010901225	8.24514808141199	1.64955809638192e-16	9.34680856362405e-15	Atf6
Hnmt	126.555839177753	-3.69871036553797	0.448715594520433	-8.24288348946505	1.68109255573884e-16	9.48596583630394e-15	Hnmt
Samsn1	2269.90433073063	2.19301959747474	0.267165089317148	8.20848114205306	2.24003981711734e-16	1.25877278813962e-14	Samsn1
LOC114685651	261.424191349844	10.7427421812468	1.3114610084869	8.19143086353843	2.58138685495631e-16	1.44462056956999e-14	LOC114685651
Sh3pxd2b	1496.25665629333	1.45749614231832	0.178029885814275	8.18680602783072	2.68249992524267e-16	1.49505395423668e-14	Sh3pxd2b
Tanc2	422.462273441921	-3.89737961756823	0.47707758261043	-8.16927845622697	3.10239337885205e-16	1.72201826771465e-14	Tanc2
Ubd	112.196107355781	6.95160044760634	0.851187568088963	8.16694311362379	3.16301955668472e-16	1.748532640299e-14	Ubd
Map4k4	1551.39394015011	1.5900122458502	0.194756656936111	8.16409703711333	3.23848498387068e-16	1.78300231966224e-14	Map4k4
LOC114707745	6035.50532137329	5.02687176359325	0.615800706003474	8.16314712631215	3.26406528746511e-16	1.78983967113863e-14	LOC114707745
Rnf166	377.455741953811	-1.77877684077017	0.219689279149959	-8.09678491209386	5.64307172641804e-16	3.08193302841602e-14	Rnf166
Sphk1	1878.70354440977	1.80341781260831	0.222894681911663	8.09089654872536	5.92271437687323e-16	3.22171971244396e-14	Sphk1
Cd180	1131.63417351567	-4.57934727210421	0.566160398381558	-8.0884273877065	6.0440001533622e-16	3.27459593966425e-14	Cd180
LOC114681897	153.623537904123	7.32915861402544	0.908091308053573	8.07094897729498	6.9753864226635e-16	3.76421745880163e-14	LOC114681897
LOC114690673	682.926684511068	2.99111991717044	0.371507523883945	8.05130374184517	8.19166911981559e-16	4.40310309724792e-14	LOC114690673
Cfb	18384.6897465048	9.12990010340471	1.13539821424736	8.04114361713769	8.90038679736186e-16	4.76521102587889e-14	Cfb
LOC114691550	21186.8067350598	2.66024493971744	0.331560491328045	8.02340752078751	1.02851424882001e-15	5.48500598811896e-14	LOC114691550
Rhof	272.812023132181	2.93581762020922	0.366343197856689	8.01384504307815	1.11176767991274e-15	5.90583151528649e-14	Rhof
Cd38	1650.72708537725	3.6921736696637	0.461397597781498	8.00215191283286	1.22263413361005e-15	6.46949477936304e-14	Cd38
Ldlr	1353.18647264901	1.55821063132099	0.195096745086767	7.98686123967879	1.38417742859215e-15	7.29590265559093e-14	Ldlr
Nod2	341.010892427081	2.71526057837814	0.341360927560745	7.95422193682362	1.80260738720443e-15	9.46473276393552e-14	Nod2
Rhoq	1247.35925288232	2.7269650934703	0.34317861521879	7.94619761412508	1.92323539061462e-15	1.00592607988339e-13	Rhoq
Adm	77.5792501378555	3.89105980335489	0.489782497867684	7.94446477833527	1.9503103192699e-15	1.01617892841959e-13	Adm
Tmem65	921.711640894539	1.37312573024353	0.172910153429561	7.94126720154063	2.00126031610637e-15	1.03874576483704e-13	Tmem65
Icoslg	579.575045365848	2.331634391428	0.293640145148964	7.94044830023208	2.01451809095767e-15	1.0416513885526e-13	Icoslg
LOC114688398	696.547605649585	7.83942397715551	0.987468519290889	7.9389102781576	2.0396524242827e-15	1.05065277719017e-13	LOC114688398
LOC114706134	3721.25566929993	1.69451861097758	0.213628018931472	7.93209907320794	2.15472426631819e-15	1.10573944519476e-13	LOC114706134
Pde4b	932.136550491751	4.81804419585455	0.609379264737251	7.90647873115927	2.64771511929706e-15	1.35361947020002e-13	Pde4b
Fcrlb	1250.5918619547	2.8410439684609	0.360295331722154	7.8853199537201	3.13730629053865e-15	1.59791117022603e-13	Fcrlb
LOC114684190	756.799931980358	-4.20498269282057	0.53469579277403	-7.86425243970015	3.71308102322306e-15	1.88411152368695e-13	LOC114684190
Mgat1	1305.35773350978	-1.15748395188296	0.147346422804219	-7.85552801251866	3.98091503251885e-15	2.01250793781501e-13	Mgat1
Antxr2	3031.91030131867	2.21128778089294	0.281542863348012	7.85417806225685	4.02402263099895e-15	2.02676606514647e-13	Antxr2
LOC114700347	2847.67444482319	7.73880101907339	0.985445994060204	7.85309501050202	4.05893940487192e-15	2.03680874416433e-13	LOC114700347
Acss1	151.868528440546	-5.64440345572569	0.720782988976961	-7.83093322407212	4.84261841259999e-15	2.42113116885835e-13	Acss1
Tmbim1	2531.26799490836	1.88047626279465	0.24048807522569	7.81941583186563	5.30690313762875e-15	2.64353757394188e-13	Tmbim1
Clic4	3402.49513193422	1.5974724864762	0.20432582342914	7.81826036311165	5.35583260889746e-15	2.6581740017663e-13	Clic4
Prkch	681.823570679556	1.10001359575645	0.14076041267447	7.81479376804901	5.50530927680908e-15	2.72242548564824e-13	Prkch
Dpy19l1	980.457027962849	-2.36802309606243	0.304719680407634	-7.77115246673481	7.77752129709233e-15	3.83212000431734e-13	Dpy19l1
Rgs1	789.165985835483	-2.96028706418747	0.381516133805962	-7.75927097671068	8.54189667523917e-15	4.19075449631763e-13	Rgs1
Itgb5	1515.88021319409	-2.19123547823264	0.282415797709135	-7.75889839027148	8.56702514873373e-15	4.19075449631763e-13	Itgb5
LOC114706055	71.7366067074024	4.59337184624748	0.592624707089131	7.75089494464264	9.12471549101678e-15	4.44756293771818e-13	LOC114706055
Rgs2	942.468946177343	-2.66557758335092	0.344730633627744	-7.73234903814594	1.05579986798447e-14	5.12779371597173e-13	Rgs2
Hmces	79.0462287314596	-3.1228136631369	0.404034011444294	-7.72908610335508	1.08321392663698e-14	5.24015915262548e-13	Hmces
Ccr7	981.710364780387	4.44332640929235	0.574913729207802	7.72868377211134	1.08664231269975e-14	5.24015915262548e-13	Ccr7
LOC114688727	801.923897604359	-4.55382962772558	0.58955618854824	-7.72416559469797	1.12588398955148e-14	5.41021073283059e-13	LOC114688727
Tsc22d1	570.180791385816	-3.31207808885634	0.429942163868552	-7.70354333023489	1.32344201620069e-14	6.33714365433562e-13	Tsc22d1
Calcoco2	1354.06504807373	1.63771689133947	0.212980644259364	7.68951045779108	1.47699063121782e-14	7.04757740137933e-13	Calcoco2
Septin3	1130.70042355734	-2.25114301028117	0.293516891778008	-7.66955181572222	1.72598368553965e-14	8.2068713775013e-13	Septin3
Vdr	1301.59312710388	3.60901184465426	0.471205663105181	7.65910116799395	1.8723886295337e-14	8.87199058293684e-13	Vdr
Hck	4390.70408660879	1.69782693632334	0.221806577927787	7.65453825664313	1.94008054534779e-14	9.16081782506409e-13	Hck
Creld2	1295.9855306199	1.15927942582322	0.1514837795021	7.65282876908385	1.96605633547951e-14	9.25134951771137e-13	Creld2
Hsph1	2540.39208796253	1.62110477525165	0.21204593602373	7.64506411040217	2.08841248935238e-14	9.79321429058726e-13	Hsph1
Tes	1537.26674071832	1.67475357272242	0.219490795767082	7.63017677743364	2.34432024107688e-14	1.09554676833005e-12	Tes
Arnt2	118.06709219201	3.65845060009824	0.479979340298237	7.622100146696	2.49581274968886e-14	1.15875566019641e-12	Arnt2
Rac2	6549.78191579183	2.02701376572694	0.265940466616423	7.62205839343203	2.49662040177622e-14	1.15875566019641e-12	Rac2
Il2ra	158.27866895248	4.76121097380456	0.625781669269606	7.60842192671082	2.77462779709368e-14	1.28340691879853e-12	Il2ra
LOC114707940	989.466953133989	4.96517879387539	0.653277556446296	7.60041232839071	2.95188690253977e-14	1.36076983008943e-12	LOC114707940
Kcne3	1621.59023262502	-2.21452642493395	0.291947540589171	-7.5853573572323	3.3157191946412e-14	1.52332653134884e-12	Kcne3
Lgmn	12586.5360688021	-2.25175199175578	0.29721721873217	-7.57611554727885	3.56054722969293e-14	1.63029904971698e-12	Lgmn
Bcl2a1	111.090164622051	10.4535698085361	1.38205371042461	7.56379417795889	3.91479014179998e-14	1.78648426638718e-12	Bcl2a1
Zc3h12a	1685.08576413019	3.26353101640194	0.432365217956767	7.54808870108572	4.41692079272751e-14	2.00888648362212e-12	Zc3h12a
Psma6	4182.4657834419	1.65923990132735	0.21993029808966	7.54438981686333	4.54410030590222e-14	2.05984066866547e-12	Psma6
Rars1	4059.58202633575	1.60408233228156	0.212689814488876	7.54188599080969	4.63222650044285e-14	2.09281223187782e-12	Rars1
Rnf149	1389.02834858564	1.79510798830495	0.238037725613956	7.54127516415701	4.65397924516457e-14	2.09567760778123e-12	Rnf149
Il12b	724.388338467312	12.1353768115361	1.60931771687571	7.54069670909697	4.67467175644686e-14	2.09804822494788e-12	Il12b
LOC114697855	672.332451706348	3.04189152212615	0.403859408126277	7.5320556137076	4.99476747462171e-14	2.23433693708489e-12	LOC114697855
Stat1	1797.13874248154	2.5814129351525	0.343555953692229	7.51380643359488	5.74324848008039e-14	2.56073560920043e-12	Stat1
Atf3	2340.40622904823	-2.18461606154051	0.291140232273408	-7.50365569362104	6.2062189231326e-14	2.7581167037804e-12	Atf3
Acsl3	231.342802383057	-3.18834860456898	0.425043256882436	-7.50123323436432	6.32201842295861e-14	2.80042763953792e-12	Acsl3
Ahnak2	1225.05002146996	-3.46076559699175	0.461860071396193	-7.49310410516746	6.72635058835063e-14	2.9698584951617e-12	Ahnak2
Slc15a3	3288.42377327354	1.71837598403139	0.229520806029669	7.48679831583228	7.05740237598073e-14	3.10594223012822e-12	Slc15a3
Cerk	2141.46304423466	-2.38872896453527	0.319147847577905	-7.48470961864211	7.17055009831519e-14	3.14555841248349e-12	Cerk
Sh3kbp1	194.28733460541	-2.4163348370311	0.32330830555055	-7.47377903860653	7.79239452129167e-14	3.4073560480722e-12	Sh3kbp1
Slc9a7	531.599181710645	-3.57528180514397	0.478806064460949	-7.46707711225235	8.19957222309032e-14	3.57390970069888e-12	Slc9a7
Phka2	356.540703813649	-2.31828922638155	0.310930264136207	-7.45597805611483	8.92035924138388e-14	3.86492968587994e-12	Phka2
Gem	287.74677280822	-3.2496888237401	0.435853333856522	-7.45592283300018	8.92409678186853e-14	3.86492968587994e-12	Gem
LOC114689226	759.769454369002	4.55322139597952	0.610943239850337	7.45277318576261	9.13983394735238e-14	3.94579688412841e-12	LOC114689226
Slco5a1	98.3764714189303	2.89180506096848	0.388140142578906	7.45041479542558	9.30472177514076e-14	4.00426934873858e-12	Slco5a1
Stxbp1	2295.98217937761	2.54872355492276	0.342426862800322	7.44311802549496	9.83361551367784e-14	4.21852799276041e-12	Stxbp1
Ier5l	301.078293912003	-1.92441605045049	0.258794727532328	-7.43607131721841	1.037238539931e-13	4.43566254859173e-12	Ier5l
LOC114696009	16611.4052374177	2.2141848260442	0.297787740637742	7.43544654088951	1.04215308282339e-13	4.4427083928888e-12	LOC114696009
Arid5a	586.952248360036	2.38104140590402	0.320366043942538	7.43225273378567	1.06763556793716e-13	4.53711752761795e-12	Arid5a
St3gal3	52.8884081679772	3.86264279157347	0.520047781788589	7.42747671817533	1.10688857652254e-13	4.68927655829597e-12	St3gal3
Zswim4	647.993186586655	2.83030937304859	0.381199992781245	7.42473616643742	1.13004940952242e-13	4.77252854661346e-12	Zswim4
Ifitm10	45.6283358760145	-4.79610031223448	0.646291423926059	-7.42095614250823	1.16277819196187e-13	4.89554818343325e-12	Ifitm10
Tnip3	122.350146854876	9.95141022709334	1.34404941244861	7.40405087411458	1.32091781256746e-13	5.54418559663732e-12	Tnip3
Plcl2	668.960292223087	-1.3644122885698	0.184684057418619	-7.38781845948465	1.49257333421295e-13	6.2453860836806e-12	Plcl2
Gna11	2809.28841175257	1.41461365489018	0.192008029850256	7.36747132915959	1.73894817860726e-13	7.25397431928839e-12	Gna11
LOC114691037	2928.98016673727	1.17722116142343	0.159874389685904	7.36341301277989	1.79266630073186e-13	7.45518930386927e-12	LOC114691037
LOC114687976	299.500802970096	-2.47368606644793	0.336975441309304	-7.34084969764125	2.12242052995135e-13	8.79963316670988e-12	LOC114687976
Baz2a	1504.39614614994	1.41116008919352	0.192330975053694	7.33714415371502	2.18199560116477e-13	9.01913622499685e-12	Baz2a
Pid1	4455.61630783694	1.25648212561038	0.171286682284845	7.33555060352491	2.20811787532669e-13	9.09945302623261e-12	Pid1
Shfl	253.330866371479	2.75603659378759	0.375778959963122	7.33419612970896	2.23056243584075e-13	9.16417479305087e-12	Shfl
Mfng	161.570816665442	-2.34982037558625	0.320951814099247	-7.32141172711869	2.4537571097629e-13	1.00507960649596e-11	Mfng
Adgre5	6266.23303196602	1.24553373250262	0.170351102007403	7.31156838919945	2.64042077365406e-13	1.07829075378143e-11	Adgre5
LOC114681710	216.754213068866	4.21094852213602	0.576018573939232	7.31043878210124	2.66271439951557e-13	1.08413931494049e-11	LOC114681710
Abca6	62.7616417666185	-9.11280757119012	1.24686595373146	-7.30857037512209	2.69999526014062e-13	1.09603688187022e-11	Abca6
Xaf1	197.846444154948	3.8122377989	0.522349454635532	7.29825170691521	2.91530880897724e-13	1.17991918134767e-11	Xaf1
Zfand2a	271.002339601136	2.23141791341079	0.30585808538943	7.29559890682524	2.97333453292379e-13	1.19983312502168e-11	Zfand2a
Il4i1	594.264064916694	4.71617696060358	0.646790609921027	7.29165960090148	3.06159914922771e-13	1.23179546835348e-11	Il4i1
Ywhag	5105.70931881138	1.33678383434183	0.183570680758253	7.28212059148083	3.28613118193163e-13	1.31823297767222e-11	Ywhag
Uck2	821.069279740981	1.66648320929597	0.228922843642768	7.27967197496684	3.34632837251608e-13	1.33843292758371e-11	Uck2
Ggt5	268.623902128291	-1.72713005574461	0.238860462137531	-7.23070716806269	4.80485403996794e-13	1.91616451875437e-11	Ggt5
LOC114701418	141.84054440648	2.98911181042065	0.414422327949393	7.2127190279807	5.48455098443695e-13	2.18083066775901e-11	LOC114701418
Sh3bp4	415.278808583702	2.4197797951019	0.335677953043339	7.2086348631585	5.65155812150209e-13	2.24068626514014e-11	Sh3bp4
Stat2	629.176515580363	2.58744075901351	0.359175633380574	7.20383154798232	5.85436854140614e-13	2.31434761030762e-11	Stat2
LOC114696020	172.966709588155	5.206984330667	0.72442448043631	7.18775313546957	6.58662117367396e-13	2.59627424176209e-11	LOC114696020
Mtfp1	69.7964532504685	-2.3275226254293	0.324021315611005	-7.18323922930905	6.80788218173142e-13	2.6757338089412e-11	Mtfp1
Msn	20875.1725622698	1.64150075780647	0.228782728653414	7.17493303567158	7.23425867627519e-13	2.83512056883764e-11	Msn
LOC114682486	551.818433333744	-1.56527264385628	0.218175057466291	-7.17438859434297	7.26310381506557e-13	2.83824565462864e-11	LOC114682486
Gypc	392.704538552853	-1.6693678526776	0.232854405487735	-7.16914867546074	7.54655669339523e-13	2.94056230583042e-11	Gypc
Slc25a33	202.101354737067	1.66488451767058	0.232386048415735	7.16430495298982	7.81821933379076e-13	3.03771327772059e-11	Slc25a33
LOC114684564	334.541528802689	8.14579812836223	1.14018529901283	7.14427570274308	9.04716538790561e-13	3.5051966413142e-11	LOC114684564
Parp12	373.945001705261	2.25319658950799	0.316268419685696	7.12431734963357	1.04597793984403e-12	4.04098125111901e-11	Parp12
Ccn2	2439.7314035638	2.72870777196212	0.383559301257649	7.11417442626208	1.12584695474978e-12	4.33722173870886e-11	Ccn2
Il13ra1	1831.33771158558	1.18813773971608	0.167135311067202	7.10883733742144	1.17024569022434e-12	4.49552857100588e-11	Il13ra1
Ell2	1380.48776290576	1.93502683743869	0.272342383659694	7.10512558286413	1.20213178893145e-12	4.6050113232898e-11	Ell2
LOC114687921	662.085101908917	2.90287733440393	0.408677169577348	7.10310619359058	1.21983599102531e-12	4.65970495560483e-11	LOC114687921
Tbc1d2b	1199.90673472056	1.51621452303381	0.213475582367843	7.10251967094388	1.22502587166282e-12	4.66642208088031e-11	Tbc1d2b
Ido1	66.711913362849	8.0488272230632	1.13369813573725	7.09962111548239	1.25099372068765e-12	4.75202894067915e-11	Ido1
Mef2c	268.475017942288	-1.86813897206623	0.263296522661386	-7.09519044605371	1.29173478050105e-12	4.89312013371413e-11	Mef2c
Sorbs3	363.264521832361	-2.9381461841318	0.415337135256707	-7.07412348841819	1.50396315073999e-12	5.6812208019203e-11	Sorbs3
LOC114701716	536.934733602952	8.98492745945284	1.27048001186574	7.07207305548886	1.52636021130701e-12	5.74985388187369e-11	LOC114701716
Gclm	373.43951550309	2.01825713416534	0.285482104528022	7.06964500455137	1.55330545889522e-12	5.83519362859561e-11	Gclm
Csf2	464.250381209643	7.93400556593559	1.12258443323505	7.06762478709196	1.57608000705431e-12	5.90443857188196e-11	Csf2
Tnfaip3	2122.82683674195	2.33027408493682	0.330151106241493	7.05820468531859	1.6866749219917e-12	6.29223200743926e-11	Tnfaip3
LOC114687980	48.328203781774	-3.1477926019439	0.44600981111855	-7.05767569114575	1.69310632440711e-12	6.29223200743926e-11	LOC114687980
LOC114694682	759.231125110946	2.16934018461463	0.307374493662246	7.05764541087256	1.69347519282504e-12	6.29223200743926e-11	LOC114694682
Nadk	3727.53260490871	1.12858204689994	0.160035353900115	7.05207955239902	1.7626337386037e-12	6.53135046628659e-11	Nadk
LOC114706829	161.643838769987	2.47004142396689	0.350609219960387	7.04499848648008	1.85463522783465e-12	6.85358273459876e-11	LOC114706829
Mtx2	563.734495512919	1.24594040050809	0.176959029734454	7.04084104878831	1.91082890721368e-12	7.04210360682896e-11	Mtx2
Plekhh1	80.544384321703	2.88087261667601	0.41007003107399	7.02531860016907	2.13578328779963e-12	7.84986944075327e-11	Plekhh1
Abhd12	771.937164358077	-1.61119486046834	0.229434326404259	-7.02246645355691	2.17985353727958e-12	7.99025020309028e-11	Abhd12
Irak2	682.047359874548	1.72753340295181	0.246219074058134	7.01624522616769	2.2790990414291e-12	8.33157738290172e-11	Irak2
Orai2	60.0711501661347	3.59733997701117	0.513677496403838	7.00310993219576	2.50342242884554e-12	9.12708890345055e-11	Orai2
Adar	627.428956304694	1.64338889181093	0.234785128130848	6.99954424240645	2.56796481992881e-12	9.3373672690406e-11	Adar
Hmgb3	177.155226544326	-1.87852199901958	0.26877652075289	-6.9891595953304	2.7653770675413e-12	1.00283633977318e-10	Hmgb3
C15H1orf112	79.6382601486	-1.90810459878119	0.273535979624655	-6.97569877790659	3.04354211836571e-12	1.1007747145653e-10	C15H1orf112
Traf1	1692.41830686239	5.86428092421204	0.8415146603493	6.96872104614061	3.19835152479379e-12	1.15369714550851e-10	Traf1
LOC114681053	679.394552718936	-3.2899297078278	0.472718703811889	-6.95959284305572	3.41257560136621e-12	1.22771469849151e-10	LOC114681053
Cd80	128.256692375949	2.22263208105557	0.31952220489591	6.95611149084186	3.4979307782921e-12	1.25510186422148e-10	Cd80
LOC114705868	594.530474368172	3.34131433875127	0.480525371718298	6.9534608064568	3.56432010553223e-12	1.27555760829297e-10	LOC114705868
Ifih1	384.866440048053	4.15624450968424	0.598521307274556	6.9441880500633	3.80643185178372e-12	1.35862642394768e-10	Ifih1
Rara	481.740021016804	1.53108478573545	0.220960136397022	6.92923533946592	4.23121410660855e-12	1.50629006899921e-10	Rara
LOC114705846	1204.06523149589	1.31775847363923	0.190363976718222	6.92231007334848	4.44337317242014e-12	1.57768751362249e-10	LOC114705846
Tlr2	4046.7756655014	1.63854217128472	0.236758839336756	6.92072226690606	4.49346686541537e-12	1.59131916413499e-10	Tlr2
Nmi	394.998594413697	2.72505348322829	0.393998938176617	6.91639803863313	4.63271572296196e-12	1.63637145757298e-10	Nmi
LOC114682871	46.3792602917021	-3.33392480939086	0.482996795435458	-6.90258163386999	5.10658582750179e-12	1.7990792919222e-10	LOC114682871
Klf11	80.626094186894	-2.58551672622286	0.375093168503069	-6.8929987089373	5.4628370714275e-12	1.9196155383551e-10	Klf11
LOC114697326	494.319538575584	-2.34788399183977	0.340754321602926	-6.89025448245294	5.56926680935384e-12	1.94712821651601e-10	LOC114697326
Bst1	1879.38890242091	4.13736665277225	0.600467568220791	6.89024165789907	5.56976892583815e-12	1.94712821651601e-10	Bst1
LOC114684939	240.647934301394	-2.30038125630154	0.334142998315584	-6.88442154376352	5.80228209941349e-12	2.02321113512626e-10	LOC114684939
Rcl1	251.545191775321	1.65467983476359	0.240696804699344	6.87454009549675	6.21901652453261e-12	2.16297712831506e-10	Rcl1
Ccdc152	544.75515025903	-2.94972690761366	0.42935179239677	-6.87018654597295	6.41180024866753e-12	2.22433856075586e-10	Ccdc152
Penk	519.047939148424	7.96037895712633	1.15935399064024	6.86621948204994	6.59256201821508e-12	2.28122775790603e-10	Penk
Arhgap21	2492.82775868716	1.90180476515365	0.277215055672271	6.86039493973949	6.86704312249068e-12	2.37017561986677e-10	Arhgap21
Znrf2	460.223202258496	-1.22164579264071	0.178370187681826	-6.84893483893095	7.44018743155437e-12	2.56149642738501e-10	Znrf2
Il33	118.552952354711	4.57185594942228	0.668208886901695	6.84195621914091	7.8118965970196e-12	2.68267630865832e-10	Il33
Ext1	1344.90815173013	1.44474277289936	0.211293825137088	6.83760054020513	8.05305700578652e-12	2.75852700810304e-10	Ext1
Cdk15	108.501375523057	-2.61416394254472	0.382462265490483	-6.83508983348258	8.19536565648723e-12	2.80022054177311e-10	Cdk15
Sdcbp2	2024.76268676565	1.44550538898702	0.211500749862586	6.83451661484026	8.22819999167332e-12	2.80439327535753e-10	Sdcbp2
Ptges	1057.49718454239	6.96059821633791	1.01957999640832	6.8269270100022	8.67528047598676e-12	2.9493784798236e-10	Ptges
LOC119088213	66.3117245598942	-4.24458014017721	0.622378355056149	-6.81993534269725	9.10814945898103e-12	3.08613046971659e-10	LOC119088213
Bcl2	129.90708788079	-1.8867735953667	0.276665079430775	-6.81970272232637	9.12290939647083e-12	3.08613046971659e-10	Bcl2
LOC114698011	133.473132393445	4.96029028015919	0.727527658430057	6.81800921612117	9.23107223902514e-12	3.11497149822588e-10	LOC114698011
Rtp3	78.4457221421748	9.01570845617202	1.32270254889895	6.81612692413493	9.35276726351031e-12	3.14822480238804e-10	Rtp3
Tmco6	631.196444750869	1.9357049320586	0.284237066061959	6.81017771143419	9.74782557628851e-12	3.27310321017154e-10	Tmco6
Sp110	1031.84780799846	2.4461945739493	0.359330634987862	6.8076426994095	9.92108866737047e-12	3.32307597998943e-10	Sp110
Psmb9	830.798298806165	2.56437572903497	0.377248413381121	6.79757856647171	1.06392132215919e-11	3.55485652580906e-10	Psmb9
Aak1	919.913245585162	-1.31639078783723	0.193846697976283	-6.7908857957348	1.11447124613298e-11	3.7146309990594e-10	Aak1
Pim3	413.749495945066	2.08277439710305	0.307437257081335	6.77463238150099	1.24722986322899e-11	4.1469630586922e-10	Pim3
LOC114701033	970.92530026083	1.96785704577454	0.290756253033214	6.76806440186772	1.30516662121858e-11	4.32901484925645e-10	LOC114701033
Oit3	40.7269407688198	8.96398404575196	1.32523444925768	6.76407412346779	1.34164387008667e-11	4.43120602062218e-10	Oit3
LOC114700822	106.679761873406	-4.19193888351802	0.619744198169264	-6.76398245582788	1.34249347782656e-11	4.43120602062218e-10	LOC114700822
Manf	5649.25682641931	1.21687404089404	0.180011028732703	6.75999714829123	1.37994456385781e-11	4.54379325033954e-10	Manf
Pdcd4	123.40459651048	-2.92578905592916	0.433231766224607	-6.75340379913947	1.44416274343988e-11	4.74376066377753e-10	Pdcd4
Jag1	758.968169574638	2.5035526794329	0.370735609863043	6.75293285249225	1.44886006937657e-11	4.74772242974747e-10	Jag1
Smpd1	1658.29878867272	2.10846853021797	0.312367614978648	6.74995879570325	1.47887148066857e-11	4.83441665038748e-10	Smpd1
LOC114686901	377.22136161774	2.42929526667005	0.359953574386638	6.7489127474552	1.48957127559076e-11	4.85771697284381e-10	LOC114686901
Slc9a3r1	3723.11542802287	2.00277187015598	0.297384179160678	6.73462816955663	1.64349675655443e-11	5.34686899339323e-10	Slc9a3r1
Map2k3	1086.51555749936	1.36753278178543	0.203123810915327	6.73250849136292	1.66762651870504e-11	5.4124231570095e-10	Map2k3
LOC114707973	692.576541987174	2.26082984743952	0.336202555864013	6.72460636603244	1.7606776439163e-11	5.70082268562329e-10	LOC114707973
Lacc1	382.269267753798	1.63434914462535	0.243332534877768	6.71652537317433	1.86108914762549e-11	6.01162739158171e-10	Lacc1
LOC114686723	373.849123795503	-2.16185293531742	0.322636263055841	-6.7005888142935	2.07581388585186e-11	6.68933484210886e-10	LOC114686723
Gpr132	222.032715980072	4.37779201468915	0.653574416378661	6.69823038506573	2.10958501141561e-11	6.78209138776380e-10	Gpr132
Spata13	505.586530320429	2.22406396457738	0.332911945312351	6.6806373153438	2.37905344162794e-11	7.63036503601375e-10	Spata13
Appl2	205.315597542079	-1.67138317856004	0.250225450727593	-6.67950911348175	2.39743932205025e-11	7.67124172719092e-10	Appl2
Ikbke	2915.38675383635	1.44017245970609	0.215679333332098	6.6773781124803	2.43254771430741e-11	7.76530900630668e-10	Ikbke
Abtb2	181.324967758194	2.77089012291242	0.415309463833132	6.67186848413775	2.52566863174425e-11	8.03179857248208e-10	Abtb2
Psmc6	1202.93170409827	1.18313191342152	0.17733918467532	6.67157636699211	2.53070207548236e-11	8.03179857248208e-10	Psmc6
Acer3	236.374522080918	1.6488761068592	0.24715593639651	6.67139997080191	2.53374629575323e-11	8.03179857248208e-10	Acer3
LOC114707630	78.0982479110225	6.39138872006293	0.958165668091974	6.67044221359998	2.55033780789698e-11	8.06559159292816e-10	LOC114707630
Ccr1	2684.78649892528	1.58173248310637	0.237385857929946	6.66312853216871	2.68059027960209e-11	8.45785318151016e-10	Ccr1
Inava	51.3451027709814	5.11803901825682	0.769049057494304	6.65502280820977	2.83256123313003e-11	8.91666671512392e-10	Inava
Hgf	1045.51933833679	-3.37151392580368	0.507334278283794	-6.64554726561904	3.02092496847352e-11	9.48765788597491e-10	Hgf
LOC114686894	206.402441660133	3.36734361964124	0.507598886883641	6.63386722597986	3.27004000531985e-11	1.02463765051485e-09	LOC114686894
Ebi3	705.306125326122	3.69128015686524	0.558072194485211	6.61434164493758	3.73208920424051e-11	1.16672830088429e-09	Ebi3
LOC114707728	63.4513998576987	9.2259427474579	1.39648308815372	6.60655530003979	3.93365373260712e-11	1.2269210346267e-09	LOC114707728
Gab2	509.760921118722	1.56411012067949	0.237016618840837	6.59915801823933	4.13499400383804e-11	1.28501306122952e-09	Gab2
Adgre1	1785.69429461733	3.63000365836285	0.550082106083315	6.59902152463955	4.13880227089147e-11	1.28501306122952e-09	Adgre1
LOC114689426	752.779386577501	7.89919301000225	1.19714317436473	6.59836950095297	4.15704159265605e-11	1.28773595941981e-09	LOC114689426
Rab11a	2790.0444432539	1.15363012524148	0.174957154154907	6.5937865234139	4.28748092134518e-11	1.3251239329403e-09	Rab11a
Rgs18	110.291919072959	-3.39409318972665	0.514973639889445	-6.59080956154434	4.37434693700761e-11	1.3489057595548e-09	Rgs18
Slc16a2	233.06093078504	-2.64728253259507	0.401875699999787	-6.58731675639129	4.47846180157759e-11	1.37788692397406e-09	Slc16a2
Zbp1	273.347475259652	4.23215150915138	0.643421603084068	6.57757136046676	4.78194378189963e-11	1.4679380020328e-09	Zbp1
Fgd2	146.824432155803	-2.83390922593907	0.431013094684858	-6.57499565764034	4.86545879322503e-11	1.49021112903305e-09	Fgd2
Ethe1	528.186793564674	2.83635469565112	0.431432078191937	6.57427863857002	4.88896033247156e-11	1.49404430474788e-09	Ethe1
LOC114695572	123.515069215508	-4.39186778916978	0.669175867880596	-6.5630994779887	5.27006632904512e-11	1.60689757867006e-09	LOC114695572
Tmem39a	747.745555646467	1.43975268578813	0.219509898519983	6.55894196797263	5.41908846077709e-11	1.64863946259749e-09	Tmem39a
Fn1	65457.6773496685	-1.42418725449147	0.217240626639767	-6.55580531376888	5.53423943031921e-11	1.67735620429283e-09	Fn1
Bcl3	1428.24571411961	3.62750864620349	0.553336590068758	6.5556999325722	5.53814939133378e-11	1.67735620429283e-09	Bcl3
Slc26a4	66.4093106726419	8.54606324110116	1.30447422727923	6.5513469429947	5.70204110592624e-11	1.72315682221091e-09	Slc26a4
Dock5	1183.19157291052	1.21045277453767	0.184782588973755	6.55068630253684	5.72732557945628e-11	1.72696010099836e-09	Dock5
Mrpl45	545.551927463727	1.27016621659443	0.193926183038318	6.54974071419462	5.76370669251828e-11	1.7340851175123e-09	Mrpl45
Il23a	174.50145642832	4.95873545836786	0.757622739970592	6.5451248975979	5.94456835821311e-11	1.7845515475351e-09	Il23a
Hdac5	1170.12676872256	-1.39215211734361	0.212968239326482	-6.53690015819416	6.28069453292093e-11	1.88130319280158e-09	Hdac5
LOC114703405	102.349009838193	-3.60587828752567	0.552171311072374	-6.53036152950917	6.56111226541588e-11	1.96097946587672e-09	LOC114703405
Hif1a	3348.19758461111	1.99946617360009	0.306481726411285	6.52393275453197	6.84874240266618e-11	2.04245719153196e-09	Hif1a
Limd2	1714.29681307708	3.00285329380635	0.46086622570148	6.51567228480616	7.23648111283162e-11	2.15336776046821e-09	Limd2
Etv5	162.906178682692	-2.39829709682507	0.368126739302525	-6.51486795381674	7.27536301908955e-11	2.16021095407421e-09	Etv5
Rhbdf2	2769.02459127694	1.64403559848316	0.252388801245307	6.51390073716168	7.32238954507403e-11	2.16943737306017e-09	Rhbdf2
Stip1	2469.38043253387	1.01085845816847	0.155256549941701	6.51089089992049	7.47063904392054e-11	2.20854826865816e-09	Stip1
Crispld2	718.880454441901	2.89581832345195	0.445405981831315	6.50152544324979	7.95095850528409e-11	2.34544652306634e-09	Crispld2
Ptger4	273.714914000854	1.88495570957154	0.290196622423436	6.49544330954043	8.27892590027486e-11	2.43690721467181e-09	Ptger4
Lasp1	5717.240267204	1.19975808579124	0.184732444728647	6.49457158190894	8.32700304301414e-11	2.44576488945895e-09	Lasp1
LOC114706499	99.7658235793195	-3.69121433149698	0.56840776139151	-6.49395483703561	8.36118227370764e-11	2.45051115819289e-09	LOC114706499
Spn	608.940682767657	6.74618662158271	1.03983292951157	6.4877601296504	8.71218369783396e-11	2.54789217434073e-09	Spn
Stoml1	223.151266285495	2.01618346923072	0.311045814223312	6.48195017272671	9.05445455413119e-11	2.64230745668734e-09	Stoml1
Rgs17	38.9771981859962	-4.69770783118827	0.725579405547902	-6.47442277891132	9.51750696879734e-11	2.77148987727356e-09	Rgs17
Rogdi	562.821687260893	2.36723776567283	0.365907194724327	6.46950319590271	9.83256511667201e-11	2.85711651755604e-09	Rogdi
Znf367	100.882671602345	-2.03700835101373	0.315134115964836	-6.46394105816531	1.02010620068329e-10	2.95787296867634e-09	Znf367
Il19	61.2584916867004	9.47503343060427	1.46929523645855	6.44869267625341	1.12819070178268e-10	3.26431177734951e-09	Il19
Slc35b2	317.745652011845	-1.62408346764238	0.252206649025113	-6.43949504868395	1.19871625813455e-10	3.46100687778595e-09	Slc35b2
LOC119086094	1175.35027973815	2.39582563803893	0.372398760452073	6.43349520049562	1.24702534315413e-10	3.59285966982056e-09	LOC119086094
LOC114694224	1091.87799452477	3.21734696262003	0.50126041930658	6.4185138875931	1.37611055894344e-10	3.95639059007861e-09	LOC114694224
Lrrk1	495.638538551585	1.33605575821996	0.208320891135556	6.41345066707965	1.4226216561788e-10	4.08148352370792e-09	Lrrk1
Eva1b	78.5258137329772	2.19291981686073	0.342883463550002	6.3955251564383	1.59996496515473e-10	4.58061548655563e-09	Eva1b
Ak5	781.014642266781	-1.73213308972012	0.270976822265942	-6.39218171958698	1.63535380581477e-10	4.67209588346115e-09	Ak5
Fyco1	1144.20986455086	1.35275920281029	0.211812241080042	6.38659595834733	1.69619013960281e-10	4.83574207724499e-09	Fyco1
LOC114681132	150.398548112055	-2.53028738520192	0.396506001794772	-6.38146049176722	1.75406978506627e-10	4.99029184249293e-09	LOC114681132
Fam177a1	972.357309452613	2.44142331752735	0.382651378943362	6.38028098649219	1.76763354163046e-10	5.01838173958929e-09	Fam177a1
Plpp1	278.203259995486	1.83436841739887	0.287581758246996	6.37859796316907	1.78716510964538e-10	5.06326215126407e-09	Plpp1
Cpm	964.914264789205	-3.17738936501403	0.499032129017227	-6.3671038000528	1.92630819601151e-10	5.44389165325597e-09	Cpm
LOC114709254	733.064639189411	-1.40421658700725	0.220551294548541	-6.36684808348834	1.92952112425133e-10	5.44389165325597e-09	LOC114709254
Tdrd7	410.438318243262	1.89534560842758	0.297852443939439	6.36337101471946	1.97373149207442e-10	5.55709618234369e-09	Tdrd7
Cd59	1775.67129180909	1.43928248070563	0.22653715660482	6.35340578241817	2.10599199307948e-10	5.90812265639308e-09	Cd59
LOC114683921	96.7252890979024	3.10872301153302	0.489306450353296	6.353325220398	2.10709573376766e-10	5.90812265639308e-09	LOC114683921
Scarb1	836.009929664978	-1.56419035530372	0.246457880296982	-6.34668428300555	2.20004973760576e-10	6.15606509911537e-09	Scarb1
Psmd5	967.216161547277	1.15442693867288	0.181930009747925	6.34544537359397	2.21782884760012e-10	6.19307073891459e-09	Psmd5
Itm2b	5938.89985626599	-1.53033619819454	0.241466677843262	-6.33767032314038	2.33265282519943e-10	6.50035773973095e-09	Itm2b
Lair1	1207.92316401254	-1.94940870066868	0.308068981296914	-6.32783181371269	2.48629916324548e-10	6.91435221287839e-09	Lair1
Agpat4	373.591135368063	1.92068645009943	0.303739665652573	6.32346271262564	2.55765943138191e-10	7.08689777767681e-09	Agpat4
Vsig4	614.439920590399	-1.86903488494444	0.295574549749753	-6.32339586248835	2.55876668052012e-10	7.08689777767681e-09	Vsig4
Slc44a1	2065.52999255212	-1.60785563251735	0.254526556562381	-6.31704468968951	2.66612503563352e-10	7.36923462593094e-09	Slc44a1
Ecel1	67.1461970881774	3.408899543544	0.539783172702573	6.31531273284495	2.69615691837819e-10	7.43712736978194e-09	Ecel1
LOC114699921	1008.50192419311	3.97670121314248	0.630680027962937	6.30541801995382	2.87417104452909e-10	7.91184926280958e-09	LOC114699921
Dnaja1	3516.57102939847	1.21404177951934	0.192548864684229	6.30511003796521	2.87989218699224e-10	7.91184926280958e-09	Dnaja1
Epsti1	333.120808766339	3.79100791609061	0.601689490810637	6.3006051692595	2.96485758434734e-10	8.1288504616007e-09	Epsti1
Acot9	608.873288506804	1.33382992140587	0.21182002126574	6.29699644743449	3.03468232488223e-10	8.30355028894837e-09	Acot9
LOC114709884	1391.32128543079	2.29417010331685	0.364478574426137	6.2943894766077	3.08612070180637e-10	8.4273404465592e-09	LOC114709884
Fut7	59.1015165155592	4.68476985310688	0.744392015818743	6.29341765300127	3.10551286624186e-10	8.46330049459381e-09	Fut7
LOC114706381	194.601684906487	4.49450754654477	0.714802404815136	6.28776220710554	3.22074735695587e-10	8.75978866144857e-09	LOC114706381
Endod1	495.744248276747	-1.93283528581126	0.307661479554367	-6.28234411604236	3.33505616169739e-10	9.05258058740974e-09	Endod1
Kpna7	24.3352609577428	7.95805725917084	1.26768692396014	6.27762037200049	3.43794081977422e-10	9.31325840798996e-09	Kpna7
Med12l	43.6215723571519	-3.34939428129981	0.533717298667691	-6.2755962560345	3.48296921128491e-10	9.41648077619551e-09	Med12l
Gng12	1542.51452039251	1.53295035303532	0.244299450616537	6.27488252293088	3.49898379041965e-10	9.44100804879302e-09	Gng12
LOC114703224	9690.50997954055	0.899996531984332	0.143481568023149	6.27255852012384	3.55162896931667e-10	9.56407967400742e-09	LOC114703224
Relb	768.615216222571	1.78927140627168	0.285423145377713	6.26883781237802	3.63752759588962e-10	9.77603513369623e-09	Relb
Phlda1	276.985070099143	3.27890895699452	0.523642775766439	6.2617286225238	3.80733103509522e-10	1.02122080367376e-08	Phlda1
Jak2	1175.82565465097	1.51082422986122	0.241296730634208	6.26127103293227	3.81852178213116e-10	1.02220625423625e-08	Jak2
Scp2	1718.00318570671	-1.48626244338726	0.237771158622131	-6.25081045152851	4.08328200853396e-10	1.09093422463759e-08	Scp2
Irf2	327.760534698463	1.4917129763237	0.238663618067784	6.25027387249292	4.09733562782983e-10	1.09254249417368e-08	Irf2
LOC114704899	167.295272975521	-2.92236858042547	0.467638385015398	-6.24920595500141	4.12544624593542e-10	1.0978853913596e-08	LOC114704899
LOC114693504	477.405777130827	4.27910796232886	0.684821823874244	6.24849824166037	4.14417889508137e-10	1.10071657801194e-08	LOC114693504
Zmiz1	1711.62280312411	-0.819979317586243	0.13125226903414	-6.247353463832	4.17465623656612e-10	1.10665010060551e-08	Zmiz1
S1pr2	770.020417052371	1.32388104014068	0.212024814560992	6.24399102945494	4.26544466203531e-10	1.12851715873576e-08	S1pr2
Rab12	862.330382722495	1.67878580400053	0.268901866893103	6.24311695339735	4.28935927467855e-10	1.13264071410395e-08	Rab12
B4galt1	2485.05354478142	1.06416008956352	0.170725700542926	6.23315696570216	4.57127713682248e-10	1.20474414309397e-08	B4galt1
Cavin2	49.717080506647	8.87965828215174	1.42484683338441	6.23200899500199	4.60491028477816e-10	1.21126063757637e-08	Cavin2
Abcb1	322.63872655797	3.03294090428567	0.486964340446066	6.22826078293013	4.7164153804703e-10	1.23819561310841e-08	Abcb1
Trem2	2702.08658062457	-1.91144251231578	0.307072610885558	-6.22472485189553	4.82401848407704e-10	1.26400438082782e-08	Trem2
Usp25	913.373985362533	1.91755063408631	0.308113334518445	6.22352368190518	4.86111401399397e-10	1.27127479762123e-08	Usp25
Ezr	2626.61587529704	1.16748127292433	0.187718960994859	6.21930393571858	4.99365178153662e-10	1.30342937767978e-08	Ezr
Med24	1928.50274887377	1.19730683960805	0.192625658583954	6.21571834411778	5.1090375293367e-10	1.33038591059447e-08	Med24
Sgms2	118.379018566033	3.17680912719335	0.511111663210142	6.21548940448892	5.11649261887571e-10	1.33038591059447e-08	Sgms2
Agfg1	1225.22762589534	1.01787953698289	0.163800042776342	6.21415916461468	5.16002047874952e-10	1.33914348264341e-08	Agfg1
LOC114681718	185.606192920085	3.17440712573486	0.511757149101183	6.20295609218198	5.54123035123549e-10	1.43533698183717e-08	LOC114681718
Ube2l6	52.3376634932999	4.32153188624221	0.697321412367844	6.19733140212617	5.74285010890546e-10	1.4847341945058e-08	Ube2l6
Mgat4b	2423.65713835228	1.41504959586066	0.22835992705839	6.19657579194637	5.77047490708767e-10	1.48904531805475e-08	Mgat4b
Rftn1	3179.37777232508	1.43868360078248	0.232311297491288	6.19291276971338	5.90624197391405e-10	1.5211928902132e-08	Rftn1
LOC114703539	876.077603965375	1.19635582464883	0.193223442700667	6.19156665427068	5.95691374976154e-10	1.53134347983e-08	LOC114703539
Zhx2	381.262806241961	2.23990573646587	0.361899465971084	6.18930379036491	6.04305209292326e-10	1.55055595116346e-08	Zhx2
Rxra	1689.81587103107	-1.07125074900454	0.173346393826125	-6.17982713894275	6.41718271426474e-10	1.64345136970407e-08	Rxra
LOC114683578	153.245372456455	3.44420498208362	0.557588348830109	6.17696727220001	6.53446119225827e-10	1.67034093521655e-08	LOC114683578
LOC114686462	364.039645401491	2.60063239015576	0.421263187992096	6.17341477794768	6.68305804732206e-10	1.70342152207844e-08	LOC114686462
Prdm1	324.8490730937	2.15874939743781	0.349692670836665	6.17327607202302	6.68892633862702e-10	1.70342152207844e-08	Prdm1
Tnfrsf1b	3814.89224785665	3.13878519202599	0.508811084415723	6.16886166234038	6.87833716155828e-10	1.74838330953329e-08	Tnfrsf1b
Hmox1	6145.26288777704	1.869656377337	0.303450479840832	6.16132285675633	7.21397398348393e-10	1.83027672017534e-08	Hmox1
Cited2	897.202468464599	-1.54199800333955	0.250484331497421	-6.15606570726932	7.45742930259921e-10	1.88852106305487e-08	Cited2
Ndrg1	6095.68182874111	-1.74356817219219	0.283275823094226	-6.15501934879992	7.50683300480901e-10	1.89749855078806e-08	Ndrg1
Idh2	776.282346608536	-1.64286399939805	0.26728365996436	-6.14651864471292	7.92020166746457e-10	1.99827128897682e-08	Idh2
Pdgfb	506.046641724435	-3.09533457313353	0.504887647256863	-6.13073936340291	8.74716044723042e-10	2.20282657262753e-08	Pdgfb
Chn2	186.905644667217	-4.25463239948393	0.694246874774182	-6.12841419108705	8.87592766132073e-10	2.23112274059705e-08	Chn2
LOC114689266	20.9707116048628	8.1896850075841	1.33848965732821	6.1186016363636	9.44000652573488e-10	2.36853595467654e-08	LOC114689266
Mitd1	319.554764103308	2.33030497845543	0.381186883739416	6.11328741323759	9.75993598579878e-10	2.44429778031082e-08	Mitd1
Klf4	318.227246370871	-2.33317333184798	0.381687419769127	-6.11278551768686	9.79069211499305e-10	2.44749305279027e-08	Klf4
Fosl2	820.694058654581	1.74458491721142	0.285442556610519	6.11185990599108	9.84766160953927e-10	2.45721743537843e-08	Fosl2
Slc2a5	309.765331457105	-2.15628377219754	0.353131184455947	-6.10618338768248	1.02041756670389e-09	2.54151254388391e-08	Slc2a5
Mov10	464.16325566978	2.61163721668011	0.428022275586962	6.10163854929906	1.04986578183142e-09	2.61007765395348e-08	Mov10
LOC119088169	71.3844074476518	-2.07034293957559	0.339364045420651	-6.10065493829596	1.05634730388597e-09	2.62139908495352e-08	LOC119088169
Mknk1	1536.82730053569	1.2819934561698	0.210248796076166	6.09750676386929	1.07735562402946e-09	2.6686628654238e-08	Mknk1
Ugp2	2266.78470166266	1.38771010800826	0.227644150583699	6.09596207260345	1.08781205151291e-09	2.68966474336802e-08	Ugp2
Mcemp1	147.572496381619	4.0666785896252	0.667346801099984	6.09380097862478	1.102607294036e-09	2.72129883695019e-08	Mcemp1
Pxdc1	307.687375345695	-2.18207564013421	0.358317885719979	-6.08977594224664	1.13068818997325e-09	2.78554867671126e-08	Pxdc1
Dut	240.484654393216	-1.70966582058627	0.280812552932791	-6.08828132051297	1.14129202954445e-09	2.80658775945298e-08	Dut
Tmem268	1249.93368038281	1.1334576518216	0.186228711078308	6.0863743579527	1.15496213725384e-09	2.83507763619403e-08	Tmem268
Ghdc	327.348886965907	-1.39609476944997	0.22981217377445	-6.07493827032929	1.24035425880238e-09	3.03920316494658e-08	Ghdc
Lrrk2	140.082983304864	2.62698609692979	0.432576121137371	6.07288744931796	1.25630511114448e-09	3.07275057670032e-08	Lrrk2
Myo7a	468.736041662867	-2.47346725582572	0.407740395420853	-6.06627963185425	1.30907131572621e-09	3.19606118896961e-08	Myo7a
Kcnq1	201.037084196787	-2.99862045069088	0.494424567237942	-6.0648694449841	1.32060881384763e-09	3.21845148019964e-08	Kcnq1
Casp3	187.004411660671	2.82817638773007	0.466629911062589	6.06085533884846	1.35399569327211e-09	3.29114501002156e-08	Casp3
Nfkbib	840.840040984851	1.74240907607906	0.287492888880799	6.06070321552023	1.35527700978901e-09	3.29114501002156e-08	Nfkbib
Slc28a3	25.957961575322	7.82724942189412	1.2924936730371	6.05592861704433	1.39609906107611e-09	3.38423371329305e-08	Slc28a3
LOC114689118	1122.47054862851	1.96821476118954	0.325073939369743	6.05466794725391	1.40707605216259e-09	3.39981394109219e-08	LOC114689118
Marchf1	512.200882388755	2.14217581359923	0.353808674886489	6.05461642308937	1.40752647167799e-09	3.39981394109219e-08	Marchf1
Trim26	479.104102342168	1.62593028709927	0.268963346925351	6.04517420565316	1.4924865029115e-09	3.59863899877545e-08	Trim26
Hopx	521.070798906851	-1.94311187805135	0.321666271633875	-6.0407697337414	1.53380740386346e-09	3.69172511241401e-08	Hopx
LOC114710366	84.7341757752015	-3.01412610274076	0.498989276435695	-6.04046268142435	1.53672924927812e-09	3.692222802285e-08	LOC114710366
Ankrd13d	41.9892573944196	-2.65046296972959	0.439006721558232	-6.03740863083349	1.56608783731783e-09	3.75612495585276e-08	Ankrd13d
Glp1r	69.1402190262464	8.34846175238926	1.38298181512443	6.03656654128753	1.57427851838824e-09	3.76912210766931e-08	Glp1r
Plekhg5	50.4989554000521	-2.77308201006284	0.459437098634285	-6.0358251832646	1.58152396663301e-09	3.7798144854556e-08	Plekhg5
Mmp14	17738.589003411	1.97787706360087	0.327928496940163	6.0314278327625	1.6251729849132e-09	3.87732060032186e-08	Mmp14
LOC114709927	33.5085079592054	3.46989940084727	0.576057037588992	6.02353443223271	1.70648784949767e-09	4.06419058937282e-08	LOC114709927
Stxbp6	319.714924516107	-1.76585381135215	0.293181242314395	-6.02307909405244	1.71129761208558e-09	4.0685203193622e-08	Stxbp6
LOC114689363	183.059359071768	2.32626939828612	0.386400927595023	6.0203514850881	1.74038728675468e-09	4.13022313268806e-08	LOC114689363
Emilin2	3405.1721265839	1.34808036392685	0.223930696177735	6.02007847489062	1.74332530198025e-09	4.13022313268806e-08	Emilin2
Rab7b	1841.39616019859	-1.55540444320607	0.25864655770985	-6.01362901164501	1.81415425941017e-09	4.2905536997772e-08	Rab7b
Hspa8	22899.7666640135	0.955646874320325	0.158962008622841	6.01179415509101	1.83481211017238e-09	4.33187671636009e-08	Hspa8
Add3	457.838925462595	-2.15078744830523	0.358065253238225	-6.00669131912191	1.89347515089855e-09	4.46262886950941e-08	Add3
Il18	430.733464629269	3.13773366746395	0.522506810266922	6.00515362825806	1.91150822301072e-09	4.49733569631881e-08	Il18
Arl4a	623.097805982813	2.6564934137386	0.44340402030464	5.99113515460113	2.08381367878072e-09	4.89426290461813e-08	Arl4a
Fcgr2a	7368.96111418086	1.15413539295297	0.192954364191646	5.98139045876496	2.21240820354648e-09	5.18733433793596e-08	Fcgr2a
Cebpb	2216.93466288321	2.10632658535096	0.352441448416734	5.97638726890146	2.28140295141001e-09	5.33989651225899e-08	Cebpb
LOC114701319	28232.9945699545	1.05874222520617	0.177195687777962	5.97498866074465	2.30106187879818e-09	5.37665644154235e-08	LOC114701319
Pald1	108.336349251953	-1.87256392390583	0.313570561580669	-5.97174656468538	2.34726971542198e-09	5.47521798628191e-08	Pald1
Il1r1	1085.10166427822	2.34052359152302	0.3921412553068	5.96857270141563	2.39337997822243e-09	5.57321478148061e-08	Il1r1
Nfkbiz	1246.41445669374	2.06362223624338	0.345922112842807	5.96556900998439	2.43782985564464e-09	5.66701678750623e-08	Nfkbiz
Ahnak	5762.71400450225	-1.99832437900005	0.335369534257206	-5.95857457185561	2.54447534640371e-09	5.90483280473447e-08	Ahnak
Asf1b	143.408885685605	-1.70724634132997	0.286564976066328	-5.95762386864339	2.55931717245632e-09	5.92915744944352e-08	Asf1b
Prickle2	395.906853223206	-3.2616333807778	0.547597221314121	-5.95626357078758	2.58070007359823e-09	5.96852726205142e-08	Prickle2
Ndc80	123.990897986276	-1.96981301303307	0.330759975667941	-5.95541527978167	2.5941225729266e-09	5.98592332217541e-08	Ndc80
Dnah8	54.1587701168355	8.06229166271773	1.3538599366311	5.95504117123053	2.60006366992611e-09	5.98592332217541e-08	Dnah8
Slc25a37	742.665790280311	1.52857517745755	0.256689608182097	5.95495543541119	2.60142707802461e-09	5.98592332217541e-08	Slc25a37
Rnaset2	1695.67505359437	-1.49149147513028	0.250786548072048	-5.94725469366799	2.72676963311836e-09	6.26373990553659e-08	Rnaset2
Smim14	668.689643585772	-1.28889889897488	0.216840163696821	-5.94400445471426	2.78142036492869e-09	6.37850515053377e-08	Smim14
LOC114681720	30.9727320881627	4.90755892086144	0.826232516182362	5.93968262534255	2.8557438981401e-09	6.53792277286316e-08	LOC114681720
Batf2	95.6080645051951	2.80661436145044	0.473017485751903	5.93342623896678	2.96677316481004e-09	6.78069718794147e-08	Batf2
Matk	537.649538013113	-2.3705772614406	0.399652849522724	-5.93159104025308	3.00013133314142e-09	6.84543389251512e-08	Matk
LOC114689123	1381.72269534284	-2.26446196547266	0.381850549251101	-5.93023100245321	3.02508789629947e-09	6.89081579594247e-08	LOC114689123
LOC114690399	1197.92273346666	-2.03718276378698	0.343585746462733	-5.92918299073836	3.04445659471062e-09	6.91903978798962e-08	LOC114690399
LOC114705253	19.5983610492813	7.62174067556749	1.28549958619028	5.92901060213902	3.04765411648341e-09	6.91903978798962e-08	LOC114705253
Spred1	1859.63868430287	1.38728482495524	0.234003664380855	5.92847478959711	3.05761343852913e-09	6.93008085842627e-08	Spred1
Glrx	1476.22637943315	1.86259696014451	0.314234313621111	5.92741428738537	3.07741885459606e-09	6.96336422689713e-08	Glrx
LOC114685334	35.3127149056812	7.31081548299632	1.23495605158484	5.91989931432315	3.22138773837942e-09	7.27701858043551e-08	LOC114685334
Angptl2	224.905254035687	-4.10202579990912	0.693142215710061	-5.9180146684717	3.25850913435113e-09	7.34866761493217e-08	Angptl2
Ngf	63.6224859890132	4.63957085650789	0.784097442051566	5.91708454547256	3.27698269564376e-09	7.36659895339638e-08	Ngf
Rassf5	513.077622027102	1.48598439901725	0.251135219587961	5.91706890596753	3.27729418839974e-09	7.36659895339638e-08	Rassf5
Nck2	209.316968340585	3.2778821008117	0.55526751209731	5.90324848725754	3.56412820367923e-09	7.99811541944453e-08	Nck2
Pla2g5	50.880999832065	8.6392748552461	1.46361721115263	5.90268738944556	3.57627541535734e-09	8.01215310929892e-08	Pla2g5
Cfap69	129.964132627075	1.8971015781404	0.321587529517458	5.89917644190681	3.65320411956724e-09	8.1710399378281e-08	Cfap69
LOC114707727	217.428259353844	9.39521328935901	1.59280000396553	5.89855177421404	3.66705904351171e-09	8.1885609084919e-08	LOC114707727
Lrp8	143.777054487967	2.49505140338333	0.423093548774494	5.89716248477513	3.69805665841027e-09	8.24424139306907e-08	Lrp8
Tapbpl	903.544513055119	1.08650030718807	0.184702632199096	5.88243001332489	4.04286309622855e-09	8.99818252792341e-08	Tapbpl
LOC114703404	1835.53423508715	-1.41077736158333	0.239872987053315	-5.88135153905332	4.06929849281198e-09	9.03438733226583e-08	LOC114703404
Csf1r	9772.2401715452	-1.32629668799159	0.225513687728501	-5.88122477775422	4.07241667378407e-09	9.03438733226583e-08	Csf1r
Adrm1	2369.47117086432	0.944196410698285	0.160677303944546	5.87635208905517	4.19405800925082e-09	9.28908711201986e-08	Adrm1
Tmem171	149.522916978169	3.18005384317069	0.541387427246683	5.87389673850276	4.2566857928604e-09	9.40936556855318e-08	Tmem171
Pikfyve	815.778323229235	-1.85667831683132	0.316101258508659	-5.8736821409411	4.26220250770553e-09	9.40936556855318e-08	Pikfyve
Vopp1	859.449960227881	1.88085575877412	0.320331572513595	5.8715903150455	4.31634340055516e-09	9.51344471704208e-08	Vopp1
Psmc1	2154.75552166431	0.841979292418045	0.143454803076302	5.86930011656844	4.37638614801975e-09	9.63017398493861e-08	Psmc1
Lrp10	5127.72168128887	1.44587900789332	0.246458390704502	5.86662520906781	4.44754440343298e-09	9.77094609729969e-08	Lrp10
Cys1	37.8015515874331	7.85862235446518	1.34092377630077	5.86060333432591	4.6118843929267e-09	1.01156477192597e-07	Cys1
LOC114704354	7388.70889195352	1.34349098818592	0.229348249365101	5.85786458760892	4.68856693042194e-09	1.02672820751704e-07	LOC114704354
Etfb	696.849540044069	-1.49757930293769	0.255827379204105	-5.85386641412954	4.80274439017727e-09	1.05004052993602e-07	Etfb
Naglu	788.961766081215	-1.51844892306139	0.259594626612504	-5.84930798790368	4.93622341082616e-09	1.07749120648194e-07	Naglu
Ctu1	360.225823179463	2.09676411408559	0.358635814318044	5.84649951392234	5.02025035601045e-09	1.09407667614401e-07	Ctu1
Rasa1	1144.65617628848	-1.39126007890534	0.238258271858691	-5.83929392273309	5.24225147529831e-09	1.14063004500131e-07	Rasa1
Hexa	4338.52191562856	-1.1768308877778	0.201672799796379	-5.83534759752431	5.36785419866268e-09	1.16609343846028e-07	Hexa
Ptchd1	33.0883051824296	-4.95365869928488	0.849234167619854	-5.83308925636905	5.44104426602916e-09	1.18010783052202e-07	Ptchd1
Trerf1	34.9710676473559	-3.49129885437408	0.598820728427713	-5.830290583863	5.53309379535736e-09	1.19816150514434e-07	Trerf1
Ipmk	354.163285583499	2.22368866442585	0.381838409938975	5.82363797497804	5.75802351264522e-09	1.24488651428398e-07	Ipmk
LOC114686891	3051.83734562647	1.71511993629474	0.294753127673745	5.81883540924854	5.92590496312916e-09	1.27914891418402e-07	LOC114686891
Nfkbie	1176.81167145591	1.69705991389429	0.29170654014329	5.8176958016117	5.96643538945304e-09	1.2858566539013e-07	Nfkbie
Dcbld1	140.131148172656	1.39827063824314	0.240423317418255	5.81586949742743	6.03195131197088e-09	1.29791939701728e-07	Dcbld1
Mtf1	436.476413445722	1.30703409953988	0.224785434579509	5.81458537108893	6.0784358749202e-09	1.30585544175418e-07	Mtf1
Uba7	335.535611958612	2.21079350526171	0.380332772288785	5.81278729139613	6.1441112326e-09	1.31788278631116e-07	Uba7
Ppa1	896.718824377334	1.82310743284674	0.313812071010908	5.80955164335717	6.26403697273338e-09	1.34149037468033e-07	Ppa1
LOC114686319	1202.38088401173	2.47581794733134	0.426375083378768	5.80666658030755	6.37288654559069e-09	1.36265541090389e-07	LOC114686319
Gadd45b	390.408222597757	1.78338633110022	0.307810964765162	5.79377129226314	6.8823167039085e-09	1.46927197576847e-07	Gadd45b
Mki67	1017.39450911929	-2.54546442733355	0.439378429017803	-5.79333043960247	6.90041493796893e-09	1.4708266887373e-07	Mki67
Ifnar1	534.793024785374	1.32714392555129	0.229280294759687	5.78830346908921	7.11008722196535e-09	1.51314673132249e-07	Ifnar1
C7H19orf38	91.7053208531841	3.29744675289665	0.570041931216532	5.78456876998423	7.26985783752469e-09	1.54473119894529e-07	C7H19orf38
Slc45a4	362.483384308724	-1.13143452435242	0.195612354135602	-5.78406476089996	7.29168496595696e-09	1.54695201017237e-07	Slc45a4
Cfl2	647.518651459526	1.46780197426007	0.25388494277696	5.7813667805796	7.40961446075175e-09	1.56952253974709e-07	Cfl2
Insm1	46.2747389682309	8.16070788749517	1.41188508638593	5.78000856173395	7.4696823956076e-09	1.57978555051116e-07	Insm1
Hgsnat	1040.13618519727	-1.23636710900468	0.21404916907063	-5.77608927132398	7.64568190208405e-09	1.61449733208759e-07	Hgsnat
Plekha4	116.361756611262	3.4967840010317	0.606562067216013	5.76492364100705	8.16948205079116e-09	1.72243079703425e-07	Plekha4
LOC119088774	273.679347953668	2.15329182943528	0.374184890259103	5.75461993653522	8.68369360624259e-09	1.82801159986522e-07	LOC119088774
Acap3	252.172615731421	-1.22855016710637	0.213874953250968	-5.74424516958162	9.23319291026698e-09	1.94068300443154e-07	Acap3
Mxd4	457.428778302393	-2.11296438593454	0.36838217097159	-5.73579437995519	9.70563535271049e-09	2.0368354191591e-07	Mxd4
Lrwd1	471.694713332017	1.47607523917948	0.257424675840969	5.73400834382858	9.80845028697236e-09	2.05524060789734e-07	Lrwd1
Nup210	196.64543148191	-2.2743400279817	0.39698465887916	-5.72903757642179	1.01002021886906e-08	2.11311768560006e-07	Nup210
Slc27a1	192.976748196715	-1.7688724165849	0.309020815679857	-5.72412059910371	1.03970876650815e-08	2.16870802680485e-07	Slc27a1
Izumo2	224.376105581309	-3.44332401379876	0.601547610748767	-5.7241088689767	1.03978059671797e-08	2.16870802680485e-07	Izumo2
Agpat3	1137.52059242222	-1.50130750635614	0.262394571850151	-5.72156464888118	1.05547480629279e-08	2.1980707336563e-07	Agpat3
LOC114708095	168.057668075927	3.3637948654266	0.588187000881545	5.71892078605122	1.07202754050922e-08	2.22912882620564e-07	LOC114708095
Tmem37	23.7267494814146	-7.68110426922271	1.34349278795934	-5.7172649812953	1.0825224155544e-08	2.24751485940829e-07	Tmem37
LOC114707073	751.683775662315	-1.50741370008218	0.264159313245261	-5.70645676490918	1.15352190054564e-08	2.3912720008415e-07	LOC114707073
Atxn10	530.107723946902	0.82708702601075	0.145040090744667	5.70247179082908	1.18082457656055e-08	2.44414511668903e-07	Atxn10
Tcp11l2	91.694612060326	-2.04691294319627	0.358980619196702	-5.70201518894442	1.1839927519612e-08	2.44697833342256e-07	Tcp11l2
Psmb1	1898.91099389218	0.869238722353833	0.152478481092565	5.70073046455745	1.19295131387746e-08	2.46175188428218e-07	Psmb1
Klhl3	55.1467988725593	-5.04031538584271	0.884471275518602	-5.69867617564783	1.20741318658591e-08	2.4878199885427e-07	Klhl3
Epn2	150.483951766555	2.19986834653923	0.386269380852962	5.69516626371334	1.23251752792941e-08	2.53570436646173e-07	Epn2
Pink1	160.861516438209	-2.19723833428056	0.385912370376293	-5.69361985504143	1.24373835511953e-08	2.55492415275989e-07	Pink1
Kl	50.3655431426566	7.60215806084666	1.33538365472638	5.69286439439334	1.24925604684476e-08	2.56238808160512e-07	Kl
Traf3ip3	197.835153503593	2.21760100382082	0.390249546086024	5.68252039255925	1.32724081986558e-08	2.7182451670711e-07	Traf3ip3
Il15	38.1898745848065	6.61009163637777	1.16364767515679	5.68049228086766	1.34307613821639e-08	2.74654021106838e-07	Il15
Atp1a1	14180.0507013214	-1.23413488670765	0.217275469889244	-5.68004702664665	1.34657713632985e-08	2.74956493647892e-07	Atp1a1
Ccl17	91.6602918388842	5.54756749095248	0.978275344697936	5.67076285937209	1.42163064827293e-08	2.89846404585661e-07	Ccl17
Cntfr	41.2145063406488	-5.15849115612992	0.910197096475281	-5.66744409107221	1.44943326923112e-08	2.95072500423264e-07	Cntfr
Arrdc4	997.59146608944	1.42908466657811	0.252704908580814	5.65515198974101	1.55708421408988e-08	3.16514024325983e-07	Arrdc4
Ttc39a	845.187397007472	-1.58101849727024	0.279929178465994	-5.64792318519345	1.62397705042797e-08	3.2961886431e-07	Ttc39a
Gpr68	258.622550987876	3.01711490993408	0.534303165768983	5.64682207261821	1.63440827058814e-08	3.30773040315187e-07	Gpr68
St3gal1	1399.64975118222	1.67420228558503	0.296486413796885	5.64680945796047	1.63452814980371e-08	3.30773040315187e-07	St3gal1
Mical2	360.466236260485	-2.60579741576122	0.461506660107832	-5.64628344724728	1.6395345274429e-08	3.31293165508113e-07	Mical2
Cdkn2c	185.345156747521	-1.87446861676065	0.332354320435489	-5.63997066234767	1.70079140045357e-08	3.43161161049971e-07	Cdkn2c
LOC119087998	163.405276078969	-1.58379094281612	0.281061772148135	-5.63502795385981	1.75029943437512e-08	3.52626992712108e-07	LOC119087998
Arf4	3210.3732277879	0.835901800868071	0.148378790354823	5.63356662275754	1.76520279741283e-08	3.54838386601018e-07	Arf4
Phyh	366.118123679806	-1.13816161865124	0.202036679440621	-5.63344053071187	1.76649450495543e-08	3.54838386601018e-07	Phyh
Wnt6	117.851573188778	8.02891015601657	1.4263234707052	5.62909488690312	1.81157724515007e-08	3.63357506737402e-07	Wnt6
Atp2b1	3920.69322772193	-1.51438196126841	0.26905300163858	-5.62856371066501	1.81716383301134e-08	3.63709000000362e-07	Atp2b1
LOC114693439	841.80220088437	2.32010923163347	0.412213241637827	5.62841994695535	1.81867872637875e-08	3.63709000000362e-07	LOC114693439
Spsb1	163.909166806162	1.64397579390623	0.292172733583364	5.62672558025394	1.83662557434397e-08	3.66758754559525e-07	Spsb1
Cenpf	255.343268697242	-2.38614714169317	0.424097934351118	-5.62640595112552	1.8400303342843e-08	3.66899890262936e-07	Cenpf
LOC114681804	283.808166410759	-2.40242552803018	0.427017147486074	-5.62606336109378	1.84368648380089e-08	3.67090666079185e-07	LOC114681804
LOC114692653	75.9883307253881	-1.62910080418496	0.289681800554653	-5.6237595909226	1.86845636868851e-08	3.71478628037939e-07	LOC114692653
Chaf1b	86.6556169159568	-2.72888315966536	0.485514110094564	-5.62060525724753	1.90289613015056e-08	3.77773495969599e-07	Chaf1b
Slc30a1	1004.7668266165	1.7334620779238	0.308479089900022	5.61938275455109	1.91640876457007e-08	3.79901498387585e-07	Slc30a1
Pik3r6	134.779370148054	-4.36095002350826	0.778373629446145	-5.60264358725939	2.11107026856202e-08	4.17881289405749e-07	Pik3r6
Pld4	815.978114594135	-2.0199462279471	0.360679097797014	-5.60039725142016	2.13861140195276e-08	4.22167475393628e-07	Pld4
Pkd1	1201.89547501953	-1.18059113584389	0.210805870326268	-5.60037125160066	2.13893220491367e-08	4.22167475393628e-07	Pkd1
Sccpdh	534.094217196052	-1.28074929297389	0.228717709841853	-5.59969446117428	2.14729934682682e-08	4.23204693007216e-07	Sccpdh
Abhd13	542.758255909375	1.29447118372669	0.2314112083627	5.5938136829475	2.2213533144609e-08	4.3716618991829e-07	Abhd13
Adam17	3483.45686881565	1.07598963866827	0.192374057232763	5.59321591562825	2.22901806708469e-08	4.38040703674635e-07	Adam17
Pla1a	573.654259811877	2.22294983983251	0.397534570393975	5.59184032128191	2.24675399291044e-08	4.40888997829569e-07	Pla1a
Acad8	121.971566439156	-1.53214761766023	0.27430652950641	-5.58553097666757	2.32987252634318e-08	4.56540871552462e-07	Acad8
Mgll	162.978682150912	-2.75472315629309	0.493768861780809	-5.57897301656084	2.41942765130402e-08	4.73407145756594e-07	Mgll
Pik3ap1	4065.88266365911	1.22428726281986	0.21955926703766	5.57611290718083	2.45952325828891e-08	4.8056116076826e-07	Pik3ap1
C1r	124.415942464099	3.43435443311344	0.616587874519824	5.56993508149667	2.54834268085164e-08	4.97201034675775e-07	C1r
LOC114692961	268.881150394757	1.49087034890752	0.268202618635756	5.55874643018405	2.71719114222624e-08	5.29385133855798e-07	LOC114692961
LOC114687697	38.5603740766304	-2.80110047736924	0.503990711881232	-5.55784146678746	2.73131285916167e-08	5.31375158393984e-07	LOC114687697
Tenm3	304.016120238384	-2.96031605993442	0.532740621795343	-5.55676803837131	2.74815577970902e-08	5.33888149260899e-07	Tenm3
Batf3	168.502234353099	7.87271591025529	1.41808826541881	5.55164026262512	2.83001510330849e-08	5.49006781596179e-07	Batf3
Palb2	74.2170029767155	-2.38408206537784	0.429496060840372	-5.55088226120872	2.84231473454739e-08	5.50607379987322e-07	Palb2
Tnf	2083.58986920244	2.57666275641354	0.464317627115151	5.54935373102802	2.86727522055461e-08	5.54652570758495e-07	Tnf
Atp1b3	6546.88111355106	0.956786104074651	0.172545364895923	5.54512782566934	2.93739500189859e-08	5.67409582824132e-07	Atp1b3
Usp35	86.089821605866	1.75372922602534	0.31640639949632	5.54264777456166	2.97931781773321e-08	5.74691390118494e-07	Usp35
Glipr2	1786.03053439967	3.26219289866282	0.588750000643382	5.54087965197098	3.00956003996433e-08	5.79702648491146e-07	Glipr2
Mfsd6	55.9838487726236	-5.68979928111208	1.02741114699745	-5.53799644644717	3.059514681638e-08	5.88211424400622e-07	Mfsd6
Frg1	589.197844853821	-1.08551303866657	0.196017683625745	-5.53783219242165	3.06238464942746e-08	5.88211424400622e-07	Frg1
Wipi1	253.978173757689	2.34293373528758	0.423239351740652	5.535718088717	3.09955778646471e-08	5.94511796024452e-07	Wipi1
Foxp1	630.537139123353	1.67182595847803	0.302630842660298	5.52430791184972	3.30786909277003e-08	6.33573405529291e-07	Foxp1
LOC114685148	509.021473682489	-1.78362586137756	0.32297342946446	-5.5225157819796	3.34179771286874e-08	6.39171689132236e-07	LOC114685148
Lrrc32	151.169678232369	4.27677839704666	0.774471799423363	5.52218738013566	3.34805150952897e-08	6.39468433680962e-07	Lrrc32
Kif2c	152.808504736152	-1.6201108305074	0.293773913055241	-5.51482197196574	3.49133190332382e-08	6.65899334548396e-07	Kif2c
Sertad1	464.997180772782	1.29536952258442	0.234919356334225	5.51410297898768	3.5056330273939e-08	6.6769052576372e-07	Sertad1
Rab40b	82.577615256004	-3.7274411626191	0.676329524709273	-5.51127967424072	3.56234154467562e-08	6.77542414909704e-07	Rab40b
Tmem135	743.302198210972	-1.34390324859406	0.243953693219048	-5.50884567829584	3.61194376608751e-08	6.86017084846704e-07	Tmem135
Fgd4	323.711274318499	-2.15242276732406	0.390852958588678	-5.50698854908554	3.65023994031769e-08	6.92323751023435e-07	Fgd4
Nlgn2	1036.98285966316	2.2903434860795	0.416444931081452	5.49975114388302	3.80327640443071e-08	7.20344788633054e-07	Nlgn2
Trappc14	953.807606609789	1.60976343563912	0.292859501555133	5.49670892387309	3.86944602316083e-08	7.31858087190043e-07	Trappc14
Slc16a1	1588.46893197347	1.23024893515933	0.223927416483923	5.49396297459475	3.93012921798358e-08	7.42303156046649e-07	Slc16a1
Lif	132.74177015247	3.86976307814998	0.705388438324577	5.48600298488214	4.11129951737886e-08	7.75444689831277e-07	Lif
Wwtr1	148.464824614727	3.517138170027	0.641145328903287	5.48571129114089	4.11809001595363e-08	7.75649669348385e-07	Wwtr1
Pik3cd	1285.80341996557	-1.17578896237946	0.214381836259181	-5.48455495529001	4.1451161568405e-08	7.79660229832282e-07	Pik3cd
Rnd1	63.4452348458578	3.76799060841971	0.687217534132346	5.48296634074832	4.18252620384671e-08	7.85610135996013e-07	Rnd1
Sesn3	330.988406464117	-1.87365055228366	0.342057783302924	-5.4775849103377	4.31170121659654e-08	8.08756204751674e-07	Sesn3
Dock2	1193.35910277578	-1.56497463073052	0.285847604080872	-5.47485656128765	4.37866140846484e-08	8.20184800188889e-07	Dock2
Pdgfrl	775.502261157907	2.08314323106754	0.380811857602168	5.47026882036797	4.49353488339083e-08	8.40544441254908e-07	Pdgfrl
Ankrd13b	143.480843710134	-1.28124735614178	0.234310342511337	-5.46816389925165	4.54721318890097e-08	8.49416925217917e-07	Ankrd13b
Fcer2	36.9161607809979	7.19808509314625	1.31812178999668	5.46086495783092	4.73820371245309e-08	8.83879729569954e-07	Fcer2
LOC114693379	552.433329406528	1.1563182821392	0.21184375647037	5.45835431454376	4.80567939520557e-08	8.95238823224665e-07	LOC114693379
Shisa3	182.855640186641	4.09698494800256	0.75141504730632	5.45235946856464	4.97058498838938e-08	9.24331270309595e-07	Shisa3
Atg7	1230.07405816026	-1.49167347753388	0.27359182743684	-5.45218580360642	4.97544297276729e-08	9.24331270309595e-07	Atg7
Smad7	125.09742241755	1.86512245584316	0.34297915537345	5.4380052741466	5.38803800596693e-08	9.99617037423523e-07	Smad7
LOC119086135	34.4724688725213	-2.2001444400528	0.404659668001285	-5.43702427998289	5.41777578600559e-08	1.00376475359523e-06	LOC119086135
Camsap3	18.4244348633695	7.39821391487209	1.36181250437712	5.43262298671282	5.55316543158949e-08	1.02744893475082e-06	Camsap3
Fbxl2	188.229273976099	-1.10408902198869	0.203321612149271	-5.43025903797237	5.62723121831783e-08	1.03973800730848e-06	Fbxl2
Kif23	154.360737509572	-2.1454118348845	0.395369150763599	-5.42635112208665	5.7517757946406e-08	1.06130799228382e-06	Kif23
Cd82	689.754182238163	1.59882982903027	0.294722011430766	5.42487417640965	5.79953786845584e-08	1.06867094137034e-06	Cd82
Psma1	2356.68351180679	1.0173678074557	0.187586021022765	5.42347346518018	5.84518957658746e-08	1.07562561640072e-06	Psma1
Pparg	95.5408071289246	-3.58734128555601	0.66254998389664	-5.41444626480535	6.14786619664076e-08	1.12979503254213e-06	Pparg
Nes	200.360943179265	-2.82547982864965	0.522239233796946	-5.41031704590054	6.29132675782884e-08	1.15459855033353e-06	Nes
Prdx1	10119.6280503309	1.39665731604254	0.258246748262977	5.40822808200589	6.36513333823169e-08	1.16551345246983e-06	Prdx1
LOC114703923	107.922678883439	-1.40723517192481	0.260214020006149	-5.40799135992578	6.37354985112306e-08	1.16551345246983e-06	LOC114703923
Hivep1	213.48220456628	1.19183606539271	0.220387633379923	5.40790808955294	6.37651304241159e-08	1.16551345246983e-06	Hivep1
Psmd14	1612.72385652865	0.990661038874057	0.183234312056991	5.40652581796981	6.42589683412838e-08	1.17296336976257e-06	Psmd14
Nploc4	1769.98730234608	0.898074913462156	0.166184221382402	5.40409255458508	6.51373059667065e-08	1.1874024448274e-06	Nploc4
S100a9	614.366630653281	8.2184283008181	1.52129882216777	5.40224456961536	6.58121348016404e-08	1.19809802030456e-06	S100a9
Sipa1l1	502.85584415089	1.60430248803156	0.297540149064185	5.39188574408315	6.97220968818266e-08	1.26758127740102e-06	Sipa1l1
Map2k1	2339.92592166929	1.11944346394275	0.207673777903319	5.39039389201992	7.03034167549368e-08	1.27644347723683e-06	Map2k1
LOC114688792	311.216766285908	1.51666939074942	0.28137860238108	5.39013762210441	7.04037470870037e-08	1.27656074218155e-06	LOC114688792
Cpz	140.343509785578	-6.44964963007429	1.19760260712783	-5.38546725907876	7.22566877294703e-08	1.30841371029703e-06	Cpz
Oas3	112.821226288741	7.2662733330798	1.35076241192221	5.37938668484229	7.47400201573878e-08	1.34943279324519e-06	Oas3
Tjp2	503.738759909599	1.69932912032575	0.315896662115851	5.37938295689413	7.47415677284906e-08	1.34943279324519e-06	Tjp2
Tp53i11	100.804440547048	1.71708551135857	0.31920863965617	5.3791949779558	7.48196430698489e-08	1.34943279324519e-06	Tp53i11
Mllt6	1249.18798664322	1.78564747378218	0.33197724238217	5.37882494886969	7.49735621306582e-08	1.35041784293354e-06	Mllt6
Ptpn5	54.0222725296698	6.39386909647524	1.1888184911585	5.37833920319026	7.51760808045795e-08	1.35227450113952e-06	Ptpn5
Orai1	543.594723460346	1.59967568497285	0.297631533697929	5.37468481614715	7.67167585501898e-08	1.37816538906741e-06	Orai1
Nfil3	1250.7455775304	2.23290029078258	0.415567508580294	5.37313491714223	7.73793863323642e-08	1.38823519094172e-06	Nfil3
Galns	482.62668809886	-1.66014497741504	0.308987307270317	-5.37285816715657	7.74982869374907e-08	1.38853650074168e-06	Galns
Klhl24	549.928322080106	-1.47698174088297	0.274992812871544	-5.3709830648298	7.83085640030151e-08	1.4012081077329e-06	Klhl24
Thnsl1	124.038162995151	1.21259138787957	0.226035595311898	5.36460368645194	8.11271466894089e-08	1.44973464892151e-06	Thnsl1
Cep55	123.666750501929	-1.83477422136297	0.342032436389886	-5.36432813428109	8.12510806713357e-08	1.4500438924534e-06	Cep55
Ralgps1	64.8979346037032	-1.81276232950374	0.33803099638179	-5.36271036948433	8.19824024634988e-08	1.46117783892676e-06	Ralgps1
LOC114710246	1169.27267271075	1.59380711653565	0.297313482254359	5.36069573586342	8.29020465358899e-08	1.47563472623242e-06	LOC114710246
Prr5	26.583793407011	-2.97027947442906	0.554408949024227	-5.35756047887904	8.43531360548456e-08	1.49950104210437e-06	Prr5
Psmd3	2558.98469485018	1.17167038372238	0.219234357408506	5.34437392739117	9.07300985145788e-08	1.61075536514329e-06	Psmd3
Trpc6	470.964564209318	1.91506710819979	0.358514836596453	5.34166765978336	9.20953824667992e-08	1.63286193763494e-06	Trpc6
Rab32	1529.11653334859	1.54956683992094	0.290129645539031	5.34094624160864	9.24626750622975e-08	1.6372394767867e-06	Rab32
Mmp9	22540.1787520988	3.04962583329967	0.571299976804049	5.3380464854205	9.39533735534591e-08	1.66147194662352e-06	Mmp9
Oaf	1356.36221840652	0.967124010365796	0.181208172454777	5.33708826298744	9.44510685615085e-08	1.66810400177656e-06	Oaf
Efr3b	54.3312348670179	-2.85241336453477	0.53507979512094	-5.33081867516612	9.77710027961789e-08	1.7244978820042e-06	Efr3b
Rab20	482.943953158673	1.88315547584895	0.35337252460511	5.32909421283772	9.87037883617129e-08	1.73869536001416e-06	Rab20
Cpd	6585.30769054674	1.30541451416537	0.244978020737265	5.32870055132579	9.89179298937613e-08	1.74021336174031e-06	Cpd
Cst7	214.902888497008	5.85932731071957	1.10133091026681	5.32022415433712	1.03639478708054e-07	1.82092153869616e-06	Cst7
LOC119088074	18.6075108627499	-4.9532522787824	0.93195754138576	-5.31489049535157	1.06721485919058e-07	1.87265224130745e-06	LOC119088074
Mthfd2l	63.4169061522732	1.94544223803791	0.366081476907134	5.3142329256157	1.07107543846579e-07	1.87522240920392e-06	Mthfd2l
LOC114686033	33.6254350574673	2.47095633803166	0.464974906100836	5.31417137916643	1.07143746742514e-07	1.87522240920392e-06	LOC114686033
Paqr9	14.7570480044607	-4.3748689578449	0.823333712050148	-5.31360357752293	1.07478298515049e-07	1.87865987340122e-06	Paqr9
Sh3tc1	763.118954692217	1.0092189006004	0.190577219104787	5.29559044539047	1.18632457238702e-07	2.07096634915162e-06	Sh3tc1
LOC114709665	1380.44168128157	1.12154620006796	0.211812234827601	5.29500196709984	1.19015129411231e-07	2.07498300623505e-06	LOC114709665
Traf2	415.896990714833	1.29064573532699	0.243879454842838	5.29214622100379	1.20889172509238e-07	2.10495756332027e-06	Traf2
Ano8	333.261577147613	-1.11590015187348	0.211127388221243	-5.285435306499	1.25406186603466e-07	2.18081679235362e-06	Ano8
Ankrd63	83.0507782518522	-2.47590155179117	0.468473034580476	-5.2850460304687	1.25673153213607e-07	2.18266821270989e-06	Ankrd63
Znf516	174.197105998386	-1.08002084773029	0.204498589024708	-5.28131197814672	1.28262067780476e-07	2.22479063743201e-06	Znf516
Smim13	195.835986839662	-1.14997456065181	0.217776804757931	-5.28051902465031	1.28818447060834e-07	2.23159498290482e-06	Smim13
Ccdc85b	532.924785808831	-1.24962243842338	0.236795710300616	-5.27721738217711	1.31160263109098e-07	2.2692727964639e-06	Ccdc85b
Smarca2	197.368015564089	-2.16199249102169	0.409955933545776	-5.2737192320215	1.33686382424602e-07	2.31003953569526e-06	Smarca2
Parp10	470.994851597622	1.86104214464248	0.352945951219597	5.27288140921206	1.34298349502773e-07	2.31766910518808e-06	Parp10
Tmem167a	1489.02877514484	0.735838460296816	0.139581802947575	5.27173632062329	1.35139135839349e-07	2.32679683030042e-06	Tmem167a
Sema7a	757.594104715964	-2.04950725061719	0.388782586144867	-5.27160249367113	1.35237730550407e-07	2.32679683030042e-06	Sema7a
Ggta1	249.524829107734	2.68644833665194	0.509621015595089	5.27146301750321	1.35340561274184e-07	2.32679683030042e-06	Ggta1
Psmb8	1223.08923507269	1.70455870369029	0.323452669155753	5.26988603352503	1.36508489172435e-07	2.34150381035461e-06	Psmb8
Rassf8	227.038678081884	1.69807803719646	0.322225535634487	5.26984316700046	1.36540372204663e-07	2.34150381035461e-06	Rassf8
Cdh23	295.85637891921	-2.65424845118936	0.504267882244473	-5.2635683228038	1.41285968178238e-07	2.41983360359679e-06	Cdh23
Rab15	313.294263478018	5.30931981295817	1.00881275230607	5.26293883658933	1.41770752685923e-07	2.42508234688788e-06	Rab15
Nabp1	824.862772588042	1.20960709179975	0.22997560685172	5.2597190995985	1.44275628483232e-07	2.46482948711492e-06	Nabp1
Bin1	937.75511308568	1.31461641168669	0.250051573993266	5.25738107020312	1.46121329599169e-07	2.49200372686748e-06	Bin1
B3galnt2	366.265863267619	0.906204200054081	0.172375404150765	5.25715489700309	1.46301083197323e-07	2.49200372686748e-06	B3galnt2
Cxcr5	16.186041435257	7.59567927393794	1.44486668346581	5.25701046391223	1.46415984834702e-07	2.49200372686748e-06	Cxcr5
Znf503	662.37718331788	1.64126091077752	0.312738123463393	5.24803593690948	1.5372931461167e-07	2.61320618675513e-06	Znf503
LOC114687825	27.8636110410114	3.22586866094922	0.614905123157067	5.24612422220009	1.55332190038049e-07	2.63707044997016e-06	LOC114687825
Gsn	3762.32647611571	-1.46374727127403	0.279026897322053	-5.24590025306621	1.5552103102258e-07	2.63707044997016e-06	Gsn
Ccnb2	261.613428809628	-2.1224748005098	0.404846657632206	-5.24266351344814	1.58275021853856e-07	2.68042593049887e-06	Ccnb2
Cpped1	495.119716037652	-1.53741993034333	0.293411587509492	-5.23980645547477	1.60745096921456e-07	2.71887135949611e-06	Cpped1
Pcolce2	205.579154646712	-2.04555622191033	0.390514103407328	-5.23811100306586	1.62228483500055e-07	2.73980347206195e-06	Pcolce2
Lig1	698.480587149831	-1.60109750269356	0.305673576003611	-5.23793231860722	1.62385587063897e-07	2.73980347206195e-06	Lig1
LOC114705910	110.548666502234	1.88536254379036	0.360108507164949	5.23554013936908	1.64503067916994e-07	2.77209073185032e-06	LOC114705910
Sds	69.0609947861405	6.04149160506089	1.15401444103352	5.23519584352012	1.6481001692824e-07	2.77285340687534e-06	Sds
Pnpla7	670.176538278688	-1.51538658344063	0.289470347833715	-5.23503217093289	1.64956129580274e-07	2.77285340687534e-06	Pnpla7
Snn	173.586465826545	-2.6471872187408	0.506021871621534	-5.2313691703838	1.68259099240989e-07	2.82488332170149e-06	Snn
Ramp1	50.6570547608093	-1.99794386600263	0.382155130255891	-5.22809641379094	1.71264199859963e-07	2.8717902020908e-06	Ramp1
Liph	13.382498281118	7.21093855866074	1.37955147440107	5.22701667351075	1.72266970999078e-07	2.88504746135033e-06	Liph
Plaur	6743.21497940255	1.80551561397858	0.34558315140131	5.22454757026598	1.7458144285485e-07	2.92021284302965e-06	Plaur
Slc11a1	13367.6333276968	1.28435080712662	0.24591463724612	5.22275055079864	1.76284793756274e-07	2.9450821993754e-06	Slc11a1
Nmral1	51.4785071487021	-2.05147444441812	0.392983671182378	-5.22025365136881	1.78678238554151e-07	2.98140535717534e-06	Nmral1
Rbl2	209.965323769192	-1.13189512956121	0.216864572512034	-5.21936393966978	1.79538654230167e-07	2.98974601524062e-06	Rbl2
Unc119b	564.254427785225	-1.44152598770869	0.276192377382088	-5.21928230377792	1.79617802371615e-07	2.98974601524062e-06	Unc119b
Spry2	133.845584584552	-1.80400592799082	0.345678449378861	-5.21873993369382	1.8014450155633e-07	2.99484728198598e-06	Spry2
Ikzf1	937.492409661958	1.25082007440647	0.239858593343966	5.21482285445051	1.83992981278819e-07	3.05509224958566e-06	Ikzf1
Arap2	185.639911688708	1.79255228923266	0.343968670982324	5.21138243234012	1.87438611067874e-07	3.10510733447523e-06	Arap2
Aco1	2434.93483948774	0.986757876728894	0.189347497666513	5.21135947868091	1.87461807603807e-07	3.10510733447523e-06	Aco1
Cdca3	194.417783780573	-2.26669279641732	0.435077902042016	-5.20985503005028	1.88988241403008e-07	3.12658284043736e-06	Cdca3
Mtpn	8173.45567420063	0.761765053225095	0.146350993706063	5.20505555811294	1.93938574424635e-07	3.20458162041387e-06	Mtpn
Mtus1	443.860258740885	-2.04729482262776	0.393575338559119	-5.20178634698739	1.97382061774645e-07	3.25752264329296e-06	Mtus1
Ptpn6	5577.25535932133	1.24824721543812	0.240152341177235	5.19773077921776	2.01736010502437e-07	3.32534303857289e-06	Ptpn6
Spart	571.989558354629	-0.904870893465594	0.17414951075666	-5.19594278234851	2.03684905087391e-07	3.35340317709858e-06	Spart
Irf6	61.3407136444796	3.5856791143904	0.690191449337704	5.19519492429405	2.04505447130025e-07	3.36198607442635e-06	Irf6
Eed	648.825911697188	1.04999001679803	0.202115184440307	5.1950080826715	2.0471094604359e-07	3.36198607442635e-06	Eed
Niban2	10533.3007915205	0.632420043603452	0.121743827463138	5.19467850470646	2.05073921000301e-07	3.36198607442635e-06	Niban2
Tent5c	38.7956532189631	4.9891433582112	0.960493670313906	5.19435318775256	2.05432813116516e-07	3.36198607442635e-06	Tent5c
Irf8	1021.29012080182	-1.67654816786133	0.322764142734894	-5.1943445565401	2.05442343396448e-07	3.36198607442635e-06	Irf8
Pbx3	44.9563738955618	-1.84059197177999	0.354591251334776	-5.19074276325633	2.09456833192391e-07	3.42356186848958e-06	Pbx3
Tfec	2452.835816365	1.03322041918083	0.199096440889928	5.18954741010187	2.10805827567603e-07	3.44147472880172e-06	Tfec
Ncapd2	551.497578640372	-1.44806482086638	0.279264449962814	-5.18528162485128	2.15688684281227e-07	3.51696692750649e-06	Ncapd2
Coro1b	3764.5342349507	0.835872244916454	0.161239522056633	5.18404070078343	2.17129517394764e-07	3.53310600877556e-06	Coro1b
Rpl22l1	475.928000780033	0.930676433602552	0.179529261458957	5.18398185365074	2.17198075103784e-07	3.53310600877556e-06	Rpl22l1
St3gal6	950.506693067018	1.52430090530118	0.294174508223241	5.1816213257487	2.19965436583373e-07	3.57384703954276e-06	St3gal6
Pola2	751.82654986911	1.99788871372501	0.385673305274085	5.18026185998322	2.21574633273181e-07	3.59569622658948e-06	Pola2
Pgk1	8881.73159136502	1.06557200778452	0.205734425465419	5.17935685957245	2.22652180857288e-07	3.60887605182152e-06	Pgk1
Insl6	25.5671400655071	-3.75312211964585	0.724776706518795	-5.17831503950042	2.23898904132627e-07	3.62476333011856e-06	Insl6
Mboat1	501.762919173813	-1.61702905909689	0.312363605376261	-5.17675244895794	2.25781476350399e-07	3.65089452662197e-06	Mboat1
Mfsd13a	569.698921427799	1.85930085431858	0.359255308631151	5.1754304241264	2.27386156300085e-07	3.67247546261859e-06	Mfsd13a
LOC114689119	28.3232158721797	3.97078541838512	0.767275446240673	5.17517592650762	2.27696329011579e-07	3.67312263135049e-06	LOC114689119
LOC114691024	163.029978722639	-2.68072397466791	0.518084553942522	-5.17429819952771	2.28769211034129e-07	3.68553528080047e-06	LOC114691024
Rrbp1	9539.62327229658	1.33005114288706	0.257059243928997	5.1741035356598	2.29007817653974e-07	3.68553528080047e-06	Rrbp1
Kynu	55.2552239307388	-4.16073220510861	0.804508621596251	-5.17176832344342	2.3188898276446e-07	3.7274920527351e-06	Kynu
Slc1a3	176.633297342801	3.34400880319511	0.646711434319597	5.17078966867708	2.33106825041293e-07	3.74264429012579e-06	Slc1a3
LOC114680957	437.591568702066	-2.49961671545196	0.483476710649998	-5.17008712186243	2.33984885256879e-07	3.75231185684941e-06	LOC114680957
Nxph3	358.245559129371	-5.14130639192252	0.994896670318021	-5.16767876032703	2.37019233476062e-07	3.796495354583e-06	Nxph3
Tap1	1415.63814222536	2.61340481429952	0.505793564581276	5.16693963171129	2.37958077702841e-07	3.8070492925658e-06	Tap1
Acss2	25.8665117919167	-2.7828855665338	0.539397575508586	-5.15924745102883	2.47944429286373e-07	3.96215780712736e-06	Acss2
Gpnmb	13672.6397982078	-2.34499334203303	0.454943885585164	-5.15446721306478	2.54353056788198e-07	4.05979720570739e-06	Gpnmb
Nod1	154.040219869847	2.37629013394519	0.461092542954122	5.15360781746936	2.55522049800296e-07	4.07367450789476e-06	Nod1
Slc26a11	584.24206522066	-2.31363142582037	0.448990041737825	-5.15296824149021	2.56395399726793e-07	4.08281152328414e-06	Slc26a11
Glrx3	1853.8553350022	0.77052389605208	0.149558498280659	5.15199005680124	2.57736704363023e-07	4.0993701083424e-06	Glrx3
Mkks	602.37296912833	1.10964961051401	0.215530220807666	5.14846412886214	2.62627996553501e-07	4.17228752935872e-06	Mkks
Mtmr10	283.002303159796	-1.2123781752223	0.235503262485278	-5.14803133692507	2.63234523491203e-07	4.17704350636741e-06	Mtmr10
Psme2	4065.47942334647	1.56669271053516	0.304936826905749	5.13776156993788	2.78030324269185e-07	4.40506399321538e-06	Psme2
LOC114705414	23.7151370920722	-4.51322474104052	0.878467467355027	-5.13761170305984	2.78252075165234e-07	4.40506399321538e-06	LOC114705414
Cxcl11	107.955972771416	10.692047977615	2.08204295497035	5.13536377916239	2.8159878749711e-07	4.4528626874107e-06	Cxcl11
Col5a3	670.743122059694	2.87069599135489	0.559162378325193	5.13392192077232	2.83765856651021e-07	4.48191856515358e-06	Col5a3
Wdr19	144.394780130758	-1.36720653368306	0.266390615487157	-5.13233745559244	2.8616583228203e-07	4.5145813842266e-06	Wdr19
LOC114699341	3265.92234549441	-1.31005952926416	0.255433065022581	-5.1287781757947	2.91628728228121e-07	4.59543345906629e-06	LOC114699341
Gfi1b	102.824017518583	2.86497830378068	0.559661046334005	5.11913116438492	3.06946436649671e-07	4.82748843147083e-06	Gfi1b
ND4L	3306.43825957242	-1.47634269782601	0.28840122775373	-5.11905829709809	3.07065041048774e-07	4.82748843147083e-06	ND4L
Tfe3	1668.33420815416	0.692594060618699	0.135418956518155	5.1144542715912	3.14649300993684e-07	4.94101136745163e-06	Tfe3
LOC114687191	95.513283073858	-2.04130757611832	0.399254598738219	-5.11279665298672	3.17423942070275e-07	4.97883297371819e-06	LOC114687191
Chmp5	1083.9824091887	1.33216323210588	0.260570201716441	5.11249261554311	3.17935419054429e-07	4.98111032686772e-06	Chmp5
Mapkapk2	3667.16458007569	1.39506759526665	0.273017215115616	5.10981549158311	3.22473580206059e-07	5.04639610727525e-06	Mapkapk2
Cenpa	185.834725877171	-1.41608320713191	0.277180641962284	-5.10888205289818	3.24070565526787e-07	5.06555818459629e-06	Cenpa
Afmid	33.2690467779372	-2.67702203215495	0.524042395032724	-5.10840736843014	3.24885611366386e-07	5.07246777149424e-06	Afmid
Tspan10	73.0264256111147	-3.0177048565812	0.59116601516237	-5.10466565936196	3.31379871478014e-07	5.16792989934576e-06	Tspan10
LOC114683086	71.9915717270607	-2.64888479583609	0.519301191542773	-5.10086408229993	3.38106308699547e-07	5.2624628262171e-06	LOC114683086
Saal1	248.997215571654	-1.11054046954034	0.217718754154222	-5.10080297792667	3.38215494530021e-07	5.2624628262171e-06	Saal1
Heg1	171.125399894155	3.2365558738599	0.634846154922774	5.09817354765835	3.42946337158508e-07	5.32997398744977e-06	Heg1
Med13l	853.03176788112	1.02180686508688	0.200525662453869	5.09564138865244	3.47562506941445e-07	5.39555083549853e-06	Med13l
Tnfaip8	1776.584567172	1.28447293410539	0.252290644638582	5.0912428241065	3.55724115815818e-07	5.51595467614516e-06	Tnfaip8
St6gal1	1209.913665593	1.72169226616807	0.338318281385985	5.08897201509428	3.60009730306153e-07	5.57022501302011e-06	St6gal1
Ubqln1	2726.05655821154	0.65330270312815	0.128376608521114	5.08895437147103	3.60043222769665e-07	5.57022501302011e-06	Ubqln1
LOC114681989	1086.19543192968	-1.30752759778814	0.257080031257749	-5.08607219079264	3.65554956981321e-07	5.64907029544202e-06	LOC114681989
LOC114681372	732.902753978559	-1.07558839472633	0.211725457101215	-5.08010897438821	3.77218419240063e-07	5.82269385158413e-06	LOC114681372
Tspan2	44.140340122218	4.88626351809746	0.962657967292646	5.07580437093297	3.85860136998887e-07	5.94933333678896e-06	Tspan2
LOC114688093	595.486508335244	3.4048091188029	0.671054827462732	5.07381659361058	3.89914889524491e-07	6.00182171216043e-06	LOC114688093
LOC114708294	253.603043285286	1.10476299220253	0.21774292138677	5.0737033615902	3.90147098577088e-07	6.00182171216043e-06	LOC114708294
Ifrd1	1826.2847750969	1.05168648238749	0.207324943288829	5.07264811317161	3.92317561620748e-07	6.0283915485656e-06	Ifrd1
Ccl22	276.058948893377	3.84929202132679	0.759097859726819	5.07087718928895	3.95986255174328e-07	6.07789738613509e-06	Ccl22
Ap2b1	2098.63338418293	1.51590897574975	0.299341013480905	5.06415394977757	4.10218053385088e-07	6.2892393551114e-06	Ap2b1
Pgs1	1450.85676732314	1.2834709555336	0.253604138129736	5.06092276332261	4.17232220709073e-07	6.38957316376428e-06	Pgs1
Tpst1	604.189444873663	1.32844776740102	0.262814651386012	5.05469447915159	4.31080289599164e-07	6.59094634514238e-06	Tpst1
Psmd12	1541.10887725463	0.83283954841784	0.16476946225351	5.05457465860061	4.31350999865925e-07	6.59094634514238e-06	Psmd12
Smc2	649.808117155769	-1.53027546531546	0.302809858114795	-5.05358535829219	4.33592399473195e-07	6.61775874347472e-06	Smc2
LOC119088880	122.266860153135	-1.35125908741895	0.26748216105843	-5.05177273157959	4.37728348502947e-07	6.67339440727754e-06	LOC119088880
Iqgap3	58.8012478969704	-2.96441404289529	0.587734653955824	-5.04379658906092	4.56384464135545e-07	6.95002500311229e-06	Iqgap3
Ccr8	135.304849797349	-2.59714771327082	0.515034699279102	-5.04266550759796	4.59091366727731e-07	6.98342672945236e-06	Ccr8
LOC114698449	86.629464012488	4.07104108484835	0.807484437682408	5.04163411066199	4.61573198910741e-07	7.00563687339586e-06	LOC114698449
Aldh1a2	322.854773754056	6.31643895477801	1.25285637013793	5.04163055345493	4.61581780907618e-07	7.00563687339586e-06	Aldh1a2
LOC114692668	1322.65663133647	0.82076549702147	0.162865987592616	5.03951444468865	4.6671440534474e-07	7.07564013186524e-06	LOC114692668
Dgkz	4580.95459526811	-1.30759389859288	0.259511229035574	-5.03867945696343	4.68754778314458e-07	7.09865949921861e-06	Dgkz
Hacd4	288.449647589984	-1.97491706372422	0.392205380535021	-5.03541552905309	4.76813360638467e-07	7.21266395030313e-06	Hacd4
LOC114698814	64.8390033523013	-2.40616475993065	0.478576664856599	-5.02775194994441	4.96263230276019e-07	7.49853740947065e-06	LOC114698814
Rasgef1b	441.550203917326	-2.77420075856337	0.552843668897502	-5.01805648619575	5.21968315311456e-07	7.87818770246447e-06	Rasgef1b
Elmo1	426.566279072807	1.10567841027275	0.220456063283973	5.01541392784697	5.29194113385207e-07	7.97839329038297e-06	Elmo1
Fads3	193.861028414579	1.58351959804854	0.315812033211403	5.01412052589061	5.32765848989347e-07	8.02334748660701e-06	Fads3
Mef2a	1021.5240212738	-0.870990531400414	0.173774002604007	-5.01220273659238	5.38104650803601e-07	8.09478445384753e-06	Mef2a
Chst11	2446.22397137596	1.7922370472921	0.357591207285924	5.01197180125029	5.38751004990348e-07	8.09555239432458e-06	Chst11
Plxnd1	3024.83663472525	-1.36006754533566	0.271456650501492	-5.01025685988186	5.43574349820236e-07	8.1579020658879e-06	Plxnd1
LOC114683452	2221.98988288896	1.63081620886581	0.325507616107372	5.01007081913523	5.44100093665735e-07	8.1579020658879e-06	LOC114683452
LOC114694956	82.6691908739915	3.31091908438626	0.661110633458039	5.00811651911873	5.49652577845307e-07	8.2320764384563e-06	LOC114694956
Prr13	2498.4790552993	1.26654573613385	0.25295050415715	5.00708919459985	5.52593240492951e-07	8.2639219791237e-06	Prr13
Psmc3	3119.82131560516	0.741396144169106	0.148073421438455	5.00694950496068	5.52994264357862e-07	8.2639219791237e-06	Psmc3
Ccpg1	390.701366648913	-1.57865909971095	0.315396565780186	-5.00531480362151	5.57708102327552e-07	8.3252167766766e-06	Ccpg1
Kif20a	204.244904517102	-1.87736512919257	0.375191440350725	-5.0037525574614	5.62249194740064e-07	8.38380131498918e-06	Kif20a
Zeb1	77.7515396602129	2.32313724694862	0.464955772264637	4.99646931069041	5.83894624248989e-07	8.69702409108652e-06	Zeb1
Epm2a	27.9571276446086	-2.5950721667129	0.519990817956197	-4.99061152062786	6.01884387629699e-07	8.95517044570709e-06	Epm2a
Ppp1r21	971.05590027299	1.53206469430893	0.307049772583091	4.98962979656446	6.04951152037071e-07	8.98592845088207e-06	Ppp1r21
LOC114694261	160.068240913515	-1.51566382542762	0.303769041121204	-4.98952697692084	6.05273215751745e-07	8.98592845088207e-06	LOC114694261
Kif24	26.006316023279	-2.91576599680933	0.58443716333895	-4.98901538045811	6.06878156590336e-07	8.99993026332823e-06	Kif24
Hadh	236.559373628609	-1.21310446729872	0.243201094104481	-4.98807158646072	6.09849724380101e-07	9.03414640723856e-06	Hadh
Ppp1r12b	79.2221066043373	-1.49336650343394	0.299555391284518	-4.9852766696345	6.1873210751444e-07	9.15575400444925e-06	Ppp1r12b
Thra	106.269093216854	2.66908220754014	0.535541180452594	4.98389723323324	6.23161854943275e-07	9.21128050584086e-06	Thra
Fbxo32	107.771379462167	-2.79069959588121	0.560105459687092	-4.9824538354621	6.27829720759472e-07	9.2702023589664e-06	Fbxo32
Hsp90aa1	7845.04311846468	1.23567174754059	0.248127719221234	4.97998269366612	6.35899594801188e-07	9.37917417538109e-06	Hsp90aa1
Slc2a1	5388.72060521673	1.26189655879406	0.253416925266242	4.97952754129702	6.37396823487396e-07	9.3910719421507e-06	Slc2a1
LOC114700341	31.1083394794294	7.93359638626579	1.59336769811656	4.97913720457851	6.38683546112288e-07	9.39984582638636e-06	LOC114700341
LOC114704161	150.203261071695	3.67826244296287	0.739038370261575	4.97709265306615	6.45464295881517e-07	9.48937184831649e-06	LOC114704161
Sesn1	109.921411346227	-1.22134940263386	0.245479031161576	-4.97537161057946	6.51225861389089e-07	9.5637370291903e-06	Sesn1
Cd109	2874.49148643936	-1.86878376103258	0.375779264576602	-4.97308909031523	6.58943595262944e-07	9.66663856740105e-06	Cd109
Lgals3	29126.0555166323	-2.0068132102102	0.403877269624908	-4.9688689142471	6.73445754182085e-07	9.86449763093132e-06	Lgals3
Cmtm4	238.790736647926	-2.205068812461	0.44378802428736	-4.96874339050029	6.73881778008324e-07	9.86449763093132e-06	Cmtm4
Ciita	37.1914078584514	-3.05028639810096	0.614528441646013	-4.96362119535229	6.9190831369816e-07	1.01174851161089e-05	Ciita
LOC114682982	38.152376041194	7.33231071046271	1.4778507403001	4.96146905131553	6.99620188215629e-07	1.02192641670723e-05	LOC114682982
Retreg1	425.206008835044	1.22861257999804	0.247654018474456	4.9610040150621	7.01297421425527e-07	1.02327721394482e-05	Retreg1
Mgat5	723.754434307341	-1.13691240366096	0.229211662787207	-4.96009840789138	7.04574774797216e-07	1.02695738075749e-05	Mgat5
LOC119088086	42.0861105064023	-2.30962569384492	0.465680093344289	-4.95968311047677	7.06082649005251e-07	1.02805331304308e-05	LOC119088086
Smc1a	960.509394053185	-1.56607357539322	0.315911976106882	-4.957309927571	7.14759103076593e-07	1.03957315965119e-05	Smc1a
Itga9	479.085360705739	1.44636458944961	0.291821352973355	4.95633569892219	7.18350584197642e-07	1.0436805122333e-05	Itga9
Ero1a	2210.63687430653	1.10485709984192	0.223104294342109	4.95220006006574	7.33791065086081e-07	1.06497595454702e-05	Ero1a
Tle4	153.141495545876	-1.15325730764123	0.23323629325238	-4.94458770356686	7.63051834476998e-07	1.10626246237236e-05	Tle4
LOC119086371	92.2649906833983	-2.19690299292986	0.444632072147751	-4.94094585286648	7.77444984903126e-07	1.12592911072392e-05	LOC119086371
Slamf9	6517.06233435493	2.62338626090378	0.531018615470969	4.94029057451603	7.8006235566085e-07	1.12851786964169e-05	Slamf9
Pon2	1293.62379139629	1.44223791976099	0.292085316831152	4.93772824806089	7.90378749243629e-07	1.14222748256792e-05	Pon2
Ca11	23.3344276729542	-3.18244791031047	0.644633401179876	-4.9368337174053	7.94011143944846e-07	1.14625876289872e-05	Ca11
Dipk2a	156.763086149592	-1.6782570269371	0.340022487729508	-4.93572362858591	7.98541211562258e-07	1.15157602715113e-05	Dipk2a
E2f8	101.515835124148	-2.39789376168721	0.485893455726599	-4.93501967031318	8.01426823051724e-07	1.15451306850428e-05	E2f8
Tnfsf15	721.380906202509	5.17130688252357	1.04866722194004	4.93131355145881	8.16785051004715e-07	1.17539258292202e-05	Tnfsf15
Gas1	25.7544909359556	-3.388392128176	0.687704760592536	-4.92710291151178	8.34578033956264e-07	1.199727979257e-05	Gas1
Znrf1	383.830428262948	2.19672443712473	0.446072918167533	4.92458597609753	8.45391537267221e-07	1.2139893891549e-05	Znrf1
Gpr171	509.534918247887	-1.83831473720603	0.374279453108372	-4.91161008689877	9.03315473650408e-07	1.29580032976497e-05	Gpr171
Ly86	132.271884025944	-2.81589064042649	0.57390206839811	-4.90656994543734	9.26829460065554e-07	1.32813001342797e-05	Ly86
Ccdc57	77.7586171602495	-1.82199924862805	0.371378880582703	-4.90603893729575	9.29340833818606e-07	1.3303269472736e-05	Ccdc57
Pecam1	223.614215516701	3.35001552560082	0.683281220248803	4.9028356499846	9.44630146171731e-07	1.35079130996734e-05	Pecam1
Dnph1	32.567677116447	-2.32988616820674	0.475505197401246	-4.89981220171757	9.59283040069516e-07	1.37030357793123e-05	Dnph1
Ccnd3	1919.20602843648	1.38973315899941	0.28373302875215	4.89803095928385	9.68017857454182e-07	1.38132999407339e-05	Ccnd3
Lrrfip2	1480.56509680258	1.04191544073055	0.212855973164026	4.89493165375095	9.83398994218085e-07	1.40180743421087e-05	Lrrfip2
LOC114706818	163.418710184866	1.9281471031473	0.39403018411978	4.89339949287026	9.91089389622799e-07	1.41129053502413e-05	LOC114706818
Entpd2	151.784592678263	-2.66084259356786	0.543976453594387	-4.89146648901075	1.00087436111669e-06	1.42373330929141e-05	Entpd2
Slc5a6	587.405422142692	1.20374366482505	0.246538219860648	4.88258439403615	1.04704402887768e-06	1.48785284730487e-05	Slc5a6
Gfra3	1316.67599777575	4.5851752496383	0.940144980637724	4.87709379305313	1.07660251228973e-06	1.52825861843717e-05	Gfra3
Dhcr24	1551.42534614422	1.38674898160398	0.284563515889855	4.87324939484069	1.09777497205187e-06	1.55668840927355e-05	Dhcr24
Txndc16	140.41689750743	-2.01809518708854	0.414340052067908	-4.87062541266899	1.11245564365372e-06	1.57586294771323e-05	Txndc16
Ifi44	137.774668393538	3.00022565475888	0.616069545306536	4.86994638448824	1.11628533658696e-06	1.57964248618585e-05	Ifi44
Vsir	1272.76847467741	-1.83496241645804	0.377056669891992	-4.86654278515659	1.13567346598309e-06	1.60540784448067e-05	Vsir
Clec5a	4812.68765117558	1.52787675247016	0.314059711426236	4.86492439775744	1.14500566060495e-06	1.61691920857391e-05	Clec5a
Cotl1	7169.69305564499	-0.865694784671922	0.178073965518489	-4.86143374272215	1.16538587969572e-06	1.64399196867035e-05	Cotl1
Mbnl2	892.425379837503	0.927662482482831	0.190930055279721	4.8586508872255	1.18188320739607e-06	1.66553676035018e-05	Mbnl2
LOC114701922	79.4032145198726	1.92373170295589	0.396062303272552	4.8571441590392	1.19090892222375e-06	1.6765186783976e-05	LOC114701922
Kcnj2	117.786114681822	-1.78618538134559	0.367852456169776	-4.85571144459399	1.19955275850415e-06	1.68694084414663e-05	Kcnj2
Prkar2b	56.1489024158843	1.94272192525868	0.400734342946093	4.8479047515027	1.24772278572905e-06	1.75287005817452e-05	Prkar2b
LOC119086928	151.910923424509	1.34832072674328	0.278355635084663	4.8438779632867	1.27329156278274e-06	1.78694447495175e-05	LOC119086928
Pdia4	4539.2388089281	0.772337605063689	0.159652948948896	4.83760312696077	1.31414205603528e-06	1.84237297113647e-05	Pdia4
Heatr6	360.019160112234	1.18640909427755	0.24527797242517	4.83699813133241	1.31814666849507e-06	1.84608409318892e-05	Heatr6
Fgf23	13.5153710424181	7.34528238578407	1.51881239242966	4.83620124670812	1.32343935598364e-06	1.851589691566e-05	Fgf23
Dchs1	1322.50584926444	1.81062787967594	0.374421168689528	4.83580532055152	1.32607658279168e-06	1.85337260528099e-05	Dchs1
A2ml1	44.4859645054871	-3.85294876059825	0.797512953234422	-4.83120524246295	1.35709017443016e-06	1.89477097351908e-05	A2ml1
LOC114690951	209.767110921203	3.2100032142439	0.664837010933714	4.82825589047109	1.37734036303783e-06	1.92107195866168e-05	LOC114690951
LOC114696416	2578.48818395821	0.857772248282253	0.177732896271276	4.82618730847114	1.39171625083786e-06	1.93913414909263e-05	LOC114696416
Pstpip2	175.622660039905	1.96351109163521	0.406867893221706	4.82591800519701	1.39359839196858e-06	1.93976914353948e-05	Pstpip2
Serhl2	106.989209570154	-1.56674962936547	0.32484300130851	-4.82309799827731	1.41345480830009e-06	1.96539590368844e-05	Serhl2
LOC114693214	62.6284305020769	-4.16051147002392	0.862956139194721	-4.8212316722219	1.42674541347671e-06	1.98184993645248e-05	LOC114693214
Cdkn3	101.489710365637	-2.21660539611501	0.459800374563073	-4.82079945720214	1.42984042539581e-06	1.98412244336302e-05	Cdkn3
Aida	1176.10080171599	1.39782153917453	0.290045101457858	4.81932476069632	1.44044912161406e-06	1.99680607592554e-05	Aida
Capza1	3018.77346008812	0.572164709569986	0.118730389697146	4.81902494407241	1.44261518608863e-06	1.99768481798664e-05	Capza1
Klf16	270.509952879319	-1.09947592946917	0.228162395315846	-4.81883058751713	1.44402101336927e-06	1.99768481798664e-05	Klf16
Stat3	2581.60145020309	1.09475282743764	0.227307889691	4.8161673091323	1.46341834573503e-06	2.022462000371e-05	Stat3
Mettl7a	322.09007266315	-0.983131118949671	0.204374832756196	-4.81043142979584	1.50604864499344e-06	2.0792645201285e-05	Mettl7a
Cilk1	120.821260090222	-1.79283547915869	0.37277153832005	-4.80947522774503	1.51327047582179e-06	2.08711614611568e-05	Cilk1
Leprot	337.545055665553	-1.04080410808114	0.216432378927454	-4.80891127861235	1.51754536596049e-06	2.09089153309997e-05	Leprot
Tmpo	568.727767460602	-1.0784826136121	0.224310836589988	-4.80798266373295	1.52460983375053e-06	2.09849889971391e-05	Tmpo
Ltb4r	833.264201389433	1.26803974271884	0.263911450339306	4.80479244492252	1.5491212118878e-06	2.12822193034548e-05	Ltb4r
Ppm1l	243.097938995504	-1.3433243718114	0.279581705428298	-4.80476492463456	1.54933429740571e-06	2.12822193034548e-05	Ppm1l
Tysnd1	113.239795903956	-1.17494539713707	0.244551569364286	-4.80448929520818	1.55147001023549e-06	2.12900511293567e-05	Tysnd1
Cnn2	1985.33878826773	1.15786561117796	0.241032430439149	4.80377519767105	1.55701636345633e-06	2.13446225066962e-05	Cnn2
Dbnl	1358.34108811198	0.93979700452294	0.19565263432197	4.80339560864993	1.55997236297489e-06	2.13636094301063e-05	Dbnl
Slc29a2	19.4720459715873	-3.47724639206825	0.724105793533034	-4.80212480430819	1.56990790001226e-06	2.14780458071094e-05	Slc29a2
Pdia5	637.184377043201	0.768427755211186	0.160061113988773	4.80083972966154	1.58001685385498e-06	2.15946223071094e-05	Pdia5
Nupr1	77.5285166141822	2.66868976991629	0.556681268500746	4.7939277301419	1.63547211914582e-06	2.23301057713493e-05	Nupr1
Tmem106a	554.358360849861	1.45787958239907	0.304139597989087	4.79345534760451	1.63932959854075e-06	2.23603241831049e-05	Tmem106a
Tsr3	207.760470962563	1.52871953474985	0.318955029046136	4.79289992486285	1.6438763717793e-06	2.23998745288845e-05	Tsr3
Isg20	199.170750177839	6.10683957940256	1.27615783767221	4.785332502868	1.70704494660663e-06	2.32373415704741e-05	Isg20
Ccdc117	308.827522621884	0.951016451714493	0.198783424725411	4.78418385752321	1.71683481755464e-06	2.33472366839255e-05	Ccdc117
Tnfrsf9	370.317432023053	3.40595067341471	0.712103998032649	4.78293996779183	1.72749730440937e-06	2.34687670755874e-05	Tnfrsf9
Pygb	231.74961911571	-1.33244825706226	0.278609358271694	-4.78249641479337	1.73131476239402e-06	2.34971551435092e-05	Pygb
Psmb5	1640.10097456324	0.656083512704392	0.13726130037842	4.77981420032898	1.75457267651544e-06	2.37890666280494e-05	Psmb5
P2ry2	1116.31834376512	1.16176586075759	0.243171801364198	4.77755173190338	1.77442408295758e-06	2.40342560798208e-05	P2ry2
Denr	834.243922484298	1.06065000822458	0.222214066412135	4.77310021525557	1.8141146275849e-06	2.45474077816189e-05	Denr
Fbxo33	267.093341520254	-0.956741044061355	0.200557618071596	-4.7704049004003	1.83855972265792e-06	2.48534529507207e-05	Fbxo33
LOC114681329	1200.9205759761	5.5248088465836	1.15852080754524	4.76884731858203	1.85283014879934e-06	2.50046107055578e-05	LOC114681329
Klhl7	1307.43817588773	-1.71367710698799	0.359353111377793	-4.76878327397137	1.85341919194075e-06	2.50046107055578e-05	Klhl7
Zswim7	156.405084636727	1.78601456656593	0.374735113626924	4.7660720909758	1.8785206911962e-06	2.53181396229704e-05	Zswim7
S1pr3	47.8266063168512	2.93017123792082	0.614838990750749	4.76575376968681	1.88148920731222e-06	2.53330413170682e-05	S1pr3
Copg2	1170.62272543595	0.973684220924963	0.204397951947523	4.76366916423383	1.90104096245182e-06	2.55709753198637e-05	Copg2
Ctsa	18708.4804647076	-0.896102919891463	0.188188011990529	-4.76174284649207	1.91928153886595e-06	2.57908198093261e-05	Ctsa
Gla	515.884893649569	-1.34650596617219	0.283021263483635	-4.75761414389293	1.95894490973824e-06	2.62978201653804e-05	Gla
Pyy	42.0282318318951	-2.21185681908013	0.465279409852127	-4.75382484641454	1.99603978474102e-06	2.67512046915171e-05	Pyy
LOC114706032	511.189368301309	2.07186445953383	0.43585093263971	4.75360795257608	1.99818333225941e-06	2.67512046915171e-05	LOC114706032
Itga5	5813.63938748025	1.81179395283963	0.381144338002145	4.75356386595316	1.99861930778597e-06	2.67512046915171e-05	Itga5
Vamp5	53.4232914940727	-1.76789106726755	0.372080464720991	-4.75136760698582	2.02045429713315e-06	2.70168711767097e-05	Vamp5
Atp6v0d2	5300.66956967116	-1.74637600835674	0.367643445827968	-4.75018942449453	2.03226191835808e-06	2.7148064663803e-05	Atp6v0d2
Kcna3	302.795785801146	1.81444396236506	0.38275578347334	4.74047431994308	2.13218476778578e-06	2.84549368568389e-05	Kcna3
Tcf4	677.096179243953	1.48021299785292	0.312288492805675	4.73988965957192	2.13834634447372e-06	2.85091881749982e-05	Tcf4
Polb	430.702101423859	0.884228733943604	0.186640844932675	4.73759500104364	2.16269480242569e-06	2.88055696554231e-05	Polb
Tmem123	1136.77608422307	1.0547923726665	0.222718220026987	4.73599498298204	2.17982979996134e-06	2.90053869370589e-05	Tmem123
Amdhd2	574.935155580642	-1.13629711377496	0.240102565409846	-4.73254882485466	2.21717948935668e-06	2.94735326253778e-05	Amdhd2
Ttk	47.8237602870257	-2.46402355940497	0.520693641874445	-4.73219444457731	2.22105494778595e-06	2.94962170263098e-05	Ttk
Uba1	7078.57391017225	1.0558581564323	0.223240038245291	4.72969886912555	2.24853103205687e-06	2.98319741511624e-05	Uba1
Cdk14	112.891354524709	-2.05641977643839	0.435060584945778	-4.72674346423426	2.28149202853412e-06	3.02397759220618e-05	Cdk14
Stk40	1231.31624719588	1.21134343017417	0.256326257506584	4.72578752546664	2.29225235435754e-06	3.03528137944579e-05	Stk40
Inhba	575.511867879645	2.0227450348886	0.428661591445716	4.71874568483412	2.37303255207656e-06	3.13918965716821e-05	Inhba
Agap1	890.548560623376	-1.44419315955248	0.306178816985479	-4.71682911891638	2.39548721902013e-06	3.16581445009278e-05	Agap1
Rsad2	414.84187771959	8.10733910648235	1.71981381486535	4.71407953372971	2.42805818254191e-06	3.20574400236771e-05	Rsad2
Olfm2	21.6030727491299	-3.52407825476469	0.747632175071804	-4.71365247814038	2.43315497757435e-06	3.20935737536698e-05	Olfm2
Tnfaip2	659.646192072312	1.1876028160275	0.251972650720329	4.71322110805451	2.43831369134496e-06	3.21304533804265e-05	Tnfaip2
Tpcn2	1532.49670052382	-0.915030707030073	0.194164938080029	-4.7126464544949	2.44520223132966e-06	3.2190034021154e-05	Tpcn2
Men1	915.696428556162	-0.777796828523802	0.165095967931381	-4.71118003831007	2.46286535996308e-06	3.23912050581604e-05	Men1
Tmem132a	614.489086715112	1.4102837743253	0.299665110322672	4.70619943979044	2.52377622870464e-06	3.3160225057154e-05	Tmem132a
Cabin1	383.11460615388	-0.811294052103872	0.172418186122718	-4.70538561127443	2.53386549926761e-06	3.32606534020659e-05	Cabin1
Nr4a2	36.1070971205926	-3.16691032488104	0.673176335337444	-4.70442907547183	2.54577345107753e-06	3.33847378603697e-05	Nr4a2
Calm1	10274.7342145741	0.685849350918137	0.145822444731502	4.70331814955489	2.55967083530663e-06	3.35346470995519e-05	Calm1
LOC114688061	28.5365815335961	2.89150995287722	0.614844691333883	4.70282982618618	2.56580264236422e-06	3.35826276549673e-05	LOC114688061
LOC114681002	1835.43816604952	-0.847039679235737	0.180158402378863	-4.70163849174496	2.58082127294162e-06	3.3746719702628e-05	LOC114681002
Csf3r	1385.40084279168	2.59886035077427	0.552980423833818	4.69973300818924	2.60501842513646e-06	3.40303991963792e-05	Csf3r
Palld	5064.55589790595	1.46392242534998	0.311503798143971	4.69953314878485	2.60756895867091e-06	3.40310271295256e-05	Palld
Enc1	172.903958715015	-1.6110605897497	0.342828647065306	-4.69931729317475	2.61032632218835e-06	3.40343505804788e-05	Enc1
Smc3	646.431653485902	-1.18433500654416	0.252149278466521	-4.69695972856576	2.64062489146068e-06	3.43964156120438e-05	Smc3
Ccl20	20.2454235832974	7.94007987855858	1.69105023569624	4.69535423073311	2.66145105715831e-06	3.46345195466946e-05	Ccl20
Pcyox1	479.822109096535	-1.01041449173232	0.215207111206042	-4.69507947980836	2.66503082622771e-06	3.46479485715781e-05	Pcyox1
Irag2	497.410826484262	-1.79389983012171	0.382107000668569	-4.69475782171733	2.66922762736334e-06	3.46693662889341e-05	Irag2
Spink8	137.698769228097	2.05908520742422	0.438670547456469	4.69392171269157	2.68016636753403e-06	3.47782275115413e-05	Spink8
Gprin3	43.0741537673539	-3.86132799568122	0.823249518416905	-4.69034953473946	2.72738731063689e-06	3.53462198083942e-05	Gprin3
Wdr91	984.371147574955	-0.584376699426345	0.124594775264887	-4.69021833527103	2.72913675996867e-06	3.53462198083942e-05	Wdr91
Chit1	8715.21101420747	-1.74995972033255	0.373139528505244	-4.68982669121843	2.73436545573409e-06	3.53491334636874e-05	Chit1
Plekhb2	1859.78313795656	0.944642899612199	0.201424466589613	4.68981209485755	2.73456051208171e-06	3.53491334636874e-05	Plekhb2
Psmd11	1717.50468688086	0.734778219829551	0.157046217403347	4.67873873041079	2.88644962810753e-06	3.72771400689785e-05	Psmd11
Ermp1	2318.04556540725	-2.24828780502764	0.480783768475533	-4.67629723057519	2.92101145138369e-06	3.76876989823215e-05	Ermp1
Msr1	14298.957551836	-1.19157164803993	0.254912669714285	-4.67443085263469	2.94769927439571e-06	3.79959833483481e-05	Msr1
Ssbp2	22.5602671697081	-3.0261079293982	0.64740774236864	-4.6741917517494	2.951135097357e-06	3.80042482849979e-05	Ssbp2
Maf	174.101049985069	-1.94265050778233	0.415917411209104	-4.67076024092114	3.00087035530237e-06	3.86081702571021e-05	Maf
Ttll5	351.604773152202	-1.39742094723331	0.299439407575279	-4.6667903818972	3.05941162623901e-06	3.93241386627829e-05	Ttll5
Nrg1	261.125519039293	3.275688776478	0.702067332067305	4.6657758121752	3.0745477733097e-06	3.94813740974868e-05	Nrg1
Heca	129.616298753717	-1.21985504184566	0.261504866616	-4.66475082330658	3.08991229330584e-06	3.96412427138359e-05	Heca
Tmem109	554.248283788292	-1.52484926497629	0.326989770314932	-4.66329348318045	3.11188459533777e-06	3.98849116998727e-05	Tmem109
Ccnd2	174.106549258808	2.27441596468604	0.487747340836943	4.66310274656401	3.11477139681336e-06	3.98849116998727e-05	Ccnd2
LOC114684970	17.0587484281576	-3.28647498791008	0.704828978750927	-4.66279776653658	3.11939261223986e-06	3.99065100036216e-05	LOC114684970
Wdr1	5398.88525116348	0.794546934243809	0.170512344272814	4.6597619523227	3.16575283688577e-06	4.04615346135428e-05	Wdr1
Tfpi2	205.701561132297	2.7906821327488	0.599123687281398	4.65793990788761	3.19389405283674e-06	4.07828781450956e-05	Tfpi2
Hyal2	1137.79404617807	1.18778141571058	0.255135463932034	4.65549319332177	3.23206085099818e-06	4.12315154903604e-05	Hyal2
Pxylp1	753.016097915578	2.60978492158257	0.561266657690269	4.64981285779987	3.32236353447477e-06	4.23437879150163e-05	Pxylp1
Dtx2	1240.99493577245	1.18111220071487	0.254167569403855	4.64698231755194	3.36826025250886e-06	4.28885497882659e-05	Dtx2
Nr4a3	40.4317176468431	3.30777849125257	0.711931477538402	4.64620345582928	3.38099564901854e-06	4.30104395051479e-05	Nr4a3
LOC114694511	312.149197016915	2.94194827540629	0.633563611287994	4.64349312837822	3.42567391361219e-06	4.35380743469272e-05	LOC114694511
Rilpl2	653.523860127525	1.07458589337931	0.231451992226446	4.64280252264132	3.43714836060187e-06	4.3643119099743e-05	Rilpl2
Rpa3	172.580612355252	1.3379101403592	0.288337880345465	4.64007760186144	3.48278368120448e-06	4.41813202245333e-05	Rpa3
Slc25a47	14.2038424288426	-4.97788578774958	1.07297437363245	-4.63933334297392	3.49534874070126e-06	4.42993919150013e-05	Slc25a47
Usp1	327.761782663893	-0.986253510819884	0.212686925699746	-4.63711395317358	3.53307650979255e-06	4.47358542427085e-05	Usp1
Sema4g	29.949945024461	3.30371114238541	0.712576446947124	4.63629012232923	3.54718006397695e-06	4.48726527349047e-05	Sema4g
LOC114690678	29.5545790005334	2.98307496735434	0.643549101012769	4.63534944367073	3.56335000042752e-06	4.50353128771504e-05	LOC114690678
Nucks1	1185.05475478758	-0.767698986215766	0.165684105843771	-4.63351015057324	3.59517122896967e-06	4.53952957685781e-05	Nucks1
Gab1	85.7821871060281	-1.81193532395024	0.391283717969664	-4.63074551977837	3.64351457914662e-06	4.59630378124443e-05	Gab1
Psma5	2123.19456834159	1.02537100028636	0.221543920251612	4.62829672383618	3.68685509304868e-06	4.64666750791187e-05	Psma5
Notch2	1026.23796476727	0.93635118507212	0.202326318568509	4.62792577701681	3.69346332329093e-06	4.65068590124382e-05	Notch2
Rap2b	771.263120070481	-0.956171965436413	0.206796342096244	-4.6237373240935	3.76887082661771e-06	4.74066844370867e-05	Rap2b
Arl5c	33.3044683655408	2.9871962178531	0.646079898796775	4.62357089799	3.77189738664077e-06	4.74066844370867e-05	Arl5c
Notch1	512.771465839916	1.17151591271269	0.253579898936612	4.61990842975111	3.83909442179668e-06	4.81895881788845e-05	Notch1
LOC114697489	94.6609064561805	-2.54504384727685	0.550900266489191	-4.61979055391651	3.84127609279438e-06	4.81895881788845e-05	LOC114697489
Ptdss2	1195.77444769738	-1.38117937573517	0.299328716993529	-4.61425615827241	3.94505628966941e-06	4.944591749605e-05	Ptdss2
Uba5	957.031699188111	0.799420357237381	0.173282552283383	4.61339209691478	3.96149965050823e-06	4.96062925849552e-05	Uba5
Amacr	266.141298608643	-0.998137038579922	0.216483821672105	-4.61067728235018	4.01359194773391e-06	5.01674169203374e-05	Amacr
LOC114703650	106.424569521151	-2.07721211387841	0.450522610663653	-4.61067228305926	4.01368847777977e-06	5.01674169203374e-05	LOC114703650
Cd99l2	769.360490721521	-1.62728142849507	0.353166090952753	-4.60769442532003	4.07158430143356e-06	5.08443295823646e-05	Cd99l2
Brms1l	208.947624702662	1.03775308519501	0.225584761079937	4.60028009084922	4.21923234334551e-06	5.26397620524363e-05	Brms1l
Tmco4	240.220909843863	1.05232587304178	0.228797739240383	4.59937181431751	4.23766850613502e-06	5.2770566915732e-05	Tmco4
LOC114701399	9.71226280883828	6.52108223857257	1.41786581488066	4.59922382649549	4.24067966108976e-06	5.2770566915732e-05	LOC114701399
Metrn	28.1094731595077	-2.61925742188858	0.569504008378906	-4.599190494452	4.24135816154828e-06	5.2770566915732e-05	Metrn
Tyms	58.6448672539223	-2.49600753663222	0.543259233967423	-4.59450549676602	4.33776694291203e-06	5.39207428305857e-05	Tyms
Cflar	408.890563184164	1.55251512962002	0.338130821048571	4.59146292788556	4.40149832872854e-06	5.46629915729493e-05	Cflar
Vgll4	97.664644371883	1.58700125538646	0.345722969157152	4.59038420055069	4.42430863686745e-06	5.48843195945678e-05	Vgll4
Wdr90	50.2320994363508	-1.5321580974848	0.333786140627453	-4.59023881160744	4.42739161668071e-06	5.48843195945678e-05	Wdr90
Hid1	12.6503998756929	-3.40423989356408	0.741811957071048	-4.58908738409299	4.45188049644492e-06	5.51356929849767e-05	Hid1
Abca9	15.8037875309537	-6.21432282820869	1.35420612448781	-4.58890468432868	4.45577811533858e-06	5.51356929849767e-05	Abca9
Insr	91.8278249015699	-1.77240888392029	0.386369984069659	-4.58733586199269	4.48938136150736e-06	5.55009973955806e-05	Insr
Il1rl1	333.188924147012	1.84289973927247	0.402193899657164	4.58211758269678	4.60290942605034e-06	5.68528295048671e-05	Il1rl1
Nsfl1c	1946.76791003097	0.903323935354098	0.197190258521838	4.58097647482956	4.62809907880912e-06	5.71120865451227e-05	Nsfl1c
Spata5l1	139.164596150044	1.46079032128922	0.31890248497669	4.58068027094864	4.63465925665052e-06	5.71411887862107e-05	Spata5l1
Ralgds	862.914373310576	1.53125251653712	0.334365073193475	4.57958273545839	4.6590446694516e-06	5.73898083875655e-05	Ralgds
Dbndd2	903.126643467797	0.925880116506682	0.202243695253711	4.57804192780982	4.69348632408069e-06	5.77617380282112e-05	Dbndd2
LOC114682839	216.689080390847	2.13252928644174	0.466047700360639	4.57577472175387	4.74460893239097e-06	5.83380984372376e-05	LOC114682839
Psd3	205.5883700678	1.66587311857485	0.364098281156441	4.57533914547396	4.7544915102369e-06	5.83975850690999e-05	Psd3
Txndc12	1551.6168709583	1.2696674027275	0.277511819598102	4.57518315640127	4.75803546264892e-06	5.83975850690999e-05	Txndc12
Mkx	56.340938722495	6.93685747823302	1.51661976764038	4.57389361937808	4.78742983125648e-06	5.87053726557772e-05	Mkx
LOC114705993	411.450010148719	-2.11919951995242	0.463366430583494	-4.57348521619018	4.79677539263466e-06	5.87669806886836e-05	LOC114705993
Surf4	3124.53502584783	0.803871040942592	0.175908222286497	4.56983210047651	4.88115107616478e-06	5.97468708233707e-05	Surf4
B3galt4	160.931572908097	1.6670130028925	0.364906856890213	4.56832468728875	4.91638035294227e-06	6.01239716004154e-05	B3galt4
Psmc2	2033.99912740026	0.853412938963278	0.186864195872567	4.56702224296231	4.94701534593453e-06	6.04442602779548e-05	Psmc2
Lyrm1	57.6304851832322	1.66119374179474	0.363841524095492	4.56570685801863	4.97814022247278e-06	6.07699541161646e-05	Lyrm1
Cltb	201.155566564989	-1.34637140819075	0.294953420817708	-4.56469161964004	5.00229111779956e-06	6.1010006198167e-05	Cltb
Ulk2	463.469416888478	-1.19127675055002	0.260991455320112	-4.56442816907126	5.0085764973161e-06	6.10319281245534e-05	Ulk2
Det1	89.3920205211517	-1.22232307096601	0.267982320439897	-4.56120787729409	5.08601976065188e-06	6.18950505397715e-05	Det1
Mapk8ip1	181.473600487824	-1.47071844450743	0.322447834103519	-4.56110505005056	5.08851139815166e-06	6.18950505397715e-05	Mapk8ip1
Usp8	1632.38535805462	-0.649347860895108	0.142392808106825	-4.56025742822599	5.10909495223112e-06	6.20898858403851e-05	Usp8
LOC114686363	1012.84205650842	-1.64323623958944	0.360423991296127	-4.55917552458196	5.13548363198102e-06	6.23548588493838e-05	LOC114686363
Syngr1	491.707992963547	-2.04996647959016	0.449907818203117	-4.55641444013466	5.20342203481592e-06	6.31234043277981e-05	Syngr1
Wdr62	110.371684311569	-1.79176115750063	0.393570046431225	-4.55258517193516	5.29906964788064e-06	6.4226424368564e-05	Wdr62
Plekhf1	261.671318721706	-1.30506179918661	0.286684054340713	-4.55226504378787	5.3071416230356e-06	6.42669803487633e-05	Plekhf1
M6pr	8234.00058063227	-0.925867159228498	0.203394962254327	-4.55206534599802	5.31218292891369e-06	6.42707968419015e-05	M6pr
Pik3r5	1973.42157630517	1.71044166163007	0.375840855291031	4.55097320461768	5.33983489043543e-06	6.45479241555835e-05	Pik3r5
LOC114705786	383.679685356062	1.74840895490312	0.384662192165403	4.54531012018802	5.48544286663018e-06	6.6249145242721e-05	LOC114705786
Cyfip1	4553.56491137736	1.47638715200824	0.324906158776982	4.5440417552123	5.51857188160477e-06	6.6523885877545e-05	Cyfip1
LOC114708941	29.9307026214467	2.43495314520109	0.535874883872185	4.54388369092115	5.5227138336646e-06	6.6523885877545e-05	LOC114708941
Pdk3	176.416591673701	-1.32108780952785	0.290740167927334	-4.54387785129862	5.52286691343101e-06	6.6523885877545e-05	Pdk3
Foxm1	95.7814747326778	-1.87717281678667	0.413155898161433	-4.54349756384984	5.53284451226567e-06	6.65735669517614e-05	Foxm1
Spp1	463067.55143098	-1.38468289009881	0.304771502303153	-4.54334765434033	5.5367824268286e-06	6.65735669517614e-05	Spp1
Rnase10	10.3990458086174	6.22872571724557	1.37115035824755	4.54270071825415	5.55380733392124e-06	6.6664221851746e-05	Rnase10
Acadm	385.897150687293	-1.19052376098563	0.262074701022877	-4.54268861640983	5.55412628561131e-06	6.6664221851746e-05	Acadm
Tecpr1	1238.73513043589	-1.6847929266129	0.370898016550542	-4.54246949682276	5.55990435356816e-06	6.66747260177896e-05	Tecpr1
Glb1	1876.7327378183	-1.46721496244787	0.323079984697612	-4.54133660994543	5.5898698833988e-06	6.6975013695454e-05	Glb1
Nfkbid	254.914149377517	-1.32745586158082	0.292332357286795	-4.54091320543937	5.60110882144903e-06	6.7050597590568e-05	Nfkbid
Rpap3	340.035585742281	-0.755695020364643	0.166464993374886	-4.53966329522979	5.6344130209586e-06	6.73899583746843e-05	Rpap3
LOC114686895	436.162203850358	1.23271757767368	0.271569166000432	4.53923984018022	5.64573902328612e-06	6.74660852176345e-05	LOC114686895
LOC119087246	249.573102724231	-1.61187924812002	0.355245633616438	-4.53736540463826	5.69613615674551e-06	6.80085650531889e-05	LOC119087246
Mindy1	272.438285693657	1.19542183301999	0.263514364796103	4.53645794203653	5.72068913565828e-06	6.82417996103658e-05	Mindy1
Pacs2	800.52806463431	-0.684181673730475	0.15093662736902	-4.53290686069023	5.81774720044168e-06	6.9338776668542e-05	Pacs2
Paf1	1621.98523401609	1.61763592349626	0.356943970278422	4.53190432726591	5.8454324568033e-06	6.96077372855237e-05	Paf1
Nek6	1505.66799926016	1.12391445104912	0.248043069292315	4.53112620423432	5.86700742509437e-06	6.98035292859653e-05	Nek6
LOC114689350	131.434917577141	-1.97117479827119	0.435507934068694	-4.52615129156354	6.00675848350197e-06	7.14037662737266e-05	LOC114689350
LOC114687018	755.390270716964	2.92583922868026	0.647201523019238	4.52075454802861	6.16196015634347e-06	7.3184712808834e-05	LOC114687018
Arhgap39	109.325598285705	-1.20322086415021	0.26633081226329	-4.51776816180294	6.24948554107265e-06	7.41594710934092e-05	Arhgap39
Chpf2	1445.41183692427	0.996193735191418	0.221026144166434	4.50713076929613	6.57101391361815e-06	7.79069034100203e-05	Chpf2
Klhl12	517.595677164379	0.73790238402328	0.163744839665014	4.50641611383213	6.59317330658956e-06	7.81015364079368e-05	Klhl12
E2f6	346.062633654106	-1.02303756228387	0.227069850346708	-4.50538704597647	6.62520734158353e-06	7.84127020349821e-05	E2f6
Poglut1	200.158556436665	1.4544934921627	0.322918686346596	4.50420973966666	6.66203853304409e-06	7.87800539224927e-05	Poglut1
Fry	291.022747444392	1.10425560368348	0.2451788650424	4.50387762212911	6.67246396509226e-06	7.88347849359597e-05	Fry
Chdh	348.346820863361	-1.89469925910148	0.420750936355374	-4.50313735606563	6.69575769405781e-06	7.9041327154073e-05	Chdh
Slc25a10	584.543686665299	1.41230311580504	0.313788133345651	4.5008174807214	6.76926145994104e-06	7.98397108358528e-05	Slc25a10
Fam102b	575.50109917731	0.945015783135957	0.210060602061751	4.49877689514645	6.83455362150737e-06	8.05399434132398e-05	Fam102b
Fam181b	40.505092041393	3.05589172691512	0.679529939597365	4.49706708835492	6.8897253580314e-06	8.11198053193671e-05	Fam181b
Gdpd5	1292.72657003806	0.859238946729159	0.19108656951513	4.49659517625663	6.90502778933157e-06	8.12296478435295e-05	Gdpd5
Slc46a3	267.831346515655	-1.20987030918291	0.269087837627236	-4.4961909830311	6.9181601798673e-06	8.13137945427964e-05	Slc46a3
Ripk2	690.443750390266	0.827053942023874	0.183968432629595	4.49562965886152	6.93643744513863e-06	8.14582148673923e-05	Ripk2
Hyou1	3403.84006257064	0.72686895200667	0.16174877485342	4.49381426638548	6.99586516406558e-06	8.20695088579122e-05	Hyou1
Rhoa	7606.34012941149	0.558877511205605	0.124369909556485	4.49367144511573	7.00056109090213e-06	8.20695088579122e-05	Rhoa
LOC114688251	57.7482759320274	-1.97789843056047	0.440405898700514	-4.49108069713999	7.08626940331557e-06	8.29685554267023e-05	LOC114688251
Rdh10	76.9050463730405	-1.47158023505185	0.327674266038744	-4.49098506526556	7.08945226897772e-06	8.29685554267023e-05	Rdh10
St14	1857.31032671332	0.99642896545355	0.221885960806711	4.49072560440883	7.09809465764749e-06	8.29982710656476e-05	St14
LOC114694760	951.269477894796	1.48869240704276	0.331605500023174	4.48934775490372	7.14415857698247e-06	8.34651310037668e-05	LOC114694760
Cdk1	288.338663208364	-1.52905906519398	0.340732943817297	-4.487558637752	7.20439866218848e-06	8.40966673022328e-05	Cdk1
LOC114688796	46.4942318014401	-2.09718164368185	0.467780616978768	-4.48325896277365	7.35116287627714e-06	8.56696023633026e-05	LOC114688796
Mlx	777.204685025399	0.798224643052786	0.178046299415848	4.48324197510243	7.35174836075992e-06	8.56696023633026e-05	Mlx
Smc6	1417.98611955481	-0.806069493226744	0.179809948279074	-4.48289708629295	7.36364469001055e-06	8.57347638180252e-05	Smc6
Abcf3	1066.36337632903	0.706749400424989	0.157677025429914	4.48225985046333	7.38567345707519e-06	8.59176846388071e-05	Abcf3
Hspa1a	314.285725007395	3.03514452753679	0.677291904762502	4.48129455880782	7.41916294179901e-06	8.62335015773716e-05	Hspa1a
LOC114689891	888.506215684114	1.89552040134986	0.423114024950743	4.47992807983742	7.46681944641231e-06	8.67133028623066e-05	LOC114689891
Septin6	153.670528143679	1.07330066044047	0.239671067048011	4.47822373246858	7.52666955752475e-06	8.7333770744692e-05	Septin6
Macf1	3099.14768099443	-0.686654723315008	0.153404827172128	-4.47609593500305	7.60203358716076e-06	8.81330390040914e-05	Macf1
Ttc19	601.531859039882	0.926183272487044	0.207031114694298	4.47364288143184	7.68981321715227e-06	8.90747614480866e-05	Ttc19
Bnip3	624.850527836127	1.63183949722901	0.3649017347517	4.47199709351728	7.7492480980855e-06	8.96868296900976e-05	Bnip3
Cdin1	42.5204164599826	-1.82257795947279	0.407570866378334	-4.47180627915871	7.75616738432508e-06	8.9690578451902e-05	Cdin1
Sqstm1	6030.83139573597	1.09826596660239	0.245630656007217	4.47120886478487	7.77786896699244e-06	8.9865114768165e-05	Sqstm1
Tfg	1291.41990607425	0.961309048113853	0.215054316747975	4.47007557276994	7.81919637789666e-06	9.02659181180107e-05	Tfg
Socs1	1148.00391625528	1.67167560702632	0.374033435172823	4.4693213221805	7.84681767004735e-06	9.05079503774164e-05	Socs1
E2f1	333.92503463268	-1.22170604024621	0.273419835395208	-4.46824217592087	7.88649917439436e-06	9.08885612479567e-05	E2f1
Dapk1	853.882314774962	-1.294944562794	0.290017570929564	-4.46505554350878	8.00479824262467e-06	9.21737944974199e-05	Dapk1
Peli1	213.39079509598	1.15971567943182	0.259765674585237	4.46446853027645	8.02677447531284e-06	9.23486515141957e-05	Peli1
Ptprr	213.48067097101	-1.20819114462928	0.270641557046151	-4.46417452595149	8.03780289026186e-06	9.23973639092739e-05	Ptprr
LOC114700507	8.55803687213973	6.38838113603801	1.43131379931468	4.46329878122938	8.0707389042817e-06	9.26976168575396e-05	LOC114700507
Ccdc34	151.195402649496	-1.95957358859958	0.439227116048901	-4.4614130526072	8.14209809347946e-06	9.33709532455024e-05	Ccdc34
LOC114697501	133.853433277345	-1.41525456672831	0.317223012633835	-4.46138681736156	8.14309512090343e-06	9.33709532455024e-05	LOC114697501
Decr2	28.3323833787084	-2.00593089196071	0.449773694192387	-4.45986707951553	8.20104986823302e-06	9.39562570834884e-05	Decr2
G6pd	3893.0831916719	-1.2010484527715	0.269555611982353	-4.45566109322975	8.36350658489259e-06	9.57337226710515e-05	G6pd
Fbxl19	1026.58422488742	-1.08552210035338	0.243646486000401	-4.45531605307698	8.37696945592037e-06	9.57337226710515e-05	Fbxl19
Arrdc3	151.063895654994	1.65464739015698	0.371393896793654	4.4552358141639	8.38010320697418e-06	9.57337226710515e-05	Arrdc3
Wwc2	177.04990671118	-1.26720845305316	0.284438236108818	-4.4551269561676	8.38435647483068e-06	9.57337226710515e-05	Wwc2
Stat5a	995.108549347358	1.09384894670962	0.245634258640275	4.45316118673633	8.46151841023997e-06	9.65337154872931e-05	Stat5a
Suco	653.424314790914	1.1187862075542	0.251306632127504	4.45187696831881	8.51229359412107e-06	9.69902957715601e-05	Suco
LOC114680680	21.8273073169983	3.55153687917049	0.797782309395182	4.45176188710301	8.51685784286451e-06	9.69902957715601e-05	LOC114680680
Frmd8	557.635222820839	0.913485183412944	0.205203385643873	4.45160873221792	8.52293576343955e-06	9.69902957715601e-05	Frmd8
Rassf2	5207.9483184766	-0.770832813835142	0.173450099525674	-4.4441186020827	8.82529132589375e-06	0.000100347104298352	Rassf2
LOC114691312	640.201159043633	0.740775538406736	0.166841218954969	4.44000315417664	8.99575593046088e-06	0.000102199903841552	LOC114691312
Abcf1	2055.98625170229	0.62992596153399	0.141899191407021	4.43924983143225	9.02729781776965e-06	0.000102472640253631	Abcf1
Nuf2	134.129071961969	-2.03245564880749	0.45807493009351	-4.43695019151691	9.12423954243343e-06	0.000103486683517558	Nuf2
Ptpn22	240.809061773653	-1.48262901272944	0.33438544244808	-4.4338922229237	9.25469041171101e-06	0.000104878779090715	Ptpn22
Rtca	682.776602791654	0.747373807485609	0.168660818788173	4.431223640769	9.36998461281597e-06	0.000106096936510978	Rtca
LOC114694683	104.166036356352	1.24991451825584	0.282171647604612	4.4296247651616	9.43971892756751e-06	0.000106797618715466	LOC114694683
Sgsm2	80.0216303028333	-1.2608105561592	0.284803031085774	-4.42695624183677	9.55721108579437e-06	0.000108037002124454	Sgsm2
Samd9	1290.19819175494	1.51115366431823	0.341448931602917	4.42570916014932	9.61259648417634e-06	0.000108544226362828	Samd9
LOC114703874	123.156515953824	1.41033090242487	0.318676584502541	4.42558685203188	9.61804491265589e-06	0.000108544226362828	LOC114703874
LOC114688763	113.72921878087	-1.71007466080089	0.386705873357439	-4.42215848948392	9.77197312689061e-06	0.00011018993578158	LOC114688763
Blnk	361.820757660603	-1.49219273433974	0.337463232653464	-4.42179351690161	9.78849773014637e-06	0.000110284822396239	Blnk
Cbx3	689.663514483915	-0.921695920346585	0.208459472559757	-4.42146336181664	9.80346891705709e-06	0.000110362064406506	Cbx3
Cdk9	966.004910311225	0.846291199355318	0.191476249759363	4.41982334842515	9.87816157903299e-06	0.000111110934088726	Cdk9
Lyn	3702.33388082333	1.06042235774675	0.240007469356901	4.41828898320601	9.94853453787334e-06	0.000111810017504578	Lyn
Parvb	1267.1400474498	-0.735240492205678	0.166488120057004	-4.41617391051049	1.00463267566872e-05	0.000112815852654161	Parvb
Ube2k	1491.72806082158	1.16211078814262	0.263191086100742	4.41546408489609	1.00793514290945e-05	0.000113093316901201	Ube2k
Suox	158.554506670001	-1.07169011681475	0.242723847114958	-4.41526504112792	1.00886305478982e-05	0.000113104111146635	Suox
Fam214a	31.1055618980274	-2.54414621044471	0.576291812667483	-4.4146839405346	1.01157672786719e-05	0.000113314925224595	Fam214a
Znf706	1948.11228820434	-0.812338646626712	0.184037897423279	-4.41397482801257	1.01489764663997e-05	0.000113593358820221	Znf706
LOC114689188	98.2253594696745	1.61089143935914	0.365125797724095	4.41188064332939	1.0247660314428e-05	0.000114603563006501	LOC114689188
Apba1	327.257283311901	-1.67564205785149	0.379861925438087	-4.41118718576232	1.02805394607992e-05	0.00011487679221644	Apba1
Ctdspl	36.0072955088616	-2.5391287957793	0.57578872862402	-4.4098271979848	1.03453137980721e-05	0.00011550568336616	Ctdspl
Myadm	1418.79567619006	-1.00601808453654	0.228238340263159	-4.40775236700634	1.04448865481492e-05	0.000116521749112618	Myadm
Tmem68	697.07284509328	1.17128424524753	0.265776705144393	4.40702372546603	1.04800712554215e-05	0.000116818433608587	Tmem68
Eif2d	528.116350714597	0.816842503839282	0.185380070568586	4.40631240097124	1.05145289153793e-05	0.000117106534578414	Eif2d
Fmnl2	708.575463668579	1.17505223348603	0.266689351627006	4.40607105727067	1.05262445384365e-05	0.000117141079769392	Fmnl2
Ramp3	61.6035721506763	3.96962178244062	0.90124629274074	4.40459152444198	1.05983388665859e-05	0.000117846942147753	Ramp3
Nfe2	143.506304958419	3.81316309937815	0.866315529497964	4.40158691555247	1.07462003907677e-05	0.000119393446988603	Nfe2
Arhgap4	231.629804722848	-1.36996365604587	0.311483787991709	-4.39818606572981	1.0915937841473e-05	0.00012118027649485	Arhgap4
Lpin1	99.7755282394215	-2.40188254532436	0.546253415429689	-4.39701149224854	1.09751536081875e-05	0.000121738265838289	Lpin1
Sptbn5	102.50291274983	-1.81843719535892	0.414171269947953	-4.39054402684047	1.13067418270727e-05	0.00012531408484626	Sptbn5
Cpq	926.060910824933	-1.01680898532323	0.231820559684304	-4.38618984747483	1.15353449924451e-05	0.000127743612827574	Cpq
Gng2	325.494343406507	0.989128423628946	0.225534733374229	4.38570329647491	1.15611622242012e-05	0.000127925341811971	Gng2
Zdhhc18	2687.81722352674	1.06285100090939	0.242457093096723	4.38366635240234	1.16698460006623e-05	0.000129022955904884	Zdhhc18
LOC114691171	367.394075440811	-1.82256209576931	0.415857790710604	-4.38265709211551	1.17240570261367e-05	0.000129517019901245	LOC114691171
Abhd2	1205.19231234885	-1.06574669727409	0.243398151445847	-4.378614590716	1.19436136270296e-05	0.000131835391001603	Abhd2
Septin9	4513.86241499575	0.581727181197151	0.132871410336916	4.37812152156805	1.19706601949086e-05	0.000132026770470854	Septin9
LOC114691045	85.1414925198766	-1.70772026195844	0.390124254565908	-4.37737526434655	1.20117062279311e-05	0.000132372117498894	LOC114691045
Megf9	609.619133956964	1.48317006333236	0.339311126422496	4.37112121541686	1.23610142120676e-05	0.000136111281190208	Megf9
Dhdh	27.6869892654046	-2.18242812919774	0.499471639696343	-4.36947357116125	1.24546411502901e-05	0.000137031282364721	Dhdh
LOC114685707	312.925211783792	-1.57989302410688	0.361943224116151	-4.36502997939776	1.27105325271191e-05	0.000139564938176302	LOC114685707
Fosl1	129.621777435377	1.23134597043262	0.282096954728578	4.36497434584988	1.27137678488857e-05	0.000139564938176302	Fosl1
Nek2	153.659981757299	-1.59477592110356	0.365360252438905	-4.36494093284064	1.27157113317478e-05	0.000139564938176302	Nek2
Serpinb7	14.8984671984762	6.24844873722588	1.43248921741635	4.3619516721359	1.28907348238284e-05	0.000141371857152615	Serpinb7
Cx3cr1	52.2253970868005	-3.24831083892308	0.744858292037515	-4.36097828761162	1.29482216292843e-05	0.00014188788552509	Cx3cr1
Herc6	239.554880993906	5.26976468033843	1.20912729798943	4.35832082287873	1.31064160744389e-05	0.000143505758612153	Herc6
Rnf213	1638.73204664892	2.27089824322754	0.521255949625322	4.35658958878045	1.32104636260864e-05	0.000144528636243885	Rnf213
Psmb4	3079.9898472101	0.819311523312064	0.188160303280976	4.35432718286281	1.33476229193352e-05	0.000145911836077202	Psmb4
Degs1	4584.43419648979	1.3049848753833	0.299869805106506	4.35183820831779	1.35000871716468e-05	0.000147459988311024	Degs1
Atp7b	415.16236652882	-2.39951031084219	0.551498375901462	-4.35089279622996	1.35584333949221e-05	0.000147978439596746	Atp7b
Alox5	18.5195170392603	-3.15812254494863	0.726044004176661	-4.34976740635708	1.36282005740027e-05	0.000148620609146642	Alox5
Traf7	1299.56934199305	1.14935042151168	0.264279025514624	4.34900355513865	1.36757495551504e-05	0.000149019645993982	Traf7
Qpct	492.103137441139	-1.54567022410093	0.355511401975558	-4.34773741576704	1.37549142057177e-05	0.0001497622724448	Qpct
N4bp2l1	110.986975392336	-2.39752478817714	0.551535508888524	-4.34699987496494	1.38012297981619e-05	0.000150146339220163	N4bp2l1
Tmem140	168.745819816275	1.809929918147	0.416427810328059	4.34632335607258	1.38438441477566e-05	0.000150489557606188	Tmem140
LOC119086499	14.3568900547557	4.34007038388532	0.998782787668977	4.34535960918434	1.39047679669822e-05	0.000150925067965059	LOC119086499
LOC114685529	67.6807293382815	1.55440484991763	0.357717780470073	4.34533851762975	1.3906104137085e-05	0.000150925067965059	LOC114685529
Plek	3183.25572548731	1.22945604011935	0.282993706312316	4.34446425024912	1.3961597683545e-05	0.000151406512678253	Plek
Def8	299.02794942827	-1.16393116799812	0.267987993312445	-4.34322132723725	1.40408551119457e-05	0.000152144692165219	Def8
Eloc	635.38064412625	0.737436097528239	0.169860107284	4.3414319543274	1.41557119525576e-05	0.000153267139206076	Eloc
Prelid3a	34.1274841884818	-2.18233253405566	0.503013791558617	-4.3385143124875	1.43449144455399e-05	0.00015515795865214	Prelid3a
Psmc4	4426.43718904772	1.26460739659494	0.291492468397213	4.33838789574375	1.43531665552167e-05	0.00015515795865214	Psmc4
Cux1	471.560961570133	-0.945603274341294	0.218081261487262	-4.336013410288	1.45090096036753e-05	0.00015671804733946	Cux1
Azin2	28.6411190646075	-1.80347610762986	0.416045090464356	-4.33480925256675	1.45886566466292e-05	0.000157453287093262	Azin2
Moxd1	53.3155939922817	4.61026933594806	1.06376733906854	4.33390758169441	1.46485689960836e-05	0.000157974535906218	Moxd1
Mal	53.2342541351694	2.25703019032086	0.520988426972809	4.33220792146052	1.47621430378203e-05	0.00015907320378076	Mal
Kifc3	138.244644367012	-1.35605268011255	0.313038347008452	-4.3319059567994	1.47824084444653e-05	0.000159165457194207	Kifc3
Slc37a2	1661.24328282223	-1.7139735819417	0.395716258392259	-4.33131958971142	1.48218364196948e-05	0.000159463729012207	Slc37a2
Elmo2	936.672990444172	-0.738977246556168	0.170651088690596	-4.33034006537159	1.4887924488273e-05	0.000160048130526501	Elmo2
LOC114695647	41.5112016104555	-2.25253074866143	0.5202984011537	-4.32930553633591	1.49580287465901e-05	0.000160674749545717	LOC114695647
Pacc1	1588.6276799876	-1.30388352304739	0.301571583862912	-4.32362859373417	1.53483605591088e-05	0.00016473745480925	Pacc1
LOC114686090	1298.50682989396	1.21412800855748	0.280894753935836	4.3223591453574	1.54369634824657e-05	0.000165557781071018	LOC114686090
Tcf7l2	66.145130805362	1.76981353577969	0.409492817837488	4.32196477859121	1.54645879913875e-05	0.000165723350744585	Tcf7l2
Pafah1b1	1857.71146312522	0.591302757694575	0.136831893079112	4.32138110778531	1.55055593314202e-05	0.000166031575864553	Pafah1b1
Cxcl9	13.3012840428674	7.66581753632267	1.77434985459688	4.32035289797134	1.55779873629883e-05	0.000166675885247268	Cxcl9
LOC114709540	467.877014044337	-1.20215951669918	0.278450785105286	-4.31731415748972	1.57939288745439e-05	0.000168853489595065	LOC114709540
Pag1	146.632666030269	2.19994974459839	0.509781324492967	4.31547732115625	1.59258402504611e-05	0.000170100154042683	Pag1
Srd5a1	73.6847132426385	-1.21947023832524	0.28258943523333	-4.31534263592813	1.59355538091314e-05	0.000170100154042683	Srd5a1
Cln8	337.89329063902	1.34314156345889	0.311358301038731	4.31381324659723	1.60462509533734e-05	0.000171147424874451	Cln8
Ube2d3	4920.34290865441	0.670876704458058	0.155530484866437	4.31347401144014	1.60709039109799e-05	0.000171276036273836	Ube2d3
LOC114687975	130.47422871621	-2.37769262633071	0.551513750989829	-4.31121186382632	1.62362245384306e-05	0.000172902441267124	LOC114687975
Fam189b	36.6484467731001	-1.73913677895998	0.403545758588751	-4.30963959339321	1.6352081546954e-05	0.000173999966320053	Fam189b
Tk1	411.005889012935	-2.40210219646864	0.558094230710354	-4.30411580032138	1.67653959391022e-05	0.000178258498339211	Tk1
Arhgef6	308.645333018318	-1.54037339586822	0.357930924181879	-4.30354934933058	1.68083386665897e-05	0.000178575466817933	Arhgef6
Rnf144a	138.663709001837	-1.92400017077566	0.447190911260317	-4.30241340404985	1.68947709220951e-05	0.000179353621990297	Rnf144a
LOC119088881	201.605885697004	-1.36915855122651	0.318267936064277	-4.30190539505052	1.69335614281619e-05	0.000179625196459885	LOC119088881
Rassf1	610.438831355706	0.840075270957996	0.19536098350996	4.30011794507149	1.70707231736238e-05	0.0001809390213859	Rassf1
LOC114681719	17.8097970318753	5.63968703860889	1.31191316191614	4.29882647901158	1.7170483225665e-05	0.000181854673976494	LOC114681719
Scamp5	316.460495885316	-2.53806621467621	0.590543240409366	-4.29784991344041	1.72462872129097e-05	0.00018251537728277	Scamp5
Ocrl	170.030592617478	-0.941258380432953	0.219134363701364	-4.2953481349721	1.74419404781553e-05	0.000184442417233619	Ocrl
Hmmr	161.208020629414	-1.6444552597314	0.383045678954073	-4.2931048438444	1.76191754420847e-05	0.000186171846804126	Hmmr
Aurkb	153.1041982421	-1.60193993623066	0.373204426435142	-4.29239264799838	1.76758016171379e-05	0.000186625175614486	Aurkb
Shc4	46.706826402892	-2.81822358652546	0.656952064723697	-4.28984660807903	1.78796566783108e-05	0.000188631071503762	Shc4
Il17ra	1726.78299259747	0.74291418299066	0.173199849018465	4.28934659701381	1.79199535898763e-05	0.000188909650285835	Il17ra
Ptpn13	875.415270908715	-1.41017689027014	0.329150797114549	-4.28428824305529	1.83325116965065e-05	0.000193109083315873	Ptpn13
Plk2	631.8889327096	-1.22004986640066	0.284838176927063	-4.28330878803886	1.84134345334486e-05	0.000193811374783566	Plk2
Eaf1	1520.90826945147	1.09985583177435	0.256802858862644	4.28288001405245	1.8448966941289e-05	0.000194009683279646	Eaf1
Trabd	1462.11819774046	0.591569189567525	0.138128759300274	4.28273729934495	1.84608081597075e-05	0.000194009683279646	Trabd
Ptk2b	3078.52655504111	1.53722951878548	0.359133629829655	4.2803830972739	1.86571871053082e-05	0.000195922075247171	Ptk2b
Gfod1	536.598507054217	1.19157698331523	0.278395652414277	4.28015657924879	1.86761870020025e-05	0.000195970267777957	Gfod1
LOC119089137	104.087236921784	-1.19804791322136	0.279988763239719	-4.27891426555437	1.87807180488778e-05	0.000196915177137	LOC119089137
Decr1	1422.46340328789	0.860038945969293	0.201156261214867	4.27547688933546	1.90728586418085e-05	0.000199824194660981	Decr1
Aspm	161.972361361801	-1.87493971201845	0.438734208390341	-4.27352067872109	1.92410430884363e-05	0.000201431058475477	Aspm
Slc35c2	985.313246894714	-0.588547166682544	0.137726829112147	-4.27329352223239	1.92606640605064e-05	0.000201481361968329	Slc35c2
Fkbp1a	9168.51195902683	1.08544632038316	0.254033444586727	4.27284809741888	1.92991936097606e-05	0.000201679606737661	Fkbp1a
Bub1b	160.176655022089	-1.91974172622042	0.449300792083825	-4.27273167562602	1.93092762682869e-05	0.000201679606737661	Bub1b
H6pd	523.927683886528	1.70661603465296	0.399476419630059	4.27213209789302	1.93612819356498e-05	0.000202067592511821	H6pd
Cmtr1	666.163954413135	1.05865086366829	0.247880036815812	4.27081937403021	1.94756100173972e-05	0.000203104923793393	Cmtr1
Pxn	2434.12564844328	1.01870504934042	0.238538470915566	4.27061113215991	1.94938052536067e-05	0.000203138894746205	Pxn
Tmem131	1645.35844747034	0.865749369616682	0.20278613067407	4.26927308459851	1.96111046012369e-05	0.000204204756104304	Tmem131
Man1c1	267.376127104838	-1.40698694510016	0.329652304007002	-4.26809377030859	1.97150456875342e-05	0.000205129997172745	Man1c1
Sugt1	808.162860665896	0.919009773885638	0.215417675804498	4.26617625714096	1.98851701583378e-05	0.000206741918182902	Sugt1
Engase	121.77308422633	-1.16489945508937	0.27306914652524	-4.26595047412907	1.99052936939637e-05	0.000206793039682362	Engase
Znf217	744.690716440004	0.724776729170788	0.169913136027123	4.26557208063708	1.99390625523876e-05	0.000206867244408524	Znf217
Phka1	245.674121100666	-0.93158914781756	0.2183994118374	-4.26552956338149	1.99428603146978e-05	0.000206867244408524	Phka1
Snapc3	434.000859189569	0.731366651162305	0.17176792572565	4.25787671401734	2.0637770291891e-05	0.000213912376676391	Snapc3
LOC114707032	2772.97168224666	-1.71678306877348	0.403520062505042	-4.25451725526542	2.09500504548003e-05	0.000216983805129345	LOC114707032
Tmem170b	1043.90585589142	-0.87978103439027	0.20686459470839	-4.25293190277664	2.10989752385418e-05	0.000218359942366005	Tmem170b
Pak1	385.989932324689	-1.33111680001844	0.313127000711125	-4.25104445479124	2.12775925600402e-05	0.000220041050360447	Pak1
Lap3	1352.94697364107	1.02823142992143	0.241997202758233	4.24893931914034	2.14785085265443e-05	0.000221950028459328	Lap3
Ccna2	180.777353219879	-2.15982069744167	0.508431417044931	-4.2480079417492	2.15679750937283e-05	0.000222705310022484	Ccna2
Spag5	163.852838380933	-1.61166044262925	0.379485237646788	-4.2469647900489	2.16685996549584e-05	0.000223545728209714	Spag5
Cmtm3	763.562785717639	-0.968699266776765	0.228099712211649	-4.24682371312213	2.16822424816981e-05	0.000223545728209714	Cmtm3
Tmem229b	921.308331703383	1.31996349320074	0.310851927042853	4.24627733775886	2.17351568372581e-05	0.000223921513507479	Tmem229b
S1pr1	347.417477019574	2.09342095166389	0.493023245066999	4.24608975866727	2.17533514794742e-05	0.000223939308682338	S1pr1
Znf622	645.893321481767	0.782020883102599	0.184419961400629	4.24043513057547	2.23086901335697e-05	0.00022948250917278	Znf622
P2ry12	47.0729997925198	-2.19729296754282	0.518320210491466	-4.23925774659524	2.24260055630867e-05	0.000230514927930775	P2ry12
Txnrd1	4485.29708934197	0.79535467345938	0.187763043273089	4.23594898971992	2.2758844380207e-05	0.000233759459763168	Txnrd1
LOC119086891	20.8445484268437	4.09149070165449	0.965965931279373	4.23564700282495	2.2789455253444e-05	0.000233897209050253	LOC119086891
Coq10a	171.136047379416	-1.41793492902558	0.335148241712398	-4.23076941051762	2.32893321373116e-05	0.000238847381399171	Coq10a
Itga6	106.022654619381	-3.62205789331554	0.856253758784963	-4.23012203584986	2.33564569608863e-05	0.00023935528124423	Itga6
Sfmbt1	251.68551084681	-0.754059994556184	0.178272954466687	-4.2298058996778	2.33893032724482e-05	0.000239511396989476	Sfmbt1
Pitpnc1	172.839715102358	-2.3634193412459	0.558934085849726	-4.22844017045925	2.35317072892945e-05	0.000240788327635151	Pitpnc1
Tbc1d10b	1905.09124032141	1.00060879251322	0.23672299912068	4.22691836547373	2.36913569761857e-05	0.000242058392172668	Tbc1d10b
Pdpn	5927.34145379641	1.5410313485567	0.364575669305776	4.22691769719885	2.36914273094948e-05	0.000242058392172668	Pdpn
Ca12	18.7461362761775	5.76348803933455	1.36373918792193	4.22623921815797	2.37629371527953e-05	0.000242606743499147	Ca12
Trabd2b	9.59440797561997	-5.26531543970083	1.24694733953443	-4.22256439607686	2.4153835712472e-05	0.000246412612043441	Trabd2b
Zc3h12d	64.3105001192069	2.87287727476595	0.680547644687372	4.22141975979607	2.42768374521011e-05	0.000247481793486599	Zc3h12d
Egr2	533.320018307742	-2.94092161356701	0.697284948542533	-4.21767545637423	2.46833739094238e-05	0.000251437604340265	Egr2
Stard5	280.986965127655	0.866510990792543	0.205621315524474	4.21411072379511	2.50764250968123e-05	0.000255250228212238	Stard5
Il7r	1536.39240237769	-2.3484170523458	0.557343651531402	-4.21358895161558	2.51344533458288e-05	0.000255649537060528	Il7r
LOC119086732	12.6127672927342	-3.69755979092893	0.877898694405239	-4.21182969571901	2.53310496434922e-05	0.000257456609941593	LOC119086732
Blvra	256.042992807356	-1.02828889753163	0.244455199757274	-4.20645131931185	2.59411930324605e-05	0.000263461003770299	Blvra
Tlr6	442.316333638514	0.958898002722598	0.228320211672734	4.19979464672646	2.67157167781115e-05	0.000271124651093685	Tlr6
LOC114691793	1124.45296871107	2.60225699876113	0.619675085219358	4.1993894233136	2.67635689239289e-05	0.000271407735866151	LOC114691793
Slc2a8	75.3976516535905	-1.33955392289407	0.319019694457947	-4.19896936197037	2.68132592873203e-05	0.000271709026116445	Slc2a8
Errfi1	963.623052376458	1.5288391217777	0.364449636427679	4.19492563297174	2.72961129647525e-05	0.000276396009089851	Errfi1
Trim47	849.397612068472	-1.25566606280462	0.299438290992702	-4.19340512077402	2.74798042313731e-05	0.00027804900129646	Trim47
Cxcl10	194.517750926641	6.45085945096627	1.53856247480926	4.19278356035947	2.75552321313421e-05	0.000278604908367376	Cxcl10
Parp9	701.583766561083	1.87286724533419	0.44723939070716	4.1876169323388	2.81898790589578e-05	0.000284809929660302	Parp9
LOC114688574	143.448984117457	1.77410630147997	0.423827874036851	4.18591227750564	2.84023031964161e-05	0.000286743074363817	LOC114688574
Enpp2	359.880763387198	-1.76699603867582	0.422231528838264	-4.1848983744477	2.85293706833452e-05	0.000287812249200898	Enpp2
Ssbp4	212.577162303507	-1.76039040971406	0.421055769067912	-4.18089606897212	2.9036256718709e-05	0.000292708713949388	Ssbp4
Shcbp1	82.2055885578354	-1.9228713553124	0.459997013222736	-4.18018226214292	2.91275541632174e-05	0.000293330368867781	Shcbp1
Hsd17b1	35.5697129175783	-2.83615602184571	0.678493756446113	-4.1800768170679	2.91410639267866e-05	0.000293330368867781	Hsd17b1
Slx1a	83.8681734571322	-1.29919948345458	0.310869182050377	-4.17924824482615	2.92474291836204e-05	0.000294183276233768	Slx1a
Npepps	1565.34240156673	0.81889886308078	0.196061984442798	4.17673454345606	2.95723799911169e-05	0.000297231925720029	Npepps
Lpar6	297.830077599066	-1.72975031015077	0.414172273756329	-4.17640296020501	2.96154996771255e-05	0.000297445480139756	Lpar6
Lrfn3	31.7043504249286	2.15115833877795	0.515213143200405	4.17527845934863	2.97621772078532e-05	0.000298698042693428	Lrfn3
Jarid2	827.405954651896	1.10574796366455	0.264863603572183	4.17478260037038	2.98270751360573e-05	0.000299128609716256	Jarid2
Cyth1	3645.14992173504	0.85851925760425	0.20565940018469	4.17447127062155	2.98678906234964e-05	0.000299317203086903	Cyth1
LOC114689280	83.370360262327	1.37831402662728	0.331041579291324	4.16356769919327	3.1331307058129e-05	0.000313751432020248	LOC114689280
Cd36	3273.89325312906	-1.90015304171363	0.456788958937646	-4.15980510153489	3.1851927662499e-05	0.000318730216543284	Cd36
Nphp1	40.1225996378928	-2.29078874500085	0.551236973121906	-4.15572404736763	3.24259008645351e-05	0.000324235166071186	Nphp1
LOC114690079	64.5589568743996	3.60533859187177	0.86794871683347	4.15386130764165	3.26911365566318e-05	0.000326647146240732	LOC114690079
Mefv	231.657700352524	4.26774859335864	1.02799597914181	4.15152265179232	3.30270568497907e-05	0.000329761340749122	Mefv
Kif4a	91.2949921230202	-1.84801337292325	0.445554330201149	-4.14767234354776	3.35872618206772e-05	0.000335108711298158	Kif4a
Csgalnact2	384.185235436698	-0.973308499312006	0.234729778341616	-4.14650627708383	3.37586929036208e-05	0.000336572188267111	Csgalnact2
Cxcl14	144.72641157	-2.53418892470405	0.611304785533305	-4.145540791887	3.39012638507651e-05	0.00033772634158323	Cxcl14
P2rx4	539.495560863955	-0.742144923880903	0.179031961680857	-4.14532085172509	3.39338217860924e-05	0.00033772634158323	P2rx4
Plscr3	153.02516991959	1.70259458495639	0.410736978336392	4.14521865514132	3.39489601400305e-05	0.00033772634158323	Plscr3
Nfix	51.4325352871904	-1.74610506623928	0.421608043968544	-4.14153641330798	3.44987089167195e-05	0.000342944402455021	Nfix
Rfx5	166.743336995694	1.21678013351756	0.293853920941218	4.14076534905575	3.46148924033092e-05	0.000343848007153106	Rfx5
LOC114701024	12.9588530967356	-3.5613513068442	0.860324930203873	-4.13954214485016	3.47999667283182e-05	0.000345434122290803	LOC114701024
Ppme1	755.540658060718	-0.829537952743106	0.200429801445763	-4.13879546234836	3.49134034510494e-05	0.000346062956177904	Ppme1
Chd6	259.411614293364	-0.970390145767153	0.234462273210472	-4.1387901451252	3.4914212506514e-05	0.000346062956177904	Chd6
Iqce	117.093899483867	-1.04821743462978	0.253301824861561	-4.13821509261793	3.50018162331869e-05	0.00034667858627466	Iqce
Cdv3	4404.42420691283	0.844449087018771	0.204100142663793	4.13742526584022	3.51224790575393e-05	0.000347620518707043	Cdv3
Pde2a	375.592822708883	-1.17445204488011	0.283911510274671	-4.13668344669748	3.52361673461595e-05	0.000348492101629399	Pde2a
LOC114700218	17.9612926074536	3.036280277451	0.734085137879835	4.13614187343488	3.53193873399551e-05	0.000349061299735501	LOC114700218
Pdia6	10393.9831371535	0.544050576767515	0.131558432340557	4.13542915561022	3.54291904595596e-05	0.000349892201205193	Pdia6
Psmd13	1682.36437523215	0.704401186267553	0.170377418529963	4.13435766514842	3.55948771920784e-05	0.000351273392550853	Psmd13
Knl1	30.9887045323075	-2.65894396444183	0.643365201326926	-4.13286879513817	3.58263260592094e-05	0.000353075461324131	Knl1
Rasal1	8.47347204602391	-4.11359571038716	0.995341394612533	-4.13284902311181	3.58294092673947e-05	0.000353075461324131	Rasal1
LOC114686402	449.653758165978	0.695937806522462	0.168477103003109	4.13075601442186	3.61572174759022e-05	0.000356047791784789	LOC114686402
Hmgn2	1214.66356238441	-1.03496428356354	0.250578260726673	-4.1303035648909	3.62284537470425e-05	0.000356491130612178	Hmgn2
Eloa	1265.13345242252	1.11517903854954	0.270306641492397	4.12560724513645	3.69757825132941e-05	0.000363581826752195	Eloa
Ttc39b	474.292138624589	1.66142577246714	0.402801779591717	4.12467336701237	3.71261254873188e-05	0.000364796373195121	Ttc39b
Znf704	17.6088706458722	-3.06080933529953	0.742356511885612	-4.12309892389166	3.73809064035499e-05	0.00036703461818186	Znf704
Mitf	962.099739520086	-1.12138654944877	0.272202810869093	-4.11967292280485	3.79410593000325e-05	0.000372265848067202	Mitf
Kif6	15.6048113484687	-3.47554436104782	0.844140742114607	-4.11725697819233	3.83408482039078e-05	0.000375917227631537	Kif6
Amd1	1714.69074013753	-0.772799107453198	0.187736115034975	-4.11641152427824	3.8481695448979e-05	0.000377026351880883	Amd1
LOC114701890	198.00509100189	0.963013656435798	0.23410640885038	4.11357237576213	3.89582820122043e-05	0.00038142093382575	LOC114701890
Pi4k2a	1173.54612200494	0.8377011705181	0.203676604707132	4.1128983455053	3.90722464742145e-05	0.000382261496261038	Pi4k2a
Mroh1	1814.54442324019	-0.801803294005935	0.194956496106866	-4.11272930124074	3.91008779244866e-05	0.00038226659877433	Mroh1
C5ar2	25.451161374056	-2.94574053746008	0.716503518750765	-4.11127155746007	3.93486072530705e-05	0.000384412148013295	C5ar2
Eid1	2485.9388675303	-0.650944175276599	0.158410758120039	-4.10921696860597	3.97002950378516e-05	0.000387569499080936	Eid1
Fos	1344.51660055468	-2.28361934884396	0.55644055709743	-4.10397718087992	4.06107537697336e-05	0.000396173343267294	Fos
Poglut3	194.568936086725	-1.58717885875723	0.386822028206331	-4.10312428719965	4.07608137361916e-05	0.000397352190679906	Poglut3
Paqr4	69.6597210497773	-1.51298152636751	0.368760871391293	-4.10287978943969	4.08039281448862e-05	0.000397487549313974	Paqr4
Plekhm1	1168.61772597974	-1.081886494322	0.263833920002257	-4.10063457463219	4.12018747101546e-05	0.000401076803280883	Plekhm1
Dnajb1	805.516133448724	0.825626864117126	0.201375473531105	4.09993754273953	4.132616532998e-05	0.000401998943006007	Dnajb1
Esyt2	658.375543075374	-0.745491645072053	0.181890223178079	-4.09858007784279	4.15692422497705e-05	0.000404074428416461	Esyt2
Psma2	2642.72764191212	0.878880940945438	0.21446862901896	4.09794637549411	4.16831812039963e-05	0.000404892557995104	Psma2
LOC114706216	743.356071901533	-0.726351707747102	0.177288424801643	-4.09700581727077	4.18528389046713e-05	0.000406250361359476	LOC114706216
Milr1	2116.48432638155	-1.01137310623187	0.246989803711048	-4.09479699581067	4.22538452872045e-05	0.000409763311499181	Milr1
Med8	492.469398915804	0.8575248999644	0.209427433169361	4.09461591056665	4.22868820630604e-05	0.000409763311499181	Med8
Taf9b	119.161445285105	-1.05153047744556	0.256814362168288	-4.0945158540491	4.23051466537871e-05	0.000409763311499181	Taf9b
LOC114681101	18.1325392154889	-2.41345749456245	0.589515251731377	-4.09396955799573	4.24050010917844e-05	0.000410438156474858	LOC114681101
Anapc7	1311.09058544176	-0.542640653453105	0.132567822796212	-4.09330591698161	4.25266051830827e-05	0.000411322406745905	Anapc7
Erlin1	558.806775626706	0.958176538126622	0.234243205619422	4.09052008826835	4.30406927826163e-05	0.000415998849431983	Erlin1
Gmppb	658.775828245871	1.00446815542783	0.245672540320926	4.08864643201752	4.33897610881414e-05	0.000419074830282411	Gmppb
Kiaa0319l	427.460754531679	0.980436793922577	0.239826062888772	4.08811612096259	4.34890463470521e-05	0.000419735657397843	Kiaa0319l
Spcs3	2961.56269101849	0.559918202793992	0.137050500417755	4.08548820389024	4.39842352494696e-05	0.000424213911459247	Spcs3
Pfdn1	344.457141506542	1.36798426043494	0.33494622454171	4.08419071541017	4.42306938567257e-05	0.000426189726236804	Pfdn1
Tlr8	9.86930396796878	-5.85148917087116	1.43275574907461	-4.08408004968782	4.42517753839523e-05	0.000426189726236804	Tlr8
LOC119087197	1431.21932125193	1.87598756348816	0.459522393262569	4.08247256497951	4.45590736590873e-05	0.000428463957317563	LOC119087197
Vkorc1	294.747712625316	-1.11890797261771	0.274083427046012	-4.08236274873295	4.45801406089412e-05	0.000428463957317563	Vkorc1
Abi2	277.882456162164	-0.767664473067621	0.188044709971115	-4.0823508046865	4.45824325027099e-05	0.000428463957317563	Abi2
F2rl2	25.327893149057	3.77407083799705	0.925443904823992	4.07811950386645	4.54014298869676e-05	0.000436026867961068	F2rl2
Manbal	270.727710429409	0.867002401566571	0.212708799468914	4.07600627586297	4.58157827123819e-05	0.000439682176953967	Manbal
Pde8a	882.407936232735	1.29224405828298	0.317049027627779	4.07584930302988	4.58467039429903e-05	0.000439682176953967	Pde8a
Olr1	11.7821541023694	4.5150805747504	1.10789674947716	4.07536223649104	4.59427745709823e-05	0.000440293017188716	Olr1
LOC114687529	18.2131126975614	-2.76877119650152	0.679521682747839	-4.07458844477958	4.60957924901068e-05	0.000441448367657016	LOC114687529
Stom	1617.06542270649	1.25592224718094	0.308274449874258	4.07403937528139	4.62046644190474e-05	0.000442179613958216	Stom
LOC114688764	246.627490964372	2.6341084801159	0.646688268610329	4.07322756260345	4.63660811087412e-05	0.000442905109996991	LOC114688764
Ptma	4930.62232900191	-1.13872345464383	0.279565054838081	-4.07319668512705	4.63722311723398e-05	0.000442905109996991	Ptma
LOC114682656	11.3656548556938	-5.13385682962732	1.26040917486258	-4.07316681916971	4.63781805011924e-05	0.000442905109996991	LOC114682656
LOC114709870	2952.20494578864	1.25213655136357	0.307887129345511	4.06686877111521	4.76490572011985e-05	0.000454722476406385	LOC114709870
Ube2n	1521.80457140545	0.593308968284145	0.145895630187898	4.06666716144978	4.76902802107833e-05	0.000454796718503816	Ube2n
Rnf130	2568.15291235443	-0.814917821473461	0.200437880200279	-4.06568768667474	4.78910344780994e-05	0.000456391154777627	Rnf130
Hars1	1452.18051976477	0.738521955470629	0.181712512659126	4.0642328074348	4.81907076848069e-05	0.000458925373813508	Hars1
Igsf6	508.464867924833	1.3652425389255	0.335974099028681	4.06353508461661	4.83350531936913e-05	0.000459977878503154	Igsf6
Kif22	217.69248402236	-1.81497168992453	0.446800969101827	-4.06214806018222	4.86232202547329e-05	0.000462396623946932	Kif22
Pcna	857.04076620075	-1.13331837638761	0.279258250076503	-4.05831654419212	4.94277404334832e-05	0.000469718967264108	Pcna
Itpkb	501.604306901902	-1.5208001656055	0.374817336377802	-4.05744350115275	4.96128141352159e-05	0.000471148505184917	Itpkb
Mybl2	74.7732067416799	-2.25199870185413	0.55511694657885	-4.05680049173972	4.97495435788229e-05	0.000472117266663233	Mybl2
Dst	756.421754504622	1.83912691546235	0.453761636882672	4.05306832040076	5.05502319660716e-05	0.000479381174690801	Dst
Sik1	153.56043545374	-1.7641081880903	0.43553253439338	-4.0504624770395	5.11165062231887e-05	0.000484413496954107	Sik1
Dap3	1148.34565811576	0.719835239554788	0.177725401257462	4.05026650361587	5.11593352793743e-05	0.000484481755197918	Dap3
Tnfaip6	33.3497413241601	2.70491567869923	0.667908358103324	4.04983055816286	5.12547310862846e-05	0.000485047382075424	Tnfaip6
LOC114697173	136.836361200888	-1.78573747225855	0.441007418768902	-4.0492232018308	5.13879169792611e-05	0.000485969598748937	LOC114697173
Gpat3	267.741636275452	-1.47248250337815	0.363923544355734	-4.04613146419238	5.20709974770101e-05	0.000492087209652439	Gpat3
Arhgap25	848.605173565627	-0.787348004985328	0.194668680495838	-4.04455407505658	5.24228080095686e-05	0.000495067893140363	Arhgap25
LOC114703200	67.1274380412688	2.06487413648487	0.510725988543966	4.04301755305549	5.27676686111523e-05	0.000497978851799486	LOC114703200
Stxbp5	1050.84042565478	-0.699922206691082	0.173221894716827	-4.04061050039473	5.33122381421034e-05	0.000502769158456632	Stxbp5
Rcsd1	361.681557984002	0.996469314265245	0.24665221741299	4.03997711724105	5.34564167247943e-05	0.000503779494830545	Rcsd1
Prr14l	540.572379024714	-0.811535149885165	0.200965531090002	-4.03818080385994	5.38673283972441e-05	0.000507300414732772	Prr14l
Mcm6	745.205142111649	-1.22364211730094	0.303052132982914	-4.03772811382894	5.39713536395483e-05	0.000507928330895652	Mcm6
Vps37a	434.312132499561	1.06619256365757	0.264138294121631	4.03649371327663	5.42559788836299e-05	0.000510253842903515	Vps37a
Bscl2	471.936500418341	-1.2913836950072	0.319943252702367	-4.03628982358484	5.43031279317123e-05	0.000510344323941504	Bscl2
Rab10	2785.36122520881	0.637324716861093	0.157905095821848	4.03612507591356	5.43412538260745e-05	0.000510349938384522	Rab10
Mgat4a	970.408291361264	-0.91072050078005	0.225760350855916	-4.03401437554147	5.48319612236836e-05	0.000514603064652087	Mgat4a
Cgas	58.3730959937251	1.41969996425659	0.352068419884481	4.03245472775551	5.5197250762418e-05	0.000517674078012498	Cgas
Psmd1	3608.65249104726	0.760792042027131	0.188861991024578	4.028296206663	5.61825313789445e-05	0.000526551512213829	Psmd1
Ptprn2	111.748537448116	-1.69681093455972	0.421250296461583	-4.02803499205244	5.62449739489164e-05	0.000526773691963715	Ptprn2
Ctsc	3335.990162029	-1.05909270582553	0.263020954718132	-4.02664763710753	5.65777202732191e-05	0.000529525408118036	Ctsc
Depdc1	46.6163515857375	-2.12677960898795	0.528242417432634	-4.02614318502579	5.66991707933488e-05	0.000530297127660764	Depdc1
Ift172	291.880217389595	-1.02386805238544	0.254371280723719	-4.025092964396	5.69528117544609e-05	0.000532303290067982	Ift172
Hexb	1093.08051854122	-0.749239221774462	0.18618150396651	-4.02424089295805	5.71593866038243e-05	0.000533672540581503	Hexb
Srp19	726.197142017322	0.734393971732109	0.182495985094684	4.02416508698033	5.71777992225347e-05	0.000533672540581503	Srp19
LOC114686721	13.3009856943701	-4.36427892608427	1.0850865970761	-4.02205587816156	5.76923663162496e-05	0.000538105959900328	LOC114686721
Hyal1	87.1059091920889	1.33306924032557	0.331541689180447	4.02081935342985	5.79960676404269e-05	0.00054056787103644	Hyal1
Trim59	183.867951562981	-0.997988173825029	0.248258422998309	-4.01995695361292	5.82087761931423e-05	0.000541911253746073	Trim59
Sorcs2	120.113274577854	-2.27096806083904	0.564949918095643	-4.0197688115331	5.82552789953121e-05	0.000541911253746073	Sorcs2
Hal	73.9696213957757	-1.97562581363756	0.491481499253432	-4.01973587335142	5.82634238956157e-05	0.000541911253746073	Hal
Itgav	1322.03270040914	1.39641586231766	0.347402591132755	4.0195896575338	5.82995929281936e-05	0.000541911253746073	Itgav
Map1lc3a	113.256463916299	-1.40452944212779	0.349487690168902	-4.0188237858936	5.84893922940248e-05	0.00054330412964921	Map1lc3a
Daxx	581.597594991717	1.07062056980387	0.266543902176607	4.01667628132231	5.90247156415759e-05	0.000547902462805318	Daxx
Pxk	547.994073461799	1.10838557482421	0.275985906616028	4.01609483764792	5.91704523698505e-05	0.000548880615127965	Pxk
Adrb2	158.666776418549	-1.5415949481721	0.383891218978549	-4.01570776292812	5.92676600908777e-05	0.00054940757298967	Adrb2
Tacc1	1609.6899855471	-0.648524443961482	0.161643014072082	-4.01207839190802	6.01865056372841e-05	0.000557545156785713	Tacc1
Ano6	1252.45938835571	0.940054015394638	0.234359857815019	4.01115627974406	6.04220959905503e-05	0.000559346550970384	Ano6
Syn2	5.3382717122945	-6.49307671831459	1.61935120013321	-4.00967789926018	6.08016303699443e-05	0.000562248197900052	Syn2
Bri3	656.694348222996	-1.04505635330341	0.26063768199971	-4.0096134422519	6.08182292161907e-05	0.000562248197900052	Bri3
Galnt15	24.4831467382458	-4.85255169519818	1.21053985529167	-4.00858482600642	6.10836977678553e-05	0.000564318754038766	Galnt15
Srp54	1176.2571066577	0.592262915578868	0.147798271616892	4.00723844128619	6.1432835162874e-05	0.000567158944589221	Srp54
Bub1	166.34692523598	-1.85132698903267	0.462627362886223	-4.00176716198254	6.28711523379603e-05	0.000580043962444995	Bub1
Rrm1	592.919605064324	-0.919249501302305	0.229745369925231	-4.00116660284152	6.30309577130912e-05	0.000581124063688357	Rrm1
Tlr7	997.860416340953	1.16116754897465	0.290270339724983	4.00029693035396	6.3263054334091e-05	0.000582868750602509	Tlr7
Dgkd	738.428090791657	0.81329012739492	0.203326128219202	3.99992924922138	6.33614235314704e-05	0.000583379823022658	Dgkd
Cdip1	258.179260581577	-1.2991257519917	0.324926103239828	-3.99821909978349	6.38208618344983e-05	0.000587212381655847	Cdip1
LOC114701921	74.2699801711268	1.29455676216824	0.323959520813298	3.99604481114882	6.44095471473766e-05	0.000592228148517359	LOC114701921
Fam110a	337.025112478272	-1.44498410616659	0.361701173400147	-3.99496659793252	6.47033744692926e-05	0.00059452783068102	Fam110a
Fbxl17	152.759956839923	-1.19759240411756	0.299799412599103	-3.99464559898587	6.47910956997083e-05	0.000594708797957141	Fbxl17
Galm	239.151038688896	-1.66186786409558	0.416031257558483	-3.99457452752085	6.48105330224636e-05	0.000594708797957141	Galm
Atp9b	632.929827465683	-0.784364652757813	0.196384270416805	-3.99402992456108	6.49596596791366e-05	0.000595675260941725	Atp9b
Gnptab	2555.25659852439	-1.90598498198674	0.477231982262584	-3.99383329874573	6.50135807646989e-05	0.000595767981684057	Gnptab
Cdc42ep4	334.452497793388	0.928136074642112	0.232462455141843	3.99262785930651	6.53450778648407e-05	0.000598402500931966	Cdc42ep4
Otulinl	857.332845581355	-0.858471483391094	0.215096011893989	-3.99110832335745	6.57652314000349e-05	0.000601844806062634	Otulinl
Rexo2	1523.35644941515	0.74477885502273	0.186699151689064	3.98919249650965	6.62986042145775e-05	0.000606317900950934	Rexo2
Smc4	1182.23856694165	-1.39469306770203	0.349711620723811	-3.98812331376172	6.65980455559003e-05	0.000608647057469548	Smc4
Polq	68.9612610529402	-2.15176234266126	0.539583866433063	-3.98781816232859	6.66837424716351e-05	0.000609020962976337	Polq
Sirpa	3525.98791782292	-0.974274671406634	0.244419494484577	-3.98607596117139	6.71750140065507e-05	0.000613095983540324	Sirpa
Dnajb11	2612.04682726335	0.61550295679731	0.15443750904422	3.98544991178972	6.7352384429181e-05	0.000614302532429532	Dnajb11
Mapkapk3	1691.4481013804	0.666151131112904	0.16717858598387	3.98466781611118	6.75745880817218e-05	0.000615916101423146	Mapkapk3
LOC114685652	7.99685527385742	6.17723601012993	1.5503894949595	3.98431234874387	6.76758101548943e-05	0.000616425547418894	LOC114685652
Ccrl2	264.966617822155	1.9512570480251	0.489997705111205	3.98217589117538	6.82872119152524e-05	0.000621578175927388	Ccrl2
Aurkc	40.4031537240431	-1.8687852039113	0.46975136190913	-3.97824329091099	6.94263138188215e-05	0.000631524041218832	Aurkc
Dmkn	327.342871701798	-1.33291491174141	0.335065526440753	-3.9780723666214	6.94762284812909e-05	0.000631555635773446	Dmkn
Cspg4	131.013500753093	1.77466301726343	0.446173019594677	3.97752203590349	6.96371711536085e-05	0.000632595785249112	Cspg4
Rnd2	108.989197230381	-1.34275793702228	0.337604286546981	-3.97731305711791	6.96983787634772e-05	0.000632729140723983	Rnd2
Pbk	78.0965062934503	-2.19872661908655	0.552865639575718	-3.97696377147603	6.98007943654467e-05	0.000633236159156577	Pbk
Slc29a3	1024.9921785895	-1.25351808677471	0.315245309671852	-3.97632589071516	6.99881977615458e-05	0.000634165892334282	Slc29a3
B3galnt1	1522.77951333057	0.636935645701646	0.160183095625177	3.97629751888459	6.99965441866135e-05	0.000634165892334282	B3galnt1
Hacl1	69.1408151840997	-1.47626304362418	0.371396410549627	-3.97489852268487	7.0409270865954e-05	0.000637480475703135	Hacl1
Mmd	483.200044583761	-1.10214379363026	0.277323549517475	-3.97421638208482	7.06113474060686e-05	0.000638884706171076	Mmd
Ncaph	212.57318740312	-1.77537981241458	0.44676205549255	-3.97388227265013	7.07105236545573e-05	0.000639356656368567	Ncaph
Spata2l	155.343825530064	-0.942014421589968	0.237143152993117	-3.97234501481605	7.11685399899066e-05	0.000643070415496837	Spata2l
LOC114698445	220.130168823159	-0.954564935673283	0.240399309496226	-3.97074741052144	7.1647509196273e-05	0.000646968444595031	LOC114698445
Nab1	638.545297037038	0.953650373803669	0.240198166429885	3.97026500234357	7.17927357408514e-05	0.000647849643888413	Nab1
Mob3b	19.7870891227616	3.5825331195052	0.902433470470493	3.96985842916199	7.19153487288413e-05	0.000648517244577851	Mob3b
Espl1	170.32863632054	-1.58330964232257	0.398848327956779	-3.96970359743905	7.19620944237059e-05	0.000648517244577851	Espl1
Enpp4	322.50176863936	1.66018545007126	0.418546570700135	3.96654892499572	7.29208124249633e-05	0.000656721939183494	Enpp4
Neu3	16.3880534910332	2.82979540647614	0.713812361261769	3.96434071479802	7.35990707388453e-05	0.000662391636649608	Neu3
Plxnb2	1386.60446433115	-0.917184735977379	0.231418899715283	-3.96330955296132	7.39178347890126e-05	0.000664820525989274	Plxnb2
Prim1	82.0872406868124	-1.65826795362764	0.418433589908143	-3.96303736990062	7.40021925560851e-05	0.000665139336794581	Prim1
Snap23	1367.78353974631	0.701455448007848	0.177098799215981	3.96081425234502	7.46946208461689e-05	0.000670919517098449	Snap23
Glyr1	1773.65123746799	0.610531988434266	0.154232495051021	3.95851722577852	7.54165027369016e-05	0.000676956449319554	Glyr1
Kifc1	243.761514108815	-1.71867963654733	0.434199686576777	-3.95827009940373	7.5494558510263e-05	0.000677210093127352	Kifc1
Psma3	1424.74415898905	0.728364151956419	0.18412350776732	3.95584551255054	7.62644354595007e-05	0.000683665166653758	Psma3
Osbpl8	3613.17288892801	-1.14612432989574	0.289804700955121	-3.95481621284408	7.65935077351475e-05	0.000686162787674751	Osbpl8
Tex2	264.48076066637	0.74171917297557	0.187593317752053	3.95386777025779	7.6897917723395e-05	0.00068843632858489	Tex2
Gk5	36.9873943102954	1.96542557270146	0.497163684496246	3.95327662496696	7.70882286907692e-05	0.000689686067082743	Gk5
Ptch1	90.1961622112375	-1.48088631791501	0.375024037655188	-3.94877706286282	7.85514637416871e-05	0.000702315158069167	Ptch1
LOC114689091	10589.4120626581	1.76883904265252	0.448032717067631	3.948013114376	7.88024887965888e-05	0.000704096613104344	LOC114689091
Man2a2	92.440826906261	-1.44126167311179	0.365145622112492	-3.94708736961873	7.91076946710373e-05	0.000706359514006196	Man2a2
Dusp12	286.823586347108	1.41519585358437	0.358604692208571	3.94639524895358	7.93366074488509e-05	0.000707938664499294	Dusp12
Psme1	1055.37730804696	1.35729709282458	0.343974063264799	3.94592859688873	7.94913017678857e-05	0.000708853909994411	Psme1
Bud31	1361.90155160605	0.941373018419428	0.238698414945352	3.94377574159823	8.0208668866467e-05	0.000714782233234	Bud31
Arrb1	1428.95953654757	-1.00857863770166	0.255796126441796	-3.94290035479155	8.05021087414942e-05	0.000716927424214525	Arrb1
Birc5	151.76314985404	-1.86802650887584	0.473909561127407	-3.94173627649946	8.08938935705977e-05	0.000719945064572354	Birc5
Golga1	272.210244475797	0.719707581967607	0.182651143470533	3.9403398647965	8.13662508871955e-05	0.000723675373325684	Golga1
Grap2	166.092429629622	3.13954589440969	0.797639849519167	3.93604443948265	8.28356402911956e-05	0.000736262661647039	Grap2
Asah1	10437.4881324848	-1.45041338153356	0.368583601351161	-3.93510014069157	8.31620138043728e-05	0.000738680748351186	Asah1
LOC114699136	2844.05507903989	0.853463706284202	0.21689854675395	3.93485211891425	8.32479376979885e-05	0.000738961295531949	LOC114699136
Dek	770.700273630717	-1.27131172570032	0.32312758294695	-3.93439555393523	8.34063280734742e-05	0.000739884315375848	Dek
Flt1	962.656685124812	1.68063337028929	0.428051180029473	3.92624398366002	8.6282636754294e-05	0.000764900637041489	Flt1
Parp14	2382.65805882386	1.52896064307676	0.389615693868092	3.92427889107158	8.69899136306592e-05	0.000770668296718785	Parp14
Slc35e4	635.415537140658	0.719467246845463	0.183345421331081	3.92410806674177	8.70516548909207e-05	0.000770713186758874	Slc35e4
Fam71a	14.8130265539617	-2.69446288070067	0.686814659143289	-3.92312954423783	8.74061221629495e-05	0.00077334798652827	Fam71a
Il1r2	40.4542939764426	3.05498894342598	0.779244072586859	3.92045194939286	8.83830581362851e-05	0.000781483229905944	Il1r2
Msc	16.4451581738246	3.31158845265224	0.845014836207355	3.91897078105221	8.89278932039566e-05	0.00078578974638116	Msc
Sh2b2	684.041169079891	2.56342900087511	0.65451479937967	3.91653329046898	8.98314159734886e-05	0.00079325806871654	Sh2b2
Mcm5	680.696437735962	-1.48013814405863	0.37801001578974	-3.91560562480421	9.01775533833998e-05	0.000795797889981086	Mcm5
Chaf1a	171.41813265766	-1.47056853546642	0.375603254467796	-3.91521776761523	9.03226466629736e-05	0.000796561395570544	Chaf1a
Kif14	44.10648045414	-1.75481835075971	0.448243745226992	-3.9148752647314	9.04509566952e-05	0.000797175994878824	Kif14
LOC114703958	8.55826633308198	6.99424600328572	1.78770075808919	3.91242548376027	9.13737375511143e-05	0.000804474196912024	LOC114703958
Tor4a	1168.39805944991	0.639489437746139	0.16345349929305	3.91236309110533	9.13973552635545e-05	0.000804474196912024	Tor4a
Srcin1	11.3211723235756	4.77372035059748	1.22184109930341	3.90698950405174	9.34532114637753e-05	0.000822037660217258	Srcin1
Unc93b1	3108.91584385926	1.17643799262948	0.301158728631027	3.90637189224832	9.36922792711722e-05	0.000823607825344971	Unc93b1
Fzd7	276.954927980451	-1.24786523425098	0.319738906346328	-3.90276319047436	9.51007378528766e-05	0.000835448923812189	Fzd7
Sar1a	2009.14111937935	0.550344188087438	0.141026516587686	3.90241637816568	9.52371450108384e-05	0.00083610712395248	Sar1a
Nme6	360.753713303505	0.906861565391435	0.232399801148102	3.90216153762333	9.53374958497275e-05	0.000836448132942222	Nme6
Phf20	1483.02674524862	-0.783401143956794	0.200827488788864	-3.90086610494047	9.58491556278466e-05	0.000839922307124311	Phf20
Galnt2	1406.16230389065	-1.41391974829255	0.362464872109014	-3.90084628081505	9.58570057104883e-05	0.000839922307124311	Galnt2
Neurl1b	21.1094925115595	2.70211762245144	0.693391953457646	3.89695555158543	9.74094882828744e-05	0.000852975937642505	Neurl1b
Vps54	572.696253640319	-0.590206554251281	0.15148049522267	-3.89625445430252	9.76917530714844e-05	0.000854897136434438	Vps54
Impa2	51.2365932618184	-1.796685584028	0.461517699434529	-3.89299389000546	9.90146470686739e-05	0.000865916517998004	Impa2
F13a1	1010.31431568694	-1.43231483890725	0.367936149615502	-3.8928353204871	9.90794120456266e-05	0.000865926043964316	F13a1
Igsf9	27.1449880404946	4.53968443575453	1.16641596577973	3.89199442475038	9.94235302617584e-05	0.000868375457950965	Igsf9
Mxd1	223.819057504313	2.05655968868298	0.528493360717341	3.89136333877788	9.96825292105486e-05	0.000870078764271021	Mxd1
Gnptg	938.472657995876	0.739734304368112	0.190184697946912	3.88955742682622	0.000100427202684044	0.000876016375433171	Gnptg
Skil	363.259244793557	1.47770971049642	0.380175481893779	3.88691480874953	0.000101526364717883	0.000885036560127238	Skil
Depp1	22.6490992337553	3.5474501646914	0.912876563497794	3.88601296882782	0.000101904064879951	0.000887638023662956	Depp1
Bbx	321.365300281099	-1.24284716650484	0.319838140659502	-3.88586290534989	0.000101967041623289	0.000887638023662956	Bbx
Atp6ap1	6873.02331765018	-0.652786289522746	0.16799556142902	-3.8857353371122	0.000102020606734701	0.000887638023662956	Atp6ap1
Csrnp1	720.044636659667	1.24080815868546	0.319462464858289	3.88404991251748	0.000102730804189835	0.000893245656123763	Csrnp1
Mrpl30	265.623208258073	0.915447918523952	0.235782379708769	3.88259682362475	0.000103346844139652	0.000898027944699762	Mrpl30
Il10ra	1339.2639103454	1.08040797337988	0.278321632049994	3.88186848942383	0.000103656933044977	0.000900147274890577	Il10ra
Srp68	970.650813457487	0.596259148653303	0.153648252141451	3.88067641735604	0.000104166354222788	0.000903993778606055	Srp68
Gpn2	157.37039825731	0.827319926682584	0.213205446507284	3.88038833076584	0.000104289819420596	0.000904488044834623	Gpn2
Fabp3	38.9465312409259	-1.7693095880539	0.456229682254847	-3.87811152336549	0.000105270460421188	0.000912411084300661	Fabp3
LOC114704347	36.8472055624938	5.05184896228595	1.30310369228122	3.87678201835354	0.000105847107372651	0.000916824721758396	LOC114704347
LOC114681333	74.3812684648949	-1.27547176203213	0.329307065345409	-3.87319889627723	0.000107416094721456	0.00092982270663086	LOC114681333
LOC114699623	1228.74437846909	8.03140613187898	2.07441307004263	3.87165229908329	0.000108100080929859	0.000935148219189031	LOC114699623
Psmc5	2017.92123703499	0.801559986858573	0.207074365534392	3.87087983966535	0.000108443239710754	0.000937520417562969	Psmc5
Ogfr	1423.60055328123	1.18164616982295	0.305872521363285	3.86319818647425	0.000111912140100034	0.00096654260943685	Ogfr
Sra1	773.24147098471	0.998924643196177	0.258578944550416	3.86313218554194	0.000111942393548279	0.00096654260943685	Sra1
Dll4	4.79998746526316	6.10552920761069	1.58075177539918	3.86242122427405	0.000112268772859492	0.000968745585099128	Dll4
Gamt	169.786454310846	-1.26518789614819	0.328122200703907	-3.85584362604553	0.000115331197906951	0.00099453960706191	Gamt
Sla	1241.53276725675	1.37786036660544	0.357444655037296	3.85475162990387	0.000115847177562788	0.000998355999794903	Sla
Med7	137.141828137911	0.895841202844078	0.232508587933802	3.85293812501728	0.0001167088905968	0.00100511098400464	Med7
Ptprb	8.35683917241865	-5.92716809950621	1.53840874238841	-3.85279148264861	0.00011677883335005	0.00100511098400464	Ptprb
Prdx6	540.395212269422	1.00402265569301	0.260628139339616	3.85231870294981	0.000117004600286084	0.00100641717855184	Prdx6
Dtx3l	223.814998078593	1.85028323146622	0.480403999012019	3.8515150483165	0.000117389315019177	0.00100908804990252	Dtx3l
Afg1l	57.4567548894583	-1.41894290148209	0.368595247603626	-3.84959630029732	0.000118312661662794	0.00101576804732027	Afg1l
Selenoh	216.41689305595	-1.28471441508139	0.333727613080538	-3.84958979936535	0.000118315801673307	0.00101576804732027	Selenoh
Ppard	1510.44739491832	0.850697640062412	0.221064562720009	3.84818638317833	0.000118995507412015	0.00101992722179878	Ppard
Pmp22	553.588580958039	-3.63409408768686	0.944370998729554	-3.84816358462484	0.000119006579592101	0.00101992722179878	Pmp22
Klhl29	32.45393256134	-3.10459966973087	0.806782411693549	-3.84812512609674	0.000119025259283379	0.00101992722179878	Klhl29
Mgmt	28.8022624442584	-1.70611353464465	0.443416338682142	-3.84765599687939	0.000119253342697532	0.00102123816583358	Mgmt
Poc5	251.29959558311	-0.867241870000941	0.225452208558141	-3.84667719845065	0.00011973054703921	0.0010246794897333	Poc5
LOC114710201	194.281616241019	-1.09497151935516	0.284789911166867	-3.84483956917135	0.000120631333906181	0.00103173931433343	LOC114710201
Cdc42se2	971.907576580332	0.684382002910158	0.178150555192891	3.84159343297668	0.000122238188920155	0.00104473547030935	Cdc42se2
Ech1	231.91180296767	-1.15500147437806	0.300667290911363	-3.84146034268342	0.000122304498031656	0.00104473547030935	Ech1
Ak3	709.756257719856	0.723516530875888	0.188435756780185	3.83959256586258	0.000123238658600495	0.00105205431155564	Ak3
Pclaf	128.061691671932	-1.8568986950151	0.483852852166088	-3.83773431674988	0.000124174725905417	0.00105892197253695	Pclaf
Ccser2	345.809583670382	0.901354431653642	0.23486921640011	3.83768654517136	0.00012419887831432	0.00105892197253695	Ccser2
C1H11orf24	345.889649970827	0.702882279531763	0.183173512044134	3.83724847379904	0.000124420565527899	0.00106014741266535	C1H11orf24
Pskh1	284.612818306208	-0.926688463213823	0.241677784985122	-3.83439654278059	0.000125872937018827	0.00107185101472701	Pskh1
LOC114704594	23.6749521000486	2.61643335199673	0.682551384728913	3.83331337469324	0.000126428725678753	0.0010755098842684	LOC114704594
LOC114709222	878.324656886201	0.931391468118768	0.242980696299991	3.83319120531635	0.000126491557445938	0.0010755098842684	LOC114709222
LOC114684083	25.0700138956959	-2.01620122005793	0.525997925024172	-3.83309728829307	0.000126539879022681	0.0010755098842684	LOC114684083
Plod3	2847.11409618883	0.889478716607473	0.232120486499708	3.83196989641236	0.000127121297028168	0.00107977671348286	Plod3
LOC119087504	27.4511933266952	-2.87940418184454	0.75208635520598	-3.8285552741559	0.000128897684346884	0.00109418202836035	LOC119087504
Rnf24	362.011584750564	0.946035198428258	0.247111854950871	3.82836832581885	0.000128995612724952	0.00109433021674774	Rnf24
LOC114683166	34.6494422230645	2.56206757551687	0.669442336690081	3.82716693447337	0.000129626607669594	0.00109899765442569	LOC114683166
Tp53inp1	162.145355900637	-1.31163604257968	0.342836772935703	-3.8258324255831	0.000130330928282617	0.00110412231360832	Tp53inp1
Dscc1	46.1942294173456	-2.09653817249679	0.548012215726124	-3.82571430404858	0.00013039344331605	0.00110412231360832	Dscc1
LOC114697520	39.9798182859572	2.18951078853557	0.573222239258031	3.81965429563521	0.000133638842365941	0.00113089895291501	LOC114697520
Bach1	367.824206557771	-0.981331095295252	0.256967974726129	-3.81888480983334	0.000134056339134934	0.00113372646510943	Bach1
Bdh2	401.96602217647	-1.10998151248811	0.290693183579817	-3.81839539138465	0.000134322519940948	0.0011352715653679	Bdh2
Gng11	304.006579067978	-1.25810058653064	0.329565532958134	-3.81745195026345	0.000134837036536237	0.00113891233531447	Gng11
Dhrs3	80.3579990690267	-2.3017070251956	0.602992740204444	-3.81713886707029	0.000135008190035665	0.00113965014046866	Dhrs3
Dock4	890.477826245713	1.42312967748244	0.372882698443496	3.81656130312008	0.000135324464691916	0.00114070609306543	Dock4
Cdk16	1088.90225679375	0.635522927150192	0.166517431535079	3.81655494737986	0.00013532794898208	0.00114070609306543	Cdk16
Prrg1	73.0092052358898	-1.30289915513608	0.341390245485408	-3.81645103328462	0.000135384927877609	0.00114070609306543	Prrg1
Mpi	369.247801010637	0.681912637665272	0.178692288205746	3.81612796227737	0.000135562220811024	0.00114149265684775	Mpi
LOC114681424	871.225290819088	-0.564026714415761	0.147870861344103	-3.81431953049385	0.000136558686778325	0.00114917177072924	LOC114681424
Lrrcc1	111.139530487131	-1.65200102322096	0.433176593364408	-3.81368949413945	0.000136907461585933	0.00115051332807318	Lrrcc1
Dnah11	104.374969756694	2.6249530309638	0.688301791593758	3.81366584109237	0.000136920571741937	0.00115051332807318	Dnah11
Lrrc63	12.0896225780248	3.41006336754813	0.894191133418988	3.81357322847697	0.000136971915446024	0.00115051332807318	Lrrc63
Ado	920.193532696696	-0.874198256769806	0.229377152668464	-3.81118279043837	0.000138303448211771	0.00116098061248881	Ado
Apobec1	109.046695431832	1.67339308532317	0.439268934792311	3.80949562507617	0.000139250570474196	0.00116821006038161	Apobec1
Atp8b4	245.97932121241	1.9076686089382	0.500893399474468	3.80853213665764	0.000139794180183968	0.00117204750698014	Atp8b4
Bpnt2	1584.51726040845	0.707037085859736	0.185796828122374	3.80543141131585	0.000141557239033744	0.00118609790118292	Bpnt2
Ddah1	22.0500046323765	2.76793323977965	0.72746331862987	3.80491107784358	0.000141855142613708	0.00118786212093831	Ddah1
Dnaaf5	115.091333236218	-1.39054467482864	0.365674028122367	-3.8026891928002	0.000143133882227839	0.00119783240887162	Dnaaf5
Tfap4	51.6376307280233	-1.77530745518316	0.466878955919393	-3.80250048256548	0.000143242987463962	0.00119800823279362	Tfap4
Nacc2	89.6477527545382	1.11261231860893	0.292906680424737	3.79852148471166	0.000145561813221895	0.00121611753560052	Nacc2
LOC114686963	294.706556777197	-2.13164674138873	0.561184382267313	-3.79847837670819	0.000145587127579796	0.00121611753560052	LOC114686963
Dtymk	198.347219205302	-1.01475272742914	0.267168923562825	-3.79816901568091	0.000145768915638756	0.00121683344611914	Dtymk
LOC114701059	131.448634684424	-1.33796966162944	0.352280084910079	-3.79802810020034	0.000145851791835737	0.00121683344611914	LOC114701059
Kiaa1522	522.237035473558	0.778172467148128	0.204931155621961	3.79723846667626	0.00014631701813001	0.00121996635778664	Kiaa1522
LOC114705925	42.6632071393384	-1.68175719636883	0.44340147265458	-3.79285433199037	0.000148925525958192	0.00124095479626559	LOC114705925
Ift122	145.44974021513	-1.50338444841024	0.396451724544653	-3.79209965636285	0.000149378942577725	0.00124324606655322	Ift122
Sh3bp5	101.437822105955	1.38604228821661	0.365508580102159	3.79209234384925	0.000149383342359583	0.00124324606655322	Sh3bp5
Mnt	281.232683069756	-0.966795998784096	0.255091584505401	-3.78999566237602	0.000150649915454483	0.00125292084324185	Mnt
Laptm5	13126.1815953636	-0.611330146355512	0.161306639760793	-3.78986350011427	0.00015073009041427	0.00125292084324185	Laptm5
Tctn2	88.0018726115799	-1.2526999298131	0.330567226707255	-3.78954665981596	0.000150922462134231	0.00125375355074124	Tctn2
Erf	508.994805781453	-0.919916308953582	0.242771598078278	-3.78922541283831	0.000151117745360207	0.00125410804331743	Erf
Vps35l	824.056877116555	-0.552895122874353	0.145914454180355	-3.78917308761581	0.0001511495759245	0.00125410804331743	Vps35l
Setbp1	42.4152759625633	2.34187154320309	0.618253255107294	3.78788388715668	0.000151935820813298	0.00125986294343905	Setbp1
Scarb2	1376.16211809199	-1.01702898634	0.268609440993448	-3.78627416288321	0.000152922948876095	0.00126727555256917	Scarb2
Armc9	72.6004857230827	-1.19509313156395	0.315739591709287	-3.78505946971744	0.000153671825994604	0.00127270594500647	Armc9
Serp1	3629.67500699339	0.97293888090998	0.257149152481306	3.78355857494303	0.000154601918932098	0.00127962963819696	Serp1
Rras	501.904459954277	1.38825832560566	0.367030408628646	3.78240683324492	0.000155319234730739	0.00128478483765409	Rras
Ifi30	1642.06132127368	-1.23189258511645	0.325779906951919	-3.78136453117184	0.000155971089603616	0.00128939261247391	Ifi30
Zup1	304.378130109132	0.858574332900757	0.227217015693715	3.77865332963488	0.000157678753249795	0.00130271771898175	Zup1
Rhoh	29.9582579551974	4.34920399481717	1.15199062093974	3.77538142738461	0.000159763007773113	0.00131913609150368	Rhoh
LOC114706337	21.5788098508142	2.80565762606983	0.743322758033053	3.7744809986634	0.00016034112840306	0.00132310619244734	LOC114706337
Abhd14b	62.9816736240013	-1.35583951203264	0.359308187846074	-3.7734723501861	0.000160991069078773	0.00132766376494981	Abhd14b
Spryd3	417.335337833953	0.689366579877986	0.182747186458973	3.772241823448	0.000161787338073317	0.00133342182452063	Spryd3
Ncoa3	640.13352227188	-0.640652575600788	0.169841669655633	-3.77205768701969	0.000161906810307944	0.0013335982515916	Ncoa3
Cdr2l	210.793157262543	-1.1191423726413	0.296731453578215	-3.77156637473318	0.000162225992159601	0.00133541844272301	Cdr2l
Myd88	943.126398558026	0.946036432328488	0.250899468183952	3.7705796635443	0.000162868800099816	0.0013398236495664	Myd88
Rela	1618.18237854332	0.793568316248151	0.210470856695559	3.7704427525376	0.000162958181953292	0.0013398236495664	Rela
Hmga1	1193.71699582957	-0.933566686987503	0.24761779389164	-3.77019224796115	0.000163121842447389	0.00134035887337888	Hmga1
Msra	54.3310368714096	-1.13036631207399	0.300202059566045	-3.76535162253046	0.000166314865283006	0.00136577044262295	Msra
Arhgef10	131.596978179274	1.31863897038081	0.350690401137194	3.76012279236847	0.000169829975371872	0.0013937947103694	Arhgef10
Slc25a25	425.16145927199	-0.848944792809529	0.225865036410373	-3.75863748680024	0.000170841153523236	0.00140124779659981	Slc25a25
LOC114686934	19563.1292000778	1.09612360902322	0.291670019467941	3.75809488758133	0.000171211958720342	0.00140344269236765	LOC114686934
Rps6ka1	2809.50137146505	0.833290459143397	0.221878147998703	3.75562202343723	0.000172911488464478	0.00141652007929424	Rps6ka1
Cd81	10654.5273895227	1.08815314747345	0.28980477731269	3.7547798816973	0.000173493881508807	0.00142043545733791	Cd81
Daam1	173.557020332109	-0.959988450404342	0.255710352055174	-3.75420252910688	0.000173894221897771	0.00142285651238736	Daam1
Sptssa	1662.86690620007	0.559216193117618	0.149177179345628	3.74867118128016	0.000177773980240737	0.00145372721424762	Sptssa
Wdr13	659.315633176041	-0.517727010583719	0.138142541750873	-3.74777388646425	0.000178410975847788	0.00145726413874167	Wdr13
Aplp2	7793.99131774234	-0.990728019230366	0.26435204213234	-3.74776003710381	0.000178420824399212	0.00145726413874167	Aplp2
Dennd2d	176.277830559248	1.72600371100042	0.460686485736898	3.74659071719798	0.000179254196796195	0.00146319197012693	Dennd2d
Mtmr7	61.7362946222813	1.36573156429359	0.364580047441775	3.74604033840252	0.00017964771637971	0.00146552447213418	Mtmr7
LOC114701718	247.211329938925	1.1232669298238	0.299976794700988	3.74451274120539	0.000180744205158019	0.00147358539924695	LOC114701718
Mmadhc	759.022900320938	0.518614669035335	0.138512171214619	3.7441812115685	0.000180983002214272	0.00147464820078603	Mmadhc
Acat1	590.133447787803	-0.862047982355631	0.230284582127201	-3.74340294253597	0.000181544746625015	0.00147833952655903	Acat1
Brca2	142.648810540839	-0.855667721067237	0.228666564599553	-3.74198878863513	0.000182569662198034	0.00148579583257395	Brca2
LOC114708318	71.9348105031513	1.35469159115889	0.362083692646333	3.74137697629508	0.000183014760131968	0.00148827982578433	LOC114708318
Mpv17l	73.5509138424417	-2.27627944772538	0.608424504779623	-3.74126852196703	0.000183093767816544	0.00148827982578433	Mpv17l
Ddx24	660.716509902595	0.783728455015764	0.209518117241349	3.74062379585517	0.000183564105382952	0.00149121163028839	Ddx24
Calcoco1	320.986411861184	-0.911627094927121	0.24377079823077	-3.73968950154609	0.000184247703375756	0.00149587135415338	Calcoco1
Plcg1	170.835607824568	-2.02319428176594	0.541167125520905	-3.73857573077539	0.000185065746344799	0.00150111672252752	Plcg1
LOC114697851	1556.88116084077	1.19450297735109	0.319513163952224	3.73850943283733	0.000185114548399048	0.00150111672252752	LOC114697851
Fbxo27	65.1460519035233	1.50093751389435	0.40151377985097	3.73819676737235	0.000185344865220505	0.00150208869018692	Fbxo27
Ptpro	212.76067019307	-1.57987693809743	0.423231779899047	-3.73288824972993	0.0001892965928318	0.00153320093265018	Ptpro
Cd44	10187.4055703355	0.793251199136631	0.212547030694707	3.73212082306631	0.000189874383772616	0.0015369653243594	Cd44
Rab8b	1052.16867112156	0.820495268265085	0.219979131069522	3.72987775829415	0.000191572690843132	0.00154979001949777	Rab8b
Snx1	809.095005680885	-0.742588290948308	0.199171620923515	-3.72838403134488	0.000192711554321121	0.00155807635387213	Snx1
Ubtd2	90.0663614069864	1.03938202462131	0.278844249966502	3.72746443488139	0.00019341584402595	0.00156191379165924	Ubtd2
Msh6	213.416173194643	-0.897937724016383	0.240897735526038	-3.72746436181974	0.000193415900077518	0.00156191379165924	Msh6
Pmaip1	97.2494111487611	2.32934448261813	0.62512031576078	3.72623385273168	0.000194362092411057	0.00156862320160117	Pmaip1
Tpm1	1006.73560416783	-1.79098951072665	0.480972023979425	-3.72368749414677	0.000196333929672462	0.00158359733666418	Tpm1
Slc1a2	12.8056979297511	4.75033472478192	1.27584084070938	3.72329727440038	0.00019663776208438	0.00158492702780435	Slc1a2
Nedd4l	248.58716943683	-0.749240249107364	0.201236832738811	-3.72317651252152	0.000196731879030351	0.00158492702780435	Nedd4l
Ostf1	2142.38740982459	0.761136685974031	0.204462835833065	3.72261630272733	0.000197169037871353	0.00158750843458409	Ostf1
Cxcl13	12.9022794921377	6.9389139285926	1.86545993766134	3.71967995050683	0.000199475384949065	0.00160512766859309	Cxcl13
Igf1r	60.4531221095367	-1.34935610440825	0.362786839313632	-3.71941856259488	0.000199681915053003	0.00160583936298391	Igf1r
Tspan6	144.46985690158	-1.30621899013457	0.35161395295395	-3.71492365180867	0.00020326505686543	0.00163368883470035	Tspan6
Ppp1r3c	79.2740819684369	1.96694639418327	0.529545305818804	3.71440625111746	0.000203681360058367	0.00163606781773995	Ppp1r3c
Prpf31	898.611442992913	0.834581757837167	0.224873910097725	3.71133208594307	0.000206171412088576	0.0016550915188858	Prpf31
Dync2h1	39.5905480011933	-1.97697776100738	0.53283132630911	-3.71032569481563	0.000206992774967616	0.00166070486535965	Dync2h1
Celf2	1134.25881841496	-0.900840790558265	0.242807064676832	-3.71010947213275	0.000207169645057689	0.00166095323692309	Celf2
Dynlt1	1307.32573831334	1.34674058384242	0.363003899843272	3.70998929880335	0.000207268008166666	0.00166095323692309	Dynlt1
Tlr1	470.094816408971	1.88232694744581	0.507830116039233	3.70660756027393	0.000210054048399434	0.00168152402101087	Tlr1
LOC114700540	16.0501075380557	5.68107752506605	1.53270333493728	3.70657347418021	0.000210082308382783	0.00168152402101087	LOC114700540
Ablim3	6.19084463259445	-5.62021580936767	1.51675332244091	-3.70542508542064	0.000211036499949944	0.00168816786048194	Ablim3
LOC119088154	173.173730425313	1.59154892075999	0.429577521082702	3.70491667429121	0.00021146023520812	0.0016901996455924	LOC119088154
Frrs1	212.937216601224	0.695002977790681	0.187594152060991	3.70482219277667	0.000211539068813756	0.0016901996455924	Frrs1
Clvs1	7.004662027826	-4.41588318733189	1.19212360019676	-3.70421589389141	0.000212045610450169	0.00169325205902046	Clvs1
Ghitm	3094.20673039365	0.767985482428987	0.207428386742753	3.70241264702802	0.000213558900632473	0.00170372797819682	Ghitm
Cab39l	471.658906556778	0.756259176859422	0.204264401841555	3.70235425282788	0.000213608074330875	0.00170372797819682	Cab39l
Arsb	436.072710657875	-1.70704602536813	0.461145347887389	-3.70175267556855	0.000214115281310249	0.00170617677866231	Arsb
LOC114698525	26.7665976773644	-2.64199367938609	0.713725851823004	-3.70169256534269	0.00021416602405887	0.00170617677866231	LOC114698525
Mtarc2	459.957872688638	-0.62342919846149	0.168455473113835	-3.70085451625666	0.000214874650183733	0.00171081988749917	Mtarc2
Plk1	267.621851734568	-1.46117154079725	0.394869243083999	-3.70039339955992	0.000215265493341753	0.00171292887299854	Plk1
Eif6	2396.19457374712	0.785714399619516	0.21253845062876	3.69681061142165	0.000218325091594461	0.00173625901789069	Eif6
Flvcr2	95.8673800028433	-1.1333033776342	0.306706694515941	-3.69507219078745	0.000219824320810161	0.00174716010444031	Flvcr2
LOC114691054	31.3068837723717	1.68498999111782	0.456182158035975	3.69367797805223	0.000221033680729108	0.0017549349633908	LOC114691054
Epas1	302.800604414378	1.81831976205503	0.492283038939739	3.69364698400185	0.000221060636244462	0.0017549349633908	Epas1
LOC114683572	866.345760976597	-1.08338328147023	0.29338287273351	-3.69272845199216	0.000221860885592779	0.0017602603169056	LOC114683572
Sat1	3510.48518334617	1.00354330697816	0.271846090611823	3.69158631164997	0.000222859741789555	0.00176715430238843	Sat1
Cep70	42.2027953936598	-1.48030455661792	0.401181151197349	-3.68986566841404	0.000224372499845467	0.00177811283531381	Cep70
Tnfsf18	22.2230085289922	4.84093228214443	1.31203978620071	3.68962308388711	0.000224586549365635	0.00177877255959422	Tnfsf18
Tlk2	412.300602385935	0.764707193976772	0.207317773929343	3.68857517367225	0.000225513399143645	0.00178507375724938	Tlk2
Cspp1	206.895702206986	-1.24295493013976	0.337034756858959	-3.6879132043343	0.000226100743211963	0.00178868179577632	Cspp1
LOC114703406	39.8048102145497	2.74746022256747	0.745199473208516	3.68687891141154	0.000227021313125818	0.00179492025418488	LOC114703406
Usp13	330.656473344565	1.05695092518487	0.286760032769969	3.68583764960276	0.000227951638456882	0.00180122854815522	Usp13
Tax1bp3	728.257330250739	0.946957529978329	0.256978143897064	3.68497303162734	0.000228726857649387	0.00180630460927643	Tax1bp3
Kiaa1841	68.6504233473633	-1.12007639247787	0.304044271399085	-3.68392532878107	0.000229669547094382	0.00181269655887203	Kiaa1841
Apeh	875.033701200606	0.559509224893948	0.151908105795414	3.68320848952907	0.000230316635696769	0.0018167493786777	Apeh
Nsg1	40.38809838572	-1.8247505729954	0.495450260358919	-3.68301466159993	0.000230491897225673	0.00181707786108518	Nsg1
Ppp2r3a	87.6798434610793	1.58607655269967	0.430867027039716	3.68112771032134	0.000232204653838218	0.00182951974944723	Ppp2r3a
LOC114686521	38.3084953047685	-2.46399465739075	0.669414798448225	-3.6808189228899	0.000232486070066675	0.00183067635601431	LOC114686521
Vav1	7795.52918069987	0.814119890553182	0.221256337326465	3.67953252951098	0.000233661883951578	0.00183862829669736	Vav1
Padi4	257.116901737528	-1.04678721543038	0.284497998780034	-3.67941855450355	0.000233766330244116	0.00183862829669736	Padi4
Fam149a	769.387807289518	-1.31652292690227	0.357979153522574	-3.67765249441893	0.000235390350764157	0.00185033143355016	Fam149a
Abcc5	2152.08540015586	-0.964359610000407	0.262289016770503	-3.67670603166812	0.000236265043217462	0.00185613421300651	Abcc5
Lrp6	1712.09351733377	-1.0927391579362	0.297404786808823	-3.67424872229319	0.000238550274188376	0.00187300529947328	Lrp6
E2f2	26.2957116262865	-2.72126789957454	0.741041610763717	-3.67222010214784	0.000240452446158548	0.00188685101864403	E2f2
LOC114696172	10080.5698288201	1.00599357207955	0.274011038837593	3.67136147633746	0.00024126183037029	0.00189211051395939	LOC114696172
Lonrf3	112.460934025459	-2.51639050966172	0.685632852632307	-3.67017201699232	0.000242387298742168	0.00189898241492228	Lonrf3
Adamts7	32.1627208130278	2.33989668573236	0.637549650156435	3.6701403336324	0.000242417344827199	0.00189898241492228	Adamts7
Wnt5b	13.8085713940632	-3.50441958874529	0.954970466040154	-3.66966279415592	0.000242870630309274	0.00190143793988245	Wnt5b
Ncf4	4975.23744353505	1.31514812512305	0.358602441467433	3.66742657897516	0.000245003868811921	0.00191703544992711	Ncf4
LOC114689250	34.6795534348972	3.80447538218738	1.0376783452908	3.6663339843728	0.000246052529990041	0.00192413361433845	LOC114689250
Csrp1	1617.8626829889	-0.803977312194886	0.219309778692143	-3.66594374856158	0.000246428093695464	0.00192596301503714	Csrp1
Snx5	2806.61262614805	-0.647696230037992	0.176686914625959	-3.6657849360783	0.000246581089026837	0.00192605182635035	Snx5
Sntb1	149.131296366837	1.14988330050843	0.313715116721964	3.66537421761393	0.000246977176538113	0.00192803824554638	Sntb1
Dnajc10	919.364865085696	-0.761680254504496	0.207899960982033	-3.66368637544054	0.00024861116698045	0.00193968058506434	Dnajc10
Gpr35	70.1330418197972	2.65755315416805	0.725873352911614	3.66118020934107	0.000251056087217105	0.00195763287274393	Gpr35
Cysltr1	27.0759666181269	-2.21110439848878	0.60409310172231	-3.66020468067715	0.000252013858852397	0.00196397505245487	Cysltr1
Serinc5	171.381260132161	-1.76408826909161	0.482108360484616	-3.65911154769924	0.00025309116503731	0.00197124098129575	Serinc5
Chic2	174.602522904389	0.793377460465596	0.216919944307339	3.65746664281599	0.00025472039637391	0.00198279488854539	Chic2
LOC114687756	4.86067070850638	5.65279277725888	1.54618008104479	3.65597309560421	0.000256208226764295	0.00199323551245289	LOC114687756
Sbk1	59.2882507960983	-1.5530665926812	0.424829652737519	-3.65573961862959	0.000256441545285764	0.00199390999104695	Sbk1
Ik	1229.66416501265	0.670151851707212	0.183357737681994	3.65488721762858	0.000257295060427441	0.00199940315814444	Ik
Sidt2	1782.71501477602	0.54461550982124	0.14901678043344	3.65472605324807	0.000257456734596791	0.00199951692391876	Sidt2
LOC114694324	235.783970878837	-1.41581575723799	0.387543591249665	-3.65330710971785	0.000258884283579501	0.00200945626278404	LOC114694324
Ganc	53.6694330483652	-1.39153332766938	0.380967537844675	-3.65262965853201	0.000259568457841661	0.00201361748898388	Ganc
Sox12	35.0208349803599	-2.22639274145639	0.609766451390679	-3.65122209721233	0.000260995412098439	0.00202353284442798	Sox12
Abracl	789.663102053102	0.821513659648008	0.225150402251928	3.64873280896381	0.000263537018263061	0.00204207402356659	Abracl
Pnrc1	394.52593068782	1.16259031582081	0.318718809171848	3.64769910769202	0.000264599248254697	0.00204913734454192	Pnrc1
Kcnn4	7085.05388869569	-0.988983555545335	0.271141860393033	-3.64747646900319	0.000264828556200774	0.00204952404299655	Kcnn4
G6pc3	1943.34545841306	-0.876836166938279	0.240403096238741	-3.64735804428868	0.000264950604278839	0.00204952404299655	G6pc3
Ifngr2	2357.06465249306	1.15283939003406	0.316271642599123	3.64509249251694	0.000267295651500606	0.00206648866671787	Ifngr2
Pdha1	1470.94561624024	-1.00572061493252	0.27597703639857	-3.64421847577217	0.000268205526341439	0.00207234485949842	Pdha1
Slc4a9	8.29795046362135	5.27886699382976	1.44862634765021	3.64405010470265	0.000268381138315634	0.00207252419077473	Slc4a9
Timp1	10924.5546119505	2.15297516346575	0.590942921586048	3.643287845275	0.000269177528604139	0.00207749444465816	Timp1
LOC114689503	9.41099774917044	-3.35591844171993	0.9214065287256	-3.64216915888528	0.000270350317081056	0.00208536242880617	LOC114689503
LOC114688872	61.4394368968723	1.1825945967222	0.324749304718009	3.64156159702663	0.000270989267202638	0.00208910603440401	LOC114688872
Tle5	1479.27949217469	-1.32006458042439	0.36267134387398	-3.6398370114488	0.000272810669158444	0.00210195597160662	Tle5
Il1rn	12455.1894836804	1.34750051273154	0.370243782484348	3.63949531762495	0.00027317290452176	0.00210355511245267	Il1rn
Mis18bp1	55.6658415048058	-1.68670365109886	0.463533267844901	-3.63879740269955	0.000273914176997638	0.00210806954894786	Mis18bp1
Tceanc2	459.123514235033	0.751524845798804	0.206545157937109	3.63854981305171	0.000274177600727326	0.00210850020297266	Tceanc2
LOC114686315	7.40174089882354	5.74933073207912	1.58015785297585	3.63845341226613	0.000274280230830108	0.00210850020297266	LOC114686315
Nfe2l2	2158.49670226184	-0.738312102333948	0.202999245656748	-3.63701894529382	0.000275811651817499	0.00211821907016018	Nfe2l2
Pdcd1lg2	14.2394923068376	5.53238164261656	1.5211651390656	3.63693691140918	0.000275899472065866	0.00211821907016018	Pdcd1lg2
Mmp25	83.4421340457538	2.59978246933439	0.714848098921989	3.63683203921916	0.000276011779713497	0.00211821907016018	Mmp25
Taf4b	125.685430854954	1.91747320263914	0.527275581538383	3.63656742275966	0.000276295347996207	0.00211919934427547	Taf4b
Rpn1	7290.08608815569	-0.575417085106208	0.158254432616575	-3.63602507425716	0.000276877392936076	0.00212219097608182	Rpn1
Anln	339.043654593152	-1.60004444801287	0.440072453668248	-3.63586594588143	0.000277048386400175	0.00212219097608182	Anln
Psmd8	1934.82524444179	0.633853817070996	0.174340854067658	3.63571591099934	0.000277209698970667	0.00212219097608182	Psmd8
Bid	184.654838713056	1.62852034555294	0.44793432466624	3.63562302747477	0.000277309608390131	0.00212219097608182	Bid
LOC114685537	54.6074207622437	1.29344818355953	0.355797034251624	3.63535403345939	0.000277599140054561	0.00212242947619458	LOC114685537
Fam214b	802.27341881518	0.906274105493779	0.249298017684717	3.63530409872704	0.000277652918460928	0.00212242947619458	Fam214b
LOC114692303	16.5804176259959	-2.50870011795652	0.690253461693987	-3.63446220436154	0.000278561087996198	0.0021281754132923	LOC114692303
Zfp57	28.9671104727344	-4.03328906180913	1.11053792603738	-3.63183369720716	0.000281414460089074	0.00214876768262286	Zfp57
Stk4	1746.42067643048	0.574302444436922	0.158158744536038	3.63117730936503	0.000282131262246847	0.00215303200633831	Stk4
Dhrs11	90.1114138179782	1.22012103933613	0.336075508105636	3.63049674822664	0.000282876268832388	0.0021574846457392	Dhrs11
Tpx2	460.676142852512	-1.20755953463311	0.332628529180659	-3.63035467104283	0.000283032032355227	0.0021574846457392	Tpx2
Rrm2	149.635707792666	-2.27529784915958	0.627029618365014	-3.62869278024289	0.000284859991421225	0.00217020225397044	Rrm2
Kif1a	4.11037775444423	5.55060875451585	1.53000071903537	3.62784715422577	0.000285794359092355	0.00217610161774744	Kif1a
Pter	174.061804448989	1.13226079174714	0.312462312738282	3.62367154561619	0.000290450409054102	0.00221031623543745	Pter
Pcgf5	138.657315526695	1.17013326851779	0.322928784138359	3.62350253675885	0.000290640351961975	0.00221052469034166	Pcgf5
Hsp90b1	14111.4044548532	0.629709758266047	0.173856436687064	3.62201003463279	0.000292322779123287	0.00222207796159731	Hsp90b1
Gramd1a	1725.32565322424	0.73899629347385	0.204207800981876	3.61884457851558	0.000295921286702749	0.00224817518316798	Gramd1a
Dock8	1135.22677242609	0.848128835635522	0.234403345450045	3.61824543931807	0.000296607044205516	0.00225212685323887	Dock8
Zbtb16	12.955538300739	-4.64095411517886	1.28314860792838	-3.61684849790828	0.000298211728463804	0.0022630475978679	Zbtb16
Jade2	59.5775666561703	1.67399773412249	0.462880111583879	3.61648230768528	0.000298633718882508	0.00226498602514402	Jade2
Gmcl1	251.538740559833	-0.752635938167577	0.208149017321836	-3.61585150797934	0.000299361951817622	0.00226924369162087	Gmcl1
LOC114683789	28.8297121943683	2.34515850455244	0.648957515927411	3.61373194237688	0.000301821106682569	0.00228540856131329	LOC114683789
Gpr162	6.73184233908057	-5.826314665051	1.61227446951232	-3.61372382632427	0.000301830559314557	0.00228540856131329	Gpr162
LOC114682643	117.007039652871	1.21461579982837	0.336255210288539	3.61218432507294	0.000303628613444591	0.0022975518702616	LOC114682643
Gpx4	1351.29776505305	-0.722757060929104	0.2001007849139	-3.61196514666393	0.000303885416136142	0.0022975518702616	Gpx4
Dna2	25.9591147328796	-2.14414225085387	0.593629891886559	-3.61191759404125	0.0003039411585117	0.0022975518702616	Dna2
Cd86	3594.86387605102	1.00524981672815	0.278341111140973	3.61157506560005	0.000304342961907576	0.00229931107721174	Cd86
Ccdc107	134.570361393364	-1.09820800653406	0.304110010012166	-3.61121952707222	0.000304760552869566	0.00230118753940768	Ccdc107
Capza2	2617.80359494283	0.531975538344604	0.147355608078523	3.61014789515934	0.000306022465726642	0.00230943369113019	Capza2
Imp4	758.532342252233	0.664257448026173	0.184098157147847	3.6081700019013	0.000308364415914488	0.00232581680089912	Imp4
LOC114688409	144.328712385897	5.92579453717457	1.64277776528517	3.60717965777063	0.000309543340658214	0.00233341457295513	LOC114688409
Plxna2	63.2165708736307	1.58759081499091	0.440272933168784	3.60592417881452	0.0003110439533462	0.00234342754656785	Plxna2
Pglyrp3	5.92674764923928	5.73328749657369	1.59022852706961	3.60532300796962	0.000311764912526506	0.0023462658332247	Pglyrp3
Rhebl1	31.1626604304262	1.59109523004357	0.441318442865359	3.60532231490944	0.000311765744586884	0.0023462658332247	Rhebl1
Cluh	1298.53125378144	-0.866246032614367	0.240365137925665	-3.60387550411849	0.000313507267560687	0.00235806710816249	Cluh
Ctsd	86240.1026047834	-1.55872299358176	0.432569592299219	-3.60340398708274	0.00031407679647997	0.00236104497254346	Ctsd
Tuba4a	2312.09389096189	0.827414517535706	0.229661056105756	3.60276370563536	0.000314851720797882	0.00236556273543116	Tuba4a
Chi3l1	29579.1604354164	-0.808116962913787	0.22437971612329	-3.60155978836228	0.000316313655443459	0.00237523434587277	Chi3l1
Suz12	594.114788782563	0.819804218548657	0.22768659900863	3.60058177388641	0.000317505948284423	0.0023828716284326	Suz12
Cnnm3	159.852765258923	-1.31387769876512	0.364928076608791	-3.60037438328874	0.000317759317230426	0.00238345777993192	Cnnm3
LOC119087890	106.873067719142	-1.95141340895644	0.542026300998971	-3.60021903985089	0.00031794922416357	0.00238356752998919	LOC119087890
Ak2	1197.95253186663	0.621545546371556	0.172671197144181	3.59959018441601	0.000318719084342226	0.00238711978937166	Ak2
LOC114709805	287.634248586432	0.827847805259598	0.229986774425177	3.59954526658631	0.000318774140561728	0.00238711978937166	LOC114709805
Ston2	40.5588838258015	-2.18582185712159	0.607383969206819	-3.59874802092004	0.000319752814793774	0.00239313072558092	Ston2
Swap70	1125.86316450964	-0.689283724644627	0.191690570685213	-3.59581445336997	0.000323378239111299	0.00241893326384739	Swap70
Utrn	265.865197276538	-1.03452467140251	0.287842519747014	-3.59406481124388	0.000325558798043584	0.00243390549455453	Utrn
Thoc5	564.044783155531	0.597480411242959	0.166361235312025	3.59146414200599	0.000328825424543466	0.00245562762855431	Thoc5
Rnf216	802.499153494839	0.648090653360384	0.180453051419558	3.59146408587769	0.000328825495374469	0.00245562762855431	Rnf216
Rfk	322.143545518164	0.974563715265909	0.271414915314335	3.59067855256678	0.000329818197342795	0.00246168916886096	Rfk
Vat1	8873.69057788089	-0.746346324905587	0.207877738406166	-3.59031385769324	0.000330280025807568	0.00246378391166052	Vat1
LOC114699984	234.135392900411	-0.83579504803622	0.232817197662889	-3.58991971566646	0.00033077982482411	0.00246615945053897	LOC114699984
Rel	342.368100072505	0.870100432755589	0.242433389860209	3.58902885966864	0.00033191209996235	0.00247324528624	Rel
Sec14l1	1250.22130319578	-0.68571173921335	0.191096549679961	-3.5882999476534	0.000332841241535791	0.00247881053868851	Sec14l1
LOC114701549	9.7776578722626	3.43035977999979	0.956071309185981	3.58797481635598	0.000333256469688777	0.00248054446157508	LOC114701549
Mkln1	644.979023943589	0.524762990569731	0.146298328812393	3.58693769662033	0.000334584226152226	0.00248906503908322	Mkln1
Sec61a1	7802.40233534711	0.480146953506161	0.133971035073171	3.58396091546147	0.000338422748584094	0.00251624437287868	Sec61a1
Asph	621.074562071251	-2.01448360712475	0.562139420569967	-3.58360138679158	0.000338889134876246	0.00251833516130168	Asph
Jaml	13.784451116728	3.50562031468444	0.978871690920541	3.58128685015676	0.000341906014760979	0.00253936640892111	Jaml
Retsat	1079.69855171127	-0.61032840578465	0.170464866326675	-3.58037652530129	0.000343099446280733	0.00254683917574874	Retsat
Dennd5a	2128.65599519104	0.675935121971355	0.188842429200308	3.57936044793397	0.00034443612068192	0.00255536650581202	Dennd5a
Anxa3	854.945566138623	0.967023550380346	0.270218194066413	3.57867668282423	0.000345338370699099	0.00256066330596349	Anxa3
Ppargc1b	131.338231309381	-1.81052894613752	0.505960593791881	-3.57839912505569	0.000345705247568376	0.00256198673661163	Ppargc1b
Ppp2r1b	1213.30047137863	0.66088291721666	0.184752559202984	3.57712456091373	0.000347394657125233	0.00257310454370699	Ppp2r1b
LOC119088884	11.4892918844681	5.48754731687941	1.53433039052227	3.5765095645479	0.000348212581859638	0.00257748306460192	LOC119088884
Hsp90ab1	18044.4191307612	0.79586617291934	0.222533060966956	3.57639520824961	0.000348364870412407	0.00257748306460192	Hsp90ab1
Ptges2	141.62990458948	-0.883584218716188	0.247163922742916	-3.57489154934328	0.000350373100256025	0.00259093191429129	Ptges2
LOC114694150	97.1858092867158	1.17943666735794	0.329968891755503	3.57438745538432	0.000351048769006818	0.00259451750528463	LOC114694150
Ensa	173.038567468589	-0.975305820832229	0.273147969478748	-3.57061347625399	0.000356146120220419	0.00263076104773355	Ensa
Mns1	10.8480977116778	-3.85008086859086	1.07850930725554	-3.56981700824452	0.000357230683593085	0.00263733988392094	Mns1
Chmp1a	1041.08450964635	0.547195244651948	0.153294076264581	3.56957853810023	0.000357556012593605	0.00263826114152517	Chmp1a
Hemk1	112.805646225292	0.949391968813551	0.265977757088763	3.5694412164575	0.000357743477091876	0.00263826114152517	Hemk1
Arhgap15	13.1024165715526	-4.21368964177939	1.18056042640293	-3.56922826442535	0.000358034370132903	0.00263897528424788	Arhgap15
Ica1	20.5309474014703	-2.05644810138097	0.576236537326063	-3.56875687009297	0.000358679082986812	0.00264229515142885	Ica1
LOC114687019	1129.84209343795	1.03831843506314	0.290972657429557	3.56843988103765	0.000359113230357334	0.00264406108263638	LOC114687019
Dmp1	21.0310258578629	-5.49870893705014	1.54151062864384	-3.5670911603689	0.000360965933814023	0.00265626392529053	Dmp1
Gpbp1	774.754549122719	0.561522243666481	0.15743832033485	3.56661734241192	0.000361618924327504	0.00265962993614371	Gpbp1
Cipc	161.83640572054	0.888276415543268	0.249071139284154	3.56635625506926	0.000361979212760844	0.0026608407104512	Cipc
Hmbox1	744.04242053115	-0.746814929452099	0.209493790653534	-3.56485472491735	0.000364057779235054	0.00267467408958266	Hmbox1
Isoc1	138.219034954212	-1.88059578576601	0.527588772768295	-3.56451062424697	0.000364535686620727	0.00267673909414431	Isoc1
Slc6a8	716.154368538456	-1.54571950006515	0.433819489143925	-3.56304762405992	0.000366574144125676	0.00269025460656507	Slc6a8
LOC114700428	143.715941019504	-1.59414422388023	0.447626416144976	-3.56132740692391	0.000368984624238369	0.00270648430691347	LOC114700428
Preb	1335.19058760393	0.606574292227658	0.170371234517384	3.56030930893891	0.000370418221578159	0.00271553498395762	Preb
LOC119087816	13.887182262047	2.64490554501141	0.742919948673445	3.5601487747558	0.000370644746602699	0.0027157316320313	LOC119087816
Tfdp1	550.440064774553	-0.586053598152165	0.164652649052779	-3.55933294437497	0.000371797943439885	0.0027227035494723	Tfdp1
LOC114701993	9.82133726351542	-2.96669564961933	0.833530524684928	-3.55919256915125	0.000371996705266529	0.0027227035494723	LOC114701993
Selenos	1039.27082571886	0.700970847211954	0.196982464765679	3.55854440163391	0.000372915755571559	0.00272796200108533	Selenos
Cisd2	434.186895927819	0.638894820020915	0.179622245673861	3.5568802607053	0.000375285105882796	0.00274381836284954	Cisd2
Casp6	318.544830579438	-0.846550147037654	0.238035317933793	-3.55640563923843	0.000375963431255353	0.00274730075316579	Casp6
LOC114680968	30.5310245224455	-2.56600148006093	0.721597147117289	-3.55600280615279	0.000376540056210981	0.00275003664039373	LOC114680968
Mxd3	78.6641100904472	-1.32006206734764	0.371354983224529	-3.55471752630153	0.000378385367990658	0.00276203039146804	Mxd3
LOC114689447	113.610444313244	0.964935332041901	0.271533994736916	3.55364466602721	0.000379932172332259	0.00277183348258926	LOC114689447
Hddc3	178.158573798501	-1.18101784591533	0.332574343898193	-3.55113936953855	0.000383567246546506	0.00279685307548844	Hddc3
Ube2z	2093.98851933361	0.454235010834154	0.127977100261813	3.54934601506746	0.000386189258034	0.00281446287245679	Ube2z
Ets1	50.0889760427785	2.33098385926136	0.65697961804488	3.54803070785999	0.000388122968106191	0.00282704030170117	Ets1
Knstrn	111.797489219761	-1.43179022696477	0.403649089283537	-3.54711620805624	0.000389472756162084	0.00283467839382027	Knstrn
Dmwd	206.927590086057	1.25602544975003	0.354105446182073	3.54703793260556	0.000389588493128178	0.00283467839382027	Dmwd
Gata3	5.93434413684537	5.99079409823185	1.68998651451883	3.544876865445	0.00039279653709783	0.0028564920363601	Gata3
Gyg1	994.521917015096	0.686605773111001	0.193810091137318	3.54267297993544	0.000396093553231275	0.0028789290381572	Gyg1
Asgr2	12.0593462655027	-4.10106859855181	1.15804482878376	-3.541372921512	0.000398050549246547	0.00289160759572852	Asgr2
Slc16a10	74.3095700722513	-1.4449566779392	0.408058165852886	-3.5410556603348	0.000398529496266192	0.00289354117443884	Slc16a10
Mid1ip1	677.156312122423	-0.735269218346152	0.207656899568776	-3.54078877163737	0.000398932816390073	0.00289492389012199	Mid1ip1
Pnpo	158.793232398562	-1.03152641106538	0.291354119729113	-3.54045589615977	0.000399436389649968	0.00289703224685328	Pnpo
Tdrd9	43.887865882455	-1.65153080644249	0.466498594703366	-3.54026962823469	0.000399718434413337	0.00289727228421968	Tdrd9
Avpi1	690.016902688372	1.05315728919498	0.297489227019683	3.54015269643797	0.000399895586254897	0.00289727228421968	Avpi1
Ypel3	220.01122784167	-1.79614442264532	0.507458222454811	-3.53949220480956	0.000400897610115368	0.00290298540998876	Ypel3
Fst	39.5585460853466	1.65758253155842	0.468620406402842	3.53715397133923	0.000404463797729041	0.00292725023167495	Fst
Rbx1	939.97087146955	0.905386339792101	0.25611592689037	3.53506457323776	0.00040767552107477	0.00294892521866798	Rbx1
LOC114695418	33.3230648868377	-1.42110294890869	0.402059163751738	-3.53456176859132	0.000408451956663667	0.00295297084458756	LOC114695418
Rnf13	1655.52379897285	0.768255649487524	0.217380149285037	3.5341573368788	0.000409077485971215	0.00295592174905556	Rnf13
Plin3	664.522302550433	0.741692872669596	0.209898613458087	3.53357680858477	0.000409976945792482	0.00296084784165266	Plin3
LOC114681149	1952.76861944366	-0.962412832489778	0.27238062558401	-3.53333806479911	0.000410347386787934	0.00296195016609826	LOC114681149
LOC114709731	24.1545747934424	-2.6848062351465	0.76008142149159	-3.53226135941833	0.000412021918218615	0.00297245945138193	LOC114709731
Akap7	50.8614967423039	-1.20956777344018	0.342537852322632	-3.53119448037207	0.000413687460937437	0.00298289277904995	Akap7
Tmem38a	26.8031704175795	-2.04990260645977	0.580705289378453	-3.53002227455831	0.000415524681948713	0.00299455227865424	Tmem38a
Cdan1	255.58385820683	-0.822156079962157	0.233000057268069	-3.5285659995193	0.000417817744351819	0.00300948278889851	Cdan1
Tbxas1	1065.51114991397	-1.34037847837058	0.379995962505024	-3.52734926322503	0.000419742683225862	0.00302174735266729	Tbxas1
LOC114690001	21.6901331675538	4.40568905413528	1.24971282237402	3.5253611671888	0.000422905783584318	0.0030429078047424	LOC114690001
Fnbp1	1220.90904539846	0.911121369225288	0.258492266637865	3.52475291070013	0.000423877969626876	0.00304829006290634	Fnbp1
Tmem117	29.71188586026	-2.70264611002982	0.766821461452957	-3.52447896399366	0.000424316504262227	0.00304983094157612	Tmem117
LOC114689232	25.2737724896384	3.52181842189223	0.999397789058446	3.52394057746537	0.000425179589595919	0.00305442009451395	LOC114689232
Txnl1	1163.39415423789	0.695995524990055	0.197670604082214	3.52098648264656	0.000429944533173728	0.00308701990846332	Txnl1
Vta1	740.696646378425	0.719462269766938	0.204503983146849	3.51808438493988	0.000434674115569181	0.00311905536598115	Vta1
Vrk2	295.083984898604	0.654720282077449	0.186107521045113	3.51796788437553	0.00043486498815356	0.00311905536598115	Vrk2
LOC119088184	31.4522704244817	-4.21029801377026	1.19751368081659	-3.51586631636578	0.000438321627432687	0.00313777086253227	LOC119088184
Oxr1	1494.23695590722	-1.47877815775267	0.420605286019483	-3.51583350686699	0.000438375794965151	0.00313777086253227	Oxr1
Nol10	1111.6817656493	-0.708035046638504	0.201384732740037	-3.5158327893331	0.000438376979662648	0.00313777086253227	Nol10
Sh3glb1	2071.83857291802	0.597230243831473	0.169869378998544	3.51582049308954	0.000438397282065689	0.00313777086253227	Sh3glb1
Mutyh	31.8736324861172	-2.00352752094753	0.570022240120551	-3.51482342254543	0.000440046475611125	0.00314791794941383	Mutyh
Slc41a2	96.94915496006	0.999916125775907	0.284565462390706	3.51383515545197	0.000441686821179776	0.00315799110474436	Slc41a2
Ntrk1	210.958510909456	5.58434651722826	1.59031533930465	3.51147120273012	0.000445633741023543	0.00318453664959493	Ntrk1
Ufd1	598.724198790547	0.639288851769565	0.18211996028567	3.51026241586473	0.000447664661253694	0.00319736960524631	Ufd1
LOC114687269	16.1196899624636	-2.39747318470432	0.683263502756022	-3.50885591727619	0.000450038635464034	0.00321263800717869	LOC114687269
Smg8	309.833631987002	0.685812443035628	0.195768519341128	3.50318041605349	0.000459737960217724	0.00328015557240338	Smg8
LOC114692812	557.246199990259	0.62737100441166	0.179171701982191	3.50150719935683	0.000462634471788571	0.0032981477210058	LOC114692812
Mcoln1	554.460796860122	-0.829109455518987	0.236790743817158	-3.50144368885972	0.000462744749737412	0.0032981477210058	Mcoln1
Gpd2	653.276021177611	-1.13624681834176	0.324574724115393	-3.50072489913849	0.000463994547974274	0.00330532313143119	Gpd2
LOC114690094	147.801215325487	-1.1076592255056	0.316447285338855	-3.50029618462205	0.000464741475544956	0.00330891064185123	LOC114690094
Ppil3	179.370898369872	1.02115901447121	0.291808975775115	3.49940920000409	0.00046629038672977	0.00331820144905188	Ppil3
Fgfr2	52.6060878457157	2.2189815777589	0.634328392225999	3.49815900557754	0.00046848173858728	0.00333205186351905	Fgfr2
Tmem266	640.951777784574	1.13627360671186	0.324926252776426	3.49702000685582	0.00047048654583176	0.00334456170243916	Tmem266
Coq7	162.083083412107	-0.809172389052873	0.231428681902294	-3.49642223427818	0.000471541914224776	0.00335031269150613	Coq7
Tmprss11d	9.84117518725614	-5.25381847936889	1.50311664283009	-3.49528328651655	0.000473558843293631	0.0033628860104178	Tmprss11d
Map6	320.537259066944	-1.37241756626368	0.392678320935459	-3.4950174050715	0.000474030842122166	0.0033644809091959	Map6
Slco4c1	4.49198078904021	-6.28218615432733	1.79783888273411	-3.49429874648919	0.000475308818343366	0.00337179166439824	Slco4c1
Ckap2l	121.114122634358	-1.29048594304711	0.369360057157301	-3.49384270995367	0.00047612144503046	0.00337579537589636	Ckap2l
Pla2r1	21.0339786802211	-3.81682697014762	1.09294658514712	-3.49223559688769	0.000478995555748181	0.00339440362825404	Pla2r1
Fmnl3	4727.49578652842	0.690530852381018	0.197742549743819	3.49207013500949	0.000479292379621755	0.00339473805753971	Fmnl3
Erp29	3223.6056305187	-0.947354426861707	0.271340756505994	-3.49138271397419	0.000480527389688386	0.00340171367640414	Erp29
Itpa	520.1405975096	0.621571274240417	0.178075176895284	3.49049926596972	0.000482118937408547	0.00341120469813675	Itpa
Morc3	915.845610685333	0.892985404993045	0.255947413071159	3.48894092844288	0.000484938301736867	0.00342936867671329	Morc3
Src	491.645457328316	0.934939801892369	0.268180306003571	3.4862358680429	0.000489868874464221	0.00346076336480649	Src
Cfdp1	544.167766206667	0.592205991958141	0.169870218041997	3.48622612476855	0.000489886717939002	0.00346076336480649	Cfdp1
Serping1	320.980869087612	1.93182385404837	0.554165951717303	3.48600242952828	0.000490296551924356	0.0034618602334472	Serping1
Mgst1	438.420662459926	-1.22220318260325	0.350780300712418	-3.48424121913634	0.000493534466901405	0.00348291396751023	Mgst1
Mpc1	385.242788249867	-0.55810210932016	0.160207005368958	-3.48363111859463	0.000494660754565919	0.00348905166044706	Mpc1
Timp2	3490.38841341633	-1.20352339430693	0.345588326290356	-3.4825348622909	0.000496690543754268	0.00350155246475598	Timp2
Katna1	585.513951702338	0.713012574980415	0.204802604786395	3.48146243415251	0.000498683726103835	0.00351378237890469	Katna1
Nipal2	22.273383477091	-3.81975626805164	1.09727149702191	-3.48114051847588	0.00049928348253653	0.0035161864728194	Nipal2
Git1	712.313214776172	-0.909446002510258	0.261313207053445	-3.48029099931506	0.000500869440123546	0.00352552977031061	Git1
Mapk3	2078.8368210923	-1.16406263272825	0.334542366540161	-3.47956716145399	0.000502224469462066	0.00353323877921088	Mapk3
LOC119086576	15.0439672631329	2.54938924071054	0.732856764376248	3.47870056556057	0.000503851237984184	0.00354285056119282	LOC119086576
Ptx3	11.3461242783171	6.14840629057665	1.76786654344383	3.47786789301384	0.000505418952508618	0.00355203738251405	Ptx3
Kcmf1	742.607070262116	0.624652122976444	0.17962724587653	3.47749095594223	0.00050613012510859	0.0035551981256982	Kcmf1
LOC114701419	11.8228678046555	3.43438615831309	0.987824874388109	3.47671560755185	0.000507595920132191	0.00356365354562606	LOC114701419
Dync2i1	35.7016918849261	-2.50851144266776	0.721572352792652	-3.47645171403705	0.000508095712452127	0.00356532177174225	Dync2i1
Phtf1	157.414534789568	-1.04272995760458	0.299960278592023	-3.47622679409096	0.000508522054174029	0.00356647313806736	Phtf1
Rtl5	75.5935573377563	-2.06969172289456	0.595445723440517	-3.47586965766716	0.000509199700967888	0.00356938491415583	Rtl5
Camk1d	240.721067370531	-0.741871850102647	0.213464738857184	-3.47538358828897	0.000510123343559717	0.00357401718138516	Camk1d
Rnase1	55.4604889148831	5.76582936151349	1.65922793337751	3.47500740888362	0.000510839241980457	0.00357718993393009	Rnase1
Parp1	1022.4729850717	-0.782886943548223	0.225404230745977	-3.47325753805619	0.000514181708754058	0.00359874269549482	Parp1
Cfap77	85.6005760260527	-1.98214545914461	0.570733138576025	-3.47298119764003	0.000514711412768636	0.00360059696617319	Cfap77
Rbpms	887.204891722673	1.56644654191816	0.451088049985284	3.47259596428961	0.000515450697386767	0.00360391467031498	Rbpms
Fam81b	7.1274072743917	-4.27017732269439	1.22974685282651	-3.47240353807746	0.000515820344739012	0.00360464587261347	Fam81b
LOC114682165	110.154891084213	-1.37331121129274	0.395650481484956	-3.47102120573295	0.000518483052571102	0.00362139241495348	LOC114682165
Dhrs9	444.086727245069	-1.82127375351563	0.524755413124119	-3.47070979729912	0.000519084666333551	0.00362373325332134	Dhrs9
Cmklr1	476.914157822932	3.52680567298002	1.01685949062658	3.46833137271192	0.000523701080796028	0.00365408465764248	Cmklr1
Melk	63.5350015194439	-1.75884295378155	0.507276973382811	-3.46722411240666	0.000525863250098741	0.00366728940415015	Melk
Chst14	133.729062593927	1.3086643369353	0.377538056998987	3.4663110451374	0.000527652470266996	0.00367788105748892	Chst14
Rab29	226.913061413568	-0.837816539676898	0.241804500965754	-3.46485088710385	0.000530525548069167	0.00369601277059047	Rab29
Jmjd7	87.391854585287	1.28448355015459	0.370838410052146	3.4637284470451	0.000532744018569406	0.00370956779750402	Jmjd7
Dcun1d5	470.057587526078	0.601727418531941	0.173736147324461	3.46345552033098	0.000533284755317736	0.00371143264460895	Dcun1d5
Racgap1	210.595269027412	-1.45915103407528	0.421324364624302	-3.46324864306487	0.000533694972127855	0.00371238768591647	Racgap1
Nin	589.083366877283	-1.20230349172762	0.347396986881542	-3.46089211227843	0.000538388532098574	0.00374312149693687	Nin
Sdc4	19958.6203407633	0.918501771540703	0.26556540830059	3.45866495722614	0.000542859734868631	0.00377227876059199	Sdc4
LOC114685821	68.132189795634	-1.37842880080257	0.398560471800594	-3.45851858960117	0.000543154788412564	0.00377240141349462	LOC114685821
Crot	149.90573635573	-0.825045921976837	0.238586726993136	-3.45805457149581	0.000544091162029004	0.00377697586137439	Crot
Mdh1	819.29864611851	-0.707577731232886	0.204692634136813	-3.45678159947834	0.000546667706360609	0.00379292558101934	Mdh1
Rab2a	1654.27225476399	0.457119209609583	0.132250857480107	3.45645554455737	0.000547329480180023	0.00379558062262526	Rab2a
Txndc9	734.354553221389	0.773200929715628	0.223827657900751	3.45444766284638	0.000551421231862346	0.00382200679515599	Txndc9
Fxn	153.993751414489	-0.979352230927667	0.283576190096007	-3.45357708133429	0.000553204182497876	0.00383241145073287	Fxn
Rbm3	3430.37217165623	0.532989534906608	0.154382969016759	3.45238557271656	0.00055565309683904	0.00384741673315382	Rbm3
Rnf31	470.456412662083	0.953422358051295	0.276196138889539	3.45197569337711	0.000556497855741022	0.00385130500774665	Rnf31
Cdc14b	98.4708982951445	-1.2902100761586	0.374035692236147	-3.44943036971996	0.000561770589565885	0.00388581803026779	Cdc14b
Sh3gl1	1123.66992196472	0.712824932853229	0.206675935091306	3.44899822293445	0.00056267040502056	0.00389006346612842	Sh3gl1
LOC114697100	202.859012270549	1.68831997517547	0.489629331538532	3.44815938593867	0.00056442086305066	0.00390018257958635	LOC114697100
LOC114681853	538.047960227355	-0.649545819181615	0.188409819838836	-3.44751573849616	0.000565767443036449	0.00390750201008261	LOC114681853
Arhgef10l	628.710021727356	0.895216832849507	0.2598544276825	3.44507053750617	0.000570910387475841	0.00394102048694617	Arhgef10l
Atraid	348.718700797203	-0.681092552901677	0.197715167275266	-3.44481691661741	0.000571446308014999	0.00394271859091627	Atraid
Phf3	594.717202279099	-0.639442764044021	0.185685755879186	-3.44368237087645	0.00057384943078876	0.00395729128260464	Phf3
Jmjd6	509.887621464778	0.784526257228495	0.227953000587423	3.44161408363483	0.000578254576324238	0.00398463027038564	Jmjd6
LOC114703869	135.048497393417	1.4216659799036	0.413089331511571	3.44154610505544	0.000578399893649625	0.00398463027038564	LOC114703869
Add1	1876.6345021163	0.477935469367896	0.138885261909776	3.44122524446385	0.000579086254167755	0.00398569747206128	Add1
Rbm38	574.345853441451	0.694118557700776	0.201708306141445	3.44119967580331	0.000579140981306941	0.00398569747206128	Rbm38
Mtf2	245.358357638058	-0.748352578409642	0.217532565728928	-3.44018641945399	0.000581313634996393	0.0039986262631846	Mtf2
Ereg	25.0327470819202	3.81673570572319	1.11028061846497	3.43763157011608	0.000586825552615472	0.00403449984328504	Ereg
Rgcc	261.216473712595	1.65250202051039	0.481063313887951	3.43510297460615	0.000592328703436399	0.00407027692674664	Rgcc
Fuca2	1009.56158541948	-1.04639743523072	0.304641747549973	-3.43484582676599	0.000592891034390263	0.00407208342256221	Fuca2
Tpcn1	192.555810177006	-1.15808832995828	0.337228185413805	-3.4341386042131	0.000594440152619101	0.00408066210775727	Tpcn1
Shc3	64.051577096544	-3.19246102401346	0.930142740614666	-3.432226995508	0.000598646264350271	0.00410746243637706	Shc3
LOC119087265	90.2803462884459	-1.76224299931423	0.51368969241795	-3.4305593928103	0.000602338095690359	0.00413070890735915	LOC119087265
LOC114685787	33.0731820402061	1.43098777506498	0.417285922412764	3.42927402580693	0.000605198161498082	0.00414823074506674	LOC114685787
Opn3	46.1358502987985	2.18577061401968	0.637552512044376	3.42837738496361	0.000607200751879004	0.0041598604658955	Opn3
Ccdc92b	7.40081322709471	-3.67477005732054	1.07209467527976	-3.42765442460726	0.000608819926859568	0.00416885306413055	Ccdc92b
Actr3	9245.51611461778	0.516865784260883	0.15085665887775	3.42620463760726	0.000612079051065389	0.0041890604003212	Actr3
Bak1	1099.74406503314	1.07179862956089	0.312859450783625	3.42581509644775	0.000612957503464753	0.00419296231872092	Bak1
Flt3lg	153.300087729273	1.03044391772963	0.300840169180209	3.42522051007215	0.000614300614635434	0.00420003723400064	Flt3lg
Rragd	84.5584224060024	-2.01856152232895	0.589384152915633	-3.42486562006003	0.000615103580256842	0.00420341386327276	Rragd
LOC114684920	8.58931026105457	3.96637870760066	1.15833752228571	3.4241994507559	0.000616613476826132	0.00421161560590586	LOC114684920
Tmem165	830.037567327563	0.825280379577785	0.24110849091093	3.422859047642	0.000619662004879959	0.00423031305439888	Tmem165
Iah1	177.946544216774	-1.53498496338483	0.448717280952701	-3.42082872343539	0.000624306364345795	0.00425941529840142	Iah1
Junb	5009.03849284999	1.03353103973657	0.302138273052122	3.42072200683518	0.000624551371792958	0.00425941529840142	Junb
Rnf19a	750.656743512305	0.771538401770981	0.225619782358659	3.41963986360245	0.000627040889955924	0.00427425015664692	Rnf19a
Osbpl3	74.5512234052412	-1.9085863955435	0.558166199888631	-3.41938726480449	0.000627623332123926	0.00427607700077819	Osbpl3
Klhl18	343.201005193328	-0.578835799500025	0.169348950290429	-3.41800642110468	0.000630816186841603	0.00429567817969903	Klhl18
Dyrk2	493.792437408554	-0.776322747630812	0.227266689788139	-3.41591083301522	0.000635690586623318	0.00432670484859385	Dyrk2
Tom1	1198.47155883072	-0.566621347367425	0.165930602034942	-3.41480920588781	0.000638267032103044	0.00434206771864397	Tom1
[truncated: 11,600 more rows]
