# Supplementary material for: Differentiating Peromyscus leucopus bone marrow-derived macrophages for characterization of responses to Borrelia burgdorferi and lipopolysaccharide
Source: Infect Immun. 2025 May 27;93(7):e00581-24. doi: 10.1128/iai.00581-24 (PMC12234436; doi:10.1128/iai.00581-24)
Supplement: Data S5 — C57BL/6J BMDM differentially expressed gene expression analysis in response to LPS. [file iai.00581-24-s0005.csv]

	baseMean	log2FoldChange	lfcSE	stat	pvalue	padj	mgi_symbol
Acod1	42882.4635960736	9.46675047648028	0.21659253401725	43.7076491091161	0	0	Acod1
Saa3	165587.904558607	12.7359640135582	0.271408196076646	46.9254952417189	0	0	Saa3
Fpr2	3286.65180798631	7.70082358187508	0.284692710759544	27.0495987105878	3.86120445502369e-161	1.92635490261132e-157	Fpr2
Ptges	15563.8965459584	8.89343475822946	0.331964924087173	26.7902844937137	4.19357641015084e-158	1.56913145326819e-154	Ptges
Sod2	25638.6038522213	4.77786191101735	0.179957345643273	26.549968793652	2.57033020326634e-155	7.69402643045747e-152	Sod2
Cfb	6966.72079916869	10.4477953983283	0.411446258541877	25.3928555222599	3.02443198900316e-142	7.54444559656838e-139	Cfb
Ccl5	15129.5892461781	10.8391885881807	0.470765857453726	23.0245851872258	2.64444953686578e-117	5.6542108883243e-114	Ccl5
Mmp14	11035.9590777853	5.95623499979064	0.27615640113048	21.5683394460822	3.56254547200767e-103	6.66507725994235e-100	Mmp14
Fpr1	4091.74244377715	8.48914655361738	0.405698364344521	20.9247739199864	3.18571273711282e-97	5.29784028181862e-94	Fpr1
Il1b	45900.975301909	9.79893589666003	0.474979419083217	20.6302326016009	1.46941629639833e-94	2.19927537081938e-91	Il1b
Dhx58	1355.71336869929	3.60561675359867	0.180845786880773	19.9375214418225	1.92362742800856e-88	2.61735742863674e-85	Dhx58
Siglece	1525.25281042705	6.70736313171996	0.336972378145507	19.9047861686268	3.69866581633496e-88	4.61316093942378e-85	Siglece
Tma16	2739.47918953605	4.38115913066215	0.221829124635331	19.750152906497	7.99753335964111e-87	9.20762167644219e-84	Tma16
Cd38	4612.6366822381	11.970479286726	0.621844585332454	19.2499533952303	1.4128997165773e-82	1.51049071842946e-79	Cd38
Irf7	6505.59734338222	6.07958089598253	0.326126659573284	18.6417783321893	1.47262828408398e-77	1.46938850185899e-74	Irf7
Marco	7631.77041705155	8.98888025569165	0.485042693423444	18.5321423816281	1.13669805955185e-76	1.06330999108203e-73	Marco
H2-T24	764.65115319886	4.94365242573087	0.270435328421009	18.2803498884387	1.18662410172353e-74	1.04471781944095e-71	H2-T24
Clec4e	47124.8946962652	5.55060722110055	0.304038859502406	18.2562427387892	1.8456301499562e-74	1.53464146968858e-71	Clec4e
Isg20	848.104499226657	5.90866182746101	0.32493796776102	18.1839686761586	6.9143917786394e-74	5.446721144784e-71	Isg20
Phf11b	671.829169841719	5.49547499546614	0.303812749396359	18.088362013724	3.93613070726772e-73	2.9456034147838e-70	Phf11b
Usp18	1489.39950080132	6.0040583343202	0.332034430603463	18.0826377656317	4.36683582346187e-73	3.11230627475018e-70	Usp18
St6gal1	459.708067193763	-7.08542963441385	0.397601084780655	-17.8204484485314	4.904178976458e-71	3.33640212457486e-68	St6gal1
Mmp13	7895.29119436223	6.5769612074942	0.371251005189344	17.7156724576135	3.17411499588682e-70	2.06552083232339e-67	Mmp13
Hp	4010.18048443262	6.49034781918956	0.376376996314304	17.244273382132	1.23556379342831e-66	7.70528470676728e-64	Hp
Il1rn	15710.0734360876	8.23293553894843	0.477536838762333	17.2404197344991	1.32074414897784e-66	7.90703107110051e-64	Il1rn
Ass1	5945.24664779855	5.43425919427914	0.320919755440726	16.9333894288189	2.55249384149825e-64	1.46935289714247e-61	Ass1
Phf11d	549.402171751192	5.00402438624682	0.295633972977138	16.9264186245394	2.87339663526237e-64	1.59281953481377e-61	Phf11d
Oasl1	2430.73669479469	8.32151750421193	0.492421713208923	16.8991684992601	4.56295623440619e-64	2.43906307001277e-61	Oasl1
Cp	1169.74618706124	7.37406468906054	0.442713690947629	16.6565092515579	2.71410059861157e-62	1.40075667791101e-59	Cp
Mthfr	2122.06907849575	2.73226943857364	0.164616948450956	16.5977407811545	7.23637731245216e-62	3.61022864118238e-59	Mthfr
Ehd1	13264.0239797144	3.87052945161862	0.235088935751886	16.464107250473	6.64355454100472e-61	3.20755099403928e-58	Ehd1
Met	1756.6647077719	6.46778155686778	0.395158773188315	16.3675514646502	3.26070808276454e-60	1.52509430858553e-57	Met
Msantd3	411.48338286295	4.15501486426461	0.254329148444142	16.3371555705781	5.37003238719311e-60	2.43555377997331e-57	Msantd3
Slco3a1	1824.42052822744	5.66350885756835	0.354766215262068	15.9640591858069	2.27445421385316e-57	1.0012281240806e-54	Slco3a1
Slc7a2	15412.8050849889	6.9535883679229	0.436699300160031	15.9230581898682	4.38414091130884e-57	1.87478391484456e-54	Slc7a2
Pilra	3495.30242874283	5.97144352565862	0.375984472186596	15.8821546297664	8.42344667415266e-57	3.50204795477897e-54	Pilra
Isg15	4664.91387644601	6.81257633985394	0.437443213777371	15.5736244735095	1.09993808733541e-54	4.44939820355382e-52	Isg15
Cxcl10	4928.26263428016	8.02669025782847	0.521200285111758	15.4003949865594	1.62672655547589e-53	6.40716219889676e-51	Cxcl10
Gbp2	3977.45506878617	6.80522245150462	0.447901561304851	15.1935671572104	3.90100377492203e-52	1.49708521792969e-49	Gbp2
Tarm1	3552.33357897114	8.03876898997514	0.531261684410708	15.1314676474212	1.00430365826477e-51	3.75785321331221e-49	Tarm1
Marcksl1	6707.38057557233	3.83045781588885	0.254811932515479	15.032489954748	4.49776263963493e-51	1.64190276652234e-48	Marcksl1
Adora2a	1344.55695096155	7.40602186025643	0.493153699202411	15.0176747578582	5.62464096896142e-51	2.00438098529632e-48	Adora2a
Traf1	3002.7326284684	4.96381928854954	0.33089385194488	15.0012436295625	7.20564449564111e-51	2.50806700386652e-48	Traf1
Pfkfb3	2911.27846807452	3.5671096930643	0.237889748626337	14.9948020612999	7.93990430206694e-51	2.70083062929627e-48	Pfkfb3
Lcn2	7046.46864790736	6.0931637514726	0.41464134163733	14.6950222749425	6.9375670683938e-49	2.30743480694778e-46	Lcn2
Slc46a3	253.07285022465	-5.88652676035802	0.402016590069705	-14.6424971151996	1.50439860239328e-48	4.89485519174354e-46	Slc46a3
Batf	773.667624737102	4.37388866567505	0.299699089143354	14.5942674639992	3.05476225475497e-48	9.72779290785481e-46	Batf
Cxcl1	7300.8490756721	6.08503543148826	0.42001575323887	14.4876362007013	1.45049105817206e-47	4.52281243076275e-45	Cxcl1
Smpdl3b	1155.83696092631	4.38857661176694	0.303148512857609	14.4766555850739	1.70178243187446e-47	5.19807707303367e-45	Smpdl3b
Bst1	2660.87313522498	4.9267540544182	0.340471748019231	14.4703755394704	1.86451390984548e-47	5.58123593773147e-45	Bst1
Aoah	3361.66843416202	4.00471017362221	0.277172360228224	14.448447061333	2.56401822668134e-47	7.52463937230189e-45	Aoah
Gbp6	1070.7722806668	8.15724312603392	0.566190083020603	14.4072518588021	4.65882043090907e-47	1.34093394979646e-44	Gbp6
Abcc5	7457.28423751128	2.24577924982241	0.155896558210102	14.4055730005006	4.77342488936155e-47	1.34799717583159e-44	Abcc5
Oas1a	3022.14007469838	3.46655010286596	0.240713902255262	14.401121291241	5.09107869063386e-47	1.41107731042069e-44	Oas1a
Mx2	381.974111398875	5.1026984775156	0.354876253310961	14.3788107260148	7.02920636408664e-47	1.91283875729609e-44	Mx2
Gm12250	266.81241217688	4.66688957614787	0.325284433551985	14.3471039335857	1.11079798193283e-46	2.96880596349798e-44	Gm12250
Adar	2206.89484716373	2.04799368137821	0.143012483680529	14.3203839879682	1.63218878727208e-46	4.28578413668442e-44	Adar
Ms4a4c	2594.7549526391	6.82934938591183	0.480089314096477	14.2251643296094	6.39539438106482e-46	1.65034254657581e-43	Ms4a4c
Slpi	4757.37697354442	7.14307636266786	0.506023067239535	14.1161081877846	3.02227264345851e-45	7.66683977197347e-43	Slpi
Pink1	550.270203496839	-3.10220144978861	0.220244053540077	-14.0852903854865	4.67732209115922e-45	1.16675799563967e-42	Pink1
Tcp11l2	277.103116181857	-3.92559178876222	0.27974088027663	-14.032957159784	9.79792537403462e-45	2.40402539464223e-42	Tcp11l2
Dtx2	1121.21330723419	2.97233785833796	0.212320514275784	13.9992966222622	1.57421014026466e-44	3.80019405957114e-42	Dtx2
N4bp1	2710.0235097991	2.62698263083709	0.18980781474776	13.8402237775518	1.45752143088939e-43	3.46265448509866e-41	N4bp1
Ifi209	1986.41195084048	5.09518254870107	0.369126063593027	13.8033670641005	2.43221569409036e-43	5.68796442085163e-41	Ifi209
Gsr	5892.63855324253	3.02379653656157	0.219453549043482	13.7787543183566	3.42124635960399e-43	7.87781450218353e-41	Gsr
Ifi206	432.997411603898	7.44681314414145	0.541096070741076	13.7624602114416	4.28686524755613e-43	9.72144123638978e-41	Ifi206
Gas6	1460.78726831184	-3.57492983137627	0.26018166347277	-13.7401298141459	5.83710394385264e-43	1.30393932429317e-40	Gas6
Daxx	1512.6778854429	2.55415659660451	0.186632378965638	13.6854955756352	1.23959120105053e-42	2.72837669207695e-40	Daxx
Socs1	935.556385774187	6.78304529565004	0.497732865204409	13.6278830871744	2.73396262320093e-42	5.93032153354323e-40	Socs1
Il4i1	352.825115530801	7.12269152010059	0.522961321399126	13.6199203050899	3.04900273294845e-42	6.51920341486278e-40	Il4i1
Rsad2	4676.25650083817	6.32013810277008	0.470313409326644	13.4381414125928	3.61399987306471e-41	7.61841353523374e-39	Rsad2
Lrrc25	5189.23771129973	2.41837674512421	0.180209818175885	13.4197835034929	4.63064010849072e-41	9.62594312552509e-39	Lrrc25
Irgm1	1929.25962656206	3.17123329867945	0.236953681856513	13.3833467951757	7.56621850908943e-41	1.55128208802112e-38	Irgm1
Ctsc	15402.601734713	3.25478867973425	0.243515409820569	13.3658427700017	9.5744410954772e-41	1.93649540372983e-38	Ctsc
Procr	8302.52923380976	5.2415710673912	0.393184618726092	13.3310684542385	1.52694979410849e-40	3.00725781205771e-38	Procr
Acsl5	5427.40825554551	2.06239528410732	0.154705974884915	13.3310642051254	1.52703677234173e-40	3.00725781205771e-38	Acsl5
Ifi204	2891.6305580714	3.35668259794644	0.252521635977695	13.292653458981	2.55359280091565e-40	4.96358746120838e-38	Ifi204
Ebi3	1922.20412314926	3.09076098882301	0.232938761254967	13.2685559593921	3.52304315520452e-40	6.76017780819821e-38	Ebi3
Upp1	556.9683581789	8.11479535048764	0.61192512258399	13.2610920045595	3.89186961283161e-40	7.37336867028489e-38	Upp1
Rnf150	522.047518253029	-5.33040773123683	0.402133760878944	-13.2553101723818	4.20375269243186e-40	7.86469581845345e-38	Rnf150
Oasl2	4583.97251895285	4.31775905571731	0.328306093417788	13.1516263093622	1.66553155767413e-39	3.07753220045787e-37	Oasl2
Slc7a11	22719.3985143938	6.50623795622268	0.495243953119271	13.1374404780582	2.00908126031223e-39	3.66706331988942e-37	Slc7a11
Cd274	5910.19701020413	4.98845803826817	0.380065707639108	13.1252516025597	2.3599764398051e-39	4.25563462344132e-37	Cd274
Ifit3	2365.96388051475	5.65082571782937	0.431227269980854	13.1040546625919	3.12127059201445e-39	5.56143535127146e-37	Ifit3
Cmpk2	2248.2983964082	5.54002397836649	0.422957341566111	13.0983043298246	3.36695995730551e-39	5.92862231541078e-37	Cmpk2
Ifi211	3826.24117673719	5.35439461279305	0.411508536821696	13.0116246290975	1.05083960139647e-38	1.82882747838384e-36	Ifi211
Tor3a	2541.09782665271	3.06465941171697	0.235670167699508	13.0040193106858	1.16078447782489e-38	1.99694957236841e-36	Tor3a
Pilrb1	489.901863706299	5.56655302454484	0.430282916774485	12.9369603289696	2.78429390852251e-38	4.73551442373368e-36	Pilrb1
Zbp1	1969.78933888154	6.2387589156046	0.482480595855707	12.9305903059994	3.02487432251134e-38	5.0868869646098e-36	Zbp1
Tgtp2	706.852012993494	6.20795541684728	0.482434605784183	12.8679728659938	6.81677993935263e-38	1.13363050391434e-35	Tgtp2
Agpat4	983.398578158198	2.03987165986095	0.158728779260722	12.8513031433974	8.45734139334496e-38	1.39100031466147e-35	Agpat4
Wwp1	1666.0325918587	-3.54036643501829	0.275995415411308	-12.8276276971564	1.14826497580621e-37	1.86805237966213e-35	Wwp1
Ifit3b	360.678065818142	5.06784134335449	0.395156776966273	12.8248878388515	1.18958595210676e-37	1.91446590808406e-35	Ifit3b
Stat2	2491.22090953204	3.41260060112847	0.267719257350095	12.7469373511142	3.2423476071348e-37	5.16257623787091e-35	Stat2
Ly6i	167.69762275355	6.41392954036564	0.504081981836676	12.723980962374	4.35114389201319e-37	6.85511269808015e-35	Ly6i
Gpr84	5762.79165772258	5.41542692593253	0.42636782234034	12.7013030584887	5.81532870509486e-37	9.06646090928696e-35	Gpr84
Susd3	515.316439703156	-2.82353205373169	0.222604512223274	-12.6840737662122	7.2465422035454e-37	1.11813399134499e-34	Susd3
Msr1	11537.4011820416	2.78250600161041	0.22005225091531	12.6447513717153	1.19602282817755e-36	1.82661976217688e-34	Msr1
Ifi213	398.861146682403	7.40552704511244	0.587291711941454	12.6096229429689	1.86884969861833e-36	2.81986502387898e-34	Ifi213
Parp10	1524.54521094104	3.08622125467327	0.244763669149195	12.6089842720574	1.88405493678023e-36	2.81986502387898e-34	Parp10
Ccl22	690.728871293412	6.48601068040084	0.515521374458099	12.5814583095003	2.67053982311545e-36	3.93927425440338e-34	Ccl22
Cxcr4	1677.3428338549	-4.88154891218591	0.388008279909352	-12.5810431502296	2.68461264080407e-36	3.93927425440338e-34	Cxcr4
Pgap2	1266.3054330885	2.30932228078883	0.183645183776526	12.5749133916792	2.90118068050618e-36	4.21572536360543e-34	Pgap2
AW112010	1083.05786313881	6.3372164154376	0.504050126696783	12.5725916526747	2.987667974351e-36	4.29965640116456e-34	AW112010
Spaca6	564.886592584709	3.38377156880797	0.269311313827363	12.5645355210627	3.30812065063533e-36	4.71548969314847e-34	Spaca6
Ifi44	449.593735198215	7.02378524953473	0.559695243240691	12.5493030972826	4.01023849618576e-36	5.662381091737e-34	Ifi44
Slc31a2	4426.9755763948	3.63916926611672	0.290533191522967	12.5258296549193	5.39244936048497e-36	7.54287753068958e-34	Slc31a2
Psme2	7818.64640526221	3.35644493691821	0.269133661636585	12.4712936929103	1.07073457291185e-35	1.48385966229367e-33	Psme2
Nod1	696.652669645319	3.85186624542963	0.308975226822662	12.4665860271071	1.13589101168917e-35	1.55971383228915e-33	Nod1
Sp100	2061.60428749289	2.45992461874073	0.1975257433923	12.453691232819	1.33523894671678e-35	1.81677466504637e-33	Sp100
Ifi47	1480.17357097953	4.77947790144724	0.384527673912114	12.4294770590156	1.80813296562939e-35	2.43804739608784e-33	Ifi47
Cdc42ep2	718.962152382292	4.49364524004643	0.362691831864316	12.3897062058114	2.97129940721723e-35	3.97066412748396e-33	Cdc42ep2
Irak3	3781.51110516601	3.62355174628416	0.292949153669276	12.3692173228633	3.83540430827256e-35	5.08004391875357e-33	Irak3
Igtp	1107.07070056343	3.82913797938176	0.310032479927739	12.3507639595511	4.82510410037493e-35	6.28428362658363e-33	Igtp
Tnfrsf1b	44652.1438010888	2.82850239662124	0.229015439747212	12.3507061346753	4.82857364239405e-35	6.28428362658363e-33	Tnfrsf1b
Lgals9	3311.03614282784	3.23556514900773	0.26336608998752	12.2854280486947	1.08469364905631e-34	1.39953533150222e-32	Lgals9
Tap1	3367.04715167094	3.39948616786876	0.276806792480489	12.2810792950768	1.14460996196282e-34	1.4642202821109e-32	Tap1
Trem3	249.838432128761	5.18726007607754	0.422590458612911	12.2749105436595	1.23528263915315e-34	1.56681993730552e-32	Trem3
Ifit1	3200.89367589942	6.17981345949929	0.504197642243943	12.2567281988783	1.54617545952719e-34	1.94467294981037e-32	Ifit1
Tmem154	247.360411053262	-4.36997963504647	0.356597781646685	-12.2546461586691	1.58640264122348e-34	1.97864069426598e-32	Tmem154
Mov10	674.585386089876	3.12726029590373	0.255825868311018	12.2241754383563	2.30912809549078e-34	2.85625786819922e-32	Mov10
Entpd1	672.056239691383	-3.66016143305023	0.300154502377328	-12.19425797068	3.33528264626076e-34	4.09173568578564e-32	Entpd1
Phf11a	203.070551621933	6.59284088900141	0.54271124835898	12.1479717049102	5.88064326834637e-34	7.10216242410916e-32	Phf11a
Oas3	4196.72643421243	3.39412544005916	0.279399624552398	12.1479241265861	5.88406588220442e-34	7.10216242410916e-32	Oas3
Gpr18	228.211493365973	5.24041864607337	0.432416431658662	12.1189165406416	8.38604088737645e-34	1.00411099169091e-31	Gpr18
Itgb8	719.716630982582	8.82415331060199	0.729108452851884	12.1026621980401	1.02240815560149e-33	1.21447483054662e-31	Itgb8
Cxcl3	23913.2485885651	12.1041326363055	1.00109407449399	12.0909042863165	1.17980931201849e-33	1.38213760401154e-31	Cxcl3
Hck	7330.76002291341	2.78567063678004	0.230396840183198	12.090750179408	1.18202454275056e-33	1.38213760401154e-31	Hck
Pilrb2	374.172623061598	4.76374433572713	0.39586827519528	12.0336602708999	2.36441092575639e-33	2.7432665368834e-31	Pilrb2
Nfkbia	8033.59573188464	2.84372092641591	0.23739998584413	11.9786061330392	4.5999259705838e-33	5.29593015397905e-31	Nfkbia
Ptgs1	431.678078419428	-3.70706901582894	0.309608827731911	-11.9733957296556	4.89820695480745e-33	5.59629492309948e-31	Ptgs1
Pfkl	4239.82418267564	1.94569696136429	0.163021063651369	11.9352488432126	7.75266975684854e-33	8.79047032202668e-31	Pfkl
Hdc	445.716017477311	7.16607502472681	0.600520654848928	11.9331033276941	7.9551503975698e-33	8.9522357895058e-31	Hdc
Slamf6	93.4590642181771	4.94960822632017	0.415127229795759	11.9231114488813	8.9695011815003e-33	1.0018397327128e-30	Slamf6
Stx11	597.592520945386	2.15985995826033	0.181546778682364	11.8969886105181	1.22695162607591e-32	1.36028036944283e-30	Stx11
Arl4c	1524.32366609497	-2.79323546625614	0.235514206044711	-11.8601570290238	1.90617300638426e-32	2.09777142548185e-30	Arl4c
Vasp	7847.95534430887	2.51109443910488	0.212646942973756	11.8087493005474	3.51754713100312e-32	3.84285605180465e-30	Vasp
Jak2	4001.34559561737	3.6035138251401	0.305206057518269	11.8068227558832	3.59906120195197e-32	3.90341659489965e-30	Jak2
Agtrap	4002.50369254568	2.94575189801355	0.24961815726064	11.8010321458215	3.85553099778755e-32	4.15149154272563e-30	Agtrap
Mlkl	797.684313993666	3.74023413572746	0.317395892779604	11.784128972093	4.7126681869157e-32	5.03817891096909e-30	Mlkl
Mx1	1884.29623600379	6.70021719994356	0.570533538569194	11.7437744619652	7.60164927199359e-32	8.06906983361192e-30	Mx1
Zdhhc2	190.01818033947	3.48763516738659	0.297098821358283	11.7389734211726	8.04571152866923e-32	8.48029327109806e-30	Zdhhc2
Serpinb6a	3805.25824834119	-2.30193262640879	0.196331423547185	-11.724728445498	9.52058532048345e-32	9.96465737704027e-30	Serpinb6a
Prdx5	22909.0556974757	3.23581118129188	0.276282374078437	11.7119711023376	1.10676307089317e-31	1.15034186680959e-29	Prdx5
Ivns1abp	1247.57063496031	-2.0686171982661	0.176848483206662	-11.6971158630111	1.31859225832029e-31	1.36106002277791e-29	Ivns1abp
Ccl4	2702.40026966119	3.94092899434861	0.337122730482114	11.6898940297285	1.43565632455786e-31	1.47174439792175e-29	Ccl4
Parp12	1839.70813839382	2.92089815876949	0.251355662650878	11.6205782991509	3.23936076219668e-31	3.29819813114271e-29	Parp12
Cd28	345.056247412904	-8.63324778469125	0.744060364478001	-11.6028862668259	3.98410616318004e-31	4.029061955697e-29	Cd28
Pnp2	276.276840385491	6.40349308584285	0.553010875180834	11.5793257840525	5.2456989118168e-31	5.26928695390349e-29	Pnp2
Ggct	178.518644110457	3.86866354806748	0.334381244343036	11.5696188512854	5.87430458059429e-31	5.86138111051698e-29	Ggct
Reps2	138.304707563287	-4.91533280641614	0.424923280445116	-11.5675770959577	6.0157550983196e-31	5.9627686461291e-29	Reps2
Socs3	8985.19994849327	6.05717708284994	0.52375713527414	11.5648583568786	6.20936772133463e-31	6.11418465034312e-29	Socs3
Rhbdf2	2905.59687102731	2.14240705717446	0.185401959762061	11.55547147357	6.92662911073451e-31	6.77587306538323e-29	Rhbdf2
Plpp1	728.199694316994	5.60588487845419	0.485635964244125	11.54338906341	7.97211038106234e-31	7.74795948528312e-29	Plpp1
Spint2	115.798467267876	5.19580267899653	0.450325077591751	11.5378932632014	8.4981086133074e-31	8.20588333002399e-29	Spint2
Rac2	9148.25979834426	2.43346283214625	0.211191776124128	11.5225264771483	1.01587895648089e-30	9.74657714208298e-29	Rac2
Psma6	5273.7280009333	2.17197803464117	0.188677915765121	11.5115646992041	1.15365994548846e-30	1.09979798752393e-28	Psma6
Galc	1162.6577928933	-1.99174768578028	0.173125586353221	-11.5046408086474	1.2500870473564e-30	1.18418055935337e-28	Galc
Trim30d	952.201248554126	3.63262315683468	0.31863809171988	11.4004673365549	4.1588057972097e-30	3.91477021175079e-28	Trim30d
Enc1	628.444452562552	-4.02522746817677	0.353117938800595	-11.399102186224	4.22453147629755e-30	3.95178516285909e-28	Enc1
Ikbke	3813.66817915156	2.5996056175551	0.228838229022444	11.3600145773726	6.61336020644993e-30	6.14796038571032e-28	Ikbke
Helz2	3198.11541868829	3.31875632210943	0.29288631842289	11.3312098017415	9.19261589851473e-30	8.49295568846111e-28	Helz2
Ntng2	453.650967035161	4.9408796899978	0.439706452674498	11.2367686667891	2.69051101773898e-29	2.47048333757665e-27	Ntng2
Ank	624.934445980924	-3.76827173902471	0.336442033620822	-11.2003595343608	4.06082084900227e-29	3.70599424676933e-27	Ank
Tspan13	116.036345958691	-3.73282304568189	0.333635631795416	-11.1883224989915	4.65150384977024e-29	4.21933685572795e-27	Tspan13
Trex1	1565.96292949581	2.98786478812321	0.268238645616317	11.138830429367	8.11783902322388e-29	7.31925883497541e-27	Trex1
Cd40	1802.94325011797	6.08957273134164	0.548124860363735	11.1098276536857	1.12376194619223e-28	1.00714641009935e-26	Cd40
Xaf1	817.58840161235	3.68269042740839	0.331903754461956	11.0956576353839	1.31687875011046e-28	1.17319787219662e-26	Xaf1
Dnaja1	3917.87103176007	1.48711511564076	0.134541549738003	11.0532034047227	2.11529485056119e-28	1.87335017919227e-26	Dnaja1
Herc6	1301.86698793071	3.55240680413134	0.321881300749026	11.0363876244591	2.55083199294573e-28	2.24578249637757e-26	Herc6
Zc3h12a	2143.19628913324	2.15110946877347	0.194926569612826	11.0354861989626	2.57654162468424e-28	2.25515195886836e-26	Zc3h12a
Selenop	6340.35056584587	-2.1444137819201	0.194720458978736	-11.0127810563259	3.31606745153493e-28	2.88555706669321e-26	Selenop
Engase	503.61275687315	-3.27658936619462	0.297681859394693	-11.0070172662091	3.53514223475307e-28	3.05840889176585e-26	Engase
Il18bp	281.635779078678	3.65225432869324	0.331829907207346	11.0064049362829	3.55924350263662e-28	3.06156307494036e-26	Il18bp
Pgs1	1882.51255363691	1.59013919633264	0.144533016828889	11.0019096758714	3.74123809135058e-28	3.19972060075681e-26	Pgs1
Stat1	4177.4471437761	3.4054172092572	0.309640882589861	10.9979573135628	3.90886058069141e-28	3.31926590972987e-26	Stat1
Kmt5a	3160.34179731459	2.28156811676144	0.207460977863	10.9975771842168	3.9253695865717e-28	3.31926590972987e-26	Kmt5a
Gbp3	1453.72510161038	5.42546345680829	0.493357123327421	10.997030751713	3.94922237143665e-28	3.32067478838721e-26	Gbp3
Ccdc86	1199.28228004468	2.6929008899227	0.245115663170695	10.9862456568	4.45056098798859e-28	3.72131543615784e-26	Ccdc86
Adora2b	1363.3019488947	5.16765409037127	0.472172207674383	10.9444266443038	7.06633871876271e-28	5.87566064465119e-26	Adora2b
Bcl2a1d	1073.12336435462	6.21010435490274	0.567957519191116	10.9341000780255	7.91877362035013e-28	6.54808203181107e-26	Bcl2a1d
Trim30a	2673.46151364237	2.92318154976391	0.267427170194778	10.930757512914	8.21596765773425e-28	6.75650483150047e-26	Trim30a
Ifi205	1729.88431255093	9.72263423098261	0.890429334623405	10.9190407963083	9.34777829837882e-28	7.64525670993638e-26	Ifi205
Tpst1	454.484160535261	2.7758443877569	0.254513902933866	10.9064548370789	1.07361958512997e-27	8.72625522341817e-26	Tpst1
Sdc1	3712.98064304144	2.74705699023618	0.251884162128153	10.9060330233806	1.07861108861653e-27	8.72625522341817e-26	Sdc1
Micall2	808.087331268542	2.19460699616099	0.201682115455068	10.8815151567067	1.41196237663726e-27	1.1361742414586e-25	Micall2
Cebpa	1866.41077819553	-2.91463214954518	0.268026797990711	-10.8744057362734	1.52647238519839e-27	1.22174931493392e-25	Cebpa
St7	647.014476516996	3.54730770795785	0.326300618369092	10.8712871145875	1.57956565110035e-27	1.25751910106484e-25	St7
H2-T22	3079.8578149719	3.40511810819027	0.313746393329276	10.8530908421204	1.92793443061848e-27	1.52674045624692e-25	H2-T22
Rasgrp3	185.624386510942	-7.58786319882244	0.699925414865688	-10.8409596760799	2.20149436728959e-27	1.73419822080122e-25	Rasgrp3
Rnf144b	156.139608201151	-3.69889447256258	0.341560452716699	-10.829399138988	2.49789000801174e-27	1.95737799737758e-25	Rnf144b
Nr1h3	989.229684106717	2.58820061352954	0.239073014290113	10.8259839414113	2.59279211899238e-27	2.02116248150828e-25	Nr1h3
Slc25a22	1065.38823892253	2.7156189451567	0.250964981997608	10.8207086245307	2.7464559342188e-27	2.12985523147424e-25	Slc25a22
Tbc1d13	3648.87532814967	1.75173917752856	0.161978716975347	10.8146255893308	2.9348862005143e-27	2.25805921244946e-25	Tbc1d13
Tmem268	924.068962104883	2.44938064421566	0.2264924056471	10.8144051771522	2.94194926456634e-27	2.25805921244946e-25	Tmem268
Tent4a	639.235951420838	2.2958406190393	0.212408859144103	10.808591639211	3.13445188364929e-27	2.39353782360096e-25	Tent4a
Bcl3	979.409222347489	2.07348389112135	0.192017378963524	10.7984178427685	3.50185632220143e-27	2.66052200885222e-25	Bcl3
Pnpla7	1293.50805838707	-2.22455010936372	0.206451387272206	-10.7751763684235	4.50917116510637e-27	3.40852347616905e-25	Pnpla7
Rcbtb2	1300.41551377836	-3.65882143865102	0.33981322762266	-10.7671542519054	4.91972857540212e-27	3.70017977829364e-25	Rcbtb2
Parp9	1661.45186603959	2.55143936455795	0.237041933092433	10.7636624932646	5.10981167237489e-27	3.82392756502175e-25	Parp9
Rtp4	1973.76504289143	3.95594296532664	0.368423945984324	10.7374751517779	6.78752814931189e-27	5.03894673718276e-25	Rtp4
Rab20	1149.4087495955	2.57941171156726	0.240229180930217	10.7372955341198	6.80074324120342e-27	5.03894673718276e-25	Rab20
M6pr	11187.1294479823	1.54629458124391	0.144019733400551	10.7366854856155	6.84581737337938e-27	5.04735707523987e-25	M6pr
Lpin1	98.552883613727	-3.70077699046212	0.346473188455973	-10.6812795730437	1.2454301609874e-26	9.13742804877375e-25	Lpin1
Rora	131.875779904633	-2.70883102540664	0.254552601793414	-10.6415373731086	1.90952324807295e-26	1.39413826604428e-24	Rora
Sesn1	922.208325293817	-2.61306747316869	0.246236668043268	-10.6120160491675	2.6203318811253e-26	1.90381103227196e-24	Sesn1
Fbxw17	549.679095633254	1.96150232958232	0.184865410758142	10.6104344860301	2.66506864142677e-26	1.92696050030118e-24	Fbxw17
Ifi35	1450.53723788559	2.97343832808479	0.281721127968848	10.5545450194761	4.83978589639965e-26	3.4825517072795e-24	Ifi35
Surf4	9555.67325581512	1.35099676584087	0.128505509506979	10.5131427518094	7.51467721471991e-26	5.38144372596713e-24	Surf4
AA467197	674.114519803662	5.4639927151326	0.519835922768879	10.5109948655124	7.68782249913179e-26	5.47922092116692e-24	AA467197
Traf2	961.884120845535	1.99166917549133	0.19057170264046	10.4510226224346	1.4495372545035e-25	1.02820967242435e-23	Traf2
Gm16867	906.378355814218	3.55886866016012	0.340589981862895	10.4491290104732	1.47877018848316e-25	1.04399780240695e-23	Gm16867
Cd300e	502.756358143476	5.50787814372734	0.528076542499839	10.4300753781901	1.80744854645664e-25	1.27005081665806e-23	Cd300e
Pnp	9319.97417062708	3.11183003684448	0.298414962604879	10.4278619600075	1.85004207073059e-25	1.29390559217873e-23	Pnp
Tgfbi	16328.3977220153	2.30449672370947	0.221332675111329	10.411913751778	2.18778693109163e-25	1.52300497663481e-23	Tgfbi
Arl11	841.463433773635	-1.99172006690735	0.191336096336682	-10.409536438972	2.24311240933003e-25	1.5542899736316e-23	Arl11
Gnpda1	1150.74503258402	-2.09890529069817	0.201691041929893	-10.4065370014189	2.31489821822469e-25	1.59663970655156e-23	Gnpda1
Acsl1	11547.715051077	4.54975980822369	0.437293334551483	10.4043657854749	2.36827815961356e-25	1.62596418417139e-23	Acsl1
Adgb	437.540279276648	3.02033897429812	0.290590145436194	10.3938107390545	2.64566664811829e-25	1.80811382294002e-23	Adgb
Wfdc17	3463.2901782665	3.17993376437868	0.306012608329994	10.3915122377884	2.71021473042656e-25	1.84380835774065e-23	Wfdc17
Eif2ak2	1118.33734154968	2.30067486688187	0.221434161719869	10.3898822521901	2.75693248959879e-25	1.86710446026358e-23	Eif2ak2
Hpgd	493.313647487129	-11.0046305631557	1.05931457446087	-10.3884444040208	2.79880525075721e-25	1.88692424270645e-23	Hpgd
Il15ra	283.979395129942	3.5782481290031	0.344777084678149	10.3784395425914	3.10813842831199e-25	2.08607658549532e-23	Il15ra
Oaf	193.859476251327	3.55310571364952	0.342459157135163	10.3752685236189	3.21307791155868e-25	2.14688112063834e-23	Oaf
Xkr8	464.302708696272	3.28772254867106	0.317710302737332	10.3481773185971	4.26528438307497e-25	2.83726717162147e-23	Xkr8
Slamf8	259.445157942173	5.76723724666862	0.558321629817207	10.3295966673489	5.17778376357892e-25	3.42902166325158e-23	Slamf8
Bst2	7920.47976428204	3.72924473807338	0.362354807261136	10.2916938407991	7.68130684956229e-25	5.06458676728629e-23	Bst2
AW011738	62.5293745800083	5.54359891885572	0.539128510963919	10.2825185574849	8.44903825337279e-25	5.54634892711538e-23	AW011738
Zdhhc14	430.38232558644	-2.71367350047607	0.264242784162484	-10.2696219655611	9.65823770126135e-25	6.31243858841828e-23	Zdhhc14
Hcls1	21122.1703847972	2.53959128478019	0.247979808617652	10.241121238608	1.29724172131435e-24	8.44165949691819e-23	Hcls1
Nlrc5	922.857663868016	2.71594215637618	0.265860897436327	10.2156510512293	1.68742524122066e-24	1.09332006862986e-22	Nlrc5
Arhgap22	596.353761905975	-2.99807602207333	0.293621148989654	-10.2106950823865	1.77588053187343e-24	1.14567258278231e-22	Arhgap22
Pparg	202.849395752786	-4.90768993777653	0.481929736492712	-10.1834138177335	2.35163581172796e-24	1.51059799116448e-22	Pparg
Arg1	271.492722409066	6.2453081428302	0.613544412293541	10.1790644942623	2.45914074367671e-24	1.57290425259014e-22	Arg1
Or2v1	95.9806866099111	7.30868523723427	0.72047060360259	10.1443212265545	3.51211434386867e-24	2.23684320785882e-22	Or2v1
Oas2	1891.39897029349	3.07448626449297	0.303323822714385	10.1359868043994	3.82491872702783e-24	2.42574400794176e-22	Oas2
Psmd10	1485.93720254302	1.7599268365887	0.173684226599165	10.132911151744	3.94719463679038e-24	2.49272835986674e-22	Psmd10
Tapbp	13113.4183708548	2.40580244271121	0.237700290768178	10.1211590231394	4.45113089372191e-24	2.79916286077041e-22	Tapbp
Gch1	1330.77659941146	3.26958990287884	0.32324525521458	10.1148890823112	4.74554240204963e-24	2.97182146993627e-22	Gch1
Tle1	277.63110530168	-2.53929312745405	0.251055616133528	-10.114464542006	4.76616030559332e-24	2.97229672057563e-22	Tle1
Pdpn	2282.35245746443	4.02227872811207	0.397942864748652	10.107678977113	5.10800501580937e-24	3.17226187019165e-22	Pdpn
Dram1	2886.24729155514	2.06755652612463	0.204934685672146	10.0888559657114	6.18865529173021e-24	3.82750428724488e-22	Dram1
Slc9a9	297.41127475426	-3.87244103995688	0.384703358459581	-10.0660442774994	7.80545291505204e-24	4.80758081397465e-22	Slc9a9
Gm21188	968.342824540005	3.17524075841275	0.315628747107202	10.0600493063906	8.29567896963862e-24	5.08858307945005e-22	Gm21188
Rigi	2387.84870185893	3.70598843666104	0.368634411193985	10.0532894491796	8.8851018034723e-24	5.4278905588804e-22	Rigi
Rell1	473.355241902615	-2.97205953302046	0.2957728975129	-10.0484512205546	9.33225437287817e-24	5.67788013003527e-22	Rell1
Ppp1r12b	2220.92557641346	2.6725195194717	0.266585453316093	10.0250013128168	1.18358029807134e-23	7.16747861833124e-22	Ppp1r12b
Fcgr2b	14864.5436905489	4.1907621262831	0.418045171658786	10.0246633866248	1.18763593061144e-23	7.16747861833124e-22	Fcgr2b
Atosa	118.370659087855	-4.94101630078081	0.493311191686977	-10.0160231189647	1.29613798324539e-23	7.79088240772439e-22	Atosa
Morrbid	177.402523052401	3.62786306042016	0.362231300479814	10.0153218554406	1.30536327300002e-23	7.81494884279653e-22	Morrbid
Rasgrp1	747.38890924419	11.4396392332279	1.14367030498341	10.0025673337683	1.48496429571686e-23	8.85476518485827e-22	Rasgrp1
Oas1g	1110.63373319378	4.45339333006046	0.446223821079394	9.98017837615195	1.86131864235237e-23	1.10549032222571e-21	Oas1g
Gapdh	42166.5045393657	1.47865092529457	0.148394821790734	9.96430271252839	2.18400989710644e-23	1.28808438688584e-21	Gapdh
Xylt1	568.281131094161	-3.68380883402029	0.369703914145583	-9.96421377505261	2.18596535223494e-23	1.28808438688584e-21	Xylt1
Ptgs2	16187.3680781546	5.89882798016787	0.593528130752516	9.93858197199336	2.82824375845932e-23	1.66001271893571e-21	Ptgs2
Syngr1	762.629868574058	-3.0317817506374	0.306234193890584	-9.90020647962206	4.15416480512567e-23	2.42872596243422e-21	Syngr1
F10	2175.21995859104	4.89650659386731	0.495066614624262	9.89060148518313	4.57272116118278e-23	2.66303181398532e-21	F10
Slfn4	1321.0464662428	9.59847243845404	0.970619260845876	9.8890191300028	4.64557216293711e-23	2.69493200686145e-21	Slfn4
Antxr1	438.004608167844	4.43557811922037	0.448553200717575	9.88863330397495	4.66350898494766e-23	2.69493200686145e-21	Antxr1
Plxnc1	1100.67803549007	-2.97030884871929	0.30065309127763	-9.87952206344169	5.10759277950853e-23	2.9402054281117e-21	Plxnc1
U90926	669.667898923815	12.1459546926984	1.2315009471673	9.86272460499249	6.03880662573758e-23	3.46294324779365e-21	U90926
Dgat2	419.06265049577	5.10707177571037	0.518239266381717	9.85466001325473	6.54377838900109e-23	3.73819584535035e-21	Dgat2
Irgm2	982.303085259477	3.00966291879451	0.306016069138479	9.8349832649885	7.95808376252286e-23	4.51667600998759e-21	Irgm2
Ms4a6d	12637.6229246655	3.29616852482956	0.335151132557951	9.83487210582414	7.96687690677306e-23	4.51667600998759e-21	Ms4a6d
Mefv	583.46889233898	4.77095278725698	0.485471880198701	9.82745444556799	8.57590418941231e-23	4.84360596237487e-21	Mefv
Lacc1	2251.29562934374	2.35683696144195	0.24003883304939	9.81856531920822	9.36670597962546e-23	5.27035670665618e-21	Lacc1
Uba7	2624.33515737266	2.59060891780178	0.263983347747167	9.81353157276787	9.84610219925097e-23	5.51934874967001e-21	Uba7
Il1a	14325.693551984	13.6298822846227	1.39032964968719	9.80334576601258	1.08916936744077e-22	6.08268579197237e-21	Il1a
2310043P16Rik	150.512430260898	2.74760422261486	0.280994676635008	9.77813621068631	1.39760394876821e-22	7.77618524208689e-21	2310043P16Rik
Rims3	143.617022853911	3.11877880352652	0.319023293667102	9.77602220727163	1.42709370274737e-22	7.88561316290853e-21	Rims3
Dnmt3l	216.973133824032	4.51312848273272	0.461655241587747	9.77597149598247	1.4278086237377e-22	7.88561316290853e-21	Dnmt3l
Psme2b	564.368225470257	2.65238630758999	0.271652770451662	9.76388462072379	1.60872385914572e-22	8.85212132346836e-21	Psme2b
Slc15a3	17962.4142321752	3.34071387816919	0.342280522869597	9.76016353534069	1.66885894373267e-22	9.14938161569484e-21	Slc15a3
Clmp	1426.03359416169	4.21897180756616	0.433661688357149	9.72871692574224	2.27443625612831e-22	1.24239005275447e-20	Clmp
Tnip1	6409.70125753425	3.05284883535766	0.314267974893531	9.71415823197358	2.62408196203005e-22	1.42816853548014e-20	Tnip1
C3	11522.1202970178	4.68938973984284	0.482816533846112	9.71257074087169	2.66528535139086e-22	1.44533789327054e-20	C3
Gbp7	1211.13618402192	4.77056270930818	0.491812608248765	9.69996016632249	3.01616364663334e-22	1.62970835015023e-20	Gbp7
Ndst1	686.411190101368	-2.44135256835901	0.251736735160708	-9.69803857510288	3.07350110988469e-22	1.6547155076131e-20	Ndst1
Src	1540.44193638328	4.89524170482186	0.505252530011932	9.68870300304336	3.36778110411786e-22	1.80665160520903e-20	Src
Gpr155	142.222806370732	-3.13615322899917	0.32447814218544	-9.66522184784592	4.23700903387492e-22	2.26483265035736e-20	Gpr155
Lmo4	4253.19019157845	2.8494179427351	0.295280014564069	9.64988418515826	4.92112757017372e-22	2.62115716522385e-20	Lmo4
Gm34643	152.539445103447	5.46977991832078	0.567179300669078	9.64382852453944	5.22038257363198e-22	2.77069028296276e-20	Gm34643
Cadm1	1185.25972279601	-3.07512870602876	0.319001206338123	-9.63986544542812	5.42590507251866e-22	2.86959438941296e-20	Cadm1
Foxp4	1730.95878414155	3.86507828857376	0.401080006194173	9.63667654553335	5.59707584643235e-22	2.94969838709693e-20	Foxp4
Crebrf	449.942615968664	-2.50593544646186	0.260469951329244	-9.62082356783745	6.53061639006557e-22	3.42036019254932e-20	Crebrf
Hmga2	316.061346264886	-4.13709391470081	0.430018222675633	-9.62074092804541	6.5358656716049e-22	3.42036019254932e-20	Hmga2
Pirb	14373.624889718	1.80115699092955	0.187367264487568	9.61297586243547	7.04819248563749e-22	3.67562010217897e-20	Pirb
Plekhm1	1797.27460860176	-1.56016890582974	0.162371621596428	-9.60863043979148	7.35203423324867e-22	3.82076029059142e-20	Plekhm1
Acvr1b	1977.53253480233	1.72496893708729	0.179819919648907	9.59275780155632	8.57614573383756e-22	4.44149388229574e-20	Acvr1b
Rgs10	1063.71157245195	-2.17279578530082	0.226730659785723	-9.58315821668878	9.41218891711075e-22	4.85766315594471e-20	Rgs10
Gyg	860.982272281093	-1.5362330090188	0.160537392033706	-9.56931584322897	1.07615430652477e-21	5.5349833353114e-20	Gyg
Deptor	248.190105552776	-2.82817856272479	0.295808761418288	-9.56083433487491	1.16811161136235e-21	5.98737208467816e-20	Deptor
Nod2	474.107424205869	3.63908997181389	0.381003057903893	9.5513405898486	1.28028705808819e-21	6.53995098921706e-20	Nod2
Ogfr	1804.36937866114	1.89315625184144	0.198465369201488	9.53897528550411	1.44250554241007e-21	7.34353076641209e-20	Ogfr
Slc26a11	351.936647588831	-3.82416198559907	0.401602873263927	-9.52224757387604	1.69473326396909e-21	8.59832974977133e-20	Slc26a11
Zfp811	280.232902401953	5.57113747297059	0.586595690865103	9.49740606644136	2.15183545754808e-21	1.08805815179466e-19	Zfp811
Pgk1	20352.7787519405	2.01390030367376	0.212368960918408	9.48302565009727	2.47014734622828e-21	1.24425766370651e-19	Pgk1
Cst7	89.7576829371952	6.38398814135381	0.673223249632041	9.48272084311269	2.47737545122296e-21	1.24425766370651e-19	Cst7
Cflar	5307.71048063201	2.50177359552088	0.263856414633658	9.48157200951272	2.50480709505522e-21	1.25382768534085e-19	Cflar
Enpp4	159.596011126352	3.92260431889353	0.413850363684233	9.47831550508546	2.5842090036844e-21	1.28926187193815e-19	Enpp4
Abtb2	260.431186229711	4.38666501084559	0.463776223267755	9.45858108019696	3.12150101883216e-21	1.55214304813491e-19	Abtb2
Cd14	33343.0982233947	2.45487450220401	0.259565253531596	9.45763914392797	3.14974153704192e-21	1.56099939022869e-19	Cd14
Cybb	45374.0304243227	2.33487971013481	0.24696812684091	9.45417426937392	3.2558148442411e-21	1.60824358989296e-19	Cybb
Eeig2	3892.14596658823	2.10033034581848	0.222622218847053	9.43450459121274	3.92846244863521e-21	1.93412162726063e-19	Eeig2
Gas7	8228.34936947906	2.39949359526032	0.254690961456479	9.42119650237505	4.45976578347476e-21	2.18850211413989e-19	Gas7
Camk1	1208.72693322481	-2.1323738064094	0.226622794507907	-9.40935271334765	4.99201586284441e-21	2.44168305291478e-19	Camk1
Zfyve28	193.966213518354	-3.97032164249053	0.422431866672418	-9.39872664854943	5.52273645520567e-21	2.69246894218447e-19	Zfyve28
Rgl1	1065.64909001158	4.4167103735108	0.472326793266557	9.35096301220887	8.68532818646793e-21	4.22056191450862e-19	Rgl1
Batf2	258.796246296933	4.18925263563341	0.448057575371272	9.34980874313325	8.7806357979675e-21	4.25306718408348e-19	Batf2
Birc3	2646.8212666087	2.20671874342485	0.236298899616662	9.33867549533542	9.75467044233122e-21	4.7096178229152e-19	Birc3
Car13	963.840281269928	3.11439416421267	0.333639158187436	9.33461821787426	1.01355867230381e-20	4.87779184835082e-19	Car13
Tnfsf10	172.379725250247	5.47929305652501	0.587856254500019	9.32080421800604	1.1546177128782e-20	5.53883439379742e-19	Tnfsf10
Tmem37	357.97338035296	-4.47004443884074	0.480432393123601	-9.30421117064587	1.34990616594573e-20	6.45496664080183e-19	Tmem37
Dusp2	241.035723844757	3.74327735263705	0.402633078582698	9.29699409152795	1.44472250295571e-20	6.88635722985289e-19	Dusp2
Tnfsf15	287.227329782911	4.30371444796752	0.463076289414369	9.29374823619285	1.48948471765991e-20	7.0771802441955e-19	Tnfsf15
Osbpl3	3344.59558393362	2.61952729666487	0.281926540996616	9.29152426516775	1.52094350030253e-20	7.20378524336328e-19	Osbpl3
Psmd3	2359.60670341883	1.50222682269023	0.161971497144177	9.27463689091568	1.78225054876449e-20	8.40438767346437e-19	Psmd3
Usb1	1028.95731577873	2.13369781344694	0.230062340456555	9.27443322193736	1.78565863577315e-20	8.40438767346437e-19	Usb1
Mfsd7a	1185.66457323932	3.14878636858431	0.339835107541882	9.26563000321044	1.93929047927011e-20	9.09885912327137e-19	Mfsd7a
Tnfaip3	6693.72469679972	3.59321422681751	0.388460109387468	9.24989243421511	2.24718703595112e-20	1.05105151147126e-18	Tnfaip3
Aph1c	588.715496891304	-2.9094617640531	0.314683439831336	-9.24567802364341	2.33753938151724e-20	1.08990504433547e-18	Aph1c
Bmf	382.682871619346	-2.25010976146992	0.243672480419506	-9.23415626416299	2.60329579014685e-20	1.21004745624621e-18	Bmf
Fgr	752.749319576034	2.44340674868587	0.264686670720777	9.23131770116021	2.67322760078352e-20	1.23870580498226e-18	Fgr
Fas	498.367864253113	3.32028299907041	0.360180382173646	9.21838934989434	3.01596258311131e-20	1.39320715992059e-18	Fas
Lgals3bp	9761.55552792594	2.67885679871046	0.290985025199192	9.20616721385117	3.37977762559397e-20	1.55646559145431e-18	Lgals3bp
Havcr2	304.855451825304	-2.97639989785366	0.32333180663592	-9.20540397439207	3.4038842067316e-20	1.56275873994331e-18	Havcr2
Arhgdib	11306.3213030977	1.58687045398561	0.172438461247417	9.20253197869094	3.49612783178781e-20	1.60020016080636e-18	Arhgdib
Malt1	5795.70502977443	3.91037219644212	0.425122365216131	9.19822741966091	3.63902946046302e-20	1.66052908337652e-18	Malt1
Sgsh	567.090786975313	-3.03088792320601	0.329980324866471	-9.1850564861177	4.11311386545508e-20	1.87115426213575e-18	Sgsh
Gm19026	222.516303488812	7.6185808605422	0.830712816842626	9.17113677082641	4.68056789992402e-20	2.1228502957019e-18	Gm19026
Man2a2	570.673278694287	-2.82724226384586	0.308382824389905	-9.16796280544866	4.82042279699997e-20	2.17967577047428e-18	Man2a2
Tns1	245.323638290985	-3.89896729440608	0.425453355601768	-9.16426499655013	4.9885761261932e-20	2.2489162313474e-18	Tns1
Vmp1	2401.62107854257	1.32003411052294	0.144204723103614	9.1538895683359	5.491970684255e-20	2.46841817511245e-18	Vmp1
Gm36161	630.809159259512	3.4073299431378	0.372690560001434	9.14251743624707	6.10151288924934e-20	2.73417195848488e-18	Gm36161
Znfx1	5511.34388654427	2.54107563282845	0.277998145576791	9.14062080362523	6.20948359044226e-20	2.77424898203431e-18	Znfx1
Sdc4	5274.8599609875	2.34141005020425	0.256330159692456	9.13435255926759	6.57993060995589e-20	2.93100659045267e-18	Sdc4
Tnfsf9	346.51592838459	2.22004862299269	0.243145321299494	9.13054222523225	6.81570597943793e-20	3.02702289003702e-18	Tnfsf9
Stard3	1526.72136915154	1.65720714749565	0.181610513541604	9.12506173336717	7.16953856897221e-20	3.17474804029015e-18	Stard3
Tgfbr1	2232.15235558738	-2.18711068419221	0.239852057493385	-9.1185821253692	7.61135596904687e-20	3.36044733890043e-18	Tgfbr1
Cd69	377.656021373174	5.28453069819735	0.579710850362828	9.11580436158799	7.8089030220247e-20	3.43752504501893e-18	Cd69
Psmb10	2379.09643319293	2.60200034507772	0.285529867856247	9.11288323219383	8.02211323260168e-20	3.52102547660849e-18	Psmb10
Atp2b1	4949.60196630343	-1.5233096697358	0.16746444721798	-9.09631683047916	9.34471032808421e-20	4.08954033568527e-18	Atp2b1
Ctdsp2	1465.24059407516	-1.7785178242446	0.195594895430129	-9.09286420963846	9.64636905502602e-20	4.20924797803424e-18	Ctdsp2
Ptprj	7503.49524484925	1.38646860383499	0.152519825521322	9.09041561709082	9.86611808858976e-20	4.29262178581171e-18	Ptprj
Ccl12	40.6392952152652	5.79387538096536	0.637631617472844	9.08655597087312	1.02225879401833e-19	4.43426882908865e-18	Ccl12
Fabp5	1925.69860216882	-2.61205117534928	0.287472807039187	-9.08625480876603	1.02509321498274e-19	4.43426882908865e-18	Fabp5
Slfn5	5120.95998371544	2.94261555383532	0.323903267325334	9.08485912517735	1.03833058187956e-19	4.47858611498309e-18	Slfn5
Rrbp1	10043.2529815473	1.36384218942341	0.150225394908868	9.07863940215143	1.09940525561738e-19	4.72732207818175e-18	Rrbp1
Itgb5	3645.55526620233	-2.39265370768788	0.263555963080571	-9.07835163250101	1.10231536399107e-19	4.72732207818175e-18	Itgb5
Psmb8	3564.96970065002	2.67447525729376	0.294908014215689	9.0688456344822	1.20284559665101e-19	5.14371144145019e-18	Psmb8
Il27	139.726798681332	5.47898296241764	0.605486771501807	9.04888962120172	1.44429484682904e-19	6.15862135968382e-18	Il27
Sdc3	7737.42084677732	2.044272870113	0.225984374755971	9.04608060765484	1.48192071964559e-19	6.30111005992487e-18	Sdc3
Slc16a3	7622.18220292821	2.55910337333993	0.283616330917577	9.02311712820107	1.82811943771017e-19	7.75112283971902e-18	Slc16a3
Alas1	7174.57307672994	3.34334525877195	0.371056296586108	9.01034503263332	2.05409214391018e-19	8.68463195421009e-18	Alas1
Bak1	1941.85480357437	1.23392501198938	0.137035864374722	9.00439470805424	2.16858740185618e-19	9.14288666016377e-18	Bak1
Mmp25	82.8336990628948	4.98140171443771	0.553979888454031	8.99202627795588	2.42713668030284e-19	1.02042007567676e-17	Mmp25
Slc13a3	517.047259520418	5.1957859058642	0.579198620972189	8.97064619584735	2.94779898614979e-19	1.23584614637826e-17	Slc13a3
Trem1	477.580815122409	4.31781228207208	0.481423713345428	8.96884005166149	2.99653336196815e-19	1.25276857063065e-17	Trem1
C1ra	254.506411428676	2.80126959371098	0.312368854623141	8.96782618449775	3.02423803920421e-19	1.26082926832227e-17	C1ra
Apol9b	103.526864217977	6.64133476626734	0.741208547247654	8.96014325648126	3.24256860362109e-19	1.34809789695547e-17	Apol9b
Dusp22	257.058956754023	-2.81424164817145	0.315025373162429	-8.93338088903846	4.13184138239649e-19	1.71305456981519e-17	Dusp22
Daglb	648.897501152826	-2.71300995635581	0.303772832624803	-8.93104868171905	4.21989341768095e-19	1.74472775642074e-17	Daglb
Mitd1	264.508512038379	2.08954284124014	0.234476042800827	8.91154088187625	5.03281553990395e-19	2.07510055608106e-17	Mitd1
Ncapg2	598.064566453513	-3.66920431727153	0.411873707711826	-8.90856650611634	5.16966207051065e-19	2.12566846728937e-17	Ncapg2
Glul	2449.73263725886	-1.51862584319583	0.17111773220237	-8.8747426911891	7.00952788105491e-19	2.87429051495202e-17	Glul
Slc31a1	5615.75910316964	2.49728923004022	0.281778668288753	8.86259149852009	7.81756048288484e-19	3.19686961058299e-17	Slc31a1
Radx	162.85676760369	2.73304425481338	0.308543011456923	8.8579036093156	8.15331673002229e-19	3.325086961805e-17	Radx
Hdac1	1574.9512457387	1.19810303840186	0.135268679694471	8.85720952631455	8.20422416918692e-19	3.33675606359295e-17	Hdac1
Clec4a1	3011.30201367833	2.25777426252604	0.255040019051986	8.85262740693972	8.54826634175325e-19	3.46726022593552e-17	Clec4a1
Cxcl9	98.9176843644723	6.95285495761464	0.785652317332424	8.84978610032249	8.76871943777661e-19	3.54706550878926e-17	Cxcl9
Ube2l6	1880.37368058473	3.11093666285238	0.352159174341285	8.8338935615447	1.01093849576127e-18	4.07836023343908e-17	Ube2l6
Naaa	878.349744325836	1.87034159970774	0.211836993102465	8.82915477752773	1.05469688509096e-18	4.24345383848291e-17	Naaa
Lcp2	3349.57814898073	2.6489006631952	0.300086999846042	8.82710902023148	1.07416086089279e-18	4.31017844637599e-17	Lcp2
Rnf114	2437.97473736617	1.82483422376285	0.207009827913192	8.81520574244465	1.19465471971845e-18	4.78085486364333e-17	Rnf114
Zdhhc6	1413.75543946433	1.37823582827303	0.156417777021725	8.81124802126295	1.23760206023781e-18	4.93951734282115e-17	Zdhhc6
Casp4	739.438391814667	2.48215114432845	0.282089936749439	8.7991481473271	1.37858593504976e-18	5.48757864092814e-17	Casp4
Nme6	264.383072435426	1.70010234842366	0.193381171507544	8.79145748870041	1.47632087181499e-18	5.86103302081034e-17	Nme6
Klra2	223.911328763144	4.17085975798291	0.474871131486958	8.78314026991437	1.58972719097266e-18	6.29456266330365e-17	Klra2
Ccdc88b	3603.73653720287	1.98501670763081	0.226122227783622	8.77851207768166	1.65651499174805e-18	6.5417044542198e-17	Ccdc88b
Klf7	1320.46156819426	2.35111948833524	0.268213402158501	8.76585386641434	1.85366332478468e-18	7.30099446896113e-17	Klf7
C77080	511.079845058128	-3.70582025600994	0.423066627100438	-8.75942468307755	1.96249417345505e-18	7.70935703257262e-17	C77080
Hcar2	719.077062311112	4.52787685384862	0.517564077098178	8.74843725483235	2.16327597511789e-18	8.47585118313861e-17	Hcar2
Ak4	393.687624919005	3.94438537694301	0.45088902805906	8.74801809643138	2.17132451550502e-18	8.4851733742986e-17	Ak4
Gm15513	95.3580846059821	-4.48668813159557	0.512910926678375	-8.74749961099772	2.18132121852744e-18	8.5020402806511e-17	Gm15513
Mical1	316.720611495327	-3.04694315350904	0.349131642911921	-8.72720423762256	2.6104541074504e-18	1.01482250977169e-16	Mical1
Iigp1	148.364090181914	5.74585130492735	0.659364896481097	8.71422081398607	2.92765247944279e-18	1.13518587201607e-16	Iigp1
Nceh1	2452.91261096149	-2.37150884030911	0.272709580191312	-8.696096553137	3.43496193055407e-18	1.32845155593289e-16	Nceh1
Gbp5	2410.42425383221	7.52913216861569	0.867976049486596	8.67435475099704	4.15901910376674e-18	1.60433090015662e-16	Gbp5
Nptx1	203.82398111984	-7.91569290058443	0.913471408640021	-8.6655070161083	4.49508018911214e-18	1.72659912039324e-16	Nptx1
Ier5l	73.6666964949781	-3.73845692959562	0.431433122188317	-8.66520611730829	4.50696851740734e-18	1.72659912039324e-16	Ier5l
Smagp	142.737031259748	-3.636349472022	0.419653940281478	-8.66511456935913	4.51059167551116e-18	1.72659912039324e-16	Smagp
Rab11fip1	2773.96741703382	3.41244902287457	0.394700056042476	8.64567656029755	5.34874234962282e-18	2.04220986598992e-16	Rab11fip1
Gja1	898.937502800236	3.53095958471448	0.410579765038211	8.59993571379697	7.9760764320261e-18	3.03760651292964e-16	Gja1
Slc2a1	4277.6122582703	2.12914307855844	0.248006675833774	8.58502325149303	9.08180584035154e-18	3.44993370590207e-16	Slc2a1
Tapt1	768.55223207045	1.28819737182417	0.150065219568723	8.58425007157797	9.14308901430345e-18	3.46442058929316e-16	Tapt1
Ift57	870.452676280767	1.85502271363917	0.216309912131494	8.57576379815413	9.84313685539747e-18	3.72025831602864e-16	Ift57
Add3	195.345959786164	-2.45325525011789	0.286390971825368	-8.56610539948794	1.07043911991778e-17	4.03558244529203e-16	Add3
Mvp	7733.09872741003	1.79230783172137	0.20948208528371	8.55590027803085	1.1695236968126e-17	4.39805557040054e-16	Mvp
Gask1b	101.492855827605	-4.91932337285825	0.576421946611171	-8.53424024150942	1.4107941899267e-17	5.29206933349195e-16	Gask1b
Mapkapk2	9767.91754123576	1.82446247606947	0.213853328598559	8.531372824663	1.44621139546723e-17	5.41136148898952e-16	Mapkapk2
Ifit1bl1	288.22554137467	5.37268123450215	0.630796007723087	8.51730380142276	1.63310692705424e-17	6.09543924618972e-16	Ifit1bl1
Tnf	12929.8348266698	4.1770097947658	0.490870529497896	8.50939207745554	1.74847651460297e-17	6.50981293384641e-16	Tnf
Ddx60	386.622526010169	3.81402023173547	0.448507543368153	8.50380397862063	1.83477242424541e-17	6.81415356667023e-16	Ddx60
Oxct1	1248.39461513194	-1.35316828912736	0.159164336329408	-8.50170534639641	1.86825535225483e-17	6.92133115277179e-16	Oxct1
Tnfsfm13	182.765201095487	-2.52004985553128	0.296656794017162	-8.49483277091404	1.98218097626988e-17	7.32525991897067e-16	Tnfsfm13
Orai2	3148.86077594294	2.82950229469454	0.333268685135699	8.49015350344852	2.0636433990748e-17	7.60752481624445e-16	Orai2
Lrp10	4192.69985597153	1.49516771223766	0.17616426296186	8.48734974449028	2.11402809306577e-17	7.77411755993006e-16	Lrp10
Csf3	1765.37273590347	10.7235630613922	1.26354655587595	8.48687609611514	2.12265877027952e-17	7.78672397420922e-16	Csf3
Mir155hg	229.64775185382	10.9469624627494	1.29013425992806	8.48513430172751	2.15469725814777e-17	7.8849275947916e-16	Mir155hg
Nos2	764.670877800704	13.1851910257106	1.55658802396185	8.47057206064805	2.44190794326747e-17	8.91415516753274e-16	Nos2
Ramp1	60.7873851807523	-4.84932811824426	0.572515432173397	-8.47021380687526	2.44943018126146e-17	8.91985925132365e-16	Ramp1
Cd302	1994.41360633814	1.85542133027763	0.219060098782087	8.46991917100945	2.45563376583698e-17	8.92074528477719e-16	Cd302
Slc25a37	4486.78304590913	2.24737986920686	0.265388908156374	8.46825093339112	2.49105212724845e-17	9.02750052990982e-16	Slc25a37
Treml4	494.444233546151	4.97407474100068	0.587702014718162	8.46359994764701	2.59248034441298e-17	9.37238002773647e-16	Treml4
Sat1	3781.76494793671	-2.30355702812	0.273053280262126	-8.43629135642916	3.27565625851406e-17	1.18136740292e-15	Sat1
Psma5	2230.74938799125	1.54463359195345	0.183104850325839	8.435787414723	3.28980295358972e-17	1.18361732707638e-15	Psma5
Gm6548	267.808595656865	2.26291065339497	0.268480415323187	8.42858742851303	3.49862728869177e-17	1.25573032685491e-15	Gm6548
Myd88	2515.66879758767	1.7861408466846	0.211960963253844	8.42674433662356	3.55415229934876e-17	1.27260759484098e-15	Myd88
Il2rg	2909.12891833029	2.00338761706104	0.237795729472961	8.42482588523037	3.61287091970486e-17	1.29054508485018e-15	Il2rg
Bbs9	87.5601805023469	-2.96853761672114	0.352850661014847	-8.41301418618068	3.99606615353081e-17	1.42402671714037e-15	Bbs9
Plekhg1	724.23205952685	2.71298010190766	0.322603617066315	8.4096394410543	4.11273023979568e-17	1.46211956054684e-15	Plekhg1
Milr1	1792.05760039469	1.6080684242297	0.191426427277629	8.40045153168688	4.44765094086855e-17	1.57744055999952e-15	Milr1
Pcmtd2	372.803250597425	-1.7562026128191	0.209662742427951	-8.3763218609172	5.46074460663783e-17	1.92952336266326e-15	Pcmtd2
Tmem64	146.961063455183	-2.34401698707558	0.279842345708975	-8.37620547075195	5.46614489055404e-17	1.92952336266326e-15	Tmem64
Gbp4	164.104601366939	6.17743195999494	0.739591968912583	8.35248653264526	6.68406883562111e-17	2.3514918596912e-15	Gbp4
Hsp90ab1	26952.2147818278	1.54454986293696	0.184924439923826	8.35232954374874	6.69296139659553e-17	2.3514918596912e-15	Hsp90ab1
Samsn1	928.064827519887	1.94688479813615	0.233250547545031	8.34675338869371	7.01650127675232e-17	2.45939050606913e-15	Samsn1
Gvin2	1495.00782235418	3.02382798584351	0.362328104257699	8.34555186393399	7.08821046663378e-17	2.47872070219878e-15	Gvin2
Ugt1a6b	238.64519063889	2.97640366800043	0.356941672388005	8.33862756367939	7.51577227319312e-17	2.62211103992731e-15	Ugt1a6b
Hpgds	1516.31257432117	-2.2060694744089	0.264644313693726	-8.33597912465255	7.68594809435112e-17	2.67524616577101e-15	Hpgds
Nat8l	50.7893809521866	-5.21155746647345	0.626640999900146	-8.31665573638479	9.0480076863659e-17	3.14203088264126e-15	Nat8l
Tap2	3217.17260746453	2.35683998865535	0.283518017612625	8.31284025086383	9.34382656823415e-17	3.23724657978612e-15	Tap2
Lad1	380.888643004576	8.86854848425906	1.06771982236633	8.30606334965684	9.89294315289605e-17	3.41957690922391e-15	Lad1
Hif1a	4653.66054950359	2.23728774247808	0.269823489959546	8.2916715027795	1.11667974652183e-16	3.8510013286157e-15	Hif1a
Rps6ka4	1577.52674271566	1.65709675168013	0.199889334816624	8.29007086946549	1.13181012021269e-16	3.89420737223525e-15	Rps6ka4
Slc11a2	3089.01696937908	2.15588216670647	0.260102533136442	8.28858581540827	1.14602864030752e-16	3.92760778300693e-15	Slc11a2
Cxcl2	38874.9552008097	4.22510393974857	0.509754382270981	8.28850930309913	1.14676595254495e-16	3.92760778300693e-15	Cxcl2
Tspo	5506.5942011659	2.21782352745036	0.267665680626785	8.28579712668784	1.17320621894752e-16	4.00899029200629e-15	Tspo
Peli1	1253.02151881438	1.87708951546661	0.226575303264228	8.28461658629043	1.18490190468612e-16	4.03973275795834e-15	Peli1
Sulf2	511.698532648059	-3.46126161563248	0.418748195398312	-8.2657350017715	1.38836653149536e-16	4.72265497202069e-15	Sulf2
Trafd1	3666.41448026978	1.93261985540191	0.233854499674981	8.26419785844588	1.40637185432519e-16	4.77305386478121e-15	Trafd1
Arl5c	620.797582140936	1.68487771547233	0.20465163309592	8.23290628070689	1.82725150809941e-16	6.18743740310495e-15	Arl5c
Mllt6	3278.43925293181	1.53099528535335	0.186039440385656	8.22941244168238	1.88133954383443e-16	6.35620969583969e-15	Mllt6
Emp1	2889.31878920159	-3.04073951555135	0.369531699215263	-8.22862970080418	1.89367187508328e-16	6.38346553026383e-15	Emp1
Agrn	1392.54127024398	3.14166580560162	0.381819380390626	8.22814651887889	1.90132430552162e-16	6.39485862488588e-15	Agrn
Gpr162	165.982070873816	-2.47626276618363	0.301057633227571	-8.22521169663156	1.94846404552907e-16	6.53871331153221e-15	Gpr162
Zdhhc18	1895.30743357728	1.40170885416081	0.170463645604213	8.22291960958839	1.98607967207166e-16	6.650034552997e-15	Zdhhc18
Socs6	427.277060436059	-1.52942841655797	0.186277651326629	-8.2104772401075	2.20311066882701e-16	7.36025834382454e-15	Socs6
Gys1	831.759732932753	2.05118798072486	0.25003638861857	8.20355785834813	2.33375262232138e-16	7.76580986094799e-15	Gys1
Rhoq	2341.51491033004	1.3097812876227	0.159661280317685	8.20349984051595	2.33487969361034e-16	7.76580986094799e-15	Rhoq
Gsap	1786.73458921617	2.14598271980773	0.261757296147454	8.19836830297502	2.43671820473627e-16	8.08655462755825e-15	Gsap
Serpinb2	1499.35160918303	6.39580121633834	0.78326651300637	8.16554915872718	3.19976199453313e-16	1.05953180911897e-14	Serpinb2
Plscr4	90.6248507786132	-4.12885802160921	0.505786004484735	-8.16325083137767	3.26126294107272e-16	1.0775126366233e-14	Plscr4
Lgals3	16413.795549422	-2.18821965845675	0.268099434474683	-8.1619704373654	3.29602881553313e-16	1.08660051282124e-14	Lgals3
Flrt3	313.947270277539	3.59036350955279	0.439905370449483	8.1616723748661	3.30417422049767e-16	1.08689177050964e-14	Flrt3
Slc2a6	3278.47512456285	3.02740231742226	0.371213204275006	8.1554273462198	3.47947346621968e-16	1.14085796904201e-14	Slc2a6
Nmi	384.149177764831	2.32199138968113	0.284722169205061	8.15528835061942	3.48347759639339e-16	1.14085796904201e-14	Nmi
Sox4	183.338147637525	-4.97906951989081	0.611314888651464	-8.14485237039529	3.79744935273145e-16	1.24096996642646e-14	Sox4
Rnf31	1006.49040139634	1.59898919612278	0.196403972061428	8.14132819891582	3.90965009488586e-16	1.27485257015592e-14	Rnf31
Wnt6	128.013984552037	4.27400548784315	0.525148740818221	8.13865702350143	3.99686439304107e-16	1.30045802979665e-14	Wnt6
Ap1s2	877.271430473971	-2.30519760785216	0.283675319034768	-8.12618318610098	4.43019347749839e-16	1.43832333574227e-14	Ap1s2
Ctu1	429.647749067193	2.1259245371271	0.26185416718967	8.11873479022092	4.71068654488936e-16	1.52607890730215e-14	Ctu1
Il4ra	2855.81136071998	1.57387548298689	0.19391543792097	8.11629801041587	4.80619620083148e-16	1.55365741982386e-14	Il4ra
Ifitm3	14922.3112901684	3.0127717472694	0.371346286212461	8.11310590445942	4.93420315754766e-16	1.591599540065e-14	Ifitm3
Adss	991.239285025934	-1.40006930567503	0.172852433171497	-8.09979518359423	5.5051792887208e-16	1.77195738525342e-14	Adss
Itgam	16846.3631799522	1.51828597974557	0.187558445949185	8.0950019182656	5.72634498458433e-16	1.83918895674407e-14	Itgam
Adssl1	1001.03033753964	-2.33930329986568	0.289485713262089	-8.0808937805776	6.42937940323279e-16	2.06056791280911e-14	Adssl1
Plpp3	385.802844252092	3.22301676409345	0.39936201753748	8.07041386651389	7.00602745716637e-16	2.24058147332071e-14	Plpp3
Mxd4	787.26559286796	-2.95258036522994	0.366111266422866	-8.06470774330021	7.34112720818039e-16	2.34274309008179e-14	Mxd4
Sla	1052.36665733798	2.6832130171467	0.332911377890446	8.05984173370515	7.63932903032557e-16	2.43271994886985e-14	Sla
Zfp395	192.080483862382	-3.89289237117801	0.483290542895937	-8.05497320069893	7.94962245432674e-16	2.52615709711058e-14	Zfp395
Fads1	1220.14460415038	-1.17109628118845	0.145490352104646	-8.04930542986189	8.3265216220602e-16	2.64031883723252e-14	Fads1
Lrrc8d	3086.37346057728	1.67614517356342	0.208328098629105	8.04569899400626	8.57545336928238e-16	2.71350550904967e-14	Lrrc8d
Rnf19b	2704.5572752609	1.45114238573055	0.180403406584856	8.04387463186836	8.70415695191946e-16	2.74842019197001e-14	Rnf19b
Dtnb	223.208475649537	3.29251854518378	0.410181191047473	8.02698567619769	9.98967430628108e-16	3.14769379667598e-14	Dtnb
Fam98b	828.530904401205	1.24793664152616	0.155571116761533	8.0216473822648	1.04336294969293e-15	3.2806750563139e-14	Fam98b
Gpr34	44.6574903864227	-4.6663709899131	0.581869520356988	-8.01961750299309	1.06074955055917e-15	3.3283518916602e-14	Gpr34
Tdrd7	1077.94795819143	1.51132766903328	0.188475716064474	8.01868644189834	1.06881958515437e-15	3.34665747510575e-14	Tdrd7
Stk40	1141.29332137841	1.77444608342389	0.22150712240709	8.01078567651104	1.13977928428641e-15	3.56139385133919e-14	Stk40
Slc16a7	188.819980975618	-2.06265416261591	0.257599821561028	-8.00720338281465	1.1734633672334e-15	3.65900546195466e-14	Slc16a7
Plagl2	1848.86407407996	1.37940105129724	0.172335283715889	8.00417083231377	1.20274323580102e-15	3.74250686283448e-14	Plagl2
Klf9	166.015154480324	-2.80922509001824	0.351045298332981	-8.00245752715813	1.21960246390698e-15	3.78709337703232e-14	Klf9
Pla2g15	1885.55178084186	-1.61117184236117	0.201450504760447	-7.99785458108966	1.26605768042791e-15	3.92320606686637e-14	Pla2g15
Il6	3638.86606127347	11.7034485148582	1.46374957292975	7.99552651033967	1.29021311372102e-15	3.98979745311209e-14	Il6
Tmem132a	3260.42126616807	1.9169792350648	0.23988357833494	7.99128997645766	1.33534052534727e-15	4.12083332842735e-14	Tmem132a
Shisa5	6026.74993737746	1.00832553621449	0.126203540397031	7.98967709655642	1.35292646361073e-15	4.16651242404565e-14	Shisa5
Rnase4	570.148373260917	-2.64462880881448	0.331073296579686	-7.9880462608616	1.37094010134457e-15	4.21331837717127e-14	Rnase4
Parp14	5883.14250192776	3.18561652512365	0.399009396231169	7.98381330167484	1.41880564912437e-15	4.35148855541894e-14	Parp14
Pccb	437.472593940632	-1.53851696482177	0.192748237599233	-7.98200276165791	1.43977807332458e-15	4.406780863691e-14	Pccb
Kitl	109.689399610213	-5.14497548243061	0.645208678031816	-7.97412629062144	1.5346255560303e-15	4.68749810145009e-14	Kitl
Tlr1	2451.88236168128	3.12059230768083	0.391388867751429	7.9731248505073	1.54711738022148e-15	4.71602970056515e-14	Tlr1
Dusp16	1250.20934089573	2.90060831387521	0.36401151417049	7.9684520982396	1.60674123429586e-15	4.88782440115977e-14	Dusp16
Rilpl2	1992.26864062191	1.8834404223291	0.236508012117033	7.96353749486129	1.67189319525883e-15	5.07570496012959e-14	Rilpl2
Mettl27	68.443226650706	-2.8088483037536	0.353226072318701	-7.95198464630689	1.83547006450852e-15	5.56102843228726e-14	Mettl27
Zfp36l2	3427.45699847067	-1.81877940740196	0.228883014962296	-7.94632754947575	1.92122018280417e-15	5.8090712072788e-14	Zfp36l2
Adhfe1	68.0911111562545	6.18052602082426	0.777949626978236	7.94463523921346	1.94763036901031e-15	5.87705317197122e-14	Adhfe1
Spic	217.734236253009	3.91259130710106	0.493185238972595	7.93330983557372	2.13381193374758e-15	6.42590809102615e-14	Spic
Slfn2	8753.15213028445	2.04329462039023	0.25802599857014	7.91894860096738	2.39527331904246e-15	7.19880637873665e-14	Slfn2
Esrra	1585.75535834555	1.39488493084926	0.17674673089881	7.89199847576163	2.97385362478216e-15	8.91977298639572e-14	Esrra
Nupr1	583.103373435711	2.92790224274212	0.372320221614955	7.86393559297484	3.72248996800601e-15	1.11429014702292e-13	Nupr1
Spata13	1541.48472808923	2.64300364699669	0.336163999874351	7.86224476143956	3.77309844852191e-15	1.12718491974107e-13	Spata13
Nfkbib	1251.50724784085	2.04405206321305	0.260709073133859	7.84035645036236	4.49269265513957e-15	1.33948468066681e-13	Nfkbib
Nfkb2	6244.3166429244	2.93903389595945	0.375161004047994	7.83406021480702	4.72362378871949e-15	1.40553632695357e-13	Nfkb2
Il12b	1424.39033930701	9.73065801300285	1.24449387962141	7.81896815431749	5.32580804934968e-15	1.58157478322652e-13	Il12b
Ralgds	2296.43971565726	2.85130641191423	0.364792091427839	7.81625062307103	5.44199715688748e-15	1.61287864251752e-13	Ralgds
Smg5	1243.95069512025	1.14012794189197	0.146012154882527	7.80844541887113	5.78976576497913e-15	1.71255779060163e-13	Smg5
Kif3a	449.568016967859	-2.1928144230467	0.281197720678528	-7.79812303512082	6.283473284537e-15	1.85492592997367e-13	Kif3a
Ms4a6c	7331.32876161363	2.88282854149397	0.370173915364865	7.78776791620361	6.82033109634859e-15	2.00944676218601e-13	Ms4a6c
Arhgap19	1069.93872202477	-4.35067504466523	0.558730586310483	-7.78671358121709	6.87746163431131e-15	2.0222980015862e-13	Arhgap19
Mtss1	933.294323757927	-2.52686942430696	0.325510241142023	-7.7627954667161	8.30775342403335e-15	2.43808128426484e-13	Mtss1
Colec12	594.036475866331	-2.51803973860853	0.324571499501813	-7.75804327389647	8.62497246812445e-15	2.5262223665444e-13	Colec12
Chmp4b	5320.33749358859	1.54165314528597	0.198770868394043	7.75593102621963	8.76976817765372e-15	2.56361563115123e-13	Chmp4b
Klhl24	1065.25067128045	-2.02180200590676	0.260857356851571	-7.75060374109812	9.14566666688973e-15	2.66828836263818e-13	Klhl24
Gpr85	473.079142388402	3.09116562649718	0.400473703796009	7.71877303602371	1.17454834117489e-14	3.42012938178298e-13	Gpr85
Eno1	32442.8208442976	1.41081968153412	0.182813823841785	7.71724835620255	1.18867898138403e-14	3.45455501249995e-13	Eno1
Keap1	1556.60731371154	1.41993322456944	0.184085510359131	7.71344372405684	1.22467370275047e-14	3.55226575757098e-13	Keap1
Mrpl52	631.456601498487	2.23683776755466	0.290117534876556	7.71010883056908	1.25710490883694e-14	3.63928223801983e-13	Mrpl52
Hrh2	42.5490883657507	4.30533208462267	0.558484544948751	7.70895474827821	1.26852379266388e-14	3.66525011675682e-13	Hrh2
Naa25	888.227551800574	2.50791208689386	0.325501444952347	7.704764835256	1.31084459364319e-14	3.78023333970283e-13	Naa25
Draxin	114.942783866972	9.67688718146472	1.25669320773773	7.70027809642167	1.35770422323817e-14	3.90783829023187e-13	Draxin
BC147527	39.5552572299011	6.27696170134663	0.81525446988636	7.6993894951862	1.36717844799091e-14	3.92755467007294e-13	BC147527
Cct3	4028.60857119653	1.44567440294405	0.187962212782764	7.69130338242443	1.45643619897957e-14	4.17595413603971e-13	Cct3
Itga5	10154.0349596788	1.95563061649941	0.254275293772294	7.69099737330631	1.45992431835126e-14	4.1779516773926e-13	Itga5
Tmem229b	849.488091900586	1.69526220938452	0.220573537649198	7.68570077558751	1.52161770897529e-14	4.34619317752543e-13	Tmem229b
Ago4	380.288696496553	-2.04556584535737	0.266198758119795	-7.68435532834761	1.53769331110385e-14	4.38374395948406e-13	Ago4
Ccl9	19428.8039302231	2.28136565313256	0.29696472317551	7.68227831486991	1.56283840299323e-14	4.44695862692009e-13	Ccl9
C5ar2	110.732857889108	-3.07708408124218	0.400759180670014	-7.67813746923458	1.61418223283973e-14	4.58433880055262e-13	C5ar2
Ifit2	3676.94304183316	5.78809270979641	0.753881176265832	7.67772547189244	1.61938060819466e-14	4.59039196266089e-13	Ifit2
Esd	18662.7210059174	1.75456369243236	0.228826885051425	7.66764662307074	1.75180718298225e-14	4.95638905627512e-13	Esd
Sh3bp4	396.248266027654	2.48785382032489	0.324584940899801	7.66472348787398	1.79216885420784e-14	5.06101721526958e-13	Sh3bp4
Ubxn8	553.852979196747	1.60204733146833	0.209190084165475	7.65833303169893	1.88361919886573e-14	5.3092520808707e-13	Ubxn8
Gmppb	540.696434781468	1.66105790901229	0.216965189208386	7.65587288482908	1.92003572467271e-14	5.4017245660106e-13	Gmppb
Fcgr1	5345.166621136	2.77087681910244	0.362830017989792	7.63684557979544	2.22608219854172e-14	6.25098916802514e-13	Fcgr1
Timp2	1469.82166467144	-2.72849274925289	0.357297246683968	-7.63647851914813	2.23243482567471e-14	6.25708839623096e-13	Timp2
Susd6	4941.76042728951	1.68072189697629	0.220323886652248	7.6284143426949	2.3765866981219e-14	6.64866787117579e-13	Susd6
Gm20559	1870.0855716338	2.28767952118093	0.300449294745206	7.61419501124469	2.65339929368097e-14	7.40922149785878e-13	Gm20559
Fabp4	207.033903807758	-3.51991406423993	0.462335837720354	-7.61332731980203	2.67128144505209e-14	7.44526431808093e-13	Fabp4
Slc17a5	508.085600652686	-1.59581949344371	0.209773545010519	-7.60734387819824	2.79786173495899e-14	7.78356813887198e-13	Slc17a5
Rragd	69.7241383110199	-5.35719483739107	0.704688754779608	-7.60221417051921	2.91106431197953e-14	8.08346930563963e-13	Rragd
Dbp	92.7007947431316	-3.43963604056833	0.452554815452219	-7.60048489845644	2.95023192466646e-14	8.17705948453387e-13	Dbp
Nectin2	401.987324179206	1.60102952387133	0.210708018310032	7.59833221683859	2.99971447174135e-14	8.29884038790254e-13	Nectin2
Larp1	4359.83767714285	1.51525159673593	0.199432861838174	7.5978030038272	3.01200366950054e-14	8.31035357444379e-13	Larp1
Atp10a	134.9959238372	2.16582999124588	0.285064833564241	7.59767511188923	3.01498095204315e-14	8.31035357444379e-13	Atp10a
Pde4b	1376.44907559773	3.25261255967769	0.428155720439182	7.59679809098734	3.03547583666549e-14	8.35146449400229e-13	Pde4b
Chst3	72.826065529521	-4.27013296323799	0.56247337496203	-7.59170683150335	3.15718705516335e-14	8.67038874396878e-13	Chst3
Cbx7	97.6183370976724	-2.40076336693973	0.316410839011338	-7.58748775623867	3.26167423270967e-14	8.94093008076293e-13	Cbx7
Ets2	3672.17269253916	2.75314107830645	0.362927404799992	7.58592776928405	3.30116298203764e-14	9.03263370240537e-13	Ets2
Mthfd2	1053.19242092982	2.09514012404723	0.276465846480252	7.57829638170835	3.5012185050571e-14	9.56254331481561e-13	Mthfd2
Pdlim5	1332.02843965167	-2.12081099236247	0.279940163305205	-7.5759439707487	3.5652566305426e-14	9.71970783047924e-13	Pdlim5
Cd9	5351.52903582318	-1.66677506385832	0.22012577308205	-7.57192145436348	3.67743803633643e-14	1.00073118345177e-12	Cd9
Mthfd1l	618.723009047139	1.88476669482077	0.248947961386007	7.57092640697842	3.70571951664197e-14	1.00659716888530e-12	Mthfd1l
Matk	105.677044531663	-3.95319886188079	0.522249309030396	-7.56956264666059	3.74482837660363e-14	1.01537765059106e-12	Matk
Pid1	9321.99677058193	1.58492809964747	0.20939133295938	7.56921538846564	3.75485143706693e-14	1.0162542759237e-12	Pid1
Slc2a8	165.856122689189	-2.0183658678239	0.266683982327751	-7.56838056116679	3.77905548257008e-14	1.02095890627484e-12	Slc2a8
Acox3	1049.04103943894	-1.76648947226664	0.233606242312322	-7.56182478165509	3.97453555778231e-14	1.07183556204194e-12	Acox3
Tbc1d4	92.8625297514651	-3.06818851312371	0.40582413650036	-7.56038943267976	4.01864361354344e-14	1.08178127632922e-12	Tbc1d4
Pdcd4	153.047572690722	-2.87056184565229	0.379982574351238	-7.55445654462795	4.20612362814409e-14	1.13021637957689e-12	Pdcd4
Stip1	2504.67661406618	1.54738941950047	0.204973342526436	7.54922274490838	4.37863452887043e-14	1.17446277766315e-12	Stip1
Clec5a	2179.11594122462	2.38621430953849	0.316200845805016	7.54651463206376	4.47060873855348e-14	1.19698749534758e-12	Clec5a
Ldhb	80.7887757638456	-2.9617638633259	0.393074204068778	-7.53487212508015	4.8881360286331e-14	1.30644164179556e-12	Ldhb
Siglec1	2203.74240649586	2.65944002113366	0.353162349127673	7.530361114945	5.06001863853444e-14	1.34996967848387e-12	Siglec1
Samhd1	7843.24870855474	1.74101153981795	0.231778932701346	7.51151763245579	5.84457972464255e-14	1.55650933698799e-12	Samhd1
Fmo5	59.2095655057245	-3.21444763468859	0.428097690551053	-7.50867782199645	5.97275157435701e-14	1.58781834482063e-12	Fmo5
Gk	987.105972396506	2.23095108455154	0.297424869456218	7.50088951414989	6.33862023865128e-14	1.68209448779953e-12	Gk
Lyn	5554.67486333579	1.50959645384848	0.201409755342974	7.49515062603516	6.62222702497032e-14	1.75424552004833e-12	Lyn
Ptp4a3	370.312083208899	1.44662500251268	0.193106052515279	7.49134987572811	6.81688265132549e-14	1.80261983467118e-12	Ptp4a3
Bcl2a1a	457.960174999183	11.0263148640886	1.47230144431384	7.48916935908284	6.93108571679143e-14	1.82958659476574e-12	Bcl2a1a
Lpar1	193.904847569587	2.97402698753745	0.397129780878778	7.48880373805374	6.95041811925254e-14	1.83145964772628e-12	Lpar1
Ctsz	33335.705703303	1.68050073728352	0.224650727690419	7.48050431245139	7.40379385541567e-14	1.94749705859413e-12	Ctsz
Acp2	5609.70037581998	1.71251405482149	0.229087177102221	7.47538154026556	7.6980176048731e-14	2.02133735951115e-12	Acp2
Slc28a2	924.403447587006	3.75750653050445	0.502686764651186	7.47484675295117	7.72938750054534e-14	2.02602001262105e-12	Slc28a2
Arap1	8047.22717406735	1.0434334646345	0.13963412112937	7.47262528811109	7.86104620380273e-14	2.05692794636915e-12	Arap1
Jmy	170.055036917486	-1.94919771236211	0.261289687495863	-7.45991061125583	8.6581198797046e-14	2.26054172369105e-12	Jmy
Psmb3	1515.72743633799	1.21804937413017	0.163283111549306	7.45973887055897	8.66941236987147e-14	2.26054172369105e-12	Psmb3
Ehbp1l1	5154.01697359503	0.918131114563198	0.123272446965785	7.44798320437357	9.47778834207822e-14	2.46702709766756e-12	Ehbp1l1
Serp1	8416.3811365557	1.58099676346365	0.212338662482198	7.44563776083966	9.64771956316685e-14	2.50689963024164e-12	Serp1
Rcl1	1084.64619969309	3.20314953839403	0.430365168620855	7.4428642742135	9.85253023960483e-14	2.55568145747254e-12	Rcl1
Cd84	4095.54052934508	-1.13645844955191	0.152948212111158	-7.4303480496128	1.08312296349416e-13	2.80468882259812e-12	Cd84
Cemip2	822.928792575434	2.35585000263434	0.317290690145454	7.42489482295986	1.12869568635492e-13	2.91764910840657e-12	Cemip2
Tec	570.53936880072	-1.47542344721877	0.198831920835618	-7.42045563417638	1.16718101725382e-13	3.01193073883413e-12	Tec
Pde3b	304.888918944887	-3.03292119329535	0.408752240658326	-7.41995001277695	1.17164545530112e-13	3.01824742332046e-12	Pde3b
Abracl	2304.64387177562	2.06632559068092	0.27850564922125	7.41933097751775	1.17713414817132e-13	3.02717642537459e-12	Abracl
Cerk	2599.07151980255	-1.37491691751149	0.185369514835355	-7.41716845260501	1.19650728577498e-13	3.07171947619109e-12	Cerk
Enpp1	122.116689920664	-2.92070349120622	0.394246499395285	-7.40831813519242	1.27911166315301e-13	3.27816168876903e-12	Enpp1
Arhgap18	417.055506583949	-3.09656345093767	0.418082508985626	-7.40658454822881	1.29593633823079e-13	3.31560327765817e-12	Arhgap18
1600014C10Rik	1009.49115971776	2.58306897554072	0.348768452291662	7.40625752864998	1.299134395625e-13	3.31811339578829e-12	1600014C10Rik
Ccrl2	1280.42303685681	3.17074606452158	0.428176515386877	7.40523113850994	1.30922233491439e-13	3.33818239977236e-12	Ccrl2
Gm32089	59.4868550181856	9.33059078559302	1.2605495998402	7.40200210033451	1.34146378923716e-13	3.41457287984907e-12	Gm32089
Ifitm2	12960.3897791689	1.87656035180854	0.253590632384583	7.39995927358485	1.36226271111479e-13	3.46162750377844e-12	Ifitm2
Peli2	326.321792626757	-2.1451314529665	0.290147674172744	-7.39324021494434	1.43293263367307e-13	3.63503436070929e-12	Peli2
Snx5	3455.11208551634	-1.48712649646447	0.201291293596182	-7.38793253248128	1.4912937361708e-13	3.77668246180515e-12	Snx5
Cfh	284.807287699825	-2.63759371834179	0.357112702741298	-7.38588601888109	1.51441488062111e-13	3.82875802673247e-12	Cfh
Klc4	573.655414665315	-1.74098283800135	0.236489189318106	-7.36178614769374	1.81465523496621e-13	4.58009188899483e-12	Klc4
Arrdc3	222.966479011567	-2.81394813537764	0.38269406810076	-7.35299647925756	1.93812044358046e-13	4.88347620859743e-12	Arrdc3
Mthfs	231.372647090283	-2.22029665007545	0.302085966218287	-7.34988347148529	1.98379725712067e-13	4.99016698274371e-12	Mthfs
H2-T10	319.352633017172	3.89218100061231	0.529904790758858	7.34505720365059	2.05671117681284e-13	5.15858786112855e-12	H2-T10
Nlrp3	4396.99185070251	2.53200777662241	0.344725525135728	7.3449965030164	2.05764478726114e-13	5.15858786112855e-12	Nlrp3
Rnd1	183.395028648499	3.0962855381645	0.422214450758368	7.33344283361939	2.24314189293741e-13	5.61423155712277e-12	Rnd1
Unc13d	745.000005079052	1.0490749304603	0.143122572554234	7.32990549106269	2.30315092610309e-13	5.75480132069866e-12	Unc13d
Slc37a2	4029.27560245827	-2.3737348465044	0.324034547376075	-7.3255610110901	2.3790136214183e-13	5.93444947862796e-12	Slc37a2
Cyp27a1	175.443347003069	-3.9464543822524	0.538857923333705	-7.32373824595028	2.41156861307548e-13	6.00564849116484e-12	Cyp27a1
Adgre5	785.886988851569	-2.60671836750094	0.356460954116872	-7.31277391645618	2.61683104058362e-13	6.50599836950416e-12	Adgre5
Rab32	5299.8474690484	1.6057356352149	0.219638695863592	7.31080481470422	2.65547030390123e-13	6.59111509759364e-12	Rab32
Tnfrsf1a	3338.12849560984	0.9338322629355	0.1278663034409	7.30319277093293	2.81018107237196e-13	6.96357286592568e-12	Tnfrsf1a
Plod3	3359.23478406922	1.06310520723645	0.145692195091875	7.29692628054676	2.944159972312e-13	7.28351112489151e-12	Plod3
Scarf1	875.301438174753	2.7032378785483	0.37071828308303	7.29189252838348	3.05630931041169e-13	7.54847878695243e-12	Scarf1
Hgf	135.326041752125	-3.39192453362227	0.465720398256743	-7.28317794607821	3.260466976913e-13	8.03944139101432e-12	Hgf
Ak2	1474.29141544574	1.51816106540013	0.208538961144491	7.27998766785949	3.33850693345209e-13	8.21622842107205e-12	Ak2
Icam1	6480.41165351295	3.33860682194293	0.458612410294889	7.27980043059934	3.34314365499624e-13	8.21622842107205e-12	Icam1
Cd200	163.39955464883	3.88388670855393	0.533677900243482	7.27758579994032	3.39846862754423e-13	8.33850490958269e-12	Cd200
Cpd	13807.0858904266	1.91295044049419	0.263083780723399	7.27125950233106	3.56151002594836e-13	8.72424231724536e-12	Cpd
Slco2b1	74.67584748459	-9.1778218879369	1.2629297414386	-7.26708825265484	3.67318846723934e-13	8.98310650149855e-12	Slco2b1
Gm10053	424.932970103463	1.89496639028109	0.260932966035401	7.26227283226452	3.80639443206449e-13	9.29368767776658e-12	Gm10053
Lrrc4	55.0993343978454	5.49764378534617	0.75752465860465	7.25737931154974	3.94661843647415e-13	9.62036451770498e-12	Lrrc4
Htr2b	107.828562358929	-3.46850125645671	0.477951748865816	-7.25701132946473	3.95736571071853e-13	9.63087684428035e-12	Htr2b
Acot7	1533.67145274282	1.7396592159345	0.23982815411501	7.25377394640766	4.05316368572541e-13	9.84615620179971e-12	Acot7
Hspa8	50645.9947220021	1.56512665499666	0.215772998823086	7.25357975063375	4.0589820114321e-13	9.84615620179971e-12	Hspa8
Rnf213	8147.65396822856	3.18850798906624	0.43985650961012	7.24897306144785	4.19943391756746e-13	1.0170376609099e-11	Rnf213
Ssr2	1761.95286292551	1.20106349926671	0.165804350133754	7.24385999702551	4.36091590841172e-13	1.05443987724068e-11	Ssr2
Aen	513.022589450713	1.26920688119496	0.175290805191267	7.240578761733	4.4677403903913e-13	1.07852694230624e-11	Aen
Hk2	2249.25587277144	1.31556114403709	0.182064187735063	7.22580953675236	4.98125478248033e-13	1.20055459467606e-11	Hk2
Ro60	265.033227961216	-1.84171032721336	0.25506581192431	-7.22052992252789	5.17853730989393e-13	1.24609594722158e-11	Ro60
Rnf149	6697.22391779675	1.31949205908671	0.182809545617787	7.21785098599539	5.2815543727911e-13	1.26884469177471e-11	Rnf149
Ypel3	825.549923376494	-2.61726709899688	0.362999885942304	-7.21010446656964	5.59089678484911e-13	1.34100884901982e-11	Ypel3
Gpr31b	67.9001536282497	5.34651173553282	0.74223571841019	7.20325309456223	5.87926952550183e-13	1.40792043181097e-11	Gpr31b
Tecpr1	1646.22091897894	-1.43558961171872	0.1996990483763	-7.18876541170887	6.53797939403754e-13	1.56316194234121e-11	Tecpr1
Slc36a2	62.780800047703	-8.01140534617369	1.11481415917132	-7.18631466981799	6.65635378504772e-13	1.58892579108149e-11	Slc36a2
Parp11	477.395463787377	2.4351768032754	0.338893081836247	7.18567871046739	6.68741378643586e-13	1.59379812327365e-11	Parp11
Il36g	796.141788684795	6.07913512511649	0.846165287657319	7.18433527561393	6.75349507149036e-13	1.60698824697927e-11	Il36g
Ifi203	2238.55951027326	3.40186461942361	0.473677722903168	7.18181255933592	6.87931969118026e-13	1.63432980663325e-11	Ifi203
Pkm	60792.1932143773	1.05742155081561	0.147244714471281	7.18138885061203	6.90067738113322e-13	1.63680567929352e-11	Pkm
Cdkn1a	3293.45200644007	1.85912679889367	0.25899112959332	7.17834159730859	7.05620801677615e-13	1.67104850296026e-11	Cdkn1a
Trim30b	112.307794374997	3.74683518068397	0.522626147361123	7.169245548855	7.54121912126328e-13	1.78308730786647e-11	Trim30b
Gm44165	84.5189162322052	9.15998656971861	1.27809916102299	7.16688254641131	7.6724802272146e-13	1.81126201199875e-11	Gm44165
Glrx	4468.39637681239	2.80656016899811	0.391679823771098	7.16544483189488	7.75343761136033e-13	1.82749135006661e-11	Glrx
Coa5	2371.58576003237	1.4308081049003	0.199698927808272	7.16482617409946	7.78853157982854e-13	1.83287660621531e-11	Coa5
Magohb	152.17975261299	2.68376324673568	0.374592484183382	7.16448770344746	7.80779759517395e-13	1.83452600638883e-11	Magohb
Ccl3	14095.8837101313	3.37127020849488	0.470965167028044	7.15821560598373	8.17339375643648e-13	1.9174166826424e-11	Ccl3
Gpd2	2041.23826559257	2.8482697167759	0.398749634632329	7.14300269993268	9.13138318302276e-13	2.13880144131927e-11	Gpd2
Psmc3	2477.04394966604	0.82433730637437	0.115470475930724	7.13894439015673	9.40503707881032e-13	2.19945609310241e-11	Psmc3
Srgn	4441.00147410353	2.59782386390369	0.363957572773467	7.13771070651858	9.48980883742754e-13	2.21581854711042e-11	Srgn
Pitpnm1	2241.08327532861	1.35721644584518	0.19017116970722	7.13681494379353	9.55183005164958e-13	2.22682617419064e-11	Pitpnm1
Gnb1	7276.30579904692	0.823765968066573	0.11545986339399	7.13465219732327	9.70321966250801e-13	2.25860169033837e-11	Gnb1
Fads2	132.822305312841	-2.46041427850805	0.344909667727219	-7.13350337414704	9.78459097357733e-13	2.27400579350205e-11	Fads2
Hsp90aa1	8388.58055665367	1.43293904664497	0.200962079912547	7.13039518335273	1.00081164709869e-12	2.32234851505832e-11	Hsp90aa1
Ncf4	4482.63396090896	1.40894527307549	0.197627111646357	7.12931166851599	1.00872093299129e-12	2.33707835976482e-11	Ncf4
Ifih1	1135.13244741837	2.90670016036966	0.407820582586499	7.12739936256933	1.02283004726868e-12	2.36591724625067e-11	Ifih1
Tnfrsf8	79.5032476116631	2.75211559659351	0.386142737164003	7.12719761818187	1.02432977588724e-12	2.36591724625067e-11	Tnfrsf8
Usp2	129.857554532006	-2.54592165544067	0.357453703903868	-7.12238152139936	1.0607793018332e-12	2.44633032519838e-11	Usp2
Pml	863.782207930868	2.41717046651528	0.339695859107932	7.1156901142774	1.11354235225054e-12	2.56405975171289e-11	Pml
Sap30	659.175399142427	1.64749253877012	0.231607013167036	7.1133102415251	1.13292216806236e-12	2.60467681864659e-11	Sap30
Smyd3	71.6015979673216	-2.68994142402783	0.37844300916784	-7.10791680349112	1.1780753401991e-12	2.70433337680366e-11	Smyd3
Exoc3l4	137.313992726881	3.24944132432042	0.457245933077883	7.1065505218325	1.18979117558743e-12	2.72704510337167e-11	Exoc3l4
Dusp3	1821.12025753008	-1.73374615705727	0.243986886148168	-7.10589894575073	1.19541861510145e-12	2.73575388566108e-11	Dusp3
Khk	133.339155168973	-2.41438173165734	0.339936927590744	-7.10244029317126	1.22572991310124e-12	2.8008396350208e-11	Khk
Gm5424	37.1443927286903	4.98023748775891	0.701877981230492	7.09558872188561	1.28801991324188e-12	2.93868811608097e-11	Gm5424
Tpm4	11500.5183892897	1.77130437795283	0.250189746220771	7.07984401722765	1.44316809775479e-12	3.28765554324138e-11	Tpm4
Atraid	383.996686452625	-1.55386149860426	0.219630460560152	-7.07489068065167	1.49566620185549e-12	3.40207234698649e-11	Atraid
Itga6	2125.53624503658	-3.39485829225623	0.480515026916792	-7.06504084594236	1.60568755864698e-12	3.64678690292402e-11	Itga6
Mcoln2	2475.71013388741	2.0702906763222	0.29313630523042	7.06255294681033	1.63470995179605e-12	3.7070763406866e-11	Mcoln2
6530402F18Rik	483.523321523473	2.54880440650471	0.360952014556144	7.06133863704551	1.64906166615228e-12	3.73396459263255e-11	6530402F18Rik
Hebp1	194.315071267725	-2.15705909227028	0.305548426965025	-7.05963082086882	1.66945542388773e-12	3.77443192285916e-11	Hebp1
Chn2	44.4021939003664	-5.12434066749904	0.726324451544587	-7.05516750345073	1.72392929258818e-12	3.89171187363007e-11	Chn2
Mamdc2	71.9336238701099	-4.2056197539676	0.597214661612072	-7.04205710994318	1.89422152576332e-12	4.26970083977404e-11	Mamdc2
Abhd12	2333.7752396943	-1.86922905001362	0.265589149571513	-7.03804749941529	1.94952237021416e-12	4.38774455864592e-11	Abhd12
Fcgrt	664.5554398483	-2.05973817365408	0.292756826111056	-7.03566233114145	1.98316679606307e-12	4.45676538088228e-11	Fcgrt
Gpr31c	155.646161702916	2.81421984475411	0.400331015793025	7.02973223091237	2.0693027026693e-12	4.64336634945298e-11	Gpr31c
Ucp2	9903.84767587388	-1.25407000289958	0.178610681723442	-7.02124862185657	2.19894159885475e-12	4.92688007635615e-11	Ucp2
Gm7818	82.2325477887366	5.57744273623979	0.795091981545342	7.01483962320871	2.30212868735823e-12	5.15036772252477e-11	Gm7818
Gbp9	565.80570512243	3.47499373028948	0.496078072453318	7.00493314107626	2.47103806703234e-12	5.52000399242882e-11	Gbp9
Trem2	6824.35521150384	-2.41467641872824	0.34473729328674	-7.00439571160584	2.48054109739711e-12	5.53297445674255e-11	Trem2
Bckdha	438.866775338836	-1.65020370672096	0.235638937278242	-7.00310282240156	2.50354952622957e-12	5.57598597605326e-11	Bckdha
Epsti1	1049.57245575568	2.53605922555079	0.362166508392267	7.00246755783379	2.51493133816312e-12	5.59301297745727e-11	Epsti1
Olr1	60.9524959679023	5.24502581930687	0.749081562077483	7.00194222476983	2.52438186826816e-12	5.60570080450587e-11	Olr1
Zfp704	373.90908430223	-3.05720238246061	0.437694268654808	-6.98478961549233	2.85283160955223e-12	6.32567862224714e-11	Zfp704
Trim34a	472.120071268933	1.74764127425276	0.250357324148973	6.98058776667879	2.93947656871956e-12	6.5081576633174e-11	Trim34a
Rab5c	5704.89722917928	1.06798710368975	0.153021190950481	6.97934120794655	2.96567416002105e-12	6.55646161787815e-11	Rab5c
Klhl6	241.909401030053	-2.04308935860423	0.29286456557619	-6.97622586940348	3.03215111326845e-12	6.69354066552935e-11	Klhl6
Ppa1	283.610107738651	1.80207416112797	0.258338002872868	6.97564485707816	3.0447097677654e-12	6.71136540414504e-11	Ppa1
Slc7a8	6060.03798783043	1.24012486235005	0.177888272518813	6.97136941514175	3.13870580507792e-12	6.90838379185313e-11	Slc7a8
Ighm	48.3202635408562	-4.33499889831772	0.62357382646528	-6.95186153480911	3.60497155273169e-12	7.91990915694438e-11	Ighm
Eif4b	4074.88124054884	-0.975556750688086	0.140333358662883	-6.95170955775118	3.60885818469704e-12	7.91990915694438e-11	Eif4b
Shisa3	732.769286692808	11.1601620639708	1.607696304675	6.94171034138616	3.87380889017877e-12	8.48891620194813e-11	Shisa3
Gsdmd	1878.26933184087	1.68020851421698	0.242061616733857	6.9412430474855	3.88664656202248e-12	8.50459635874129e-11	Gsdmd
Csnk1e	586.865170248567	-1.8044705331655	0.260229641170652	-6.93414679837405	4.08680106455817e-12	8.92951117273609e-11	Csnk1e
Tuba1c	4618.29040797751	0.929098631354303	0.134004173586502	6.93335592831034	4.10972440014032e-12	8.9665080316181e-11	Tuba1c
Syk	16032.3913165239	1.81006210724687	0.261084214994252	6.93286688085192	4.12396244526419e-12	8.98447538839433e-11	Syk
Nanos1	63.390037897534	-6.41225267408971	0.925605298531331	-6.92763177162459	4.27943874594863e-12	9.30964530677517e-11	Nanos1
Psma7	1839.40968433579	1.20572881468815	0.174227858277976	6.92041345514585	4.503273673158e-12	9.78236532164815e-11	Psma7
Snx18	2584.35831669587	1.51468632538879	0.219023765699119	6.91562543705677	4.65803661837743e-12	1.01038889952543e-10	Snx18
Frat1	80.8882836009725	-3.32753004614774	0.48162714422175	-6.9089337801436	4.8830981550243e-12	1.05767482035092e-10	Frat1
Slfn1	420.026707090477	8.41454655624499	1.21821305554431	6.90728647008733	4.94011723705774e-12	1.06847882495727e-10	Slfn1
Rab5if	2299.85786116851	1.12302105419618	0.162754694620936	6.9000839380502	5.19718213056693e-12	1.1224563484588e-10	Rab5if
D16Ertd472e	567.690591076922	3.06174947867068	0.444334642459557	6.89063869007099	5.55424458437749e-12	1.19784407340602e-10	D16Ertd472e
Riox2	725.186527872028	1.6064562301017	0.233267469738465	6.8867563569958	5.70788554146588e-12	1.22920752372834e-10	Riox2
Gm49342	2229.52456132493	3.44111706406131	0.499692037717307	6.88647567766143	5.71915332242379e-12	1.22986447955053e-10	Gm49342
Tapbpl	447.098843516884	2.01152012581671	0.292208087943917	6.88386190803443	5.82513453100051e-12	1.25085779807008e-10	Tapbpl
P4ha1	2930.46621886216	1.31608585837018	0.191239032896142	6.88188932164766	5.90638970388943e-12	1.26648903578959e-10	P4ha1
Gvin1	1713.45054367105	2.62913144710111	0.382474565563775	6.87400335555835	6.2424738504632e-12	1.33663957253051e-10	Gvin1
Gm16685	68.482846125953	6.47761981852973	0.942528744346536	6.87259657319069	6.30436718323105e-12	1.34796376616313e-10	Gm16685
Gna12	2596.56986837801	-1.10096608027588	0.160372289988054	-6.86506428484555	6.64613174779534e-12	1.41901075419762e-10	Gna12
Angptl4	64.5538101312321	-4.17942989118615	0.608939234961622	-6.8634596873193	6.7212498346516e-12	1.43300493269559e-10	Angptl4
Cacng8	81.4278107312218	2.78745132930158	0.4064476296121	6.8580823855753	6.97910095740737e-12	1.48586349970862e-10	Cacng8
Aqp9	65.1307759110434	3.67083447372096	0.535530419034275	6.85457696378964	7.15238565061551e-12	1.52059312546538e-10	Aqp9
P2ry1	67.9325150458023	-3.0035285909583	0.438436227770554	-6.85054838244374	7.35674246110363e-12	1.56182077184877e-10	P2ry1
Slc39a7	3901.76413188444	1.19993556297743	0.175170215143976	6.85011182974901	7.37922800606954e-12	1.56437543295811e-10	Slc39a7
Gpr183	235.945648671201	-2.981550305199	0.435367636389171	-6.84835080973687	7.4706187363167e-12	1.58150990985081e-10	Gpr183
Gm5086	48.9230460796207	-8.56644731875777	1.25207120171351	-6.84182122153618	7.81926359964375e-12	1.65297907197554e-10	Gm5086
Me1	752.693683537205	1.47675682009661	0.215975670663984	6.83760728954584	8.05267773101125e-12	1.69992140479613e-10	Me1
Cd82	3233.10753731057	1.6822333734623	0.246126701006453	6.83482680498854	8.21041612877412e-12	1.73077884787834e-10	Cd82
Edn1	168.436607248233	3.5883731171248	0.525074004517734	6.83403308152841	8.25599728876741e-12	1.73793968243294e-10	Edn1
Dynll1	1668.52110003953	1.06082297381522	0.155290356298526	6.83122248606297	8.41940362423943e-12	1.76984851185381e-10	Dynll1
Nav2	414.066410100966	-4.01733413229619	0.588703054351945	-6.82404159889836	8.85142326531153e-12	1.85805402541259e-10	Nav2
Slc6a13	37.0055339325648	3.26137057041426	0.478546537939232	6.8151586352682	9.41598048427006e-12	1.9737952368077e-10	Slc6a13
Sipa1l1	1237.08462734341	2.32984215685109	0.341889581799126	6.81460413210241	9.45236864422202e-12	1.97865176920379e-10	Sipa1l1
Pla2g4a	1154.00706359156	2.57216087616797	0.377477596381418	6.81407559236696	9.48718123488331e-12	1.98316538467177e-10	Pla2g4a
Cracr2b	155.013785766277	-3.17546377841424	0.466228740142281	-6.8109567364834	9.69517875423851e-12	2.02381785794544e-10	Cracr2b
H2-Q5	217.678696552954	4.5015673525817	0.661727803319253	6.802747791466	1.02642255023898e-11	2.13961926315137e-10	H2-Q5
Mfap3l	1595.74800298335	2.72345218247482	0.400412791492122	6.80161133795447	1.03455397495198e-11	2.15357014507738e-10	Mfap3l
Lmbrd2	440.950668379824	-1.33383136765499	0.196159468052389	-6.79972973468075	1.04815595932872e-11	2.17885420045457e-10	Lmbrd2
Ppfia3	291.800136482405	2.36344787841261	0.347598532907486	6.79936091399341	1.05084260088792e-11	2.18140932142711e-10	Ppfia3
Zcchc2	963.127274548862	1.76374091373123	0.259838477380783	6.78783577978924	1.138281087905e-11	2.35964723582744e-10	Zcchc2
Psme1	3437.77121005106	1.94468479679823	0.28670827962003	6.78279957375311	1.17869108913723e-11	2.44003727954591e-10	Psme1
Raph1	578.609253393823	-1.71774908435575	0.253386367397509	-6.77916930574631	1.20868819365793e-11	2.49867903238649e-10	Raph1
Psmb5	3022.24872818383	1.61436724314101	0.23815548165472	6.7786272729239	1.21323072985863e-11	2.50461025293712e-10	Psmb5
Aars	2453.19112309291	1.17581578820901	0.173575600326501	6.77408452568944	1.25196464604861e-11	2.58101306575888e-10	Aars
Plcb2	501.078761631077	-1.06466005324076	0.157311554558347	-6.7678439529111	1.30715626135669e-11	2.6910877254093e-10	Plcb2
Cd300a	1874.95058428607	-3.00747692790109	0.444852025660347	-6.76062320596772	1.37399429873123e-11	2.82480393806459e-10	Cd300a
Atp6v0d2	107.732563175697	-4.17402497399443	0.617556696719268	-6.7589340317556	1.39010665219334e-11	2.85400908962657e-10	Atp6v0d2
Paip2	745.278375846283	-0.995211541590944	0.147330346724754	-6.75496639840415	1.42868362891149e-11	2.92919285944086e-10	Paip2
Ltc4s	39.7546986192521	-4.27624838613376	0.633301541550927	-6.75231008543168	1.45509466866995e-11	2.97926154664611e-10	Ltc4s
Oas1b	182.491571617654	3.34544317751355	0.495601574299832	6.75026745473897	1.47572868359884e-11	3.0173813124896e-10	Oas1b
Il36a	83.4679130785759	8.7669117432566	1.30017339522895	6.74287889248249	1.55278636846442e-11	3.1706075821019e-10	Il36a
Slfn8	1787.08318766994	2.86859984513294	0.425770219256048	6.73743656882642	1.61205276618542e-11	3.287138113283e-10	Slfn8
Arhgap24	217.900682932679	-2.59214888929176	0.384820698592504	-6.73599132991713	1.62815995621801e-11	3.31546531492721e-10	Arhgap24
Vnn3	97.7388157922294	6.5314203499741	0.970006130635934	6.73338048460798	1.65765830167883e-11	3.3709472556015e-10	Vnn3
Robo2	82.1723784111415	8.50879549767042	1.26517521506689	6.72538901832706	1.75123928549165e-11	3.55641769144554e-10	Robo2
Snx10	2592.32338990003	1.45713488318099	0.216707212067393	6.72397964645421	1.76827143609542e-11	3.58614072954473e-10	Snx10
C1rl	138.572990403364	2.88081205634372	0.42910431760514	6.71354712164566	1.89949237325045e-11	3.84705038571577e-10	C1rl
S1pr1	562.676624800503	-1.91231853597382	0.284932809415663	-6.71147187259896	1.92670937577141e-11	3.8968998955636e-10	S1pr1
B3gnt8	537.911227852655	-1.95082811688764	0.290984337342761	-6.70423753629627	2.02460695872031e-11	4.08937818504276e-10	B3gnt8
Sp110	1069.9927181483	1.97255599703091	0.294291501101705	6.7027283820514	2.04563498933774e-11	4.12628286865471e-10	Sp110
Cnnm2	128.282643385206	-2.57990957404374	0.384929237035224	-6.70229571002333	2.05170303065396e-11	4.13295279405085e-10	Cnnm2
Atf6b	2924.45525566655	1.30614809710895	0.194888382099176	6.70203160927402	2.05541558935263e-11	4.13486628035496e-10	Atf6b
Lrrc8c	887.864141363957	2.10300565305652	0.314142557369391	6.69443093182582	2.16512515508471e-11	4.34972190552386e-10	Lrrc8c
Cpne2	1411.27334577986	1.20822004833511	0.180513298064088	6.6932467651561	2.1827260062044e-11	4.37920377142912e-10	Cpne2
Mef2a	3084.74573127541	-1.71040205187519	0.255895608845015	-6.68398359626058	2.32532846118376e-11	4.65906172403446e-10	Mef2a
Tor1aip2	2592.87918145588	1.23292737411691	0.184543953446925	6.6809415918983	2.37411844147234e-11	4.75045865153964e-10	Tor1aip2
Ypel2	165.73642868207	-2.66348841345161	0.399079933646993	-6.67407250750825	2.48800592640558e-11	4.97169355147027e-10	Ypel2
Cox18	127.403805306978	1.73808430358055	0.260906916609493	6.66170267222924	2.70673200247641e-11	5.40155438414191e-10	Cox18
Slc25a10	1158.17985419359	1.86823230929507	0.280456770207996	6.66139137204473	2.71247248271754e-11	5.4058023500444e-10	Slc25a10
Psmb9	996.976481611583	2.25727015307112	0.339017659601738	6.65826717027913	2.77074777245223e-11	5.50894969160115e-10	Psmb9
Slc5a3	166.247384708074	-2.43304396724518	0.365419445713257	-6.65822247772326	2.77159024371996e-11	5.50894969160115e-10	Slc5a3
Fgl2	646.061750874417	3.42081453149847	0.513800960249798	6.65785935829187	2.778444480634e-11	5.51524914345479e-10	Fgl2
H2-T23	5280.42915813143	2.31649239593366	0.348776180694903	6.6417735044815	3.09930982602176e-11	6.14402253855201e-10	H2-T23
Trim47	318.58056720279	-2.40670251371256	0.362385913982681	-6.6412694888234	3.10992827850116e-11	6.15691753231837e-10	Trim47
Amz1	279.961686550104	-4.16080919627513	0.626678316119454	-6.63946571829689	3.14822210779558e-11	6.22449673545264e-10	Amz1
Ifi203-ps	36.1384710069836	3.48954174771464	0.525990597640899	6.63422837473798	3.26204446071504e-11	6.44103158885515e-10	Ifi203-ps
Padi2	206.589954243778	-3.83150622139121	0.577629663865883	-6.63315349102435	3.28589797429702e-11	6.47958300148927e-10	Padi2
Plek	13267.7723736476	1.92555899780002	0.290327156513004	6.63237645739755	3.30324790476079e-11	6.50522518296773e-10	Plek
Phka2	608.020474744398	-1.9438240027464	0.293371666668616	-6.62580686410351	3.45356480007816e-11	6.79231331968066e-10	Phka2
Cd300lb	1646.91420171671	-1.83705015705701	0.27776334672828	-6.61372416013585	3.74769791137354e-11	7.36112790544984e-10	Cd300lb
Trp53inp1	259.596574897357	-2.82659244852506	0.427504053913526	-6.61184946119086	3.79547873165382e-11	7.42961827707743e-10	Trp53inp1
Nfxl1	780.694976753364	1.32994566196025	0.201146543366559	6.61182459166907	3.79611657535357e-11	7.42961827707743e-10	Nfxl1
Aida	972.084326322617	1.08637230855812	0.16430879193802	6.61177223534041	3.79745973272147e-11	7.42961827707743e-10	Aida
Hadh	310.564722676676	-1.58203619208609	0.239457950955378	-6.60673903611952	3.9287768976837e-11	7.66704556357639e-10	Hadh
9330175E14Rik	67.5422870791575	2.4234890265321	0.36682135113728	6.60672836796005	3.92905989661461e-11	7.66704556357639e-10	9330175E14Rik
Cybc1	2027.53062818147	1.22322787305485	0.185196148718104	6.60503947583049	3.97411432651769e-11	7.74486577148311e-10	Cybc1
Trf	1663.62664490654	-1.98332092704652	0.300594740574512	-6.59798945003462	4.16770916685096e-11	8.1115868790973e-10	Trf
Acbd5	807.470458518507	-1.32911291801165	0.201512027558266	-6.59570018780813	4.23253490810658e-11	8.22705843761443e-10	Acbd5
Atp13a1	1391.17975265025	0.842442308490018	0.127811956471817	6.59126369508145	4.36098514718985e-11	8.46574120596504e-10	Atp13a1
Nfkbie	1379.26843498259	2.91971679059465	0.443001286096315	6.59076368902429	4.37569885114941e-11	8.48330112761052e-10	Nfkbie
Nt5c3	456.531521741121	2.14295658627279	0.325166320505775	6.59033993108375	4.38820681470078e-11	8.49654481185337e-10	Nt5c3
Hs2st1	484.70704389297	-1.1083022976645	0.168531086770783	-6.57624844710037	4.82466143304814e-11	9.32954879437099e-10	Hs2st1
Ybx3	1483.13006759819	1.36089215038974	0.207363602245515	6.56283038900177	5.27958901826898e-11	1.01960785595396e-09	Ybx3
Pros1	299.604379180274	-1.94276570645859	0.296151390124091	-6.5600425027367	5.37924438188934e-11	1.03751482814095e-09	Pros1
Psmb7	2280.54730664377	1.03257621742453	0.157423315663478	6.55923306577952	5.40852147776835e-11	1.04181905994542e-09	Psmb7
Txn1	7696.61010394909	1.5905942993145	0.242525352149761	6.5584660952571	5.43640636538453e-11	1.04584439679576e-09	Txn1
Atp13a3	1193.72073297428	-1.39163920471248	0.212276049629376	-6.55579942787805	5.53445774344949e-11	1.06334055258291e-09	Atp13a3
Zmynd15	554.028627962925	1.61030168395468	0.245835194509497	6.55033013953772	5.74100235426267e-11	1.10161002866986e-09	Zmynd15
Zeb1	93.8171589817579	2.66887556551882	0.407485746305416	6.54961698591161	5.76848377878893e-11	1.10546602710799e-09	Zeb1
Gan	353.660385276616	-1.21244509534363	0.185168741815614	-6.54778492015109	5.83967379615464e-11	1.11767772003896e-09	Gan
Cfp	4366.9350136144	1.38647320910863	0.211963816044604	6.54108439346493	6.10743527089502e-11	1.16743274201131e-09	Cfp
Rmi2	27.2592223014199	3.55945528943227	0.544245961203675	6.54015930878025	6.14533367737101e-11	1.1731786881277e-09	Rmi2
Jdp2	408.534622030694	2.17320058032165	0.332356197073625	6.53876954742094	6.20270144331184e-11	1.18252138640397e-09	Jdp2
Mfsd6	771.663837221661	-2.78778652154479	0.426363574328334	-6.53851944537357	6.21308083839657e-11	1.18252138640397e-09	Mfsd6
Rbpj	4305.24658650631	1.70252204827813	0.260388109822998	6.53840165526544	6.21797508585505e-11	1.18252138640397e-09	Rbpj
Cct7	3003.74685000421	1.00730320419977	0.154401915371795	6.52390355245409	6.85007666052113e-11	1.30107991596472e-09	Cct7
Pdgfc	53.8546123534675	-3.39849313544516	0.521623584256835	-6.51522139338665	7.25825241180373e-11	1.37686012480946e-09	Pdgfc
Cnr2	211.430589757159	-2.76180472331486	0.424335879314586	-6.50853453112637	7.58874666017964e-11	1.43773128180897e-09	Cnr2
Gsto1	886.526102125573	-1.13679918627135	0.174679795914819	-6.50790310532367	7.62070440086801e-11	1.44196059124894e-09	Gsto1
Phf11c	55.2191207728679	2.68289575357676	0.412284830332125	6.50738410970757	7.64707033044788e-11	1.44512249540168e-09	Phf11c
Fth1	319331.870500844	1.66331537099794	0.255623249708964	6.50690175049291	7.67165503124975e-11	1.44794023773915e-09	Fth1
Atp6v0a2	1066.07145044398	1.23629666457104	0.19007711568831	6.50418468364347	7.81158807380329e-11	1.47249419018405e-09	Atp6v0a2
Sdad1	534.081858690411	1.02655355328625	0.157884312286012	6.50193510946559	7.9293306061685e-11	1.49136204682683e-09	Sdad1
Has1	69.0477363270638	5.52768414156855	0.850165498638432	6.50189186743207	7.93161080560003e-11	1.49136204682683e-09	Has1
Frat2	77.1978716194135	-4.46479184143272	0.686914318987417	-6.49977983864755	8.04376424628028e-11	1.51055231460573e-09	Frat2
Rnaset2b	3260.56857168426	2.18713856106553	0.336668074904923	6.49642399768139	8.22516381220559e-11	1.54268203981555e-09	Rnaset2b
Ilrun	3456.83331862159	1.10478762482836	0.170105076537897	6.49473635539755	8.31789465192792e-11	1.55812176790244e-09	Ilrun
Slc25a33	168.956227946325	1.63554288517723	0.252019859417208	6.48973810619289	8.59857123740568e-11	1.60868519637813e-09	Slc25a33
Jag2	31.3803645535552	-3.73815340095852	0.576388185432953	-6.48547887592563	8.84503924963358e-11	1.65273036765625e-09	Jag2
Dner	130.121707146299	2.66721805533737	0.411434469190917	6.48272873340545	9.00783710264946e-11	1.68105109620143e-09	Dner
Retreg1	947.894067313681	-1.23145818180259	0.19006285730067	-6.47921534639716	9.22008331929591e-11	1.71851789588919e-09	Retreg1
Sppl2a	5376.74343190949	1.68979867531419	0.260991846856841	6.47452667837962	9.51096065780005e-11	1.77046843874192e-09	Sppl2a
Kcnj10	109.323324806152	-2.58733638063649	0.399629107858103	-6.47434416002344	9.52246337400442e-11	1.77046843874192e-09	Kcnj10
Aldh2	7476.72678979752	-0.965572122605549	0.149178293350521	-6.47260469951058	9.63277278517445e-11	1.7887557106167e-09	Aldh2
Tcp10b	26.8070978626999	4.34604457134165	0.671618510821907	6.47100176858301	9.73552950801821e-11	1.80559690392204e-09	Tcp10b
Dennd4c	1345.26428592501	-1.99261146717172	0.307994623921085	-6.46963067667791	9.8242738162945e-11	1.81980081941188e-09	Dennd4c
Dck	1240.82726107366	2.20427856197027	0.341005483189914	6.46405606546406	1.01933077163263e-10	1.88582492695001e-09	Dck
Flot1	1407.48975783754	1.33797112165117	0.207145125536995	6.45910019935375	1.0532735883659e-10	1.94621553050277e-09	Flot1
Azi2	1185.42871605492	1.41581367200789	0.219463450025094	6.45125041024371	1.10931027251968e-10	2.04723142401998e-09	Azi2
Fam168b	2890.54212247445	-0.799292015868189	0.123916853769103	-6.45022845203548	1.11681672017926e-10	2.05854628705949e-09	Fam168b
Jak3	643.200319267846	1.55658129214453	0.241335167828529	6.44987345255247	1.11943585017798e-10	2.06083596182213e-09	Jak3
Cyth1	1042.39214602281	-1.1244125686736	0.17433627483676	-6.44967646421519	1.12089178820123e-10	2.06098125233512e-09	Cyth1
Mid1ip1	974.645614123492	-1.04792675468137	0.162563542945934	-6.44625932537587	1.14644435918242e-10	2.10537824832925e-09	Mid1ip1
Spice1	83.073672320059	-2.18909039152295	0.339737418239329	-6.44347744463295	1.16766630069521e-10	2.14172322579721e-09	Spice1
Tmem144	48.0884356910583	-3.41636202277126	0.530547050470013	-6.43931960368962	1.20010256955425e-10	2.19852327521646e-09	Tmem144
Scrn3	119.176845316515	-1.63996605811401	0.254742469867969	-6.43774106046784	1.2126464103159e-10	2.21878714220025e-09	Scrn3
Aldh1b1	233.89280713752	1.93492728147746	0.30079362162613	6.43274039860616	1.25323594782858e-10	2.29025426509772e-09	Aldh1b1
Prxl2a	118.562562570397	-1.95858134924273	0.304590736484481	-6.43020655141468	1.2743066514591e-10	2.32592044541322e-09	Prxl2a
Cxcr3	48.4901035225955	-3.21580856323344	0.500249150301611	-6.42841384397068	1.28942300517343e-10	2.35064483781129e-09	Cxcr3
Hspd1	2691.82212421646	0.922877835691871	0.14369188750396	6.42261613876034	1.33951978519065e-10	2.43900153588181e-09	Hspd1
Slamf9	680.757593978967	3.39987239917784	0.530061528242014	6.4141089628854	1.41648871982698e-10	2.57601296107539e-09	Slamf9
Pik3r6	969.01657601489	2.14693194319483	0.335027780072765	6.40822066375671	1.47227720915204e-10	2.67422002298285e-09	Pik3r6
Calcoco1	511.464361966674	-1.46849227235961	0.229167305002351	-6.40794843027258	1.47490775333061e-10	2.67575082958778e-09	Calcoco1
Ttc39c	561.902112626608	2.05332716277772	0.32098159079008	6.39702469454265	1.58433712442515e-10	2.87079585245414e-09	Ttc39c
Mbp	931.561005681898	-1.3974056367527	0.218601472156013	-6.39248044841795	1.63216102474779e-10	2.9538759440629e-09	Mbp
Relb	1435.15064355661	1.90355113715268	0.298088297377183	6.38586336297545	1.70433131104554e-10	3.08076409811819e-09	Relb
Gm6553	50.7316123621181	7.66959851966885	1.20115223379924	6.38520106265791	1.71172416099267e-10	3.09039511671619e-09	Gm6553
Guf1	211.249591035767	-1.24050989425173	0.194345211642812	-6.38302268301661	1.73626175896322e-10	3.13091924655453e-09	Guf1
Tnfaip8l3	22.0284340136841	8.43040521376161	1.32124637858157	6.38064584351944	1.76342694720967e-10	3.1760783536567e-09	Tnfaip8l3
Bmyc	149.00132583815	-3.18892595919821	0.500132294163384	-6.37616485960503	1.81577464765052e-10	3.26643018646458e-09	Bmyc
Ripor2	71.4358073201983	3.2308652590902	0.506833127463759	6.37461342603581	1.83425022245646e-10	3.29570505156133e-09	Ripor2
Eif6	3102.92370627913	1.6370179719275	0.256965562897907	6.37057336970049	1.88322825314472e-10	3.37964955213634e-09	Eif6
Marchf1	1735.41162239136	2.43862489191212	0.38309989189217	6.36550660421097	1.9464619849727e-10	3.48894569210616e-09	Marchf1
Ly6c2	195.644861322689	2.57127546189816	0.404026576505568	6.36412456857951	1.96406695948532e-10	3.51629069170057e-09	Ly6c2
Tes	1472.98346598836	1.22697493062496	0.192860069225705	6.3619956974558	1.99149022491405e-10	3.56112714412049e-09	Tes
Cdc42ep3	152.90426599483	-2.85684776537599	0.449249564878903	-6.35915533083725	2.02866184391933e-10	3.62326752004065e-09	Cdc42ep3
Olfml3	464.637980961742	-2.91124192794164	0.457895769438448	-6.35787033261286	2.04570036814372e-10	3.64934414898774e-09	Olfml3
Ly75	199.348916481371	2.53879919247772	0.399515843049297	6.35468964910224	2.08847839756809e-10	3.72122097338114e-09	Ly75
Kri1	877.065735132477	1.0647829850546	0.16762524955292	6.35216345923139	2.12307542419966e-10	3.7783674047558e-09	Kri1
Jmjd6	733.397568053385	1.05746432096374	0.166658062712423	6.34511348417895	2.22261544971612e-10	3.95081774773173e-09	Jmjd6
Eps8	44.8592022823442	-3.48042427106333	0.548707488169714	-6.34295019860719	2.25406313535371e-10	4.00196476237711e-09	Eps8
Ifrd1	1908.11224071211	1.8809590164904	0.296611963788644	6.34148060808062	2.27567405669052e-10	4.0355466358397e-09	Ifrd1
Psma3	1516.89744361185	1.05696341725073	0.16675972682957	6.33824147679828	2.32402389432751e-10	4.11641013330176e-09	Psma3
Zfp719	162.032662535916	2.36268914534633	0.373471554424758	6.32628942513567	2.51126598076938e-10	4.4428035383186e-09	Zfp719
Ext1	1176.65950379775	2.11553826245796	0.334844916401945	6.31796440331345	2.65031039449265e-10	4.68123873751062e-09	Ext1
Gpr31a	53.0045628129513	9.546744388921	1.51107519080914	6.31784867291016	2.65229534937463e-10	4.68123873751062e-09	Gpr31a
Ccpg1	654.322059461969	-1.86750642850468	0.296110283523695	-6.30679355772943	2.84875394168512e-10	5.02206127740885e-09	Ccpg1
Prdx1	58675.3298938152	1.63309929739605	0.259184959521401	6.3009030323814	2.95916486881706e-10	5.21056712842176e-09	Prdx1
Dnajb14	1282.84514780654	-1.50911134337303	0.239628017143169	-6.29772495455483	3.02045838213771e-10	5.31224448947769e-09	Dnajb14
Gprc5c	40.0675550067326	-7.37373948774786	1.1717643268125	-6.29285200020238	3.11685486228271e-10	5.47534820701706e-09	Gprc5c
Ptprs	638.489259640437	-1.62335517617867	0.25835481706835	-6.28343297252785	3.31177032525609e-10	5.80763505342857e-09	Ptprs
Bphl	73.9059645318181	-2.00927644820514	0.319778449067422	-6.28333914954196	3.31377051889356e-10	5.80763505342857e-09	Bphl
Hmox1	33852.9327499483	2.26873642775125	0.361127536332585	6.28236896801419	3.33452290931953e-10	5.83717010336671e-09	Hmox1
Psmd11	1630.79175823357	1.07386589377409	0.170942902450654	6.28201509614637	3.34212384250534e-10	5.84364106901605e-09	Psmd11
Tmbim6	15180.414256454	1.17234190057065	0.186697804900981	6.27935556710177	3.39979261640918e-10	5.93753746672067e-09	Tmbim6
Samd4b	1649.23225462691	1.06466045909483	0.169584238097085	6.27806257846515	3.42817943078453e-10	5.98013537768672e-09	Samd4b
Fcgr4	1016.75279125231	3.26431156311815	0.520249525669082	6.27451136821314	3.50734006450171e-10	6.1111011345049e-09	Fcgr4
Psmb4	2756.57466847597	1.05508906171712	0.168189003369093	6.27323451939194	3.53623644976438e-10	6.15428499344460e-09	Psmb4
Ppm1n	45.1386520720067	4.68250547835675	0.746709607996666	6.27085205307504	3.59077683120177e-10	6.24194620587653e-09	Ppm1n
Hspa1a	448.693253440281	2.35967042247685	0.376601756712348	6.26569149086362	3.71174556236377e-10	6.44474429604392e-09	Hspa1a
Fbxl5	1227.45759828038	1.18233995887744	0.188918099438566	6.2584790043472	3.88750220784186e-10	6.74209102488633e-09	Fbxl5
Kdsr	180.117752300346	-1.65544032463294	0.264765085066624	-6.25248727269449	4.03966674678286e-10	6.99788104156239e-09	Kdsr
Rnaset2a	4346.29637623983	2.61416196213339	0.418338546836864	6.24891486070207	4.13314126857623e-10	7.15152894413647e-09	Rnaset2a
Gpr146	522.166756328622	-1.16509209898283	0.18646829410799	-6.24820484660031	4.15196916846875e-10	7.17581091737549e-09	Gpr146
Il1rl2	211.813840970889	3.09242351458949	0.494973274562911	6.24765754741056	4.16653936733985e-10	7.19268681787491e-09	Il1rl2
Eif4g2	18529.727632024	1.23504949316087	0.197724207122587	6.2463241660398	4.20224588044366e-10	7.24596936550694e-09	Eif4g2
Klf11	107.771566114631	-2.24640498275086	0.3597224589769	-6.24482827438672	4.24265980578527e-10	7.30723697505041e-09	Klf11
Nfkb1	4733.46498229714	1.53241949390474	0.245425721868753	6.24392375109012	4.26728075710355e-10	7.34119437834124e-09	Nfkb1
Pla2g7	5373.59771373823	2.03776510472672	0.326510103999256	6.24104761159662	4.34649909922588e-10	7.46889230977195e-09	Pla2g7
Maml3	61.4915075784838	-2.4905018886656	0.399134967834362	-6.23974867994813	4.38274476660414e-10	7.52253909653259e-09	Maml3
Ankrd28	709.353537655603	-1.45013270522929	0.232508609383107	-6.23689896506107	4.46330050115691e-10	7.65202962208654e-09	Ankrd28
Tdg	719.182901498985	0.930699640322253	0.149327961594481	6.23258785819151	4.58792072287644e-10	7.85668300449561e-09	Tdg
Bysl	452.917459094288	1.18759581342069	0.190659296404113	6.22889015022648	4.69751005272001e-10	8.03398758084202e-09	Bysl
P2ry2	829.296534436858	2.14318939023282	0.344081058687553	6.22873400357376	4.7021935730725e-10	8.03398758084202e-09	P2ry2
Ulk2	436.568969609483	-1.67345294541858	0.268717470123821	-6.22755544939999	4.73769087913629e-10	8.08540699977570e-09	Ulk2
Ifi208	215.739928480866	6.36872157426568	1.02272880706951	6.22718508586297	4.74889990511736e-10	8.09530579497626e-09	Ifi208
Atg9a	1325.32717142898	1.33042595757328	0.213918001295403	6.21932679585986	4.99292435529536e-10	8.50160396196878e-09	Atg9a
Tlr2	6239.70180092287	1.63444271325905	0.263311535083098	6.20725830618562	5.39169383808201e-10	9.17016837211062e-09	Tlr2
Acp5	1099.91090486685	2.92717803009903	0.471840583826483	6.20374365926837	5.51355674867118e-10	9.36678817904217e-09	Acp5
Fcer1g	12483.9460868155	1.58635423411952	0.25589087446062	6.19933882934794	5.67008470146308e-10	9.6217865903399e-09	Fcer1g
Pgm1	1121.94653526053	1.55033132879349	0.25015644416212	6.19744709750016	5.73863174137151e-10	9.72707828687514e-09	Pgm1
Cgas	275.230553822678	1.7100548919525	0.276056989126086	6.194571988074	5.84436252255791e-10	9.89508754243487e-09	Cgas
Farsa	876.654359699559	0.840844226644059	0.135767835261223	6.19325059596215	5.89359135908332e-10	9.96716179337853e-09	Farsa
Arhgap15	180.11877839507	-2.84981855111048	0.460519924242588	-6.1882633108601	6.08306579754269e-10	1.02759871096864e-08	Arhgap15
Poglut3	149.682670601817	-1.66678687413294	0.269593203937038	-6.18259974580891	6.30544439868296e-10	1.06396376905398e-08	Poglut3
Steap3	552.43461572068	-2.26652675047073	0.367028025873273	-6.17535062909151	6.60167950857092e-10	1.11269523879258e-08	Steap3
Alox5	56.2813246404616	-3.30173891325839	0.535160285899449	-6.16962618537572	6.8451629749736e-10	1.15243593078099e-08	Alox5
Nxpe1-ps	93.0854471317538	-2.76762115768655	0.448675218169977	-6.16842884475529	6.89718746126182e-10	1.15988994081692e-08	Nxpe1-ps
Psmc5	2050.88149473736	1.27676513952482	0.207033458970592	6.16695072319777	6.96194410992287e-10	1.16946596513149e-08	Psmc5
Csta2	52.3867757615621	5.15247320899078	0.836010255074032	6.1631698627124	7.13029476510388e-10	1.19640271019406e-08	Csta2
Gm6377	383.226755510642	1.78549247778302	0.289797001959605	6.16118339979206	7.22033088023924e-10	1.21015332905421e-08	Gm6377
Dkk2	23.5858656746369	-5.53986171382528	0.899391628892128	-6.15956557284093	7.29447720939628e-10	1.22121297978785e-08	Dkk2
Igsf6	7157.75919530606	2.21997899560542	0.360455929276815	6.1588083737709	7.32943492780629e-10	1.22569444206119e-08	Igsf6
Bcar3	193.015127214534	-2.78550565481871	0.45306527246823	-6.14813322513929	7.8400171358796e-10	1.30961536241864e-08	Bcar3
Gfi1	50.3734468150374	5.51034077087278	0.89650223059219	6.14648863420327	7.92169961887242e-10	1.32178459526938e-08	Gfi1
Morc3	1504.20077385032	1.0009515656076	0.162864449612363	6.14591808089477	7.95023097072405e-10	1.3250680060003e-08	Morc3
Apobec1	2283.45877613678	-1.43239647362782	0.233125426318791	-6.14431680081551	8.03084177453629e-10	1.33701455883743e-08	Apobec1
Syt7	51.0589229355779	8.66097173064641	1.40992131498633	6.14287594533626	8.1040575989483e-10	1.34680355378865e-08	Syt7
Slc39a10	221.694979249072	-1.99541965222166	0.324840912081425	-6.142759664834	8.10999460171242e-10	1.34680355378865e-08	Slc39a10
Gca	130.146221074456	2.09044612443998	0.340317783498051	6.14262970025469	8.1166353011115e-10	1.34680355378865e-08	Gca
Dbnl	2029.74750534749	1.47234851207228	0.239783793595591	6.14031703308304	8.23569460028155e-10	1.36504585916295e-08	Dbnl
Rasgef1a	24.5116423297197	-4.57615178459678	0.746137982010556	-6.13311732538505	8.61735465841313e-10	1.42672507934147e-08	Rasgef1a
Acot13	164.072779953634	-1.4441815995974	0.235578917521646	-6.13035162395085	8.76850601460978e-10	1.45014618254878e-08	Acot13
Abhd15	81.2429222365981	-3.20236932750977	0.522409367997181	-6.1299998118086	8.78791768918424e-10	1.45175236262716e-08	Abhd15
Sptssa	1300.0148446785	-1.92359674950984	0.313987582643518	-6.12634656859591	8.9919833695832e-10	1.48382596573927e-08	Sptssa
Lztfl1	723.823504460872	1.73571453652333	0.283411383352233	6.12436422275292	9.10464141770413e-10	1.5007617632024e-08	Lztfl1
Mndal	1593.05584009272	2.65341309003589	0.433269664450445	6.12416078887372	9.11628028091626e-10	1.50102713932314e-08	Mndal
Ncln	1880.84655237894	1.15673669356056	0.188891519144336	6.12381486898136	9.1361043783372e-10	1.50263817835794e-08	Ncln
Lipg	58.8941795884854	8.37835269449449	1.36846234961607	6.12245758668122	9.21429487685965e-10	1.51383481253522e-08	Lipg
Fcrlb	45.5367055116581	5.36292791287799	0.87646625599571	6.11880705753519	9.42784721384663e-10	1.54722137335134e-08	Fcrlb
Ddah2	43.205489142947	-3.0524922882895	0.499435246366501	-6.11188799848836	9.84592782739036e-10	1.61406354646825e-08	Ddah2
Clec2d	828.322049024708	2.30857698000085	0.377855022702872	6.10968980506636	9.98249713643463e-10	1.63435271806563e-08	Clec2d
Csf2rb	10976.7028093348	1.69141670354556	0.27684820917709	6.10954540241804	9.9915329526963e-10	1.63435271806563e-08	Csf2rb
Prelid3b	801.763488056669	1.02472116425671	0.167855107039998	6.10479587024143	1.02932148756867e-09	1.68186186729698e-08	Prelid3b
Igf1r	191.303975182901	-1.68610244898257	0.276783216939723	-6.09177994108568	1.11662111214847e-09	1.82251561456119e-08	Igf1r
Atp2a2	5542.22326104187	1.2201272083925	0.200510042567961	6.0851176966807	1.16405766577021e-09	1.89787048840771e-08	Atp2a2
9530082P21Rik	61.5559360519176	2.92818589268932	0.481931196807677	6.07594177775934	1.23262130012771e-09	2.00746931436468e-08	9530082P21Rik
Vcam1	155.419078648809	4.17950917526936	0.688106070382044	6.07393155672765	1.2481594371697e-09	2.03056546696945e-08	Vcam1
Atg7	819.359260833475	-1.03204969685031	0.169959880966551	-6.07231360119288	1.26080406952404e-09	2.04890928431774e-08	Atg7
Denr	1474.15971038993	1.52485435488378	0.251242626614635	6.06925017235491	1.2850882946978e-09	2.08610808099153e-08	Denr
Rtn2	55.5482198795648	2.77030472644307	0.456789935440245	6.06472365415211	1.32180724530157e-09	2.14338992854048e-08	Rtn2
Lpar6	927.277144673824	-2.06206685681039	0.340200687536467	-6.06132477786176	1.3500491045986e-09	2.18681655287092e-08	Lpar6
Txndc16	253.772583466604	-2.52186073396185	0.416099545658079	-6.06071494255882	1.35517819232205e-09	2.19275156805234e-08	Txndc16
Cfl1	34028.5351869425	0.994707061935854	0.164239259264727	6.056451218722	1.39157314043116e-09	2.24920898410725e-08	Cfl1
Tlr6	619.555148901032	1.45622014751704	0.2405693904202	6.05322291823358	1.41976180245557e-09	2.29229502668312e-08	Tlr6
Triobp	798.03459791776	1.23955832025641	0.204899319782421	6.04959704879781	1.45208569635015e-09	2.3419576096199e-08	Triobp
Tmem171	256.488956437287	1.8382800846933	0.304171825702731	6.04355804633222	1.50752103905191e-09	2.42874783546716e-08	Tmem171
Rttn	58.2332531032339	-2.14374214296611	0.354818174582006	-6.04180477928321	1.52399795943799e-09	2.4526534902052e-08	Rttn
Mmd	313.851469629782	-2.01998576847063	0.334422118642259	-6.04022777163096	1.53896826339292e-09	2.47408571409257e-08	Mmd
Entpd5	287.554340370831	-1.40528943896331	0.232809350946419	-6.03622420341154	1.57762022962984e-09	2.53350235803325e-08	Entpd5
Zbtb38	278.065319051941	-1.30239224776204	0.215768965043524	-6.0360499365575	1.57932397954567e-09	2.53352004307182e-08	Zbtb38
5830416I19Rik	24.6444013138828	-3.99364528976021	0.662255042519096	-6.03037354697839	1.63581125742402e-09	2.62132624088494e-08	5830416I19Rik
Phgdh	495.424028834029	1.99105647542548	0.330302289234359	6.02798267017994	1.66018846869548e-09	2.65754447176099e-08	Phgdh
H2-M2	897.965957083886	6.35550633469512	1.05509752535399	6.02361979056184	1.70558767204013e-09	2.72730028711802e-08	H2-M2
Ficd	197.667104028721	1.63208279124182	0.271053191432137	6.02126388041602	1.73060345481276e-09	2.76434812253816e-08	Ficd
Pde10a	63.5514805606507	5.95024347884838	0.988315451621632	6.02059136997727	1.73780973410138e-09	2.77289960450909e-08	Pde10a
Trim13	322.564687012894	1.42259145426837	0.236441770717899	6.01666723248183	1.78044553650813e-09	2.83790504205721e-08	Trim13
Tmem65	708.546118387552	-1.2913591634358	0.214677668838859	-6.0153399765353	1.79509554617778e-09	2.85821223825988e-08	Tmem65
Cers6	3988.25863870651	1.83857217413742	0.305820883208305	6.01192487200133	1.83333287405153e-09	2.91599289329748e-08	Cers6
Eya1	68.3284820894218	-3.23952384411505	0.539248947463616	-6.00747365266509	1.88436416179007e-09	2.99397859973588e-08	Eya1
Lrfn4	76.7117098388145	-2.33910222401029	0.389396839552735	-6.00698820950116	1.89001254888193e-09	2.99742721669892e-08	Lrfn4
Wdr45	229.129313998312	-1.67583887005544	0.278983650257833	-6.00694294632194	1.89054004981879e-09	2.99742721669892e-08	Wdr45
Psmd14	1127.70720811564	0.931779385233702	0.155203255100503	6.00360723510806	1.92981206553782e-09	3.05645472856133e-08	Psmd14
Cycs	1609.64052386873	1.64563776154138	0.274193219850459	6.00174490980809	1.95208217506886e-09	3.08845813047099e-08	Cycs
Epha4	53.1363270332149	8.39482066370015	1.39913086270428	6.00002536394229	1.97286709684306e-09	3.11804665664731e-08	Epha4
Gadd45b	1299.01018478901	2.43628802363676	0.406303182088438	5.99623170833663	2.01948816683811e-09	3.18836280517574e-08	Gadd45b
Tspan3	2059.56228475291	2.30662752084331	0.384731074077843	5.99542817374977	2.02949984306081e-09	3.20079285048379e-08	Tspan3
Smim14	1032.71514521345	-1.73659333250109	0.290163507752003	-5.98487847750078	2.16551480217159e-09	3.4117115835897e-08	Smim14
Eml2	880.633683418401	1.10297941174433	0.184350070207169	5.98307020173536	2.18970333216365e-09	3.4461924050992e-08	Eml2
Osbpl8	3787.60556839686	-1.57829543965806	0.263998578114795	-5.97842401625271	2.25306660010063e-09	3.54218989534728e-08	Osbpl8
Gm45244	259.05298883612	4.10038831629207	0.686222286513648	5.97530624824806	2.29658341904907e-09	3.60681679254012e-08	Gm45244
Cinp	400.75441955898	1.12277001048175	0.187969596272287	5.97314689581682	2.32720172407776e-09	3.65107213881256e-08	Cinp
Vav1	5400.24286259729	1.04120662780849	0.174342952314413	5.97217503768527	2.34111148608874e-09	3.66904875521363e-08	Vav1
Trim21	605.852796703248	2.29153455234873	0.384015886412834	5.96729102473961	2.41224936037159e-09	3.77658328207967e-08	Trim21
Actb	94137.4746424594	1.28324521035732	0.215132323283243	5.9649112266026	2.44767079003065e-09	3.82803434842098e-08	Actb
Tcf12	673.171747647079	-1.54645135451153	0.259433753750402	-5.9608718301141	2.50895704455287e-09	3.91978706532597e-08	Tcf12
Sema4a	2986.06726689568	2.45251701137479	0.41159000350349	5.95864085740362	2.54344366679942e-09	3.96952256110396e-08	Sema4a
Styk1	16.8022895013805	7.82320915453091	1.31303549582703	5.9581094185145	2.55172654636899e-09	3.9783011686984e-08	Styk1
Perm1	207.196911826414	1.9596435816885	0.329174134661871	5.95321252595211	2.62929501010806e-09	4.09496965830254e-08	Perm1
Tnfsf12	649.545350799567	-2.36648895318252	0.397563964006554	-5.9524734820873	2.64119940142081e-09	4.10923403753277e-08	Tnfsf12
Dtx3l	1488.35258264475	2.2288859895217	0.374591554292675	5.95017683655577	2.67852935563218e-09	4.16298534431432e-08	Dtx3l
Arhgap6	109.88095700587	-1.9260109931504	0.32371505838155	-5.94971084378869	2.68616611829923e-09	4.17052368180338e-08	Arhgap6
Cebpd	922.133878495218	1.90300113130492	0.319979123759151	5.94726652460401	2.72657262638539e-09	4.22887176156582e-08	Cebpd
Ptpra	2533.93447139914	-1.66426902596485	0.280052959394591	-5.9426939446118	2.80375622671263e-09	4.34408068790972e-08	Ptpra
Tpcn1	881.06440237334	-2.06891762547147	0.34818479945604	-5.94201018741682	2.81547917967879e-09	4.35773287303541e-08	Tpcn1
Pstpip2	1587.30503469176	2.49503196372683	0.420245235175487	5.93708567019195	2.901330808985e-09	4.48597295641307e-08	Pstpip2
Nadk	5651.33529737008	1.3735865557455	0.231393411059369	5.93615241443965	2.91788562243988e-09	4.50691373695125e-08	Nadk
Otulinl	1703.42935415505	-1.80385855543983	0.304371375889901	-5.92650524434443	3.09449507353362e-09	4.77477399645131e-08	Otulinl
Epas1	50.1864170285092	-2.89731983577192	0.488921396753921	-5.92594199191935	3.10512192924875e-09	4.78623686045994e-08	Epas1
Psmc4	1685.13162410552	1.02243439205834	0.172684253146838	5.92083165330042	3.20317624014504e-09	4.93229822903816e-08	Psmc4
Ndrg1	636.61723505412	-1.92903929942084	0.3258797174058	-5.91948254643509	3.22956108574765e-09	4.96781508431501e-08	Ndrg1
Riok3	4458.30530478166	1.1412574173959	0.192919209014067	5.91572722710409	3.30412405538649e-09	5.07729206745067e-08	Riok3
Polr3d	373.476166818538	1.32143148750484	0.223434631748714	5.91417488489873	3.33543349978329e-09	5.12014699397502e-08	Polr3d
Csrnp1	329.789813320359	1.84477425617673	0.311958038422634	5.91353332488091	3.3484574155182e-09	5.1348731698833e-08	Csrnp1
Slc11a1	11355.9489146707	1.65392711504352	0.280014797269546	5.90657040688971	3.49303049668307e-09	5.35109390418173e-08	Slc11a1
Serinc5	230.782628563587	-1.92498763695801	0.326199491019723	-5.90125886138068	3.60738383664392e-09	5.52062514141611e-08	Serinc5
Mpv17	421.057908451784	-1.13044532075838	0.191773968048809	-5.89467555091035	3.75418288634508e-09	5.73941320326117e-08	Mpv17
Zup1	586.020475869292	1.64412524845823	0.27915341268105	5.8896834993622	3.86935949457303e-09	5.90945954645658e-08	Zup1
Hspa1b	329.370624918841	2.80720873860565	0.477439156718231	5.87972037715031	4.10960122305699e-09	6.26996957242548e-08	Hspa1b
Pim3	891.593473623574	1.91336254036533	0.325697079363042	5.87466901486267	4.23689013041136e-09	6.45759007961984e-08	Pim3
Rassf3	814.191031729792	-2.19040849674692	0.373717654161133	-5.86113198656249	4.59722376475411e-09	6.99965901190995e-08	Rassf3
Fbxl20	741.896024755652	-1.49783955907867	0.255598670203293	-5.86012265982194	4.62525398167947e-09	7.03518052274356e-08	Fbxl20
Zcchc24	210.568605444902	-1.98903912779095	0.339468145314164	-5.85928062837877	4.64876539245433e-09	7.06376361714356e-08	Zcchc24
Fgd4	769.520849759195	-1.6153149160152	0.275845727476096	-5.85586345960418	4.74537980524515e-09	7.20325553195783e-08	Fgd4
Rn7sk	69.5827005685907	-3.94554464752488	0.673914473967484	-5.85466672691652	4.77967505650556e-09	7.24796317839095e-08	Rn7sk
Phlda1	1248.9712224338	2.67339478199018	0.456935502468864	5.85070489718042	4.89494037613435e-09	7.41524014267236e-08	Phlda1
Mcemp1	158.50913518368	2.90228740940477	0.496547809559016	5.84493044482925	5.06779972822765e-09	7.66933857759183e-08	Mcemp1
Plaat3	220.752664355291	2.22030065807387	0.379986107955825	5.843110081098	5.12351358985506e-09	7.74582099993542e-08	Plaat3
Snx20	1471.9504463866	1.22069053432193	0.209000682959284	5.8406054805081	5.20114415683996e-09	7.85505999570295e-08	Snx20
Cacybp	1313.30768204444	1.10600543942514	0.189370177118434	5.84044149007389	5.20626679744593e-09	7.85505999570295e-08	Cacybp
Zc3hav1	2846.87904424395	1.20124364401482	0.205719636130847	5.83922695279694	5.24435893183165e-09	7.90456396099942e-08	Zc3hav1
Cib2	48.2603364447469	-3.13308738136289	0.537351594223004	-5.8306096325875	5.52252412148327e-09	8.30805780516802e-08	Cib2
Slc39a13	669.557017713048	1.50496459219581	0.258115302896975	5.83059034200893	5.52316263522562e-09	8.30805780516802e-08	Slc39a13
Tnfrsf9	50.717553949572	8.06250256040798	1.38325607637172	5.82864062419732	5.58806967042503e-09	8.39725288727423e-08	Tnfrsf9
Tbc1d2	126.223382134462	-1.84631302537118	0.316862075209263	-5.82686654485815	5.64777399715095e-09	8.47845871768889e-08	Tbc1d2
Ifitm7	36.2839999164138	6.85466478624027	1.17717558790992	5.82297565175535	5.78089800397901e-09	8.66960926107754e-08	Ifitm7
Flnb	2565.00982858997	3.23919183604312	0.556582756910706	5.81978474148597	5.89234632192408e-09	8.82790264266643e-08	Flnb
Gtf2f1	1390.20375009184	0.878460200369519	0.150972176471578	5.81868938303939	5.93108342172385e-09	8.87705255729408e-08	Gtf2f1
Slc3a2	15803.4318103667	1.55948047567182	0.268091155467014	5.81697845628367	5.99208610909038e-09	8.95939588359199e-08	Slc3a2
Tank	1505.05300773676	1.68117723411851	0.289029423392254	5.8166300661954	6.0045824548194e-09	8.96912031948921e-08	Tank
Gm15568	23.2038271129818	4.12071514905044	0.709116901050056	5.81105194777972	6.20814939598368e-09	9.26394536487414e-08	Gm15568
Xpnpep1	1249.82933619812	0.834457238440155	0.143739312507627	5.80535153454193	6.42310977824726e-09	9.57516773416601e-08	Xpnpep1
Fuca1	2051.03254736374	-1.26131105551868	0.21727918583787	-5.80502476873161	6.43564896086102e-09	9.58431422857779e-08	Fuca1
Apool	206.798297416956	1.20830117908117	0.208281427626621	5.80129103612278	6.58062682612115e-09	9.79048128295778e-08	Apool
Dhrs7	466.241132138693	-1.21997731544562	0.210317125702954	-5.80065608717322	6.60559538088228e-09	9.81786951992702e-08	Dhrs7
Cdc42bpg	259.77030319731	1.33145028381835	0.229588297693199	5.79929507381765	6.65942630894192e-09	9.8880588855093e-08	Cdc42bpg
Atxn1	320.210992354053	-1.5639715194815	0.269777636219838	-5.79726155731844	6.74065194824974e-09	9.99874506535718e-08	Atxn1
Clec10a	29.2035724272886	-3.63798412816407	0.62831627273984	-5.79005237648907	7.03644788391869e-09	1.04191079212406e-07	Clec10a
Prcp	864.889338085061	-1.04447514471248	0.180392438103589	-5.79001623179293	7.03796225587909e-09	1.04191079212406e-07	Prcp
H2-Q7	1230.08153388452	5.83458334392753	1.00795672720681	5.78852562460294	7.1006917728252e-09	1.05015863403038e-07	H2-Q7
Atp1b3	7159.86688180796	0.970307266193048	0.167647150265178	5.78779457126623	7.13165522944959e-09	1.05369678005106e-07	Atp1b3
Pvr	634.656152722113	1.47284595743534	0.254548550922119	5.78611016287408	7.20349827921351e-09	1.06326192056202e-07	Pvr
Rc3h1	664.371571390897	-1.09222613198948	0.188794588712472	-5.78526185224993	7.23994624908949e-09	1.06758892128199e-07	Rc3h1
Igf2bp1	61.9637024356175	5.81706025649909	1.00555144915879	5.78494542607986	7.25358748458696e-09	1.0685476760021e-07	Igf2bp1
Angptl2	805.895095336523	-2.25324652607516	0.389512934442711	-5.7847797257335	7.26074084866223e-09	1.06854973728542e-07	Angptl2
N4bp2l1	311.144032039297	-1.79458772403232	0.310398958946109	-5.78155200689282	7.4014592157145e-09	1.08818899883692e-07	N4bp2l1
P3h3	76.6378173218982	-2.08524807954443	0.360753368783336	-5.78025947914795	7.45854989847844e-09	1.09550653906307e-07	P3h3
Cebpg	911.885774555992	-1.00183663653287	0.173327677075216	-5.78001536418281	7.46938037718659e-09	1.09602172652306e-07	Cebpg
Nfkbiz	2568.09674258439	1.83945431351637	0.318273788314374	5.77947157778336	7.49356117479849e-09	1.09849294910097e-07	Nfkbiz
Irf9	1081.50628099435	1.41130380616514	0.244769511316573	5.76584803627698	8.12482450996848e-09	1.18986544462523e-07	Irf9
Dcbld2	654.037190114284	2.65007171725239	0.459759880476779	5.76403429221407	8.21267170112071e-09	1.20155481281206e-07	Dcbld2
Man1c1	1404.62081259639	-1.52061789807042	0.263884849215361	-5.76242972111452	8.29115711931657e-09	1.21185301371886e-07	Man1c1
Mtdh	5756.13107142864	1.47578190076404	0.256189828145277	5.76050154468729	8.38643627388982e-09	1.22458333376887e-07	Mtdh
Rasgrf1	53.7720889044239	6.62077253351967	1.14944764362474	5.75996007320638	8.41338350392631e-09	1.22732076903767e-07	Rasgrf1
Abcc4	1510.36335977275	1.90271254000656	0.330448453235719	5.7579707859891	8.5131083416561e-09	1.24065912901234e-07	Abcc4
Gpi1	12174.661874843	0.896108751636356	0.155660387657507	5.75681947810655	8.57134852149984e-09	1.24793164709424e-07	Gpi1
Kank2	164.161507225446	-2.38090557476037	0.413694004351631	-5.75523345689257	8.65221391823431e-09	1.25848091073093e-07	Kank2
Ccnd2	266.251195058387	2.6324692255729	0.458152905458011	5.7458311280188	9.14705625156001e-09	1.32916496036018e-07	Ccnd2
Acsf2	55.9988163245465	-1.92926360743509	0.33593026097234	-5.74304798219395	9.29873636557097e-09	1.34989512302135e-07	Acsf2
Treml2	99.4783285267548	2.60685333527006	0.453951648474198	5.74257929017792	9.32451925672904e-09	1.35232635383201e-07	Treml2
Abtb1	447.984421773598	-1.78657236881256	0.311185870759855	-5.74117444487472	9.40221724177397e-09	1.36227478661792e-07	Abtb1
Thbd	113.938698818613	-2.51327164379735	0.437775724961505	-5.74100275664749	9.41175587572304e-09	1.3623380095933e-07	Thbd
Fam199x	155.921085941175	-1.58616745046649	0.276779539108388	-5.73079735437144	9.99596289596944e-09	1.44550315617367e-07	Fam199x
Slc39a14	1755.15013642195	2.3744354866395	0.414571753518211	5.72744155020006	1.01956548605509e-08	1.47295720364735e-07	Slc39a14
Ifnar1	4321.57367464685	1.24590757088612	0.217728424593709	5.72230094996114	1.05090935914813e-08	1.51677534989104e-07	Ifnar1
Bcl2l11	1114.53318552518	-1.08399324658755	0.189577528557482	-5.71794165076305	1.07822151771788e-08	1.55469570864003e-07	Bcl2l11
Scimp	30.8693848433727	5.91269672645648	1.03436968992542	5.71623161819713	1.08912264139465e-08	1.56890265387427e-07	Scimp
Tmco3	905.699879006489	1.40909812812978	0.246612364765307	5.71381783500909	1.10469252591456e-08	1.58980125340031e-07	Tmco3
Thsd1	46.204888467811	-2.5098910441034	0.439561289712028	-5.70999108167082	1.12982093818845e-08	1.62440249585654e-07	Thsd1
Arhgef6	1146.50432785305	-1.90213656681073	0.33343092561193	-5.7047394848568	1.16521162216308e-08	1.67367776860987e-07	Arhgef6
Nlrc3	111.812622612024	-2.64077821607066	0.46306254201477	-5.7028543154899	1.17817673585564e-08	1.69067796793398e-07	Nlrc3
Plekhn1	719.291594024574	1.04860941811914	0.1840104849885	5.69863949972565	1.20767292091207e-08	1.73134488575584e-07	Plekhn1
Dst	2394.61311542059	3.02306655239743	0.530984425269636	5.69332433971543	1.24589389812164e-08	1.78443004528101e-07	Dst
Nfe2l1	5038.27362799165	1.33749779652018	0.235022465470139	5.69093594454747	1.26344901978053e-08	1.80784335363817e-07	Nfe2l1
Tha1	185.517095403441	1.80627963083052	0.317454865509442	5.68987855307196	1.27129756763206e-08	1.81567158525281e-07	Tha1
Ccnd3	1307.65819810728	2.10591704899449	0.370116768893714	5.68987202414285	1.27134617581676e-08	1.81567158525281e-07	Ccnd3
B430306N03Rik	1241.74187215945	2.01805262168066	0.35476371876339	5.68844139055437	1.28204097387915e-08	1.82793472452648e-07	B430306N03Rik
Calhm2	265.469294613955	-1.41660277101083	0.249033746205365	-5.68839682411006	1.28237553334189e-08	1.82793472452648e-07	Calhm2
Irf1	1591.08773937934	1.96343942938069	0.345272241260065	5.68664142305546	1.29562098043199e-08	1.84505796518797e-07	Irf1
Pdxk	1586.18159395494	-1.66130265149359	0.292231551570554	-5.6848846148377	1.30901008810573e-08	1.86235304074891e-07	Pdxk
Nap1l1	2475.23702339864	-1.16823050538564	0.205894547209446	-5.67392639202466	1.39561118237605e-08	1.98367640708664e-07	Nap1l1
Slx4ip	377.966423484103	1.80167499593878	0.317550058710977	5.67367237547451	1.39768322292806e-08	1.98473669806113e-07	Slx4ip
Ccr7	114.313802277434	3.68582864517265	0.65024592149497	5.66836103592719	1.4416992954572e-08	2.04529984408606e-07	Ccr7
Nlrp10	49.7520283785465	-2.50747097714467	0.442534634582554	-5.66615758676152	1.46035226896193e-08	2.06980041757133e-07	Nlrp10
Eef2k	114.49240719858	-3.01910771483512	0.533467121507538	-5.65940728700083	1.51896681102293e-08	2.15083975975215e-07	Eef2k
Il7r	1300.64687927266	-2.71844818806633	0.480646179940319	-5.65581981407585	1.55104122083053e-08	2.19418090285166e-07	Il7r
Nxpe4	37.1002334548201	-2.82765632415505	0.500205036085317	-5.65299451257974	1.57676342492471e-08	2.22846252888084e-07	Nxpe4
Dnajc1	1357.94177197823	1.54083274404773	0.272848020314973	5.64721980488994	1.63063292974055e-08	2.30145380418189e-07	Dnajc1
Tmem184b	1861.37515103445	0.937603727569369	0.166031899566198	5.64713003958339	1.63148425618827e-08	2.30145380418189e-07	Tmem184b
Rrp7a	1759.86370921669	0.820641327517588	0.145421581114267	5.64318804148305	1.6692985361351e-08	2.35257920812938e-07	Rrp7a
Ifngr2	3827.76544022904	1.16006430593807	0.205596084393322	5.64244357746996	1.67653486640175e-08	2.36055478320179e-07	Ifngr2
Gm10134	100.944685441842	1.93449025865065	0.342998737826569	5.63993404438938	1.70115313002869e-08	2.39296606176122e-07	Gm10134
Arl1	2581.59688234956	0.980615091658024	0.17389648732463	5.63907360490503	1.70967449601899e-08	2.40269466496865e-07	Arl1
Wtap	1768.55421635761	0.728056553740255	0.129137269972224	5.63784997078574	1.72186419029279e-08	2.41755547243078e-07	Wtap
Tal1	178.293298294691	-1.19368634220678	0.211827254077412	-5.63518772598804	1.74867743014645e-08	2.45290113373963e-07	Tal1
Clcn7	7426.75256181062	1.74663109330483	0.310010433907592	5.63410421800662	1.7597058679194e-08	2.46605971209267e-07	Clcn7
Tpbgl	24.6570256389656	-6.64040289109917	1.17952281603515	-5.62973670439054	1.80484924789478e-08	2.52654779685835e-07	Tpbgl
Hsph1	1527.97346491522	1.3795225585738	0.24504791141132	5.62960341358808	1.80624449965821e-08	2.52654779685835e-07	Hsph1
9130401M01Rik	379.596664348113	1.4331320921707	0.254587157796921	5.62923952870348	1.81005888218753e-08	2.52951926140997e-07	9130401M01Rik
Slc1a2	128.441643252778	9.46346258006988	1.6818094853566	5.6269527924938	1.8342089803178e-08	2.56087740750154e-07	Slc1a2
Lpgat1	601.081356799792	-1.29119114657897	0.229520244379707	-5.62560897435647	1.84854662146125e-08	2.57848996117526e-07	Lpgat1
Afp	121.00287038082	2.33949322483926	0.416234231476899	5.62061706587221	1.90276605860549e-08	2.65164800736949e-07	Afp
Acot1	30.4671800457145	-4.08784509232287	0.72769247349191	-5.61754483003913	1.93689929713274e-08	2.69670435164518e-07	Acot1
Wnk2	14.4245352344734	7.92002542545908	1.41023171980895	5.61611635464561	1.95297174919198e-08	2.71655466265393e-07	Wnk2
Usp25	2990.94284724432	1.02763940792957	0.182997382098863	5.61559622407273	1.95885608226053e-08	2.72220974774311e-07	Usp25
Wdr66	37.4772135604639	2.78728511303182	0.496385582425038	5.61516130145207	1.9637896537215e-08	2.72653429937382e-07	Wdr66
Tmem63a	1037.23654613997	1.28995037258334	0.229733484324775	5.61498632371644	1.96577792574524e-08	2.72676535816765e-07	Tmem63a
Acap1	41.5671491623628	-3.08109509211566	0.549007952692398	-5.61211377176891	1.99869951422896e-08	2.76986441013563e-07	Acap1
Shisa9	35.0821525861057	-8.08095491110064	1.44091419141128	-5.60821384039938	2.04425352597438e-08	2.83037396144853e-07	Shisa9
Ndufaf3	230.837945865355	1.06458295519527	0.189921574206255	5.60538190379117	2.07796267092548e-08	2.87438699590958e-07	Ndufaf3
Cct8	2879.25431977706	0.739113094305753	0.131969894782506	5.60061895573877	2.1358777641209e-08	2.95125982962415e-07	Cct8
H2-Q6	554.112855173507	5.9395226590535	1.06053643621588	5.60048901313227	2.13747955857058e-08	2.95125982962415e-07	H2-Q6
Ddx39a	1069.44681337775	0.731191036114726	0.130655444983015	5.59633038033567	2.18936312261328e-08	3.02011040148875e-07	Ddx39a
Ptgir	640.299207436062	2.18835294715632	0.391071738765408	5.59578391950496	2.19627104765308e-08	3.02684979467989e-07	Ptgir
Traf3ip2	223.675582555664	1.32037360755719	0.236074435026497	5.59303936239006	2.23128679258965e-08	3.07227869592358e-07	Traf3ip2
Acadm	752.494155273456	-0.930438578535624	0.166486102876677	-5.58868615733554	2.2879402179413e-08	3.14738982003009e-07	Acadm
Itsn1	2827.41104247116	1.33177387110182	0.238325542271494	5.58804506813919	2.29640054741976e-08	3.15612736393311e-07	Itsn1
Vgf	24.0292266806992	5.04634354934242	0.903170330398293	5.58736639091876	2.30539000644998e-08	3.16557543362724e-07	Vgf
Il23r	15.1188316975347	8.21810157273392	1.47118305459181	5.58604964017486	2.32292862971514e-08	3.18673444554963e-07	Il23r
Smarca2	434.544552359711	-1.41116980928541	0.252637827482153	-5.58574233854628	2.32704037259892e-08	3.18945176343297e-07	Smarca2
Scp2	1460.65742976388	-0.878906779991194	0.157380379538553	-5.58460198512795	2.34236031215834e-08	3.20751205782926e-07	Scp2
Got1	733.361639984399	-0.980568372636736	0.17565123479087	-5.58247355223094	2.37121677721653e-08	3.24214371511969e-07	Got1
Ms4a6b	1915.52821628405	2.7962195637579	0.500897619041455	5.58241735927772	2.37198327524291e-08	3.24214371511969e-07	Ms4a6b
Maff	485.961567573662	2.69023269065748	0.482151881035738	5.57963744718456	2.41020427005378e-08	3.29138022900502e-07	Maff
Nhs	34.242944605313	3.96167288517465	0.710874252893737	5.57295874628737	2.50448893758369e-08	3.41701786042069e-07	Nhs
Rapgef2	858.940103648975	1.98233937474433	0.355801977278944	5.57146812365858	2.52601586942972e-08	3.44324950070625e-07	Rapgef2
Ube2f	1382.05679246523	0.88289861147344	0.158493393043016	5.57057044790389	2.53906623449459e-08	3.45788938413835e-07	Ube2f
Mdh2	2105.61026090995	0.866081195623031	0.155492796879219	5.5699120023918	2.54868025761029e-08	3.46782703778665e-07	Mdh2
Hexa	10465.0328162134	-1.13612007777581	0.203987839925555	-5.56954805830798	2.55400938875424e-08	3.47192175490324e-07	Hexa
Aplp2	4420.04632591333	-1.16673538201725	0.209679240682621	-5.5643819493951	2.63083152584772e-08	3.57310847979699e-07	Aplp2
Rnf34	609.472046270213	1.2713862623089	0.228561264177768	5.56256226041895	2.65842138234662e-08	3.6073066935251e-07	Rnf34
Mt2	1102.71093007352	2.01889611858851	0.363002440332769	5.56165990712833	2.67220666283997e-08	3.6227280002469e-07	Mt2
Fry	178.878966098234	-1.81619907425852	0.326583379365348	-5.5612109770802	2.67909079692623e-08	3.62877393281401e-07	Fry
Pde1c	23.5214624633398	-4.51655822924937	0.812586540068609	-5.55824888370416	2.72494643306049e-08	3.68754731135771e-07	Pde1c
Fblim1	834.608309327586	-1.6532778830531	0.297465821456673	-5.55787510295164	2.73078670363961e-08	3.69211242939242e-07	Fblim1
Alg10b	552.114003244505	-1.22594567397218	0.220770196796096	-5.55303972983483	2.80744234694959e-08	3.79232758184066e-07	Alg10b
Phactr2	271.738371648488	-1.64148248461272	0.295760027490452	-5.5500484583425	2.85590425748655e-08	3.85431190458081e-07	Phactr2
Psma4	1712.90879899259	1.05306310788005	0.189860781523097	5.54650149142011	2.9144214298411e-08	3.92974284148034e-07	Psma4
Peg13	182.599240660363	-2.35969944816115	0.425761229340946	-5.54230701516394	2.98512318609751e-08	4.02145263063199e-07	Peg13
C130026I21Rik	27.9038661394876	2.79389311958385	0.504170964773462	5.54155894486947	2.99790625019922e-08	4.0342034734459e-07	C130026I21Rik
Slfn9	296.116739138363	2.16365821204303	0.390450679867558	5.54143794237201	2.99997893094494e-08	4.0342034734459e-07	Slfn9
Vmac	64.0297109385306	-2.10060307113713	0.379178330296497	-5.53988164221983	3.02676141860847e-08	4.06656536376239e-07	Vmac
Il20rb	67.7214724215554	2.61029561941184	0.471337915142985	5.53805568266236	3.05848030302885e-08	4.10527127537112e-07	Il20rb
Prkar2b	1576.08896439117	2.13538592117364	0.385594314962558	5.53790820640337	3.06105615241142e-08	4.10527127537112e-07	Prkar2b
Tagap	301.460078065865	2.34946148730454	0.424485838823247	5.53484067647033	3.11511389024899e-08	4.17402950719396e-07	Tagap
Etnk1	1552.42828563412	1.27365496780675	0.230184626762169	5.53318866564759	3.1446090683784e-08	4.20978210433091e-07	Etnk1
Uspl1	544.30204290248	0.942032383973337	0.170322362359912	5.53087903972768	3.18629994294238e-08	4.26178295317413e-07	Uspl1
Zfand3	1710.61371908234	1.17748253040355	0.212934295239218	5.52979278927674	3.20609267880824e-08	4.28442760033241e-07	Zfand3
Cacna1a	198.097689300703	-2.19354806469636	0.397048297929029	-5.52463787437882	3.30165876936494e-08	4.40820042828592e-07	Cacna1a
Vcp	9990.07100606354	0.960043985819143	0.173857452842796	5.52201801027894	3.35128127616045e-08	4.47046585207607e-07	Vcp
Whamm	338.81113925533	1.45980596126752	0.264459906526246	5.5199518915456	3.3909248578254e-08	4.51932077890229e-07	Whamm
Acaa1a	2822.92999270561	1.17629001800527	0.213108643342501	5.51967296847168	3.39631141048601e-08	4.52247267622279e-07	Acaa1a
Nedd4l	407.355573329014	-1.89122473206873	0.34281461306209	-5.51675646255546	3.45313430412773e-08	4.59404987821153e-07	Nedd4l
Kif13b	855.49677440021	-1.25462905542319	0.227465322864415	-5.51569373135191	3.47406806728384e-08	4.61779544964807e-07	Kif13b
Sfxn5	310.714584091419	1.492003167119	0.270554809827752	5.51460596124267	3.4956225057685e-08	4.64232316271846e-07	Sfxn5
B3glct	147.168027475058	-1.25110072979192	0.226880770483374	-5.51435331926289	3.50064720061982e-08	4.64487470316284e-07	B3glct
Lifr	52.0082832505327	-3.14190329798967	0.570138400711392	-5.51077298787338	3.57261251009168e-08	4.73616398924199e-07	Lifr
2210406H18Rik	234.582260691943	1.7315656800859	0.31423663674075	5.51038764303751	3.58044300095769e-08	4.74196457802797e-07	2210406H18Rik
Qki	2854.47663045561	-1.15185750150284	0.209039213965077	-5.51024604261702	3.58332460596621e-08	4.74196457802797e-07	Qki
Gtf3c6	361.65795254789	0.999458108557632	0.181525458884112	5.5058839388237	3.67320475839835e-08	4.85456596262519e-07	Gtf3c6
Ly6e	11962.6129068366	1.95321242341213	0.354755255048034	5.50580265018953	3.6749002710325e-08	4.85456596262519e-07	Ly6e
Tgm1	34.0241308328867	2.80939568850855	0.510299241044635	5.50538872595113	3.68354565332505e-08	4.86169557260283e-07	Tgm1
Agpat1	1598.69500988939	0.78258399336227	0.142194559280587	5.50361418412661	3.72083349689804e-08	4.9065828148082e-07	Agpat1
Nr1d2	403.571407762532	-1.33902783372905	0.243460766222624	-5.4999737925109	3.79847703060086e-08	5.00456036241224e-07	Nr1d2
Zc3h12c	1017.14076125028	2.6392438938905	0.479941281912574	5.49909747995228	3.81740066750172e-08	5.02506911086177e-07	Zc3h12c
Lrp6	865.185842576357	-1.2030423851552	0.219003989106712	-5.49324416446589	3.94616611125112e-08	5.19000599183616e-07	Lrp6
Car2	20.7262485620689	4.23680885170807	0.771571234237219	5.49114412734245	3.99338299355919e-08	5.24749457985956e-07	Car2
Tcof1	1109.83025677931	0.998575668240771	0.182027405339772	5.48585344265513	4.11477943549611e-08	5.40227226412898e-07	Tcof1
Msra	274.707451077738	-1.29739534622517	0.2365437089991	-5.48480173797439	4.13933390018018e-08	5.42974675582793e-07	Msra
Sde2	818.039500888486	1.03226367275792	0.188245604687755	5.48360039784273	4.16755579738386e-08	5.46197965143995e-07	Sde2
Pnpt1	488.357365682928	1.28013163478017	0.233651843136074	5.47879964308542	4.28220918957069e-08	5.60733376555594e-07	Pnpt1
Sec61a1	3518.39434620757	1.13238002686182	0.206697046371375	5.47845286974859	4.29060835869765e-08	5.61342091823669e-07	Sec61a1
Gpr55	22.7523067870575	4.85068146999465	0.88551956664004	5.47778011094636	4.3069487721463e-08	5.62987792774792e-07	Gpr55
Gm15459	270.603031045504	1.25134080617279	0.228481283902484	5.47677597394305	4.33145020750739e-08	5.65696468200376e-07	Gm15459
Uhrf2	1144.39025057947	-1.05670794633055	0.193010271319847	-5.47487933727334	4.37809828067508e-08	5.71290296136565e-07	Uhrf2
Tuba4a	2023.32858670724	1.42988818662023	0.261258896730276	5.47306983423589	4.42305708912482e-08	5.76654141576056e-07	Tuba4a
Ero1a	1727.36954082621	1.29615572172406	0.236852971111513	5.47240642851729	4.43965190023094e-08	5.78313925071858e-07	Ero1a
Ldha	21195.5790772961	1.60172804660057	0.292826050029448	5.46989602338827	4.50299672852424e-08	5.86055235094107e-07	Ldha
Sh2d3c	249.637850766203	-1.58075045059884	0.289030416272564	-5.46914913310765	4.52201146840799e-08	5.87512063406454e-07	Sh2d3c
Rmnd5a	1101.52183428764	-1.25374928736633	0.229240330344008	-5.4691479701015	4.52204113746399e-08	5.87512063406454e-07	Rmnd5a
Gm7336	761.15105840691	1.50699936952256	0.275606810655717	5.46793225442124	4.55315827246896e-08	5.91041802810432e-07	Gm7336
H2-Ab1	2104.47432354851	2.33074673826666	0.426776648715229	5.46127991136149	4.72714028559504e-08	6.13094529068466e-07	H2-Ab1
Cuedc1	249.916664195386	-1.37501557718424	0.251936744126629	-5.45778100749421	4.82121764397459e-08	6.2475467079972e-07	Cuedc1
Ptgs2os2	50.7369858429672	6.89088235471176	1.26275835315513	5.45700793623277	4.84224719942792e-08	6.26936970880949e-07	Ptgs2os2
Etl4	24.6606373857191	-5.03756461788527	0.923222748103552	-5.45649966731565	4.85612185821504e-08	6.28189938218707e-07	Etl4
Arid5a	260.499989361349	2.1054838435219	0.385888869964616	5.45619220299087	4.8645336777739e-08	6.28734676642849e-07	Arid5a
Lpcat2	3282.75257771699	1.38784060536141	0.254397099593471	5.45541048848116	4.88598401312779e-08	6.30962232307883e-07	Lpcat2
Inf2	1161.46717559255	-1.09323611351654	0.20045747909146	-5.45370578574294	4.93307969823982e-08	6.36494860720305e-07	Inf2
Man2b1	8411.28402650753	-0.994323054799446	0.182328923662972	-5.45345760191846	4.93997284186292e-08	6.3683525860605e-07	Man2b1
Psmc1	3074.10669254043	0.958707769286301	0.175847994412981	5.45191187699739	4.98311496360917e-08	6.41844076250761e-07	Psmc1
Adi1	241.566699820765	-1.59103475129064	0.292040221034339	-5.44799872310587	5.09397239661873e-08	6.55558769219196e-07	Adi1
Haus8	448.189535091685	-1.06847377777818	0.196150640838316	-5.44721023195079	5.11659747089109e-08	6.57904762429784e-07	Haus8
Nabp1	308.833854986042	-1.31087077733371	0.240657695165129	-5.44703453772483	5.12165211852237e-08	6.57989418522956e-07	Nabp1
Acot2	66.2617995469128	-1.94383077666239	0.357882444394501	-5.43147842848548	5.58890728037992e-08	7.1740287534688e-07	Acot2
Dcun1d3	376.457228558378	1.17114917187981	0.215693776010442	5.42968459054245	5.64537351670654e-08	7.24030037913854e-07	Dcun1d3
Egr1	116.34069558966	-2.01325578067831	0.370818005628023	-5.42922875945202	5.6598099743992e-08	7.25260067524254e-07	Egr1
Acvrl1	1042.85629798521	1.11135019108308	0.204779878954317	5.42704779765502	5.72937892933086e-08	7.33546744527759e-07	Acvrl1
Ltbr	1358.93408983954	0.841891593521124	0.155194085039276	5.42476598452875	5.80305168927943e-08	7.42344227636284e-07	Ltbr
Cd52	2562.6658598639	1.47093398018846	0.27124037933821	5.42299042560455	5.86101330495992e-08	7.4911858356392e-07	Cd52
Gm16464	17.9284372433354	5.3520444276487	0.987099570955433	5.42199043047739	5.89390382530424e-08	7.52679680489152e-07	Gm16464
Tpi1	10770.2664445519	1.68023675223024	0.309949884091256	5.42099493650896	5.9268239080974e-08	7.5623847768537e-07	Tpi1
Tmem82	34.2381450211953	-2.32502166643145	0.428915597206933	-5.42069740893505	5.93669740916807e-08	7.5685306748738e-07	Tmem82
Ncstn	3724.95097991701	0.788043962363993	0.145492955548527	5.41637194318425	6.08205143221569e-08	7.74723947114657e-07	Ncstn
Slc39a4	331.065656129001	2.13679523661797	0.394572488318297	5.4154694001226	6.11281260023516e-08	7.7798015465748e-07	Slc39a4
Afg3l1	1323.48401447806	0.775637984357415	0.143244426054767	5.41478649969152	6.13618786432267e-08	7.80291620775848e-07	Afg3l1
Ndfip1	1394.08535572805	-0.932471983881931	0.172317982596453	-5.41134459579685	6.25532661965881e-08	7.94766328662423e-07	Ndfip1
Tob1	138.19416005817	-2.1219073267791	0.392140528689184	-5.41108906511665	6.26426042896227e-08	7.95226343004905e-07	Tob1
Pip4k2a	1189.87600898358	-0.923897440585579	0.170807074649231	-5.40901155577361	6.33735411869125e-08	8.03823551647898e-07	Pip4k2a
Sh3pxd2a	197.966159148135	-2.36472918749441	0.437459760825047	-5.40559246645804	6.45945161309834e-08	8.18616530848796e-07	Sh3pxd2a
Setdb2	184.525781068011	1.48435770134423	0.274642835544932	5.40468386294894	6.49227970497654e-08	8.22080798175837e-07	Setdb2
Tor1b	742.734130962471	0.760361117496161	0.140742125553374	5.40251267704356	6.57138116375291e-08	8.31393591529077e-07	Tor1b
Prkacb	1391.79877350607	-1.19113166650998	0.220511412835681	-5.40167808637451	6.60203503813576e-08	8.34566371754881e-07	Prkacb
Abcd2	204.67328441474	-2.74250907576867	0.507730381008414	-5.40150674127814	6.60834552906001e-08	8.34659135303301e-07	Abcd2
Snrnp35	237.674669945333	1.18505200297089	0.219673282328875	5.39461144481258	6.86719938943484e-08	8.66622034246807e-07	Snrnp35
Susd2	235.161013821171	8.16717357393921	1.5148661205874	5.39135007572307	6.99302893409431e-08	8.8139179962612e-07	Susd2
Alg9	625.608379262409	0.967807419700897	0.179513697327686	5.39127339087809	6.9960142844647e-08	8.8139179962612e-07	Alg9
Mlx	782.706245299654	1.03140950030367	0.191387886420131	5.38910544233473	7.08092542128686e-08	8.90820204479572e-07	Mlx
Zfp652	759.420792601967	-1.0795091603166	0.200314964513137	-5.38905898987792	7.08275568471097e-08	8.90820204479572e-07	Zfp652
Slc9a8	844.145447372414	1.08945491893847	0.20217719105399	5.38861437958916	7.10029687908278e-08	8.92276602764332e-07	Slc9a8
Pcp4l1	237.769585570382	-5.01020238368187	0.930523111786178	-5.3842858067916	7.27328567653875e-08	9.13248881885533e-07	Pcp4l1
St3gal4	493.925386765497	1.1060599269055	0.205458142075836	5.38338328055768	7.30986545633496e-08	9.17072558968695e-07	St3gal4
Gvin-ps7	2308.37569474115	1.9342584294335	0.359598227156768	5.37894317423945	7.49243512345863e-08	9.39189920375254e-07	Gvin-ps7
Tbrg4	528.998698856767	0.96854933322057	0.180076837666006	5.37853366248561	7.50949426851159e-08	9.40540591772493e-07	Tbrg4
Tagln2	5772.38153412997	0.852558637086038	0.15856416801258	5.37674209609826	7.58456936196436e-08	9.49149244485959e-07	Tagln2
Morf4l2	3593.53042814547	0.848246815100176	0.157806913500988	5.37521960401859	7.64893986844999e-08	9.56405037686642e-07	Morf4l2
Ms4a4a	2394.03004729446	3.02412724093067	0.562928042377587	5.37213820110638	7.78084367653071e-08	9.72085870673081e-07	Ms4a4a
Prkcsh	2560.50515192233	0.951516043531723	0.17714358964635	5.37143932462547	7.81106511154009e-08	9.75047635733282e-07	Prkcsh
Zbtb4	713.041972973797	-1.09624761107165	0.204129770719655	-5.37034655556048	7.85854756259357e-08	9.80157344744484e-07	Zbtb4
Klhdc10	935.380641576637	0.880672235254923	0.163999094209052	5.36998231302617	7.87443646953905e-08	9.81321320895845e-07	Klhdc10
Kifap3	234.348560859688	-1.54402801111062	0.287599893839812	-5.36866683257755	7.93207954770237e-08	9.87682484113655e-07	Kifap3
Atg16l2	169.110114385112	-1.60235159295894	0.298489418424952	-5.36820233499104	7.95253083409084e-08	9.8940589354811e-07	Atg16l2
Il12a	90.1983151566401	9.32180720792464	1.73692115136929	5.36685686657444	8.01205882866306e-08	9.95984090436877e-07	Il12a
Gpr157	148.649888522724	-1.60341357907311	0.298775390832456	-5.36661863149316	8.02264401033172e-08	9.96472306245933e-07	Gpr157
Nploc4	2042.47211109112	1.11963108052565	0.208907662976589	5.35945433773349	8.34736881998279e-08	1.03594584683816e-06	Nploc4
Zfp36l1	1145.34988551208	-2.25523655224068	0.420866348394193	-5.35855755834481	8.38890116633908e-08	1.04023764504223e-06	Zfp36l1
Irs2	250.6183325738	-2.20271060319623	0.411291253999487	-5.35559796561824	8.52739282433748e-08	1.05653550001539e-06	Irs2
Gm6545	20.7772620922239	6.90719706296337	1.28977708097068	5.35534176011643	8.53948532313076e-08	1.05715861729775e-06	Gm6545
Syp	57.1002501612761	-2.13152697431287	0.398101739257502	-5.35422673181075	8.5923065669759e-08	1.06281861477627e-06	Syp
Cmtr1	2080.53316922503	1.99256279452078	0.372208602188652	5.35334966146447	8.6340773938131e-08	1.06666975032209e-06	Cmtr1
Flcn	1069.12112212766	-1.26958718550986	0.237160886573642	-5.35327390554191	8.63769451052562e-08	1.06666975032209e-06	Flcn
Eva1b	432.946687773267	2.28194427570845	0.426349862320071	5.35228101937404	8.68523767336402e-08	1.07165665504732e-06	Eva1b
Gpnmb	60017.4821748534	-1.69157601044152	0.316067083985545	-5.35195246879577	8.70102564259526e-08	1.0727203524936e-06	Gpnmb
Pcyt1a	1302.84161048238	-1.56329157849551	0.292206409459645	-5.3499564961165	8.79753775635189e-08	1.08372631768987e-06	Pcyt1a
Tnfaip8	2225.00559959789	0.974653379748112	0.182214039318194	5.34894777260333	8.84670645311874e-08	1.08888696943938e-06	Tnfaip8
Cbx6	179.766676975993	-2.70863872823483	0.506418846610968	-5.34861359596203	8.86305397887267e-08	1.09000270256193e-06	Cbx6
H2az2	216.238348482041	-2.45518153238514	0.459162173856625	-5.34709013977222	8.93795097785623e-08	1.09831126671243e-06	H2az2
C920009B18Rik	440.199732980733	1.44233047323704	0.269750587455296	5.34690391907325	8.94714798443993e-08	1.0985394904275e-06	C920009B18Rik
Slit1	20.4874788446971	-5.77551752743348	1.08149607065427	-5.34030375527808	9.27909749665446e-08	1.13836272321662e-06	Slit1
Map2k1	3140.76969761586	1.17067491720632	0.21923011258341	5.33993666933375	9.29790560980434e-08	1.13880209246219e-06	Map2k1
Mtmr10	526.942624361432	-1.28455326322076	0.240557486738202	-5.33990141249992	9.29971397966462e-08	1.13880209246219e-06	Mtmr10
Psmd2	5871.89593743963	0.813842763561699	0.152411079267451	5.33978741882386	9.30556319726769e-08	1.13880209246219e-06	Psmd2
Gm42793	21.0468856265558	-5.22440163350411	0.978418259281786	-5.33964036744277	9.31311392512671e-08	1.13880209246219e-06	Gm42793
Adrm1	1780.79773800546	0.988856393871979	0.185203801856431	5.33928776817733	9.33124320267919e-08	1.14008748583265e-06	Adrm1
Nfia	24.2667770475791	-3.27207619600254	0.612948291761773	-5.3382581205957	9.38437942880802e-08	1.14564442831134e-06	Nfia
Themis2	1543.06497505265	1.45951206490595	0.273530601931714	5.33582734289566	9.51098732067712e-08	1.16015441914079e-06	Themis2
Plk3	350.095744921741	1.45407717181511	0.272550449347944	5.33507530548521	9.55049126067939e-08	1.1640244519429e-06	Plk3
Mogs	927.221413555411	0.917724262975666	0.172040780007503	5.33434144471817	9.5891934946903e-08	1.16779055358039e-06	Mogs
Aldoa	32277.4455133151	1.03179818636745	0.193571829475801	5.33031169443195	9.80443464769744e-08	1.19303230383811e-06	Aldoa
Ckb	2086.65891281614	-2.36945252757	0.444602816749821	-5.32936913196234	9.8554505763092e-08	1.19826587145101e-06	Ckb
Gpr137b	2155.58554522259	-1.65476133520864	0.310537190430175	-5.32870582398315	9.89150587374256e-08	1.20167344490507e-06	Gpr137b
Rnf126	729.136430437648	0.942993865732673	0.176977687142163	5.32832065420306	9.91250103167309e-08	1.20324738800528e-06	Rnf126
Emp2	385.651650490587	-1.51205755663137	0.283815680357713	-5.32760400949526	9.95167935373827e-08	1.20702418871475e-06	Emp2
Arf1	7024.51361461881	0.633447713253473	0.118909921766736	5.32712244564503	9.97809017247971e-08	1.20924757580165e-06	Arf1
Leng9	227.450464607209	1.52092201816846	0.285657089612208	5.32429291439319	1.01346484679288e-07	1.22722721374992e-06	Leng9
Ift22	732.571895818282	1.12220015920436	0.210785962413074	5.32388469496465	1.01574306409937e-07	1.22899162816292e-06	Ift22
Cd207	62.1459872312608	-4.72259272388497	0.887213440638043	-5.3229499324184	1.02097853400514e-07	1.23432841021446e-06	Cd207
Rida	108.861875909568	-2.16314838652102	0.406425136615638	-5.3223784447337	1.02419220949007e-07	1.23721426952686e-06	Rida
Gm13012	147.668148494365	1.87180367966514	0.351715974378434	5.32191829777725	1.02678689035059e-07	1.23934833773204e-06	Gm13012
Abca5	35.7038692548661	-3.05898430352477	0.574871840502973	-5.32115871399853	1.03108396408838e-07	1.24353212655204e-06	Abca5
Psmd7	2315.07357034686	1.00265719375805	0.188496351888702	5.31923925164385	1.0420203458197e-07	1.25570925316344e-06	Psmd7
Slamf1	201.737915685206	9.68628367836092	1.8210405096354	5.31909291809235	1.04285869023997e-07	1.25570925316344e-06	Slamf1
Galm	170.082139293282	-2.04119875898107	0.383834182367983	-5.31791813430563	1.04961272096205e-07	1.26282585165908e-06	Galm
St8sia4	918.259132965272	-1.8999738803604	0.357462252259122	-5.31517347175198	1.06555765804827e-07	1.28098003759104e-06	St8sia4
Idh1	2411.33461964083	-1.58452400226753	0.298160112184935	-5.31433930131044	1.07044999372546e-07	1.28582865618692e-06	Idh1
Psmb6	3301.2249404107	1.1456096366367	0.215649003298033	5.31238085553975	1.08202169038357e-07	1.29868633840985e-06	Psmb6
Wdr26	3070.33777252453	-0.862849469176398	0.162444935757076	-5.31164277393493	1.08641406181795e-07	1.30291340250235e-06	Wdr26
Wars1	994.963571474666	1.00234478996722	0.188728507411069	5.31104073103285	1.09000963182142e-07	1.30617887585838e-06	Wars1
Sbno2	3912.16775265862	0.983985940855742	0.18530626503525	5.31005220286839	1.09593839352583e-07	1.31223279487209e-06	Sbno2
Psap	103052.764557702	-1.15491219375668	0.217542405955534	-5.30890604378414	1.10285163019494e-07	1.31945486403898e-06	Psap
Hscb	175.892863954053	-1.40945017312828	0.265513978045192	-5.30838407644355	1.10601392560908e-07	1.32218134381718e-06	Hscb
Mrps18b	560.399356672813	1.16695704657809	0.220077852373521	5.30247380185035	1.14243865741449e-07	1.36463522629869e-06	Mrps18b
Kiz	105.734857397866	-1.36065129274625	0.256700866161945	-5.30053253457996	1.15465386410003e-07	1.3781263464103e-06	Kiz
Slc48a1	11422.7940217564	1.66728898900348	0.314603051519021	5.29965930385347	1.16018969302775e-07	1.38363021000369e-06	Slc48a1
2810025M15Rik	53.2871195971142	-1.98750637770104	0.375107284485527	-5.29850114861666	1.16757142736381e-07	1.39132496443902e-06	2810025M15Rik
Kdm2b	298.919526574782	-1.4499417955119	0.273663393042056	-5.29826725962238	1.16906767158121e-07	1.39199966909753e-06	Kdm2b
Cxcl11	76.916889970489	10.6792158234729	2.01579071143135	5.297780053709	1.17219040529204e-07	1.3946084098574e-06	Cxcl11
Vegfb	115.63470937183	-1.93297317847382	0.364890254348848	-5.29740971548621	1.17456947634379e-07	1.39632893982823e-06	Vegfb
Abi2	327.270243980734	-1.19021631047856	0.224688091937465	-5.29719354601942	1.1759603185355e-07	1.39687286408895e-06	Abi2
Ubn1	1017.90306625249	-0.68588491621804	0.129654203821243	-5.29010935244093	1.22243250610434e-07	1.45092365732463e-06	Ubn1
Plaur	3149.79938813016	1.80596651011001	0.34153048516774	5.28786327587426	1.23753419822442e-07	1.46768417946315e-06	Plaur
Gng12	3269.94658899625	1.57941425664576	0.298802682810167	5.2858101600419	1.25149629588306e-07	1.48306770075074e-06	Gng12
Lrrc27	120.707826037598	-2.18371967824185	0.41353098987397	-5.28066754781152	1.28714057736116e-07	1.52410071371555e-06	Lrrc27
Snapc1	404.386601842484	0.992744981048881	0.188001932592316	5.28050412759139	1.28828921959148e-07	1.52425492091903e-06	Snapc1
Rasa4	3915.65509569227	1.0212646971402	0.193410770558304	5.28028865296482	1.28980525586275e-07	1.52484322784342e-06	Rasa4
Ip6k1	1483.71381880064	-0.802022412982643	0.15196140759771	-5.27780326374608	1.30741720100414e-07	1.54444461305674e-06	Ip6k1
Wscd2	11.1667501328545	7.47630558053079	1.41680037997886	5.27689411026439	1.31391757224082e-07	1.55089939303852e-06	Wscd2
Slc52a2	472.03526594162	1.08967266038489	0.206640352074941	5.27328108688908	1.34006077503134e-07	1.58051139636676e-06	Slc52a2
Gnpda2	138.589520177465	-1.46544537917729	0.278032340746224	-5.27077308792249	1.3585033477406e-07	1.60100154375068e-06	Gnpda2
Nfil3	418.691457624568	1.53060587062993	0.290428672197817	5.27016103144045	1.36304123931332e-07	1.60508561989005e-06	Nfil3
Cpeb1	26.525114884852	-3.11123981018414	0.590406219879514	-5.26965960964818	1.36676978982041e-07	1.60821096259764e-06	Cpeb1
Icosl	674.191773692299	2.24215599662533	0.426133736669073	5.2616251746492	1.42787627262709e-07	1.6782738751517e-06	Icosl
Rxra	1126.42040547371	-1.06280284691449	0.201994726695442	-5.26153758715163	1.42855676952179e-07	1.6782738751517e-06	Rxra
Prxl2c	295.876790697309	-1.52292784626972	0.290049413678351	-5.25058067505205	1.51620480420819e-07	1.77984606310463e-06	Prxl2c
Rasa3	1102.92569666719	-1.08887010583561	0.207389856669159	-5.25035372184399	1.5180741528302e-07	1.7806438750321e-06	Rasa3
Adipor1	2594.10369421885	-0.694109066850314	0.132283292233303	-5.2471408530273	1.54477795407511e-07	1.81054750498373e-06	Adipor1
Map3k8	513.320100668355	0.928123698563036	0.176897696854067	5.24666920524522	1.54873609936916e-07	1.81376629102177e-06	Map3k8
BE692007	913.088829130102	2.13391192240187	0.406804655445002	5.24554449866752	1.55821444061537e-07	1.82343983836515e-06	BE692007
Tmbim4	1356.18206608381	1.24823266746435	0.237981098129741	5.24509163657968	1.56204670582877e-07	1.82649633172962e-06	Tmbim4
Ang	62.4224268713083	-2.35788204152686	0.44960052225219	-5.24439346670572	1.56797270782958e-07	1.83199434177091e-06	Ang
Psma2	1800.20740876561	0.890401665164916	0.169786429682302	5.2442451780805	1.56923416433629e-07	1.83203804505626e-06	Psma2
Casp1	2010.14794443402	1.34486815614624	0.256477434983076	5.2436120013247	1.57463150063182e-07	1.83690644348843e-06	Casp1
Rnase10	16.1862834273064	7.47153984356474	1.42502598381674	5.24309025127614	1.57909249833836e-07	1.84067581173133e-06	Rnase10
Chd3	1189.06393545924	-0.926288932484137	0.176751316393355	-5.24063385430584	1.60025958998451e-07	1.8638976874162e-06	Chd3
Agap1	612.296192774939	-1.41112900734666	0.269406722351671	-5.23791312640163	1.62402470047383e-07	1.89010713001492e-06	Agap1
Abcb7	619.229193426329	-1.11707022884839	0.213383209755855	-5.23504276707852	1.64946666472273e-07	1.91822591848525e-06	Abcb7
Map1lc3b	1916.71492443342	-0.762966448458301	0.145909844009136	-5.22902655156377	1.70404893690711e-07	1.98016307753795e-06	Map1lc3b
Smyd5	632.62931444129	1.27649716033628	0.244252832858051	5.226130421497	1.7309428630983e-07	2.00985429262934e-06	Smyd5
Pdgfb	1133.87607373787	-2.22427248022056	0.425657615083422	-5.22549674057784	1.7368818063471e-07	2.01518682136412e-06	Pdgfb
Mocs1	1684.56616867927	2.27643127375679	0.436011444745752	5.22103559709133	1.77925332801446e-07	2.06274861040994e-06	Mocs1
Hmgn1	467.362999958605	-1.24509841502143	0.238708153478133	-5.21598611894707	1.82841868651791e-07	2.11810700318216e-06	Hmgn1
Rap2a	1916.64582455587	-1.44727005053328	0.277510605805122	-5.21518824959649	1.8363065060554e-07	2.12396083313508e-06	Rap2a
Igsf9	67.0276868998461	3.2038851683545	0.614337438560393	5.21518788739675	1.83631009425857e-07	2.12396083313508e-06	Igsf9
Dgkh	684.568116477488	1.64601009377538	0.315831207430471	5.21167653813228	1.87141638713438e-07	2.16289490858998e-06	Dgkh
Rhoj	38.1071803204321	-3.44545524507786	0.661348247353791	-5.20974427446346	1.89101089073817e-07	2.1838549384011e-06	Rhoj
Hacd4	720.840809150008	-2.12412615119238	0.407747655706074	-5.20941352198372	1.8943847703096e-07	2.18606452253075e-06	Hacd4
Rab34	170.704215025791	-1.40226920170734	0.269220136713863	-5.20863416393598	1.90235772816484e-07	2.19357381490317e-06	Rab34
H1f2	396.85101762794	-2.01854120639062	0.387618162231866	-5.20755063376822	1.91349633028015e-07	2.20471898193249e-06	H1f2
Stard7	1055.32658688983	1.10425815663483	0.212332878491261	5.20059900511486	1.98647268081166e-07	2.28704127797754e-06	Stard7
Ier3	2813.33086745043	2.19343622362324	0.421854190401325	5.199512707309	1.99811667505451e-07	2.29867888359269e-06	Ier3
Scmh1	146.056615273523	-1.30213758435918	0.250552064539004	-5.19707385670521	2.02449944355933e-07	2.3272414110409e-06	Scmh1
Glo1	389.294314349501	-0.791393323198363	0.152314461255118	-5.19578585432426	2.03856820656782e-07	2.34161552937073e-06	Glo1
Pim1	3355.5720368986	2.06041566858172	0.396752102487859	5.1932066790869	2.06702495796844e-07	2.3724817903308e-06	Pim1
Gm49759	1530.62125140144	1.5821138736908	0.304699070884607	5.19238168038249	2.07620815932103e-07	2.38119597858681e-06	Gm49759
Calhm6	94.4531644383953	2.52391473929504	0.486389942045765	5.18907674916016	2.11339284041012e-07	2.42198703234443e-06	Calhm6
Cplx2	11.4569223315349	6.87906137069776	1.32705613376366	5.18370036931901	2.17526297607142e-07	2.49098400633979e-06	Cplx2
Apobec3	950.338248139811	1.64436396596243	0.317256112891737	5.18308048022881	2.18250805058783e-07	2.49736987715199e-06	Apobec3
Fam234a	1625.29502410764	-1.17230581652321	0.226196720475014	-5.18268264040859	2.18717016004194e-07	2.50079264975918e-06	Fam234a
Sgpp1	741.556933897882	-1.20594207318515	0.23286119406841	-5.17880223886025	2.23315045974525e-07	2.55141701763414e-06	Sgpp1
Galnt12	86.8729796672861	-2.25155557221184	0.434810759362333	-5.17824254283365	2.23985909879858e-07	2.55712975833092e-06	Galnt12
H2-Q4	2534.97752079333	2.55218200354402	0.493383529381509	5.17281557157645	2.30592591718895e-07	2.63054826239078e-06	H2-Q4
Nudt17	13.8287210323772	5.45029642349665	1.0539148386738	5.17147707148244	2.32250774008547e-07	2.64744656099461e-06	Nudt17
Gm28875	125.394322361338	-2.70355812090895	0.522819810545587	-5.17110879575826	2.32709024498659e-07	2.65065142288541e-06	Gm28875
Napepld	164.157882674483	1.43879033546919	0.278411699536627	5.16785155891019	2.36800260675924e-07	2.69520114185289e-06	Napepld
Cd24a	479.340455632523	-2.59185860301958	0.501553997897095	-5.16765615245152	2.37047896962274e-07	2.69596950899267e-06	Cd24a
Itgal	14134.5774131531	2.31630712551861	0.448371650942135	5.16604276976812	2.39102100779279e-07	2.71726738220461e-06	Itgal
Mccc2	74.85376957343	-1.45190187746894	0.281251983971487	-5.16228137119962	2.43958223084492e-07	2.77035108111198e-06	Mccc2
Vwf	870.520776420011	-1.96561949414729	0.381077989643613	-5.15805044522658	2.49534398292825e-07	2.83152489708015e-06	Vwf
Tuba1b	8177.82934656855	0.865908729993512	0.167882487756377	5.15782641516534	2.49833067036578e-07	2.83276629873975e-06	Tuba1b
Krtcap2	506.703587085159	0.962442047271984	0.186623613572247	5.15712898732077	2.50765065032548e-07	2.84118147489942e-06	Krtcap2
Eya4	44.3597710601707	-2.84443837575757	0.551700730924045	-5.15576329035021	2.52599832406974e-07	2.85980460789348e-06	Eya4
Sra1	961.291001387152	0.983910371239291	0.190883120728149	5.15451742137302	2.5428492089097e-07	2.87670628191621e-06	Sra1
Mdh1	1163.48448488214	-1.24487333355422	0.241633347495412	-5.15191030732155	2.57846356623521e-07	2.91259466641624e-06	Mdh1
Timm17a	846.423922930017	0.936232444380528	0.181725302245979	5.15191023379488	2.57846457740464e-07	2.91259466641624e-06	Timm17a
Cyp4f18	80.6869824413943	-2.17701667471484	0.42273343748668	-5.14985681676396	2.60685391075264e-07	2.94244211781559e-06	Cyp4f18
Vti1a	1026.00045991643	1.4049173585001	0.27318875809204	5.14266168312376	2.7087315062972e-07	3.0551307049548e-06	Vti1a
Mef2c	537.198543373171	-1.89215903384804	0.367946928919647	-5.1424781269509	2.71138017511462e-07	3.05581529223949e-06	Mef2c
Accs	103.559289150498	-1.50996880865863	0.293828677078037	-5.1389429502744	2.76288257442718e-07	3.11151719273526e-06	Accs
Arhgef4	42.5300999973053	-1.85478443636133	0.360948194329958	-5.13864445229998	2.7672742547198e-07	3.11411983236025e-06	Arhgef4
4930481A15Rik	25.7119243504144	-2.47769682495445	0.482375904585402	-5.13644400850413	2.7998571715466e-07	3.14841940544989e-06	4930481A15Rik
Il19	49.1916943456441	7.11914367639724	1.38766340654142	5.13031016227548	2.89265153386564e-07	3.25032398703957e-06	Il19
Slc12a4	1590.64855994438	1.1454646423095	0.223325487435207	5.12912635035367	2.91089926509127e-07	3.26837429111936e-06	Slc12a4
Acat3	58.3075369717329	3.35440581256531	0.654562970556569	5.12464951953071	2.98091716028925e-07	3.34448179445647e-06	Acat3
Ptms	3785.1880089398	-1.3186400821875	0.257330656553938	-5.12430232699891	2.9864147066413e-07	3.34813999358054e-06	Ptms
Mier1	670.593310215482	-1.10815278279539	0.216388049028511	-5.12113671605488	3.03699354417341e-07	3.40229658500325e-06	Mier1
Ninj1	6357.34567825153	1.51276399472876	0.295679668732755	5.11622595226879	3.1170962638526e-07	3.48942257150949e-06	Ninj1
Ppt2	1707.17921841646	0.985145991032676	0.192625160976755	5.11431625046926	3.1487943405225e-07	3.52227241364726e-06	Ppt2
Pstpip1	2961.36241955021	1.19716563967932	0.2341093958031	5.11370180411816	3.15905920522214e-07	3.52927510384043e-06	Pstpip1
Prkag2	172.409876474692	-1.77837682929228	0.347769909466394	-5.11365929278056	3.15977058805785e-07	3.52927510384043e-06	Prkag2
Calcr	28.9703311642606	6.76433393311371	1.32293221809113	5.11313719675983	3.16851994336844e-07	3.53640850055148e-06	Calcr
Gm4735	148.58938503194	1.39691287669366	0.273336506035563	5.11059754496136	3.21141446118369e-07	3.58161253655263e-06	Gm4735
Slc9a7	102.165991592489	-2.2882138894196	0.447900884883743	-5.10875054424937	3.24296171468587e-07	3.61410334949393e-06	Slc9a7
Sp140	630.566520602459	1.42039103883207	0.278088427319175	5.10769560792192	3.26111432512805e-07	3.63162932322854e-06	Sp140
Arhgap45	3402.67509281823	-1.38065036834964	0.270426720106606	-5.10545099909275	3.30006497183708e-07	3.67227304338183e-06	Arhgap45
Ubac2	612.103850756161	0.941135425171984	0.184430357266843	5.10293120459722	3.34432601365396e-07	3.71876132588104e-06	Ubac2
Vipr1	18.3947533479595	-5.57392990758131	1.09236476208773	-5.10262698050455	3.34970842489037e-07	3.72198114293498e-06	Vipr1
Psmc2	2272.00891406961	1.08862241826097	0.213353404063793	5.10243754037065	3.35306427250554e-07	3.7229460657708e-06	Psmc2
Tmem254	213.79981659805	-1.66116518539254	0.325788118687809	-5.09891272917898	3.41609993930795e-07	3.79012363169919e-06	Tmem254
Hmcn2	17.8983252327816	5.29251114601032	1.03844822962878	5.09655753171467	3.45885480114834e-07	3.83471702287313e-06	Hmcn2
Vgll4	402.561964124148	-1.40899329135519	0.276643540976405	-5.09317255838396	3.52120939373349e-07	3.90095788275419e-06	Vgll4
Agpat3	1043.41751750444	1.06473601920758	0.209191874119268	5.08975802090924	3.58520721579122e-07	3.96891985197834e-06	Agpat3
Ifnar2	3297.64671299081	1.11038228936148	0.218236096525182	5.08798639199154	3.61885330411234e-07	4.00320601645598e-06	Ifnar2
H2-M3	864.624278219295	1.47947137454068	0.290839535656836	5.08689910812649	3.63965327060623e-07	4.02324154366051e-06	H2-M3
Ran	3658.28477483618	0.76509354954075	0.150436573189214	5.0858214416945	3.66038308703449e-07	4.04317001207714e-06	Ran
Gm44751	56.4786077234498	2.33671988827215	0.459661803568393	5.08356332880391	3.70418995959516e-07	4.08854064345581e-06	Gm44751
Ttc30b	34.9918689646943	-2.66422123656803	0.524150484615584	-5.08293193417915	3.71652911106173e-07	4.09913715587774e-06	Ttc30b
Gstt1	54.7151118128474	3.52968263938239	0.694718098381598	5.08074087547895	3.75965672528244e-07	4.1436511198308e-06	Gstt1
Ppfia4	78.2101511505215	-2.31466490588303	0.455648677628123	-5.07993333357622	3.77567342789971e-07	4.15824166264716e-06	Ppfia4
Dgkd	1369.22156057045	-1.09831174018367	0.216279868395957	-5.07819682122668	3.81033858584053e-07	4.19333364810848e-06	Dgkd
F830208F22Rik	50.4608120939262	3.1116395898293	0.612878223981698	5.07709275362054	3.83253805655334e-07	4.21466547336031e-06	F830208F22Rik
Tmem245	350.248049722977	-1.27275771050858	0.250746672639543	-5.07587078668122	3.85725364273042e-07	4.23873093030442e-06	Tmem245
Gm49482	533.140966904568	5.89674531156309	1.16201713633419	5.07457689493766	3.88359162369235e-07	4.26454261421888e-06	Gm49482
Nsfl1c	1519.05442692757	0.898242414331756	0.177058127511372	5.07314985737701	3.91284111778299e-07	4.29351121773152e-06	Nsfl1c
Pcmtd1	591.147147463891	-1.00720653936004	0.19862627011675	-5.07086267475101	3.96016460221514e-07	4.3422552088904e-06	Pcmtd1
Macrod1	88.8809459494823	-1.81063285419091	0.357292143203782	-5.06765370756617	4.02749250318139e-07	4.41284628807583e-06	Macrod1
Dpy19l4	554.719885672605	-0.924358852202016	0.182523924599449	-5.06431611215095	4.09869050863978e-07	4.4875713857214e-06	Dpy19l4
Zfp367	196.746363040241	-1.0821969362125	0.213702437789142	-5.06403645839684	4.10471095029327e-07	4.48949671726838e-06	Zfp367
Hsd17b11	1324.362605375	-0.89477469548891	0.176694806288433	-5.06395583596439	4.10644818997823e-07	4.48949671726838e-06	Hsd17b11
Mif	2348.6556424461	1.7072196882176	0.337203725660816	5.06287314848605	4.12984661463444e-07	4.51178206432362e-06	Mif
Gm16675	21.4548459717412	2.87937273184652	0.569122716229325	5.05931787598211	4.20758934791148e-07	4.5933617629607e-06	Gm16675
Atp2b4	178.304597782371	-1.71929099665461	0.339853329948214	-5.05892055527773	4.21636472144456e-07	4.59958679197236e-06	Atp2b4
Pik3r5	7624.29682878116	1.24279484149304	0.245680181064891	5.05858810469041	4.22372091549658e-07	4.6042557132001e-06	Pik3r5
Stimate	263.368640278655	1.05690593739905	0.209024043631144	5.05638451461654	4.2727941256101e-07	4.65436023857397e-06	Stimate
Tdp2	177.800983626275	-1.22508138430649	0.242417844428178	-5.05359408337386	4.3357258254563e-07	4.7194769766985e-06	Tdp2
Hk3	4444.49389567278	1.4883934910182	0.294933190137905	5.04654457615386	4.4987197021769e-07	4.89333850163384e-06	Hk3
Serpina3g	20.7339983986302	5.74249546013155	1.13861044664647	5.04342418168114	4.57274004467925e-07	4.97023966947816e-06	Serpina3g
Stat3	2460.31291227626	1.03333547761499	0.204906255939965	5.04296695518046	4.58368432915911e-07	4.97851983704821e-06	Stat3
Hfe	538.722673826599	-1.91738614467592	0.38023672442648	-5.04261167189456	4.59220591604044e-07	4.98415851670611e-06	Hfe
Anks1	866.604895964788	0.95081285880729	0.188720691796159	5.03820142750581	4.69926759304545e-07	5.09666217863125e-06	Anks1
Ppfibp2	1360.83586405881	2.14859031877568	0.426913899184937	5.032842273062	4.83260722573664e-07	5.23748242922522e-06	Ppfibp2
Mib1	1227.46502088727	-0.827612657397418	0.164451622550732	-5.03255999886596	4.83973064371279e-07	5.24140727528577e-06	Mib1
Ccl2	1068.36978564032	4.75929199877943	0.946080215789557	5.03053749497079	4.89106721261525e-07	5.29317447369576e-06	Ccl2
Tfdp2	80.2561855308137	-2.91504419141396	0.579681112891747	-5.02870306895497	4.93808374296178e-07	5.34019504197319e-06	Tfdp2
Gm5431	371.959935913064	2.35447176354967	0.468301889352275	5.02767940314361	4.96450957247962e-07	5.36489637337924e-06	Gm5431
Ecsit	147.604671975267	1.17851645075531	0.234473658866851	5.02622109643687	5.00239126751136e-07	5.40193290770869e-06	Ecsit
Ch25h	97.5589694341259	2.56437408220265	0.510666309605629	5.0216237765578	5.1236468802611e-07	5.52888412810871e-06	Ch25h
Lrp5	337.528196919372	-1.3147495108502	0.261872822810593	-5.02056493201332	5.15197314432977e-07	5.55500048041011e-06	Lrp5
Manf	2959.04931797839	1.47422727734557	0.293644918564326	5.02044198330858	5.15527204335514e-07	5.55500048041011e-06	Manf
Bmp2	19.127084145603	-5.59728030631575	1.11524483688014	-5.01888026845654	5.1973528749124e-07	5.59631514236071e-06	Bmp2
Trim56	974.889413343728	1.28463422380756	0.256130991698214	5.01553605555541	5.28858052680668e-07	5.69045181486093e-06	Trim56
Lipe	650.3021364016	1.2090982510315	0.241253861424662	5.01172600468023	5.39439775952996e-07	5.80014017721875e-06	Lipe
Ptgfrn	249.053208679717	-1.95958287819259	0.391030963686412	-5.01132406426025	5.40567922849233e-07	5.80809770372181e-06	Ptgfrn
Eif1ax	1246.87180117564	0.841444974420927	0.168013403805847	5.0082014610768	5.49410112412656e-07	5.89886739776199e-06	Eif1ax
Vipas39	895.230545082473	-0.802169372868238	0.160255545670583	-5.0055638917929	5.56987336229442e-07	5.97593509773911e-06	Vipas39
Fundc2	426.157168536853	-1.20042168031451	0.239938176374794	-5.00304577808994	5.6431533315438e-07	6.05022033762293e-06	Fundc2
Etv6	1088.04843614878	1.04453441228351	0.208798421159668	5.00259727292072	5.6563024907739e-07	6.05738313502454e-06	Etv6
Tm9sf4	2365.32603549459	1.08896158572171	0.217681653002265	5.00254188032273	5.65792852459699e-07	6.05738313502454e-06	Tm9sf4
Abhd14b	165.206296007216	-1.47222550454806	0.294455751193044	-4.99981915307498	5.73841124254308e-07	6.13915661666492e-06	Abhd14b
Set	3388.43893075479	0.773693338181569	0.154750250670608	4.9996257507098	5.74416992996832e-07	6.14092795298828e-06	Set
Clk1	1661.7240835768	-0.953147878263853	0.190886427857613	-4.99327211976973	5.93648212680449e-07	6.34199343268257e-06	Clk1
Cd93	2668.54747708279	-1.87159640549021	0.374870480275096	-4.99264813840972	5.95570007181212e-07	6.35798594684822e-06	Cd93
Paip2b	182.752358439852	-0.907466723047155	0.181910620796548	-4.98853073599304	6.08402328735877e-07	6.48779103624981e-06	Paip2b
Lmo2	920.46784882818	-0.909708659435822	0.182362776199687	-4.9884558592138	6.0863813966585e-07	6.48779103624981e-06	Lmo2
Itpk1	511.571016471132	0.831121306299149	0.166613082449583	4.98833161285905	6.09029625571656e-07	6.48779103624981e-06	Itpk1
Tmod1	10.9094591014275	-7.02259694159708	1.40786178556353	-4.98812952635553	6.09666895285895e-07	6.48996047065718e-06	Tmod1
Ifi214	16.8146275759134	7.52293639386825	1.5084282875156	4.98726817584324	6.12390336602264e-07	6.51431852731065e-06	Ifi214
Layn	345.857924585001	2.64400039960289	0.530341599585696	4.98546672874312	6.18124159805345e-07	6.57064225838537e-06	Layn
Tpst2	968.34751232083	0.835893657285524	0.167739854382899	4.98327401296911	6.25173195595672e-07	6.64085679097262e-06	Tpst2
Camta2	3008.68614840704	1.14467610715411	0.229869863949114	4.9796701815924	6.36927241523954e-07	6.76091491055959e-06	Camta2
Tmem39a	323.898633934357	0.874789886274533	0.175704945566241	4.97874367426235	6.39983330295045e-07	6.78854040008925e-06	Tmem39a
Adgrg1	23.3991863108297	-3.42141742102122	0.687290775263009	-4.97812213427705	6.4204139785259e-07	6.80554787652955e-06	Adgrg1
Eeig1	138.377431946152	-1.42623632092891	0.286616642312673	-4.97611132912866	6.48743444455654e-07	6.87172196260989e-06	Eeig1
Myo5a	3188.7814394395	-1.45729545704447	0.29288563360028	-4.97564677082569	6.50301385409509e-07	6.88335278318537e-06	Myo5a
Lrrc63	11.627267920092	6.75657119365657	1.35872414131609	4.97273213024095	6.60158502860109e-07	6.98275075074717e-06	Lrrc63
Eng	765.712249538301	1.15440955503665	0.232279335869715	4.9699193030419	6.69807726215239e-07	7.07981090272845e-06	Eng
Eef1akmt4	217.361479655191	1.02801845452978	0.20696326374016	4.96715424733756	6.79425460241476e-07	7.17640145619913e-06	Eef1akmt4
Armc7	549.566955699271	0.987752802244077	0.19889329421412	4.96624487088392	6.82617536709649e-07	7.2050329139163e-06	Armc7
Fubp1	1190.00598076284	0.940039231911545	0.189308278867639	4.96565304768739	6.84702701053819e-07	7.22194878553384e-06	Fubp1
Nampt	6378.75093390796	1.33193811731825	0.268369874267472	4.96306867882931	6.93880319273615e-07	7.31359629476633e-06	Nampt
Ddx24	1561.73189600302	1.13019866152945	0.22807077435149	4.95547342592721	7.21543841712738e-07	7.59982173041136e-06	Ddx24
Xpr1	893.735311592929	-1.2027261403769	0.242830984220728	-4.95293524521419	7.31023068929143e-07	7.69424913689345e-06	Xpr1
Snx9	1476.15077111043	-0.936612371993064	0.189176758625359	-4.95099069673728	7.38366337720271e-07	7.76607798781398e-06	Snx9
Alg12	258.959350632395	1.04823480661948	0.21176675599315	4.94994977707166	7.42326349894662e-07	7.80224612280435e-06	Alg12
Adora3	55.3466610785465	2.33514537851481	0.471774919331865	4.94970224746556	7.43271043535102e-07	7.806693128835e-06	Adora3
2410006H16Rik	117.802791183732	-2.22036487178701	0.44865618933889	-4.94892286019456	7.4625313594247e-07	7.83251801237794e-06	2410006H16Rik
Acp6	185.575502328102	-0.984265065891391	0.198918972832754	-4.94807032167281	7.49528319047106e-07	7.86138076466576e-06	Acp6
H2-K1	31239.6319508256	1.59111173506086	0.321833227255914	4.94390137596219	7.65744529134328e-07	8.02583919296462e-06	H2-K1
Fbxo32	68.1939772821979	-2.3376293568477	0.472908842715962	-4.94308658603731	7.68953109301312e-07	8.05382868223424e-06	Fbxo32
Ift172	276.880231341993	-1.19846783437398	0.242496226752628	-4.94221229923112	7.72410386669587e-07	8.0843819981005e-06	Ift172
Cxcl5	510.668718931196	8.15158912553688	1.65061556356664	4.93851463990984	7.87198695698047e-07	8.23340522607454e-06	Cxcl5
Igf1	3816.09733286495	-1.89992246159895	0.385010548299095	-4.93472833404812	8.02623982291722e-07	8.38887789312864e-06	Igf1
Ptgr2	436.873760078344	-1.0578153755774	0.214423296352327	-4.93330432640706	8.08500343822762e-07	8.44439961339518e-06	Ptgr2
Hdac5	1091.93056133656	-1.15774797896945	0.234956688970019	-4.92749529304605	8.32904294159185e-07	8.69322076058613e-06	Hdac5
Spag9	1908.59932478782	-1.16000035178943	0.235650977739804	-4.92253570477545	8.54299715327083e-07	8.90788563735849e-06	Spag9
Suox	67.3633270057966	-1.6033575667647	0.325723299619025	-4.92245279548632	8.54661841066799e-07	8.90788563735849e-06	Suox
Adprh	1579.5559884526	1.11379456045958	0.226666197378345	4.9138097049401	8.93234515263624e-07	9.30343840636789e-06	Adprh
Fat3	50.1551953525826	-4.69776424142787	0.956082694970843	-4.91355430460033	8.94399445079345e-07	9.30909352886131e-06	Fat3
Cry1	215.143502808598	1.18833953893798	0.241994081549404	4.91061405853176	9.07916271457207e-07	9.44321253293956e-06	Cry1
Pianp	39.0634328362938	-4.27163662209758	0.870022157282966	-4.90980210830226	9.11683470984629e-07	9.47581007654649e-06	Pianp
H2bc21	78.570172127184	-1.68826632429484	0.343967622497125	-4.90821290689634	9.19100480241349e-07	9.54627126146584e-06	H2bc21
Rest	769.066961132259	0.857303840890471	0.174710486771763	4.9069970368203	9.24814297259326e-07	9.59895671780883e-06	Rest
Tiparp	719.692964203336	1.12380470015222	0.229042592635163	4.90653151984838	9.27010972248938e-07	9.6150888576922e-06	Tiparp
Msn	22723.9378923818	1.49641103732836	0.305015733039581	4.90601262569684	9.29465443286101e-07	9.63387069921265e-06	Msn
Galnt7	618.748323539257	-1.49331107519339	0.304481226407797	-4.9044438398096	9.36924221051783e-07	9.7044600806104e-06	Galnt7
Slc27a4	1255.44869211043	1.00786259424288	0.205545874505844	4.90334625623546	9.42176899115147e-07	9.7521173229989e-06	Slc27a4
Slc35b1	797.75460857716	1.03704491043129	0.211511898375422	4.90300979943259	9.4379274149426e-07	9.76209119692094e-06	Slc35b1
Ephx1	135.349900246999	-2.07969577961797	0.424229162365919	-4.90229329831911	9.47242651397049e-07	9.79100881454394e-06	Ephx1
Ramac	596.488160069992	-0.918986310736311	0.187738140770771	-4.89504320732779	9.82841320961118e-07	1.01519572469462e-05	Ramac
Arhgdia	18158.7402572948	0.732783728553901	0.149746034345564	4.89351008029287	9.90532383793237e-07	1.0224343578092e-05	Arhgdia
Lcp1	41004.330912917	1.4185914821606	0.289911457930785	4.89318874212718	9.92151732182129e-07	1.02340006723432e-05	Lcp1
Prkcd	9538.54817100031	1.16663509362921	0.238430763425218	4.89297218559264	9.93244482123514e-07	1.02382163663517e-05	Prkcd
Eif4ebp2	1563.21839777698	-0.900464241971055	0.184105532589577	-4.89102217247564	1.0031366244538e-06	1.03284506733418e-05	Eif4ebp2
Map3k1	654.759443471283	-0.959208479289356	0.196118061656877	-4.89097470771235	1.00337858482255e-06	1.03284506733418e-05	Map3k1
Cebpb	2686.3579171599	1.92342658700011	0.393318215401973	4.89025555308787	1.00705148883371e-06	1.0359133768642e-05	Cebpb
Plekhg3	508.16013371449	-1.40998330619252	0.288573475469145	-4.88604610628282	1.02881115499658e-06	1.05756981846386e-05	Plekhg3
Cope	2418.73600397717	0.745716002618273	0.152721339856733	4.88285398306369	1.0456130062148e-06	1.07410362827844e-05	Cope
Pfn1	27373.4975040354	1.01463890987955	0.207981639662051	4.87850231168595	1.06894411518426e-06	1.09731732317989e-05	Pfn1
Slc39a1	4108.55229310822	1.03476177474623	0.212127904680234	4.87800874809965	1.07162173252856e-06	1.09931202678238e-05	Slc39a1
Arap2	31.5149735576047	-3.26139955950095	0.668637894653817	-4.87767681966263	1.07342609677807e-06	1.10040879386831e-05	Arap2
St3gal3	696.199491512008	1.921025749183	0.393865506552595	4.8773647786455	1.07512501904605e-06	1.10139604107202e-05	St3gal3
Timm23	1241.86705797491	0.833406621875808	0.170922349549715	4.8759370794479	1.08293125733036e-06	1.10863420851324e-05	Timm23
Srf	753.065625277125	0.765602259295816	0.157048280096048	4.87494838420125	1.08836908730364e-06	1.1134395167241e-05	Srf
Caprin2	23.5210640198229	-2.54430426855243	0.521960254162705	-4.87451726115399	1.09074848550286e-06	1.11511151519954e-05	Caprin2
Tmem178	88.0062938510952	4.03148992330837	0.827077265991763	4.87438125683958	1.09150014095408e-06	1.11511826687097e-05	Tmem178
Armc9	57.4502766262429	-1.59983017520024	0.328258580239392	-4.87368882797677	1.09533472547897e-06	1.11762959261774e-05	Armc9
Arfgef3	175.418207801076	-2.83034290339464	0.580741867709504	-4.87366773564606	1.09545173539802e-06	1.11762959261774e-05	Arfgef3
Cyfip1	8819.56973878607	1.49238964085905	0.30633745298106	4.87171785994877	1.1063208025942e-06	1.12794982645963e-05	Cyfip1
Tsc22d3	426.042098034835	-2.44833151611284	0.502595700130565	-4.87137378110639	1.10824952057164e-06	1.12914707790305e-05	Tsc22d3
Six1	77.5036738866906	3.16316741050635	0.650596302440367	4.86195110338225	1.16234338499648e-06	1.18279658802667e-05	Six1
Apba3	600.11439159617	0.955147695651856	0.19645456469484	4.86192671132647	1.16248665797236e-06	1.18279658802667e-05	Apba3
Ankrd66	36.5525573341743	3.09764555539779	0.637235344663336	4.86106990351319	1.16753013313258e-06	1.18712116186109e-05	Ankrd66
Pmpca	1532.45027182244	0.786072101635674	0.161713574639358	4.86089126029598	1.1685843397519e-06	1.18738640957683e-05	Pmpca
Wwc2	419.185617474855	-1.0638773532278	0.218938597664186	-4.85924987452237	1.17831342281296e-06	1.19645976928369e-05	Wwc2
Csnk2b	1393.17045077476	0.77739561035387	0.159996494177524	4.85882902841177	1.18082045368034e-06	1.19819252408364e-05	Csnk2b
A930007I19Rik	40.6970803298004	3.09197563746848	0.636486082944704	4.85788412397558	1.18646807388196e-06	1.20310756516202e-05	A930007I19Rik
Naga	1394.08613959604	-0.725506086537696	0.149423847395535	-4.85535675317765	1.20170198178829e-06	1.21773009894552e-05	Naga
Trip13	165.248431363232	1.85936718673034	0.383076865278384	4.85377049689265	1.21135918688329e-06	1.2266855852559e-05	Trip13
Crot	276.365666688998	-1.40728476796938	0.290202514739839	-4.84931968708465	1.23885624377775e-06	1.25368231241526e-05	Crot
Ralb	1547.31757198702	0.680132873434546	0.140375563197467	4.84509453029086	1.2655141008561e-06	1.27914402932576e-05	Ralb
Hyou1	4572.64448112924	1.35078767209914	0.278796819556544	4.84506126808661	1.26572613578636e-06	1.27914402932576e-05	Hyou1
Tor1a	863.492844225123	0.800372434118516	0.165274478780782	4.84268617891164	1.28095516075876e-06	1.2936609913007e-05	Tor1a
Cd83	201.181531852968	-2.16196199284043	0.446522964717593	-4.84177111519399	1.28686943785108e-06	1.29875757763433e-05	Cd83
B3gnt7	19.8450110003793	-3.19522629734203	0.660148278385563	-4.84016455387292	1.29731662636e-06	1.3084189991058e-05	B3gnt7
Tarsl2	30.4910423378801	-2.8317599842981	0.585145087432149	-4.83941512134196	1.30221791378182e-06	1.31247781249646e-05	Tarsl2
Ube2z	2642.75461664568	0.862015747117488	0.178246819339563	4.83607926532105	1.32425132436429e-06	1.33378664682102e-05	Ube2z
Hmces	165.267799421459	-1.46731111717597	0.303542076727669	-4.83396283307506	1.33841585329485e-06	1.34626860567712e-05	Hmces
Fam114a1	496.203285406373	1.68781173974454	0.349157246068994	4.83395879291312	1.338443031501e-06	1.34626860567712e-05	Fam114a1
Foxo4	283.0180265456	-1.19251441574645	0.246768025381442	-4.83253214796819	1.34807334431057e-06	1.35504457651419e-05	Foxo4
Tfap4	38.0948132928884	-2.21293610215886	0.458075309126236	-4.8309438602573	1.35887319175434e-06	1.36498356114008e-05	Tfap4
Gm45606	279.842828247233	-1.08101415270972	0.223781264423535	-4.83067318211126	1.36072199580776e-06	1.36529716605035e-05	Gm45606
Fbxo22	845.062512442835	0.802282254554322	0.16608228651215	4.83063107693687	1.36100980273076e-06	1.36529716605035e-05	Fbxo22
Slc25a12	946.305568981172	1.42549622270061	0.2951684768392	4.82943245825395	1.36922747426171e-06	1.37262073725887e-05	Slc25a12
Ptgs2os	15.0178256114293	6.72533348014389	1.392650860845	4.82915974795237	1.37110381532058e-06	1.373581713782e-05	Ptgs2os
Pde5a	129.877549745616	2.08070330287376	0.430897433935711	4.82876698491595	1.37381050655404e-06	1.3753726991033e-05	Pde5a
Limd2	1796.0237402497	1.32313498221287	0.274092899600657	4.82732308695563	1.38380523783471e-06	1.38445274028556e-05	Limd2
Sult1a1	10.9631446989822	-7.30320206486466	1.5132176726791	-4.82627330933467	1.39111571215806e-06	1.39083693145422e-05	Sult1a1
Ccsap	66.0726474455388	-2.67698163066804	0.554729386149659	-4.82574332189032	1.39482054956268e-06	1.39361009114183e-05	Ccsap
Tmem9	130.835114200395	-1.63177022179888	0.338325624820733	-4.82307606071369	1.41361033779011e-06	1.41144135595094e-05	Tmem9
Zfp276	500.982481474284	0.808228635343116	0.167583158074135	4.82285120194221	1.41520545529047e-06	1.41209200328884e-05	Zfp276
Calm2	4666.3055648088	-0.767890699612425	0.159257314801291	-4.821698146616	1.42341230508009e-06	1.41933457495894e-05	Calm2
Saa1	16.9273418620424	7.08296062118667	1.46927807126621	4.82070804683189	1.43049582476668e-06	1.42544813643694e-05	Saa1
Dnase2a	1884.64968278601	-0.949496480552833	0.196978916105383	-4.82029498042752	1.43346105603378e-06	1.42745253663723e-05	Dnase2a
Gpr137b-ps	1750.71347875058	-1.44550898364187	0.299888272722198	-4.82015842273674	1.43444264599236e-06	1.42748025814944e-05	Gpr137b-ps
Bcas3	223.557061300572	-1.23573178272204	0.256526374326553	-4.81717244851003	1.45606840687159e-06	1.44803826216924e-05	Bcas3
Tor1aip1	2734.91351505756	1.1860147762162	0.246214534687012	4.81699741131799	1.45734578395371e-06	1.4483462382759e-05	Tor1aip1
Dtnbp1	1079.75039636822	-1.1319919340099	0.235045598905544	-4.81605245654825	1.46426045640614e-06	1.45425257140217e-05	Dtnbp1
Carf	65.2907048039076	-1.54797321761082	0.321648101016946	-4.81262974261822	1.48957106709044e-06	1.47840916187948e-05	Carf
Prelid1	5358.26472620208	0.814936852948342	0.169380914651704	4.81126728252759	1.49976291963458e-06	1.48753821193975e-05	Prelid1
Ift74	78.0645202186856	-1.70914374509483	0.3552716079815	-4.81080870719011	1.50320833827251e-06	1.48996815886919e-05	Ift74
Sidt2	1121.73345480034	-1.21013819309943	0.251593373741856	-4.80989691859324	1.51008151058342e-06	1.49579020310404e-05	Sidt2
Slc39a8	70.5094390567987	-2.10839359430493	0.43836793534224	-4.80964373605218	1.51199538450544e-06	1.49669543120985e-05	Slc39a8
Atxn10	709.442516331887	-0.770905363660066	0.160383969193642	-4.80662355181708	1.53500635032678e-06	1.51846926935498e-05	Atxn10
Trim26	1076.5480033363	0.835001328964692	0.173823606061302	4.8037280314517	1.55738337098608e-06	1.53958764290282e-05	Trim26
Rab11fip5	1207.31762864439	-0.874577738638254	0.182208089315576	-4.79988425279806	1.58757357730962e-06	1.56839694597974e-05	Rab11fip5
Mrpl39	401.92254685913	0.835824198970861	0.17414498291902	4.79958816476229	1.58992233606203e-06	1.56968124035886e-05	Mrpl39
Smim13	375.594830710969	-0.938307835987373	0.19580454492144	-4.79206361815472	1.65074537650326e-06	1.6286556394281e-05	Smim13
Mrpl38	496.680844237324	0.85506472523785	0.178555142367524	4.78879921295041	1.67782251976533e-06	1.6542799508121e-05	Mrpl38
Plekha4	40.7729489271875	2.79805172468808	0.585182288289661	4.78150446567013	1.73988137623338e-06	1.71433868058493e-05	Plekha4
Dhrs3	2604.80122409715	-1.53676377893551	0.321462498882932	-4.78053827204014	1.74826471596492e-06	1.72033431774697e-05	Dhrs3
Ptges3	2058.19798342117	0.814398486220505	0.170357070479852	4.78053821849928	1.74826518159493e-06	1.72033431774697e-05	Ptges3
Blvrb	6840.69969004537	1.74829040309365	0.365736173012416	4.78019548543344	1.75124827949427e-06	1.7214252809149e-05	Blvrb
Rsph3b	199.478816091172	-0.97945736985781	0.204901115258537	-4.78014660204247	1.75167415168931e-06	1.7214252809149e-05	Rsph3b
Fnip1	1042.01563042718	-1.00058541592363	0.209334746874485	-4.77983436033946	1.75439675110632e-06	1.72282072397637e-05	Fnip1
Nlrp1b	237.038776193564	-2.38147306769108	0.498245324845788	-4.77971984670036	1.75539627451324e-06	1.72282072397637e-05	Nlrp1b
Sirt6	259.911188453003	1.50206919005732	0.314288901217887	4.7792625964096	1.75939280605873e-06	1.72561154182706e-05	Sirt6
F13a1	736.131642746956	-1.99264600926932	0.417005954801041	-4.77845936329623	1.7664345323779e-06	1.73138347387688e-05	F13a1
Cyria	1135.03052759812	1.07697037273505	0.225436282738715	4.77727169580453	1.77689614138525e-06	1.74049767985033e-05	Cyria
Txnrd1	16307.5353062008	1.8231500362699	0.381689049212877	4.77653220607094	1.78344001115372e-06	1.74576498671927e-05	Txnrd1
Kcnk12	16.9878316309156	-3.44938760530047	0.722315276152554	-4.7754598569115	1.79297056585684e-06	1.75394708883525e-05	Kcnk12
Vwa5a	1556.20276330834	-1.33583136370993	0.279823426142587	-4.77383678030316	1.80748889316839e-06	1.76699453063692e-05	Vwa5a
R3hdm1	761.665812984157	-0.870659452124659	0.182646378017528	-4.76691331946974	1.87069742978001e-06	1.82759323965518e-05	R3hdm1
Tbc1d10b	2609.19156695804	0.716809010287622	0.150379377747528	4.76667094268118	1.87294827063986e-06	1.82859861491629e-05	Tbc1d10b
Bex3	166.799687048028	-1.71734736516143	0.360301515320225	-4.76641727036619	1.8753067945476e-06	1.8297077440674e-05	Bex3
Ctns	472.005942039597	-1.24239894748637	0.260696101941511	-4.7656982142568	1.88200775311154e-06	1.83504951405996e-05	Ctns
Pacs2	1534.20701071372	-0.696412646919141	0.146135760649741	-4.76551833598286	1.88368765132759e-06	1.83536250300817e-05	Pacs2
Gpd1l	391.24881822771	-1.05180534565522	0.220717055335243	-4.76540131462726	1.88478129693563e-06	1.83536250300817e-05	Gpd1l
Psen1	2795.53540275791	1.03663153308295	0.217545774128168	4.76511914440691	1.88742088264865e-06	1.8358248788486e-05	Psen1
Mbnl1	3764.85672592148	-1.38360014491195	0.290361908740598	-4.76508833721721	1.88770928612815e-06	1.8358248788486e-05	Mbnl1
Tcp1	3082.92786847678	0.688776967562012	0.144661326036546	4.7613068843846	1.92343299814505e-06	1.86935205735305e-05	Tcp1
Cryz	69.0439326912571	-1.7787787866611	0.3736698929763	-4.76029463463872	1.93310546633909e-06	1.87753338836452e-05	Cryz
Hsd17b4	1167.48816605383	-1.04952869345464	0.220571641476115	-4.75822134899554	1.95306265441158e-06	1.89568668927225e-05	Hsd17b4
Zfp317	186.350811850792	-1.01464805365331	0.213329727149397	-4.75624315097324	1.97228896593568e-06	1.91215131947957e-05	Zfp317
Oas1c	99.6331211188917	1.41576639050028	0.297666717209706	4.75621327023561	1.9725807692099e-06	1.91215131947957e-05	Oas1c
Tmem176a	545.085552906994	2.0092108821878	0.4229678370136	4.75026871162121	2.03146523533276e-06	1.9679572930243e-05	Tmem176a
Lsr	92.2632417428345	-2.72988123380842	0.57498259137458	-4.74776327972338	2.05678561299996e-06	1.99119730076134e-05	Lsr
Tmem260	324.741246955307	-1.16104297418718	0.244602499605187	-4.74665212359326	2.06811195160869e-06	2.00086823398366e-05	Tmem260
Capn2	2144.3397607752	-1.18511223087794	0.249737522451686	-4.74543120010015	2.08062625608594e-06	2.0116752696924e-05	Capn2
Eif5a2	136.310344888711	-1.67075408693685	0.352104480014658	-4.74505205633084	2.08452720748496e-06	2.0141458175873e-05	Eif5a2
Ccng2	560.861843808868	-1.35567605770545	0.285736736195592	-4.74449339540808	2.09028798705099e-06	2.01840905175433e-05	Ccng2
Trim16	189.235550240702	-1.5595951817655	0.328929682048185	-4.74142428270439	2.12220971374656e-06	2.04791184949354e-05	Trim16
Samd9l	2121.99084388958	1.84324976879557	0.388786726332149	4.74103060612424	2.12633805187112e-06	2.05057355814144e-05	Samd9l
Pcx	564.946046630347	2.67982859642122	0.565282114808282	4.74069234851008	2.12989139196414e-06	2.0526776859966e-05	Pcx
Id3	1695.11854145632	-1.39409188219496	0.29424186577734	-4.73791137271369	2.15932205025344e-06	2.0792803181649e-05	Id3
Spi1	7008.21273551457	0.804161369034821	0.169732284416708	4.73782210495991	2.16027319753218e-06	2.0792803181649e-05	Spi1
Ophn1	335.902616250271	-1.22054519951891	0.257639622311615	-4.73741262530908	2.16464135870491e-06	2.08214570795221e-05	Ophn1
Cdc25a	336.900618544563	1.02037630952621	0.215448488525874	4.73605694107092	2.17916385540201e-06	2.09379884238301e-05	Cdc25a
Cnp	720.357966093669	1.10460085404007	0.233233961518486	4.73602063288079	2.17955408327169e-06	2.09379884238301e-05	Cnp
Ctsl	14936.6708334482	-1.18300712664329	0.249820996303336	-4.73541913669606	2.18602852916904e-06	2.09867151995337e-05	Ctsl
Hax1	1766.18752172485	1.13704469544578	0.240264718565598	4.73246634892564	2.21808085560216e-06	2.12807795934599e-05	Hax1
Snx8	2044.79291463462	-0.962844197247422	0.203492367010897	-4.7315985920782	2.22758578447047e-06	2.13582808687825e-05	Snx8
A530064D06Rik	272.243648760451	1.97242327651532	0.416885927833491	4.73132611303476	2.23057842974064e-06	2.13732825594931e-05	A530064D06Rik
Tmx4	699.72417740227	-1.29533788929137	0.27384873063499	-4.73012194099927	2.24385018099325e-06	2.14754117021024e-05	Tmx4
Tmem219	583.8773284168	1.1582884158763	0.244876159976419	4.73009874047293	2.24410662805427e-06	2.14754117021024e-05	Tmem219
Chmp2a	2335.92626868211	0.854834831845228	0.180757362630529	4.72918402550785	2.25423989095017e-06	2.15585996471892e-05	Chmp2a
E2f4	1021.3819810104	0.821558042638782	0.17376017621453	4.72811469542054	2.26614169752582e-06	2.16585841550887e-05	E2f4
Cert1	1198.37630816643	-0.955690052652339	0.202154685344604	-4.72751868710447	2.27280152466668e-06	2.17083729544902e-05	Cert1
Adgre1	32481.2477433039	1.50912793343996	0.319617108371417	4.72167444705823	2.33910880875171e-06	2.23274499621089e-05	Adgre1
Wdr1	8053.52932346793	1.12178920507936	0.237610485808922	4.72112668454144	2.3454179171745e-06	2.23734034202363e-05	Wdr1
Asph	910.350855537877	-1.5390806314662	0.326079844939201	-4.71995020653045	2.3590238245419e-06	2.24879822079493e-05	Asph
Arap3	857.592815384758	-1.6609246073802	0.351903584111364	-4.71982861889404	2.36043429202168e-06	2.24879822079493e-05	Arap3
Gp6	23.3146440922303	4.43369669307046	0.939784215369189	4.71778161471749	2.38430230993583e-06	2.27009240921181e-05	Gp6
Stk11ip	714.131491697054	-1.16523845834535	0.247027059542561	-4.71704784286835	2.39291435394321e-06	2.27684355597381e-05	Stk11ip
Dennd2c	45.2356081773816	-2.85628415781511	0.605953964172582	-4.71369827857354	2.43260787026035e-06	2.3117800873486e-05	Dennd2c
Dgkg	33.2058867799004	-2.54365727923835	0.539631992434065	-4.71368880070458	2.43272107808783e-06	2.3117800873486e-05	Dgkg
Fmnl2	536.077373493646	1.40384232918857	0.297939624031251	4.71183493552817	2.45496197447958e-06	2.33143501726116e-05	Fmnl2
Zbtb12	100.93807612671	1.22892487662065	0.260939362557787	4.70961860477641	2.48180760859471e-06	2.35543528711712e-05	Zbtb12
Plekhh2	20.4544419273852	-4.70290201311332	0.999354002448601	-4.70594204014828	2.5269631106266e-06	2.39677166519318e-05	Plekhh2
Asb6	777.036884491534	0.812836773918585	0.172759472073562	4.70502001518315	2.53841049339498e-06	2.40610448731113e-05	Asb6
Bivm	92.3522924257481	-1.52181487970851	0.323498738135587	-4.70423745229783	2.54816542524847e-06	2.41382227339834e-05	Bivm
Nxpe5	99.8281553434198	-1.40920199918545	0.300199385553259	-4.69422013169124	2.67625725008875e-06	2.5335573853307e-05	Nxpe5
Specc1	1369.3571451032	-0.94567430167797	0.201462950682735	-4.69403579404147	2.67867132081176e-06	2.53423980142792e-05	Specc1
Ttc7	910.659762037972	-1.06468791204124	0.226824437211511	-4.6938853905253	2.68064254095927e-06	2.53450264753869e-05	Ttc7
1700025G04Rik	153.233295366042	-2.28385091447465	0.486735079902435	-4.69218474027483	2.70302871089577e-06	2.55405496944299e-05	1700025G04Rik
Ppp4r2	1770.10930708787	0.790988303254467	0.16860705523756	4.6913120102833	2.71458626669297e-06	2.56335726521095e-05	Ppp4r2
Clec7a	624.735641025445	-2.09823736344336	0.447360121104568	-4.69026465359194	2.72851901595646e-06	2.57488928826105e-05	Clec7a
Vdac3	2144.46394026356	0.972447480107806	0.207832073191059	4.67900582030879	2.8826926069344e-06	2.71866794253227e-05	Vdac3
Igfbp4	1512.94015383051	-2.13344418371715	0.456041182498648	-4.67818316764294	2.89427950952553e-06	2.72787666366931e-05	Igfbp4
Orai1	915.782366543474	0.925105116263691	0.19777724637491	4.67751034671626	2.90378926715553e-06	2.73511730406021e-05	Orai1
Lgmn	9533.60477369723	-1.365128061671	0.291874176153391	-4.67711148571628	2.90944097824188e-06	2.73871717744316e-05	Lgmn
Atp6v1e1	5117.64067742707	1.15400829193296	0.246901011755772	4.67397149864448	2.95430348177601e-06	2.77919925906609e-05	Atp6v1e1
Tpm1	729.317256030336	-0.829789416503668	0.177563816231741	-4.6731898092385	2.9655746037274e-06	2.7880499430897e-05	Tpm1
Grpel1	755.206256511511	0.729625082480087	0.156138596949087	4.67293223288026	2.96929760651506e-06	2.78979769470878e-05	Grpel1
Ttc38	141.934413794779	-1.10550679853884	0.236637014840606	-4.67174080641394	2.98657687555227e-06	2.80427202612238e-05	Ttc38
Sec13	985.718801343606	0.752284171762706	0.161170667396475	4.6676245989111	3.04701969905871e-06	2.85923158845214e-05	Sec13
Aamdc	37.1058491289966	-2.00534848461774	0.429752510234807	-4.6662868438443	3.06691484516934e-06	2.87609739897553e-05	Aamdc
Zfp874b	128.603928718406	-1.23099823720167	0.264010696255132	-4.66268319679016	3.1211303312068e-06	2.92510692969143e-05	Zfp874b
Bop1	1154.13894540701	1.38076396917187	0.29614181426551	4.66250932039584	3.12376934870056e-06	2.92574817534426e-05	Bop1
Ifngr1	1876.82696020371	-0.769616062373295	0.165105119927234	-4.6613700575275	3.14111359700122e-06	2.94015304604861e-05	Ifngr1
Zranb3	235.577105291626	-2.32789215385035	0.499465780804623	-4.66076404693869	3.15037715927966e-06	2.94698093393367e-05	Zranb3
Fastkd1	153.406591677029	1.10955198130396	0.238277106654824	4.65656141658328	3.21534392362342e-06	3.00587460992328e-05	Fastkd1
Elk1	393.902860445442	0.870575030967811	0.187179025700815	4.65102875553658	3.30283266393716e-06	3.08573635962219e-05	Elk1
Cmtm8	9.37286953400215	-6.61376724608665	1.42332702357334	-4.64669547935823	3.37294506735632e-06	3.14927441192277e-05	Cmtm8
Cytip	411.589342902947	-2.40750843675011	0.518571456000978	-4.64257800711956	3.44088662846426e-06	3.21070761647285e-05	Cytip
Plxdc1	304.958212078748	-1.70654732835401	0.367865758535444	-4.63904913343432	3.50015840892168e-06	3.26397949572154e-05	Plxdc1
Nicn1	96.4109271631569	-1.70893588170745	0.3684207266996	-4.63854435394151	3.50871642344959e-06	3.26992270920112e-05	Nicn1
Xpc	236.843627108427	-0.842538030129451	0.181703836031996	-4.6368753050491	3.53715649990238e-06	3.29437593864586e-05	Xpc
Cd33	1101.36657591464	1.5535998763482	0.335154516030131	4.63547349667378	3.56121353432783e-06	3.31471909006745e-05	Cd33
Mier2	526.900226085728	1.01657716171217	0.219474036647025	4.63187891033829	3.62362079121235e-06	3.3707105271644e-05	Mier2
4930523C07Rik	28.4697917324209	-1.94701870523831	0.420610861110728	-4.62902622175928	3.67389250475135e-06	3.41535087693251e-05	4930523C07Rik
Eif5a	7102.20189348282	0.775990309220599	0.167729346988439	4.62644327396138	3.71998691714186e-06	3.45605488447313e-05	Eif5a
Rtn4rl1	14.3872891825048	-5.19541064218644	1.12306895659758	-4.62608338665715	3.72645318286825e-06	3.45991468908121e-05	Rtn4rl1
1700011B04Rik	13.5975019019999	7.12463182535958	1.54336702192942	4.61629134491473	3.90658414983732e-06	3.62491289340454e-05	1700011B04Rik
Nol12	551.895062730727	1.14820365822253	0.24877367925511	4.61545474449119	3.92235509134078e-06	3.63729173804817e-05	Nol12
Stx17	297.195533353812	-0.992381161071179	0.215158333494178	-4.61232965023887	3.98180840142443e-06	3.68896330455383e-05	Stx17
Ctsd	102126.880617362	-0.94271345021638	0.20439263700655	-4.61226717372491	3.9830057460807e-06	3.68896330455383e-05	Ctsd
Znrf3	92.2372162973223	-1.3901224821981	0.301475360465627	-4.61106499732204	4.00611243101451e-06	3.70806955813198e-05	Znrf3
Capn5	403.052121246055	-0.897099547511528	0.194999157617126	-4.6005303739463	4.21416562928429e-06	3.89595626105176e-05	Capn5
Pla1a	21.0421283222189	3.07599354184964	0.668618172563988	4.60052338998499	4.2143069330145e-06	3.89595626105176e-05	Pla1a
Fxyd5	4993.37655570246	-0.863738144162913	0.1877631825371	-4.6001464850131	4.22193944006069e-06	3.90060293823385e-05	Fxyd5
Atxn7l1	495.115945025247	0.795630595139814	0.17297510763863	4.59968261330412	4.2313512492924e-06	3.90688674572235e-05	Atxn7l1
Tef	571.217850834259	-1.19533534184226	0.260098693054003	-4.59569914714674	4.3130063378777e-06	3.97982526874325e-05	Tef
Cnnm3	278.532636694361	-1.1544009730092	0.251317227865231	-4.59340166535756	4.3607855455642e-06	4.02143421198147e-05	Cnnm3
A930037H05Rik	25.0228008720526	2.41101756864232	0.525161143448657	4.59100525375796	4.41116231559627e-06	4.063251436273e-05	A930037H05Rik
Pdp1	226.210879506789	-1.37388832006112	0.299257763934496	-4.59098638577627	4.41156115717486e-06	4.063251436273e-05	Pdp1
Tmem191	28.9186173029487	-2.82206701302754	0.61472817679621	-4.59075591383392	4.41643578687978e-06	4.06523950936222e-05	Tmem191
Cln5	1962.64243137707	1.06260187918056	0.231649341276894	4.58711375272342	4.49415838530262e-06	4.13423900140285e-05	Cln5
Fermt3	7474.55968525343	0.979886323197044	0.213654817711232	4.58630576971787	4.51157722357889e-06	4.14771353226691e-05	Fermt3
Tmem106b	749.128833488164	-0.978887739848447	0.213742695855027	-4.57974826195879	4.65535909200838e-06	4.27727191713256e-05	Tmem106b
Cd300c2	2666.38483363681	-0.954665355037469	0.208481960482951	-4.57912690779564	4.66920848190813e-06	4.2873646226208e-05	Cd300c2
Cct6a	2830.37182364182	0.83938455176948	0.183324002240085	4.57869423268539	4.67887569629647e-06	4.29360714570627e-05	Cct6a
Ccr1	477.249811877616	2.38316736599859	0.520541350481661	4.57824794090504	4.68886723194931e-06	4.30013945224175e-05	Ccr1
Tmem86a	988.906092770746	-1.3162636778063	0.287545430118961	-4.57758510459283	4.70374447178337e-06	4.31114167233201e-05	Tmem86a
Zfp513	717.461504371487	0.881175860136524	0.192507710002212	4.57735360379279	4.70895111033548e-06	4.31327241544622e-05	Zfp513
Edil3	80.5475479725548	-2.48433824641395	0.542819815003054	-4.57672726335529	4.72306569646988e-06	4.32355500177765e-05	Edil3
Inpp5b	887.575227544585	1.35448339952773	0.296010886340733	4.57578914164868	4.74428210312916e-06	4.34032214165857e-05	Inpp5b
Mag	63.8911578243263	1.82036429003463	0.3979109299126	4.57480343762981	4.76667296201609e-06	4.358142591478e-05	Mag
Gm33989	262.791156422221	-0.988634873019484	0.216113781197051	-4.57460356088099	4.7712256090391e-06	4.35964186144617e-05	Gm33989
Slc6a4	10.8922641458816	4.45480935165409	0.973941375748779	4.57400153908563	4.78496320036187e-06	4.36952679803637e-05	Slc6a4
Pald1	476.060848205052	-2.63976103948213	0.57751073561798	-4.57092981424386	4.85564902772796e-06	4.43137189012222e-05	Pald1
Txlnb	30.5885328703013	3.84724839344174	0.841769693191261	4.5704287343208	4.86727422865861e-06	4.43927442902702e-05	Txlnb
Lin7c	1096.37458898809	-0.998400911990208	0.21849743757096	-4.56939414525612	4.89136139344848e-06	4.45852655150691e-05	Lin7c
Pdzd11	344.680238647275	0.968889081423243	0.212077658234302	4.56855799658454	4.9109118721297e-06	4.4736225191823e-05	Pdzd11
B4galt4	36.9169086614391	-2.49720021280233	0.546632894522225	-4.56833139356709	4.91622308471289e-06	4.47573667329062e-05	B4galt4
Ulk1	516.318796271078	-1.08241432707481	0.237065747656256	-4.565882409315	4.97397547800835e-06	4.52556176166267e-05	Ulk1
C1qtnf12	134.553920662874	-1.66946977029424	0.365785378766722	-4.56406917062406	5.01715362540483e-06	4.56207401649052e-05	C1qtnf12
Stac2	140.760148702765	-1.9431644503685	0.425805953922245	-4.56349760370739	5.03083843405136e-06	4.57174006329367e-05	Stac2
Cpeb3	68.8833821329951	-1.49831607423451	0.328349190538403	-4.56317882732613	5.0384862953004e-06	4.57591167365055e-05	Cpeb3
Gm38383	7.09308105902124	6.6673753192553	1.46153466759569	4.56190021836671	5.0692738285362e-06	4.60108073933907e-05	Gm38383
Pfdn6	756.213384766878	0.841789927336684	0.184543577660665	4.56146964314602	5.07968210613875e-06	4.60773345955022e-05	Pfdn6
Gm21370	11.6524707404524	4.25890250753179	0.933830725250012	4.56067935266487	5.09883903995941e-06	4.62230914058586e-05	Gm21370
Trim30c	123.392087370734	5.82609468401353	1.2776195097399	4.56011718637549	5.11250824770576e-06	4.63189533555763e-05	Trim30c
Ubqln2	562.891467971058	-0.785949418060358	0.172677346345748	-4.55154908673815	5.32523698319911e-06	4.82170731564072e-05	Ubqln2
Ski	1532.09821060636	-0.8479267652655	0.186315460321987	-4.55102740159153	5.33845943194515e-06	4.83075709298204e-05	Ski
Uba1	8932.13811941762	1.61009172678447	0.353924200957023	4.54925580796886	5.38359664202583e-06	4.86796908473786e-05	Uba1
Strip1	820.043931796448	0.94357995631611	0.20741857268033	4.54915846793691	5.38608726152596e-06	4.86796908473786e-05	Strip1
Zhx3	134.285954834636	-1.18191115628995	0.259832088856865	-4.54874977717259	5.39655639283033e-06	4.87448759996931e-05	Zhx3
Dstyk	590.038346091877	-0.76725471463255	0.168722481600048	-4.54743616473889	5.43033834530606e-06	4.90204306478865e-05	Dstyk
Chordc1	1472.54490147635	0.765194448789958	0.16829891071587	4.54663934267402	5.45092863679542e-06	4.91766418968759e-05	Chordc1
Agmo	13.7930836437128	-5.82069690176212	1.28033763647945	-4.54622025934294	5.4617879370978e-06	4.92449277437005e-05	Agmo
Cd247	69.5979663864768	3.30808566788928	0.727909228254102	4.54464037476727	5.50291246204079e-06	4.95858463692742e-05	Cd247
Atg4a	341.461263271125	0.77462081049096	0.170484619961178	4.54364042144888	5.5290943366462e-06	4.97917899738771e-05	Atg4a
Tars	960.276699992868	0.774201536504611	0.170429517739488	4.54264934134254	5.5551615254202e-06	4.99964537287818e-05	Tars
Eif2b1	444.564738556456	0.685395388542893	0.150927362211062	4.54122684251523	5.59278149846955e-06	5.03047840670635e-05	Eif2b1
Sft2d2	1374.36540996911	-0.925041798747968	0.203764697932452	-4.53975496312231	5.63196407765635e-06	5.06267906007703e-05	Sft2d2
Nol10	275.361636265107	0.872956050504811	0.192365883505268	4.53799829053837	5.67907206885759e-06	5.10196108370898e-05	Nol10
4933430I17Rik	23.064002261608	5.36278180119517	1.18216517387231	4.53640651892055	5.72208350612677e-06	5.13751792658664e-05	4933430I17Rik
Ifrd2	247.272531551004	1.45203094588116	0.320392383479396	4.53203952638447	5.84169155086148e-06	5.24176243655538e-05	Ifrd2
Tbc1d16	152.868661190788	-2.14875187949757	0.474146988028916	-4.53182648787918	5.84758728167538e-06	5.24336067132461e-05	Tbc1d16
Wdr91	1215.89182903507	-0.9670769247592	0.213401640995348	-4.53172206290711	5.85047926846535e-06	5.24336067132461e-05	Wdr91
Ccnj	165.760238385447	1.61671836576046	0.356859858746934	4.53040129376654	5.88717553085379e-06	5.268743924017e-05	Ccnj
Fam107b	351.615355388802	-1.54863389930887	0.341834631387656	-4.53035987905114	5.88832975231954e-06	5.268743924017e-05	Fam107b
Nbdy	134.886668076951	-1.27970187911388	0.282474765142893	-4.53032283597627	5.88936232035842e-06	5.268743924017e-05	Nbdy
Pmp22	3706.87886247671	-1.40846177016465	0.310959784198349	-4.52940168387256	5.91509505087924e-06	5.28860380086676e-05	Pmp22
Foxn3	424.904706762016	-1.22457537384759	0.270422674624835	-4.52837534998307	5.94389281024859e-06	5.31117872782034e-05	Foxn3
Eif2b3	252.534150079108	1.0696828196441	0.236224412335027	4.52824841035912	5.94746390166803e-06	5.31119881958624e-05	Eif2b3
Filip1l	1072.24606642602	1.72978661460702	0.382132656692414	4.52666524127866	5.99217479506462e-06	5.34793560869005e-05	Filip1l
Sec23b	1532.57997253679	0.815565875141908	0.180298080988846	4.523430702473	6.08452468135906e-06	5.42712043539339e-05	Sec23b
Eif4e	1493.34449526897	0.935975845032486	0.206970112856994	4.52227537644141	6.11783952530138e-06	5.45358571621118e-05	Eif4e
Dyrk1b	113.580465205177	-1.69392876670996	0.374658346715175	-4.52126258913359	6.14718765764055e-06	5.4764855757087e-05	Dyrk1b
Mid1	275.305163039326	1.49845802443281	0.331607597160939	4.51876868100091	6.22003052223792e-06	5.53808428473141e-05	Mid1
Gem	62.7206198129715	2.85645947072098	0.63219880412308	4.51829306239066	6.23401600413523e-06	5.54723647645018e-05	Gem
Mpzl1	106.490090646885	-1.32492281987268	0.29329240539006	-4.51741264186715	6.25998405624508e-06	5.56703394948426e-05	Mpzl1
Tmem119	196.721998716614	2.74951612474772	0.608790831111806	4.51635600313889	6.2912863373996e-06	5.59154884868526e-05	Tmem119
Gm12840	28.8261889328502	5.99080144079045	1.3270940759578	4.51422513996734	6.35486802785812e-06	5.64470681145119e-05	Gm12840
Cast	1844.98210801347	-0.841291798832763	0.186376396268738	-4.51393961722329	6.36343415585602e-06	5.64896316789425e-05	Cast
Laptm5	12012.0632362735	-0.762963525747006	0.169125007894736	-4.51124014859988	6.4449702916918e-06	5.71795319239782e-05	Laptm5
Plxna2	223.975911402956	-2.2279293464605	0.494194009313776	-4.50820791930306	6.53774919444037e-06	5.79683010623158e-05	Plxna2
Ubb	16870.4884850796	0.977297363504684	0.216820661991216	4.50739959249953	6.5626969419523e-06	5.81550533630551e-05	Ubb
Ublcp1	243.195760031845	0.873848594627786	0.193939063594428	4.50578949094653	6.6126618721225e-06	5.85631421538801e-05	Ublcp1
Hars	961.894696769611	0.649669979934497	0.144310692563385	4.5018838756466	6.73537807125299e-06	5.96146680026278e-05	Hars
Fnip2	3489.6649427907	-0.95608019605516	0.212382097550558	-4.5016986228209	6.74125258473835e-06	5.96313991937227e-05	Fnip2
Dhrs9	132.755277764882	-2.31190472683863	0.513659560806644	-4.5008501802401	6.76822005396372e-06	5.98345833122711e-05	Dhrs9
Smg7	954.205126065658	0.741273888455946	0.164740010425913	4.4996591085522	6.80625205321901e-06	6.01352859979509e-05	Smg7
Dtd1	44.9131524059368	-1.90159051798409	0.422828464431588	-4.49730961358152	6.88187375142912e-06	6.07675542404953e-05	Dtd1
Zfand1	115.465497994497	-1.33475641252594	0.29680662724401	-4.49705730939968	6.89004212539874e-06	6.07684997754645e-05	Zfand1
Tmem19	767.102326182935	-0.801440234975184	0.178214442164607	-4.49705548686642	6.89010116382463e-06	6.07684997754645e-05	Tmem19
Gstm5	52.8007752882215	-1.62044386825641	0.360435044151354	-4.49579999101295	6.93088638781304e-06	6.10922123477019e-05	Gstm5
Ccdc25	340.152240714659	1.03498456598047	0.230287424804568	4.4943164693374	6.97937677092331e-06	6.14603867096674e-05	Ccdc25
Selenos	1418.65623191999	1.01911430230606	0.22675853424222	4.49427099055708	6.98086840425166e-06	6.14603867096674e-05	Selenos
Fzd1	366.829809299037	2.72500795787336	0.606438174595504	4.49346375612146	7.0073952320761e-06	6.16576628092199e-05	Fzd1
Tbc1d17	762.038760582117	-0.830479210994018	0.184860275347339	-4.49246983665694	7.04018923238104e-06	6.19098191780535e-05	Tbc1d17
Rhog	6164.75705569512	0.931366286984209	0.207508674768731	4.48832458701892	7.17854970207241e-06	6.3089461768008e-05	Rhog
Ciapin1	515.249269693239	1.18577936578823	0.264243573004971	4.48744827472464	7.20813048006707e-06	6.33122587412934e-05	Ciapin1
Cdc34	802.66577652419	0.912505807276534	0.203469047675562	4.4847401494283	7.30028447472416e-06	6.40840807819335e-05	Cdc34
Gm42547	245.985776615904	1.84909194903568	0.412544045358565	4.48216855833788	7.38883451380729e-06	6.48233799344394e-05	Gm42547
Rps19bp1	386.102325528436	0.893895636501061	0.199443688733929	4.48194496489471	7.39658206622045e-06	6.48533355507448e-05	Rps19bp1
Ndrg3	409.234899751339	-0.882092774105179	0.196874165484037	-4.48049022550245	7.44717905644719e-06	6.52587405959281e-05	Ndrg3
Pwwp2b	545.697207881611	-0.89241957980692	0.199315138366339	-4.47742999915372	7.55469871300744e-06	6.61621858616632e-05	Pwwp2b
Cops5	942.522947333796	0.680320658606828	0.151964791674876	4.47683079158464	7.57592465233208e-06	6.63092773517276e-05	Cops5
Nbeal1	332.289638071613	-1.17840778725288	0.263302140956253	-4.47549641249849	7.62339790264636e-06	6.66615950332418e-05	Nbeal1
Fus	3452.03103708592	0.831121204060394	0.185706770354294	4.47544913130937	7.62508523397541e-06	6.66615950332418e-05	Fus
Amot	35.397941153503	-2.44758279822521	0.546983202463487	-4.47469462901578	7.65205964102459e-06	6.68583634834881e-05	Amot
B230303A05Rik	14.9570664593857	5.88967371080408	1.31645554593905	4.47388727175204	7.68102472097676e-06	6.7072285296884e-05	B230303A05Rik
Dock9	19.7601257241351	-2.78116949003171	0.621692490252497	-4.47354525531129	7.69332662715238e-06	6.71383984065513e-05	Dock9
Alg3	297.199949055289	0.958627010499061	0.214293629666854	4.47342747420615	7.69756742604677e-06	6.71383984065513e-05	Alg3
Uso1	2203.39339411388	0.86519706711191	0.193448439473414	4.47249442521772	7.73124164380334e-06	6.73928326632526e-05	Uso1
Nek7	1063.82350508073	-1.14802499133732	0.25670498202817	-4.47215703515772	7.74345286143277e-06	6.7459987763134e-05	Nek7
Anpep	12354.425224522	1.41565917474622	0.31667011562386	4.47045396739533	7.80537428680721e-06	6.79598818793738e-05	Anpep
Ido2	13.8625454046492	4.78412423867628	1.07020273184785	4.47029716548737	7.81109914837727e-06	6.79701866010247e-05	Ido2
Tpbpa	27.8806869799932	5.7495816401458	1.2866161783109	4.46876211963538	7.86735633005544e-06	6.84199431678906e-05	Tpbpa
Kifc2	39.175799336541	-2.48716842720859	0.556660782181043	-4.46801446558469	7.89489683348941e-06	6.8619582408151e-05	Kifc2
Wls	841.72554777651	-0.956901210554677	0.214195670514478	-4.46741620993686	7.91700047141025e-06	6.8771762075216e-05	Wls
Abcc1	10578.1347554414	1.95164212377798	0.437014676816497	4.46585029591003	7.97513643864257e-06	6.92365818313012e-05	Abcc1
Eif4ebp1	1030.26631452061	0.696109557289607	0.156003811868298	4.46213171943053	8.11483167691994e-06	7.03992358347164e-05	Eif4ebp1
9530068E07Rik	2670.35395444009	0.494801115243901	0.110891337047992	4.46203579482282	8.11846602864439e-06	7.03992358347164e-05	9530068E07Rik
Psd	254.126757331869	1.99112649351784	0.446330372949107	4.46110463054882	8.15382654847234e-06	7.06649229594589e-05	Psd
Bambi-ps1	22.6366001142325	2.79572889798613	0.626900625806999	4.45960457351152	8.21110030520751e-06	7.11201031643755e-05	Bambi-ps1
Mapkbp1	781.930070288838	1.81881693736437	0.407911976329353	4.45884662110492	8.24018576861417e-06	7.13307463266908e-05	Mapkbp1
Ptpn1	5601.72412534114	1.28047430433015	0.287200269829552	4.45847180119325	8.25460537350421e-06	7.14142651012934e-05	Ptpn1
Cmtm4	430.886951074449	-1.10738347395401	0.248432119240849	-4.45748914165333	8.29252362083241e-06	7.17008671478907e-05	Cmtm4
Fam162a	446.789277983965	1.86473400809279	0.418476399212284	4.45600758275224	8.35000797408648e-06	7.21562178684482e-05	Fam162a
Bbln	540.080799353761	1.0340067755756	0.23205575557509	4.45585490009969	8.3559536482957e-06	7.21563934319939e-05	Bbln
Flvcr1	845.499946420928	-1.11236582612105	0.249646737850772	-4.45575950920688	8.35967035552064e-06	7.21563934319939e-05	Flvcr1
Neil2	16.9648434242301	-3.07220114976748	0.689569393659961	-4.45524580704119	8.37971287154923e-06	7.22877017570474e-05	Neil2
Nme3	93.8934366966561	-1.6468094588066	0.369684326207634	-4.45463694850202	8.40352747147089e-06	7.24513799916502e-05	Nme3
Fhl3	1730.1703310554	0.882638772545897	0.19817608400043	4.45381074612406	8.43594661747615e-06	7.26890115277867e-05	Fhl3
Lmna	2793.5413401541	-1.46651236497115	0.329514322911582	-4.45052692099413	8.56598542716712e-06	7.37670333074858e-05	Lmna
Ppp1r11	765.15151363828	0.907851165623613	0.203998381938319	4.45028611010312	8.57559650943734e-06	7.3807333500143e-05	Ppp1r11
Tnfsf4	51.313935269842	4.88382061401404	1.09747438730898	4.45005429784037	8.58485817943834e-06	7.38445818227894e-05	Tnfsf4
Spata5l1	214.516772786046	1.07374116995058	0.241294337683992	4.44992278002311	8.59011700264347e-06	7.38473757487449e-05	Spata5l1
Nmt1	3300.19608149522	0.693914471015704	0.155965676924732	4.44914858639431	8.62113608287379e-06	7.40714946913732e-05	Nmt1
Mblac2	87.1267533719166	-1.64166839853762	0.369152399649876	-4.4471291534192	8.70255189131744e-06	7.47281090977327e-05	Mblac2
Iftap	64.881002936113	-1.40004325076805	0.314935900038491	-4.44548636912126	8.76932413676533e-06	7.52582995154626e-05	Iftap
Tnfsf13	196.747449042065	-2.6118671395213	0.587667070953271	-4.44446740104821	8.81098660513618e-06	7.55725137645119e-05	Tnfsf13
Skint3	11.2920611247081	-6.30865843105285	1.41990749993301	-4.4430066263827	8.87104326432228e-06	7.6044046126639e-05	Skint3
Ksr1	181.168140044234	1.31402337201489	0.295914627294258	4.44054889759883	8.9729712703326e-06	7.68737613068506e-05	Ksr1
Alpk1	744.025353420241	1.2619729137186	0.284228680012549	4.43999146624782	8.99624450289181e-06	7.70290569077698e-05	Alpk1
Trim25	4057.49782598799	0.919058947027681	0.20707596281215	4.43826958255609	9.0684994264651e-06	7.76033338570058e-05	Trim25
Gm21011	6.82418507018711	6.86687724529989	1.54752748669408	4.43732166591064	9.10851289843461e-06	7.79012071719262e-05	Gm21011
Rnf145	1177.60026573274	0.795112807547064	0.179195136459411	4.43713386008756	9.1164605574083e-06	7.79246517205768e-05	Rnf145
Tbc1d15	786.827001849262	-0.916673782930515	0.206641292060782	-4.43606296587073	9.16190594694669e-06	7.82684054269127e-05	Tbc1d15
Letmd1	491.020607306065	-0.796283870400894	0.179559698812125	-4.43464694844501	9.22232969871435e-06	7.87317470122483e-05	Letmd1
Kdm6b	335.232297216716	1.63568400424812	0.368850410252397	4.43454570954348	9.22666427871207e-06	7.87317470122483e-05	Kdm6b
Dusp8	28.9518557703674	-2.2475539317051	0.507237995395132	-4.43096525124125	9.38122072874961e-06	8.00049747277467e-05	Dusp8
Tanc2	368.54338356116	-1.70699217148196	0.385332795539081	-4.42991666228117	9.42695106707497e-06	8.03491894196533e-05	Tanc2
Atp5b	7861.61890260012	0.811084828384666	0.183148103174503	4.42857345681525	9.48584120283557e-06	8.08051139913717e-05	Atp5b
Rapgef1	2718.30079420673	1.11135766799274	0.25105456018136	4.42675754302135	9.56601523553519e-06	8.14417235666981e-05	Rapgef1
Tram2	463.539484105978	0.994631297437059	0.224697240462297	4.42653988714183	9.57566824589356e-06	8.14775592019834e-05	Tram2
Comt	676.42554088254	-0.898641263663743	0.203105686052524	-4.42450076671585	9.66655605639781e-06	8.22041730091511e-05	Comt
Cdk16	1352.80898766154	0.77792484400564	0.175908968975782	4.42231484008493	9.76490230789991e-06	8.29933519831561e-05	Cdk16
Peg10	59.4961355052515	2.86561913503488	0.648054123011258	4.4218824219796	9.78446998106396e-06	8.30633680765426e-05	Peg10
Pa2g4	1609.08506299768	0.590591496347197	0.133563832195181	4.42179208727813	9.78856251063895e-06	8.30633680765426e-05	Pa2g4
Snd1	3024.90093889542	0.864449276962529	0.195498692346945	4.42176500816905	9.78978962297195e-06	8.30633680765426e-05	Snd1
Gm5345	55.4671575854636	3.42541616449765	0.775525733474245	4.41689555439027	1.00128581936205e-05	8.49076016491188e-05	Gm5345
Metap1	835.811895673052	1.06772693323542	0.241743628299101	4.41677383907865	1.0018495657937e-05	8.49076016491188e-05	Metap1
I830077J02Rik	145.369648860719	2.10680583748437	0.477305022911163	4.4139611702274	1.01496171092704e-05	8.59701863466043e-05	I830077J02Rik
Gcnt2	149.735151496289	1.6067007733962	0.364070593104309	4.41315723881019	1.01873950729673e-05	8.62413699417999e-05	Gcnt2
Ccr2	531.382454610932	-2.20073963348238	0.49885395797027	-4.41159100438276	1.02613808359974e-05	8.68185907136085e-05	Ccr2
Arhgap4	1554.31669804773	1.1177647925409	0.253445042772355	4.41028469254726	1.03234805845518e-05	8.72946519259812e-05	Arhgap4
Acss1	53.8366082461748	-2.64187829078666	0.599056566785713	-4.41006482069276	1.03339681275175e-05	8.73339926394998e-05	Acss1
Septin10	148.90921436395	-1.08612667869378	0.246309018537302	-4.40960986789566	1.03557009799956e-05	8.74682712006738e-05	Septin10
AI504432	383.296244627706	1.71067927265979	0.388199454001649	4.40670190291542	1.04956474596986e-05	8.86003133273031e-05	AI504432
Lox	3343.13475810562	1.95412336353095	0.443479058780673	4.40634867608795	1.05127690777723e-05	8.86948223151177e-05	Lox
Naf1	130.134397566022	-1.09817791018758	0.249309899685999	-4.4048708517821	1.05846918637841e-05	8.9251314436764e-05	Naf1
Ube2h	795.83871081538	-0.691982201753198	0.157149135991126	-4.4033471605741	1.06593387441546e-05	8.9830136815181e-05	Ube2h
Ppm1j	10.6505147526372	-4.08224599696381	0.927134782893591	-4.40307717096225	1.06726180753027e-05	8.98914320388609e-05	Ppm1j
Sik1	160.473633801165	-1.86682771812812	0.424058614712688	-4.40228697957935	1.0711574154988e-05	9.01688022371796e-05	Sik1
Brca2	35.9324396045861	-2.36282890566845	0.536814547340978	-4.40157390922495	1.07468447137424e-05	9.0414853755246e-05	Brca2
Anp32a	3639.30345503285	0.955552571456821	0.217180175998841	4.39981488670457	1.0834325943178e-05	9.10996384222163e-05	Anp32a
Per3	85.2970465388719	-1.60287470714481	0.364356168210269	-4.39919739802454	1.08651963434871e-05	9.13079133481033e-05	Per3
Ttc21b	89.7943625037551	-1.43387731590125	0.325958341476525	-4.39895880377252	1.087714697735e-05	9.13570475925912e-05	Ttc21b
Lrrc59	5369.77632853216	1.58590288581862	0.3606877353183	4.39688608879116	1.09814938746969e-05	9.21817267653325e-05	Lrrc59
Snrpa	1098.91020714768	0.870678282137595	0.198060452674639	4.39602288281089	1.10252316352326e-05	9.24969965720437e-05	Snrpa
Slc7a4	29.8087571698135	-2.94307494436292	0.669934856876209	-4.39307630309904	1.11757880473755e-05	9.37075740644646e-05	Slc7a4
Lhpp	121.969050267539	-1.38056396379952	0.314429364874455	-4.39069666521368	1.12988069966532e-05	9.46860270542601e-05	Lhpp
Nrp2	12247.9018573864	1.46245000563308	0.333153544028789	4.38971768977101	1.13497909877578e-05	9.50600569187306e-05	Nrp2
Serpinb9	322.417785137795	1.63961106141382	0.373545661642481	4.38931897697445	1.13706183954621e-05	9.51522394933252e-05	Serpinb9
Il1bos	9.90924119291462	6.5669013482022	1.49613244467855	4.38925134707116	1.13741547699789e-05	9.51522394933252e-05	Il1bos
Aldh9a1	701.041572482153	-1.39874786143804	0.318683658483719	-4.38914209813334	1.13798696260474e-05	9.51522394933252e-05	Aldh9a1
Ywhah	6595.06808283746	-1.1797869604832	0.268842134283479	-4.38840051477639	1.14187346658387e-05	9.54238982376373e-05	Ywhah
Grina	4356.1037087568	1.28228136408207	0.292295654717723	4.38693269429682	1.14960343879841e-05	9.60131422887713e-05	Grina
Rrp12	385.293244629992	1.18888559263748	0.271013178580244	4.38681837859578	1.15020755077014e-05	9.60131422887713e-05	Rrp12
Fcrls	1197.10893966182	-1.58023913119944	0.360238820879313	-4.38664308122653	1.15113451471651e-05	9.60369580923187e-05	Fcrls
Gramd4	92.2994587463791	-1.59720417670264	0.364188161494231	-4.38565649731571	1.15636483735962e-05	9.6419568360788e-05	Gramd4
Cxcl16	6166.21927322692	0.977449709249268	0.22301243168465	4.38293821499345	1.17089327943433e-05	9.7576613102971e-05	Cxcl16
Dcaf6	233.903113926262	-1.18701622643738	0.270855413472689	-4.38247185543911	1.17340328306078e-05	9.7731368600839e-05	Dcaf6
Map7d1	3632.74850499535	0.585211860491631	0.133558932014278	4.381675202592	1.17770284918914e-05	9.80349195985196e-05	Map7d1
Fcho2	1313.69822315306	-1.15559349232167	0.263755263298552	-4.38130969547182	1.17968053356634e-05	9.81449613445659e-05	Fcho2
Dcp2	680.355914768059	1.19749869046423	0.273471560506965	4.37887833105679	1.1929170498659e-05	9.91910526963494e-05	Dcp2
Wdpcp	28.1661716875014	-2.50844004508507	0.572955426845419	-4.37807188404873	1.19733862227442e-05	9.94995385109908e-05	Wdpcp
Rbbp9	154.746748822241	-0.946320658870146	0.216155650132988	-4.37795939309441	1.19795662722527e-05	9.94995385109908e-05	Rbbp9
Pdgfa	324.413946173935	-2.40009839918698	0.548294785184169	-4.37738688027245	1.20110662947554e-05	9.96558287214081e-05	Pdgfa
St3gal1	4460.5511205589	2.05363026645151	0.46914784018335	4.37736272141617	1.20123972672653e-05	9.96558287214081e-05	St3gal1
Pgam1	14344.5228545229	1.1011646321001	0.251565135083304	4.37725454974299	1.20183584447212e-05	9.96558287214081e-05	Pgam1
Or10aa1	8.82451763273551	6.77069932263908	1.5469745877563	4.37673596982558	1.20469758333029e-05	9.98378113494157e-05	Or10aa1
Dnph1	58.2391367968843	-1.96537781219606	0.449216197832836	-4.375126768976	1.21361927952361e-05	0.000100521526046651	Dnph1
Bmt2	618.730234707122	-0.994817974767362	0.227489217448083	-4.37303352627866	1.22531898007138e-05	0.000101434453400046	Bmt2
Arid3a	1015.10377889978	1.19311206628122	0.272899057196292	4.37199042949802	1.23118923697097e-05	0.000101864064730484	Arid3a
2610035D17Rik	27.3855129232782	-3.11260602517146	0.712085818064757	-4.37111082148866	1.23616027335271e-05	0.00010221884426116	2610035D17Rik
Gars	1447.65419156935	0.731269529221117	0.167325735551353	4.37033506418795	1.2405602950856e-05	0.000102526040511023	Gars
Ebna1bp2	806.924936363751	0.776127737398982	0.177623521210417	4.36950991687392	1.24525685352214e-05	0.000102857391427516	Ebna1bp2
Mindy2	906.328394517438	-0.864297787701357	0.197822189428552	-4.36906390631935	1.24780250739642e-05	0.000103010811517938	Mindy2
Gm36043	138.474335842022	4.60084346690218	1.05341161031491	4.36756479789203	1.25639527794388e-05	0.000103662999586472	Gm36043
Tm6sf1	1213.7479123239	-1.13178247953666	0.259184219300689	-4.36671060680452	1.26131665534923e-05	0.000104011715595658	Tm6sf1
Tmem41a	106.952484147268	-1.48594679622673	0.340355524497814	-4.36586654034545	1.26619776533544e-05	0.00010435672882035	Tmem41a
Slc30a4	164.403784885217	-1.62860513246041	0.373104631699696	-4.36500915317301	1.27117435665417e-05	0.000104694218823911	Slc30a4
Trim12a	378.291568437107	1.13066191901999	0.259040636055123	4.36480521449689	1.27236083654006e-05	0.000104694218823911	Trim12a
2310022A10Rik	733.86034200274	-1.03793361853054	0.237796374901636	-4.36480000571865	1.27239115414374e-05	0.000104694218823911	2310022A10Rik
Mxi1	371.863569504325	-1.96571378679778	0.450392048222435	-4.36445047055309	1.27442719336817e-05	0.000104804130786491	Mxi1
Il6st	1154.80071884379	-1.4415344528798	0.330318928780329	-4.36406856307787	1.27665535473398e-05	0.000104929712763885	Il6st
Nomo1	1826.84685443799	1.13380413625327	0.259868181668981	4.36299715098442	1.28292614866207e-05	0.000105387242958426	Nomo1
Casz1	89.7127533670979	1.64038900613402	0.37601118752913	4.36260691314387	1.28521743771199e-05	0.000105517550138427	Casz1
Shroom4	26.1327863181269	3.24735889461297	0.744829305439417	4.35986993381949	1.3013977355567e-05	0.000106787389846914	Shroom4
Palld	818.543279995975	1.51338476814297	0.347211295502079	4.35868529551886	1.30846110362061e-05	0.000107308149796656	Palld
Ctsf	112.734276456235	-1.56535416472559	0.359184611435779	-4.35807691890907	1.31210272962793e-05	0.000107547872696283	Ctsf
C1qc	7966.86165368184	-1.02643814410957	0.235585512104445	-4.35696633014727	1.31877545230022e-05	0.000108035644195826	C1qc
Il16	170.425381487863	-1.6483435250762	0.378405909929706	-4.35601950662556	1.32448978170947e-05	0.000108444412269397	Il16
Smc3	583.030370657674	-0.699413617040071	0.160654859075469	-4.35351673186252	1.33970865218104e-05	0.000109630505178752	Smc3
Slirp	375.878752405567	1.21562495191364	0.279284045663649	4.35264731655191	1.34503432349963e-05	0.000110006167867863	Slirp
Stoml1	357.30509099645	1.26467366141403	0.290660810297124	4.35102916048859	1.3550002837443e-05	0.00011076072772693	Stoml1
Kalrn	32.4828970343635	3.10665741892282	0.714057982204374	4.35070750043608	1.35698971052325e-05	0.000110803216304857	Kalrn
Tmem106c	450.542825774868	-0.839738557759421	0.193012033222973	-4.35070572407956	1.3570007047959e-05	0.000110803216304857	Tmem106c
Ppp1r8	484.558093499462	0.707988643964984	0.162855926042327	4.34733117283663	1.37804068043619e-05	0.000112459841134616	Ppp1r8
Tomm40	821.770254247443	0.812063360638389	0.186866060727444	4.34569743417898	1.38833831124556e-05	0.000113238471413691	Tomm40
Kctd1	160.637804023751	1.82828704005743	0.42074950545119	4.3453100155088	1.39079099682046e-05	0.00011337673665257	Kctd1
Jag1	1250.92813438873	1.79350285060029	0.412992937081219	4.3426961808976	1.40744708962545e-05	0.000114672077247818	Jag1
Arpin	253.634246486997	1.12880401820474	0.259963468017049	4.34216402333389	1.41086137792149e-05	0.000114887716231507	Arpin
Macc1	10.8758644078167	6.41831237310038	1.47834321048443	4.34155771649074	1.41476103023855e-05	0.000115142622836217	Macc1
Nagk	1001.0382444661	-0.860434156744566	0.198206268692728	-4.34110466041044	1.41768171079812e-05	0.000115293968712388	Nagk
Sord	536.613739528337	-1.19559666755542	0.275417716344615	-4.34103035717368	1.41816126411108e-05	0.000115293968712388	Sord
Ifi27	1022.70385578457	-1.0759875134387	0.247886045455281	-4.34065383334703	1.42059372929137e-05	0.000115429024681346	Ifi27
Urod	284.604404687391	-0.877043262914502	0.202095892918463	-4.33973818195479	1.42652574741875e-05	0.000115848132727165	Urod
Mcee	179.046691984943	-1.24623070694609	0.287203223310887	-4.33919470881805	1.43005778462378e-05	0.000116071989492755	Mcee
Exoc6	299.099516965347	-0.903535509361384	0.208310160740275	-4.3374528930825	1.44143414736982e-05	0.000116931950589074	Exoc6
Zfp30	10.0199442875712	-3.89784621006667	0.899055339183242	-4.33549086489795	1.45435214515073e-05	0.000117915972678607	Zfp30
Klhl42	98.2374819962597	-1.32693273771862	0.306105389487841	-4.33488851646413	1.45834010724396e-05	0.000118175291744019	Klhl42
Gm49673	15.2447653044011	7.49913652776729	1.73025449426954	4.33412342092091	1.46342060372855e-05	0.000118522814805223	Gm49673
Tmed9	3582.95576675731	0.801361368077131	0.184909276973394	4.33380834749809	1.46551770168638e-05	0.000118628466420444	Tmed9
Bhlhe41	1258.52906019492	-1.3017870101086	0.300469146268114	-4.33251475659665	1.47415779021752e-05	0.000119263349438842	Bhlhe41
Itpa	425.187649887712	0.934873906649388	0.216050172839879	4.32711482874976	1.51075211606715e-05	0.000122157898007439	Itpa
Fndc3a	2022.48524603123	1.3821152431887	0.319778833292551	4.32209733507993	1.5455297452154e-05	0.000124902503761549	Fndc3a
Ston2	20.9971296329003	-2.76696768180371	0.640317602990365	-4.32124256600414	1.55152995922238e-05	0.000125247035190405	Ston2
Mmadhc	852.053415324637	0.71702291872455	0.165932598334853	4.32116971541418	1.55204237352978e-05	0.000125247035190405	Mmadhc
Xylt2	5366.84695330801	1.34698165812	0.311719583413712	4.32113261338571	1.55230340267389e-05	0.000125247035190405	Xylt2
Copg1	1913.74922104693	0.871455281446355	0.201722209637393	4.3200760244142	1.55975456369402e-05	0.00012578042324789	Copg1
Arhgap5	301.829152761779	-1.17519932825871	0.272084907779979	-4.31923746836055	1.56569239268231e-05	0.000126191265704233	Arhgap5
Zmiz2	2056.68433968016	0.732254129554919	0.169627329406404	4.31684052397321	1.58278425913799e-05	0.000127500172263285	Zmiz2
Dnajb13	40.6173371651973	-2.88273763155193	0.667814119809926	-4.31667667100603	1.58395911555601e-05	0.000127526175807029	Dnajb13
Atosb	1562.16387624579	0.973710301560438	0.225615636381419	4.31579263377965	1.5903121832217e-05	0.000127968830356339	Atosb
Cndp2	9076.36052673523	0.77489531260859	0.179632461973736	4.31378217552842	1.6048507455097e-05	0.000129069323525222	Cndp2
Fam3c	394.512184567778	-0.879823362849782	0.203982526068853	-4.313229078028	1.60887261949463e-05	0.000129323289452074	Fam3c
Plpp2	275.465458473959	-1.35202257635102	0.313514007992348	-4.31247900216319	1.61434218190348e-05	0.000129693287367414	Plpp2
Gpr107	1776.54503776224	0.661327702765528	0.153360489601258	4.31224303264158	1.61606653636099e-05	0.000129762166575724	Gpr107
Csf2ra	7208.93825228787	1.02114950997396	0.237031368303854	4.30807752273925	1.64679670009813e-05	0.000132158746436293	Csf2ra
Dhcr7	187.624127969075	-1.43175420843239	0.332538214584765	-4.30553285498389	1.66584263091055e-05	0.000133615576939112	Dhcr7
Zfp821	194.08011338621	1.23261693307498	0.286306232862654	4.30523960568575	1.66805093909324e-05	0.000133721041271604	Zfp821
Alox5ap	5827.87514724235	-1.29818510557295	0.301727191325016	-4.30251280924353	1.68871904619413e-05	0.000135305449488156	Alox5ap
Rrs1	831.7278822436	1.3281467854169	0.308742637395178	4.30179257592118	1.69421875713672e-05	0.00013567347318387	Rrs1
Tmem71	111.844364248858	-2.34039550602677	0.544155996239956	-4.30096428634176	1.7005646890028e-05	0.000136108832621951	Tmem71
Rassf4	15450.8946576558	1.46408934112141	0.340438270088512	4.30060151798078	1.70335116203531e-05	0.000136258989001509	Rassf4
Dusp6	616.430945786877	1.26816239353583	0.294945243171049	4.29965365740914	1.71065235874833e-05	0.000136769945798004	Dusp6
H2-Ob	33.4487122358286	2.18724046135336	0.508908085020183	4.2979086513562	1.72417187984058e-05	0.00013777725854551	H2-Ob
Ears2	130.641993534273	1.30908122032183	0.304671724821258	4.29669415857292	1.73364124653994e-05	0.000138460024210049	Ears2
Csad	239.301044704666	-1.39517696238619	0.324855139189129	-4.2947664792027	1.74877313308317e-05	0.000139594066575231	Csad
Pdk2	80.136279406379	-1.73851162815748	0.404826115251634	-4.29446511146358	1.75115015338257e-05	0.000139709298217894	Pdk2
Rras	1089.18303709009	0.837619100379654	0.19505711358662	4.29422482973269	1.75304756684973e-05	0.000139786163734896	Rras
Zbtb7b	1704.74156801302	0.554147256165706	0.129081465493691	4.29300406565953	1.7627177730641e-05	0.000140411561217236	Zbtb7b
Ubtd1	691.039158527014	0.746096963625603	0.173793927852155	4.29299787884593	1.76276691071816e-05	0.000140411561217236	Ubtd1
Kcnj2	467.379589079117	-1.55499192252143	0.362253373517897	-4.29255332371558	1.76630112805358e-05	0.000140618239274351	Kcnj2
Clec4d	15378.4644219949	0.843804799298416	0.19660439133249	4.29189192357055	1.77157176198174e-05	0.000140962863166298	Clec4d
Pgap6	453.490956340906	-1.4037389227921	0.327292378576541	-4.28894473161043	1.79524034454903e-05	0.000142745932419914	Pgap6
Psmb2	988.654804737023	0.771261631002021	0.179828860689154	4.28886457961381	1.79588822574128e-05	0.000142745932419914	Psmb2
Ngp	259.841138072917	-2.4230628171735	0.56500148441824	-4.28859548867988	1.79806495976622e-05	0.000142843090513912	Ngp
A530040E14Rik	11.6999567825602	3.71040584296057	0.865481910096901	4.28709808913874	1.81022372901574e-05	0.000143732724414741	A530040E14Rik
Acpp	900.938628050226	2.4886520188966	0.580554993614233	4.28667748321919	1.81365308283661e-05	0.000143928662199446	Acpp
Gipr	17.8826448879631	6.65859713733736	1.55356782324244	4.28600350607174	1.81916117299088e-05	0.000144289270143903	Gipr
Gm9895	9.86060861210455	5.82710406435537	1.36005415595246	4.28446473168166	1.83179662288969e-05	0.000145214513002066	Gm9895
Txnrd3	51.1111042870896	-1.49194638779149	0.348521260649704	-4.28079017334622	1.86230886135756e-05	0.000147555197077494	Txnrd3
Tcirg1	12711.9509640813	0.931167767258701	0.217538762638303	4.28046825294733	1.86500491741188e-05	0.000147690627507427	Tcirg1
Rtca	330.176970743488	0.754191641182297	0.176416326376411	4.27506714754458	1.91079696889504e-05	0.000151236902345066	Rtca
Cnn2	1082.90874240471	0.907267682245494	0.212239986597205	4.27472549726141	1.91372929876285e-05	0.000151388934537968	Cnn2
Ap1b1	1505.89376757889	-0.827815241639911	0.19369974762116	-4.2737032536509	1.92252867142346e-05	0.000152004683704146	Ap1b1
Eme2	339.864410611241	1.06346853721031	0.248880789520278	4.27300371097408	1.92857245959232e-05	0.000152402027469473	Eme2
Rap2c	1234.41622896759	1.12627888214786	0.263667147261022	4.2715935369562	1.94081088822767e-05	0.000153288214058594	Rap2c
Appl2	717.315896785426	-1.04420093670476	0.244590827183346	-4.26917455870913	1.96197683478527e-05	0.000154878202986451	Appl2
Kpnb1	3673.56216189944	0.77780495372625	0.182227663113942	4.26831437354223	1.96955626011057e-05	0.000155382542254109	Kpnb1
Ptpn6	7137.78923318516	1.22894117368454	0.287928665158906	4.26821404880372	1.97044207388454e-05	0.000155382542254109	Ptpn6
Tmem38b	1394.01358410276	0.945944047812611	0.221647641648727	4.26778304869929	1.97425189216632e-05	0.00015560099036363	Tmem38b
Snx2	2311.01144099471	0.820583006124075	0.192392791124744	4.26514424644956	1.99773093423426e-05	0.000157368625750969	Snx2
Tspan4	979.347499532947	-0.829721815770293	0.194588113151789	-4.26399024242075	2.00808216921165e-05	0.000158100819708525	Tspan4
Trp53inp2	1464.11269083975	-0.924884002436563	0.2169583905345	-4.26295567623825	2.01740546538096e-05	0.000158744992420757	Trp53inp2
Ptpn18	242.179229027944	-1.71764937652359	0.402934773087367	-4.26284721808102	2.01838525139775e-05	0.000158744992420757	Ptpn18
Ppp2cb	851.752243892429	0.677101608586093	0.158851878574795	4.26247152165268	2.02178271083658e-05	0.000158928686098168	Ppp2cb
Pank1	56.2823152047729	-1.64856767570293	0.386832167462796	-4.26171299692001	2.02865872699243e-05	0.000159385486440397	Pank1
Rac3	128.700628574604	1.5240723952251	0.35767922840657	4.26100336330605	2.03511170172896e-05	0.000159808587826744	Rac3
Nle1	206.044723347266	1.09335344063415	0.256622000868019	4.2605600335743	2.03915298564134e-05	0.000160041965055553	Nle1
Gm10425	38.5583464626186	2.22873484516699	0.523183133134667	4.25995163837462	2.04471140552419e-05	0.000160394106952204	Gm10425
Adra1a	94.9391097759534	-2.83170157843882	0.664760647054169	-4.2597310640864	2.04673017720054e-05	0.000160468363342905	Adra1a
Boc	43.921415037469	2.49463818191591	0.585680441732469	4.25938447686021	2.04990609684164e-05	0.000160633217546748	Boc
Mcoln3	143.503366165097	-2.7023104056772	0.634483539186733	-4.25907094318153	2.05278317526509e-05	0.00016077449389949	Mcoln3
Pik3ap1	12303.9727871469	1.61215882176775	0.378759130015419	4.2564223381285	2.07724145987073e-05	0.000162586285873026	Pik3ap1
Mknk2	1378.45316563365	-0.906044977585128	0.212869947350904	-4.25633110197357	2.07808889473574e-05	0.000162586285873026	Mknk2
Zfyve1	582.884079405978	-0.943942986099673	0.221838465473506	-4.25509157794102	2.08963471124573e-05	0.00016340419395619	Zfyve1
Sh3bp1	1374.51416002441	1.10749196296531	0.26042824737317	4.25258002592312	2.11321662345563e-05	0.000165161948842091	Sh3bp1
Mex3b	25.1181650098247	-2.54633110804483	0.598886564561656	-4.25177530891608	2.12082585744314e-05	0.000165670149312899	Mex3b
Cdkl2	76.3057174898316	-1.85945458769838	0.437551255575457	-4.24968404045115	2.14072261222107e-05	0.000167137169207683	Cdkl2
Ptpre	2823.40015685513	1.1103688217717	0.261513417113318	4.24593443054801	2.17684288407809e-05	0.000169868651960359	Ptpre
Pex16	291.755831303678	1.19894163531674	0.282438777727446	4.24496113799828	2.18631309107894e-05	0.000170518749526725	Pex16
Zfp263	1741.71313437037	1.01394788583814	0.239004178331127	4.24238560563312	2.2115627646193e-05	0.000172398228635714	Zfp263
Gm1720	11.3980033215739	5.67573988428193	1.3379688125515	4.24205693812721	2.21480481145405e-05	0.000172561080754986	Gm1720
Tpra1	863.058857022821	-1.07796656956559	0.25431729130662	-4.23866801988672	2.24849868506206e-05	0.000175095108321144	Tpra1
Cmbl	12.8864186411887	-5.7284476767357	1.35151756101864	-4.23852996213986	2.24988159536909e-05	0.000175111689224592	Cmbl
Aatk	208.290693495863	-1.91404806218819	0.451716417469339	-4.23727805358791	2.26245884073983e-05	0.000175999072086034	Aatk
Tnfrsf14	246.368428493529	1.91820842344518	0.453085272304357	4.23365874085759	2.29919756075745e-05	0.000178764103334321	Tnfrsf14
Gm15512	33.9183678259174	-3.21825630966842	0.760291885934067	-4.23292207796561	2.30674445222677e-05	0.0001792081786361	Gm15512
Ubl4a	615.13652673876	0.785624424069263	0.185600992951508	4.2328675702426	2.30730380324557e-05	0.0001792081786361	Ubl4a
Cdk19	612.682081415409	-1.27548002733411	0.301348813949711	-4.2325702584214	2.31035705045423e-05	0.000179314473471314	Cdk19
Il12rb1	16.5643070206795	3.24630795020383	0.766995193235961	4.23250103629415	2.31106847949599e-05	0.000179314473471314	Il12rb1
Tet2	989.059796233801	1.04331554279294	0.246514129482278	4.23227481923279	2.31339487498819e-05	0.000179401974580043	Tet2
Prkn	12.8351742364861	-3.69309642384161	0.873523714599391	-4.22781472571161	2.35971972157145e-05	0.000182899663763645	Prkn
Paox	138.900071311608	-1.68775273517965	0.39949733611568	-4.2246908367142	2.39269022684013e-05	0.000185359185430208	Paox
Gm14023	43.0563969646884	3.26182781723988	0.772606047614307	4.22185126211724	2.42303987247181e-05	0.000187613232132879	Gm14023
Elp5	852.808790419461	0.975363852781539	0.231037957795802	4.22166064003904	2.42509032399353e-05	0.000187674906304091	Elp5
Svip	18.4851818908334	-2.64535746158633	0.627170956907474	-4.2179208594581	2.46565322424789e-05	0.000190715409856941	Svip
Cd47	4262.75364009514	0.974736796241845	0.231145626046145	4.21698135896048	2.47594433892212e-05	0.000191412494424832	Cd47
Fzd7	342.513574066008	-1.17155316913322	0.277959190545611	-4.21483875684613	2.49956707270742e-05	0.000193138979748126	Fzd7
Gdi2	7363.80983247806	-0.600975651074845	0.142611278071262	-4.21408221848024	2.50795919865453e-05	0.000193687437184017	Gdi2
Fscn1	381.294160889911	1.89356848003905	0.44939549074895	4.21359029856594	2.51343033820959e-05	0.000194009860092744	Fscn1
2610008E11Rik	85.3498059260524	-1.29604535075851	0.307645464462353	-4.21278874701926	2.52236953362647e-05	0.000194599509328801	2610008E11Rik
Il7	22.4632543038341	2.78401140168071	0.661008390096083	4.2117640916419	2.53384090937565e-05	0.00019538380675232	Il7
Tnfaip2	11898.4791554474	1.88812344089518	0.448320398998465	4.21154925163609	2.53625240343664e-05	0.000195469051092875	Tnfaip2
B4gat1	311.094141656811	-0.915049093118211	0.217299394693464	-4.21100617610572	2.54235794893245e-05	0.000195838761820236	B4gat1
Mical2	212.207267753369	-1.38238046337422	0.328619851658	-4.20662493881498	2.59212805145882e-05	0.000199569858776668	Mical2
Tmem170b	1076.66727005206	1.38888141144487	0.330181003348359	4.20642434713157	2.5944287792215e-05	0.00019964429582832	Tmem170b
Irag2	489.266063539131	-1.39622392473817	0.332010869382298	-4.20535606962456	2.60671435936111e-05	0.00020048660748488	Irag2
Paics	1040.25317958327	-0.809893027601777	0.192592820523452	-4.20520882035246	2.60841211218206e-05	0.000200514145264658	Paics
Ccl7	322.544847961919	4.07787813537383	0.97013147305841	4.20342834824029	2.62902398987358e-05	0.000201994877086437	Ccl7
Ptpn7	1960.72501709401	0.898920070354903	0.21391668697956	4.20219704711861	2.64336881576152e-05	0.000202992822296063	Ptpn7
Itfg2	141.032683007852	1.0467359397961	0.249250971307516	4.19952602112302	2.67474292207948e-05	0.000205296806742377	Itfg2
Tmem135	597.937187670051	-0.994873835967052	0.236957305784299	-4.19853624126146	2.68645863409512e-05	0.000206090345343422	Tmem135
Dtwd1	148.72715968975	1.05737791757549	0.25187622205636	4.19800610372379	2.69275375634245e-05	0.00020646744606136	Dtwd1
Gm30329	41.1610385931961	-2.17205585887031	0.517800306874293	-4.19477514793675	2.73142406925176e-05	0.000209237627414977	Gm30329
Lyl1	692.446340819247	-0.983799382299389	0.234530886586162	-4.19475403269735	2.73167851920134e-05	0.000209237627414977	Lyl1
Gnb5	68.7864867204354	-1.19348957951	0.284536575746651	-4.19450320711202	2.73470282647804e-05	0.000209362134035278	Gnb5
Sirt1	299.757501932205	-1.0459798756975	0.249396002250854	-4.19405229537484	2.74014766261805e-05	0.000209671728355851	Sirt1
Prps2	183.255752677118	-1.00532019342386	0.23976268775245	-4.19298016237552	2.7531352728931e-05	0.000210557872403633	Prps2
Tceal9	614.905617288801	-1.55502681157529	0.370923289220104	-4.19231376612901	2.76123734070903e-05	0.000211069659235915	Tceal9
Trappc5	402.263882355759	0.672624725477955	0.160456384684514	4.19194740552367	2.76570121743959e-05	0.000211302961314029	Trappc5
Apol9a	23.181649589217	3.83297784200162	0.914711680929946	4.1903672183401	2.78503355741168e-05	0.000212671414560105	Apol9a
1110032F04Rik	11.1362375316006	6.719407703199	1.60368505757487	4.1899796169207	2.78979513883151e-05	0.000212926383696539	1110032F04Rik
Rrp9	375.227898502613	1.17432084348031	0.280349060634153	4.18878108891817	2.80456775741469e-05	0.000213944778925717	Rrp9
Tlr3	268.488511172547	1.32529662151324	0.316438983992423	4.18815850307802	2.81227084319437e-05	0.000214379875407964	Tlr3
Plekhm2	1290.47664358041	-0.630923678477874	0.150647163307543	-4.1880886743938	2.81313606802459e-05	0.000214379875407964	Plekhm2
Htr7	11.2042285068818	6.27572907962418	1.49918381843636	4.18609712995016	2.83791946119666e-05	0.000216158476212369	Htr7
Vim	14936.0126191318	-1.48717682695767	0.35535480780786	-4.18504771648335	2.8510620501279e-05	0.000217038228369422	Vim
Slamf7	3351.25043555305	1.61302300570945	0.385434830660265	4.18494354271584	2.85236984835072e-05	0.000217038228369422	Slamf7
5830432E09Rik	148.316165510499	1.28846224230581	0.307891034896661	4.18479947861509	2.85417936978955e-05	0.000217065562132318	5830432E09Rik
Fosl1	126.688213156338	1.73351672514059	0.414526679809982	4.18191834102266	2.89059795214823e-05	0.000219723613762329	Fosl1
Slc30a1	809.102487779903	1.24735282970209	0.298350716417714	4.18082733193674	2.90450364850348e-05	0.000220668558919551	Slc30a1
Nlrc4	488.230614051609	1.3316257457667	0.318577695132393	4.17990890797711	2.91625889577125e-05	0.000221449248569296	Nlrc4
Parl	809.985914710093	0.645192487558713	0.154374461213977	4.17939912136385	2.92280334604008e-05	0.000221833659635811	Parl
Atp6v0c	22401.555331221	0.780478909525683	0.186931078612119	4.17522284320187	2.976944955066e-05	0.000225828358552827	Atp6v0c
Ncoa3	1630.83701297555	-1.0128089260648	0.242599466028664	-4.17481927163488	2.98222710060582e-05	0.000226114452962347	Ncoa3
Tlr13	2358.45511907353	-1.37574190735391	0.329669735134414	-4.17309131149993	3.00494439194318e-05	0.000227721532730196	Tlr13
Hunk	30.5195838941151	5.73593581824945	1.37525604458294	4.17081302121377	3.03514827542883e-05	0.000229894049789187	Hunk
Nudt14	120.75819514948	-1.45331300886452	0.348609111707171	-4.16888991153303	3.06086777681792e-05	0.000231639162677966	Nudt14
Prkra	198.060252916246	-1.06866182588044	0.256343961999138	-4.16885897193099	3.06128324832642e-05	0.000231639162677966	Prkra
6530409C15Rik	14.3647497730736	2.62808038936943	0.630430313594989	4.16870878937114	3.06330073183453e-05	0.000231674694559714	6530409C15Rik
Irak2	1853.50676356167	1.27102577294148	0.30494729720872	4.16801783316522	3.0725990101499e-05	0.000232198859446338	Irak2
Ist1	2262.18545739729	0.806304667110626	0.19345292000909	4.16796328053739	3.07333427248744e-05	0.000232198859446338	Ist1
Lfng	754.009751931487	-0.9830954951037	0.235922206948943	-4.16703246302056	3.08590566024641e-05	0.000233031029348678	Lfng
Asah1	4458.2303697343	-0.724957738132328	0.173986018707799	-4.16675859081447	3.08961380362687e-05	0.000233193392833502	Asah1
Dcaf8	1053.89468527894	-0.687888539416904	0.165171871571182	-4.16468332575896	3.11785015994735e-05	0.000235205964435141	Dcaf8
Tbc1d22a	879.316020662181	-0.72757890869681	0.174756814014243	-4.16337933831589	3.13571766381834e-05	0.000236434691558535	Tbc1d22a
Cacul1	1573.49019875076	-0.864967895975894	0.207801410689186	-4.16247364783125	3.14818483042821e-05	0.000237255198172301	Cacul1
Smim24	84.6266658251908	-1.5365645932123	0.369185735500838	-4.16203673505369	3.15421592433683e-05	0.000237590084245342	Smim24
Apol7c	66.5010041847659	2.99455388976201	0.719563190596982	4.16162739964171	3.15987630286099e-05	0.000237896723465395	Apol7c
Hhex	359.031253303463	-1.60152840275807	0.384939154154469	-4.16047155887761	3.17591166872523e-05	0.000238983760411315	Hhex
Acsl3	160.800850862794	-1.46071985344488	0.351116161835145	-4.16021821897995	3.1794366535655e-05	0.000239128785899069	Acsl3
Ttc28	35.9969765214533	-1.93814261225328	0.466169003188284	-4.15759649182524	3.21613445709977e-05	0.000241767375285847	Ttc28
Gm38157	66.6757245667523	3.22107583935078	0.774794565757854	4.15732889943559	3.21990265070843e-05	0.00024192913139133	Gm38157
Misp3	8.37465843906379	-5.93687154465154	1.42842916700568	-4.15622397090685	3.23550654359946e-05	0.00024297956065255	Misp3
Fam177a	1943.46492602535	1.16665761102954	0.280819945834171	4.15446847111948	3.26044568937244e-05	0.000244729642090458	Fam177a
Atp11c	392.573011807078	-1.23653991540606	0.297670424229183	-4.15405701996788	3.26631724594819e-05	0.000245047469774971	Atp11c
Rad23b	2295.82866927914	0.877304927115979	0.211201386936579	4.1538786266561	3.26886610351498e-05	0.000245115826509562	Rad23b
Sart3	667.770962713689	0.665386768375745	0.160191564021312	4.15369418758669	3.27150332860014e-05	0.000245190737702345	Sart3
Rab6b	77.178917574152	-2.05247482247958	0.4942290011787	-4.15288220153931	3.28313766805835e-05	0.000245939546936083	Rab6b
Tmc3	222.460928401792	5.08576865086329	1.22502142254042	4.15157527638703	3.30194620170164e-05	0.000247224756382534	Tmc3
[truncated: 12,968 more rows]
