# Supplementary material for: Differentiating Peromyscus leucopus bone marrow-derived macrophages for characterization of responses to Borrelia burgdorferi and lipopolysaccharide
Source: Infect Immun. 2025 May 27;93(7):e00581-24. doi: 10.1128/iai.00581-24 (PMC12234436; doi:10.1128/iai.00581-24)
Supplement: Data S6 — Transcript Per Million data for C57BL/6J & P. leucopus BMDMs. [file iai.00581-24-s0006.csv]

Species	ensembl_gene_id	mgi_symbol	TPM_B6.Bb.F1	TPM_B6.Bb.F2	TPM_B6.Bb.M2	TPM_B6.LPS.F1	TPM_B6.LPS.F2	TPM_B6.LPS.M2	TPM_B6.Media.F1	TPM_B6.Media.F2	TPM_B6.Media.M2	Species	gene_id	TPM_Pero.Bb.F1	TPM_Pero.Bb.F2	TPM_Pero.Bb.M2	TPM_Pero.LPS.F1	TPM_Pero.LPS.F2	TPM_Pero.LPS.M2	TPM_Pero.Media.F1	TPM_Pero.Media.F2	TPM_Pero.Media.M2
Mus musculus	ENSMUSG00000000001	Gnai3	67.64	60.06	73.98	51.15	41.79	47.95	76.15	44.35	58.95	Peromyscus leucopus	A1bg	0	0	0	0	0	0	0	0	0
Mus musculus	ENSMUSG00000000003	Pbsn	0	0	0	0	0	0	0	0	0	Peromyscus leucopus	A2ml1	0.08	0	0.02	0.33	0.02	0.21	1.4	3.13	2.49
Mus musculus	ENSMUSG00000000028	Cdc45	1.27	0.87	3.76	0.9	1.47	5.82	3.72	1.89	11.65	Peromyscus leucopus	A3galt2	0	0	0	0	0	0	0	0	0
Mus musculus	ENSMUSG00000000031	H19	0.23	0.66	0	0.2	0	0.32	0.27	0	0.93	Peromyscus leucopus	A4galt	4.07	0.77	2.36	2.89	3.45	5.46	5.56	5.83	15.02
Mus musculus	ENSMUSG00000000037	Scml2	0	0	0	0	0	0	0.09	0.06	0.1	Peromyscus leucopus	A4gnt	0	0	0	0	0	0	0	0	0
Mus musculus	ENSMUSG00000000049	Apoh	0	0	0	0	0	0	0	0	0	Peromyscus leucopus	ATP6	11748.99	14843.65	20805.02	8789.82	9897.18	11204.83	7831.73	24062.31	29640.99
Mus musculus	ENSMUSG00000000056	Narf	8.13	8.37	7.68	10.81	8.12	10.29	13.31	7.38	10.8	Peromyscus leucopus	ATP8	12841.6	11579.22	18305.68	11573.28	8163.88	9542.09	11685.77	18971.03	25386.87
Mus musculus	ENSMUSG00000000058	Cav2	47.21	62.86	46.09	28.03	41.68	30.33	92.3	64.28	69.2	Peromyscus leucopus	Aaas	27.42	27.19	28.34	31.17	38.03	39.25	35.07	42.85	30.53
Mus musculus	ENSMUSG00000000078	Klf6	102.5	99.04	111.61	72.35	100.9	80.93	118.87	139.8	161.63	Peromyscus leucopus	Aacs	25.31	21.38	24.07	24.7	22.72	19.42	21.73	13.16	12.3
Mus musculus	ENSMUSG00000000085	Scmh1	6.86	8.05	7.51	5.02	3.47	6.95	12.29	16.5	18.63	Peromyscus leucopus	Aadac	0	0	0	0	0	0	0	0	0
Mus musculus	ENSMUSG00000000088	Cox5a	262.11	308.09	255.86	282.43	378.53	351.39	191.73	277.47	284.39	Peromyscus leucopus	Aadacl3	0	0	0	0	0	0	0	0	0
Mus musculus	ENSMUSG00000000093	Tbx2	0	0.03	0	0	0.02	0.05	0.04	0.14	0.18	Peromyscus leucopus	Aadat	0.05	0	0	0	0	0	0	0	0
Mus musculus	ENSMUSG00000000094	Tbx4	0	0	0	0	0	0	0	0.03	0	Peromyscus leucopus	Aagab	15.27	11.18	10.13	13.99	15.1	10.76	16.76	12.59	11.19
Mus musculus	ENSMUSG00000000103	Zfy2	0	0	0	0	0	0	0	0	0	Peromyscus leucopus	Aak1	7	4.45	4.36	8.01	5.87	5.2	18.72	13.84	12.87
Mus musculus	ENSMUSG00000000120	Ngfr	0	0	0	0	0	0	0.02	0	0	Peromyscus leucopus	Aamdc	2.87	2.78	2.66	3.99	8.11	3.15	6.36	7.6	13.08
Mus musculus	ENSMUSG00000000125	Wnt3	0	0	0.07	0	0	0	0	0.03	0	Peromyscus leucopus	Aanat	0	0	0.08	0.07	0.14	0	0	0	0
Mus musculus	ENSMUSG00000000126	Wnt9a	0.16	0.07	0.12	0.03	0.03	0.06	0.27	0.03	0.23	Peromyscus leucopus	Aar2	9.64	5.06	5.49	10.97	10.32	8.59	11.91	4.62	6.36
Mus musculus	ENSMUSG00000000127	Fer	11.1	6.45	7	8.11	5.72	9.75	13.68	7.19	9.65	Peromyscus leucopus	Aard	0.14	0	0	0	0	0	0.2	0	0
Mus musculus	ENSMUSG00000000131	Xpo6	26.19	38.08	41.21	45.6	52.59	80.92	30.69	61.57	79.38	Peromyscus leucopus	Aars1	135.02	90.16	78.37	126.78	109.88	89.57	130.06	65.42	76.63
Mus musculus	ENSMUSG00000000134	Tfe3	79.09	62.02	65.51	109.01	74.14	83.27	66.85	75.18	81.91	Peromyscus leucopus	Aars2	4.76	4.26	4.89	6.04	4.2	5.62	4.69	4.75	4.4
Mus musculus	ENSMUSG00000000142	Axin2	0.03	0	0	0	0	0	0.04	0	0.04	Peromyscus leucopus	Aasdh	4.31	3.95	4.07	4.02	3.6	2.8	5.44	3.63	3.43
Mus musculus	ENSMUSG00000000148	Brat1	8.45	6.08	6.53	9.31	6.04	8.76	8.42	6.21	12.87	Peromyscus leucopus	Aasdhppt	9.03	6.12	7.41	10.57	6.06	4.26	10.47	5.45	6.57
Mus musculus	ENSMUSG00000000149	Gna12	42.26	31.44	35.23	53.18	39.56	57.94	140.33	118.02	148.93	Peromyscus leucopus	Aass	0.01	0	0	0	0	0	0	0	0
Mus musculus	ENSMUSG00000000154	Slc22a18	0.29	1.5	1.18	0.79	0.89	0.94	4.09	5.14	3.07	Peromyscus leucopus	Aatf	23.47	25.51	20.69	20.51	17.93	16.96	20.69	11.2	13.55
Mus musculus	ENSMUSG00000000157	Itgb2l	0.06	0.26	0	0.12	0.24	0.69	1.45	0.53	0.2	Peromyscus leucopus	Aatk	0.23	0.29	0	0.17	0.07	0.19	0.89	0.86	0.65
Mus musculus	ENSMUSG00000000159	Igsf5	0	0	0	0	0	0.07	0	0	0	Peromyscus leucopus	Abat	0.05	0	0	0	0.02	0	0	0.06	0
Mus musculus	ENSMUSG00000000167	Pih1d2	0.68	0.78	0.33	0.12	0	0.29	0.46	0.96	0.5	Peromyscus leucopus	Abca1	29.67	4.96	7.47	71.79	12.81	14.51	22.79	4.07	3.68
Mus musculus	ENSMUSG00000000168	Dlat	15.79	17.65	19.43	16.32	17.2	32.4	23.29	19.46	25.68	Peromyscus leucopus	Abca12	0.04	0	0	0.07	0	0	0	0	0
Mus musculus	ENSMUSG00000000171	Sdhd	89.61	103.73	85.38	95.91	120.84	119.76	114.97	112.9	139.49	Peromyscus leucopus	Abca13	0	0	0	0	0	0	0	0	0
Mus musculus	ENSMUSG00000000182	Fgf23	0	0.13	0	0	0	0	0	0	0	Peromyscus leucopus	Abca2	2.47	2.62	2.29	6.5	8.34	8.37	12.06	11.99	9.16
Mus musculus	ENSMUSG00000000183	Fgf6	0	0	0	0	0	0	0	0	0	Peromyscus leucopus	Abca3	17.65	14.35	10.72	21.85	17.34	17.39	27.23	18.88	15.25
Mus musculus	ENSMUSG00000000184	Ccnd2	0.65	0.59	1.05	7.21	16.8	7.53	2.04	1.2	2.56	Peromyscus leucopus	Abca5	2.3	1.56	1.93	2.65	1.3	1.73	2.04	1.69	1.69
Mus musculus	ENSMUSG00000000194	Gpr107	26.38	20.56	25.05	38.86	27.86	35.21	31.81	20.98	31.14	Peromyscus leucopus	Abca6	0.06	0	0	0.02	0	0	3.18	2.52	3.01
Mus musculus	ENSMUSG00000000197	Nalcn	0	0	0	0	0	0	0	0	0	Peromyscus leucopus	Abca7	3.88	3.75	5.2	6.22	6.03	7.93	5.84	6.5	6.63
Mus musculus	ENSMUSG00000000202	Btbd17	0	0	0	0	0	0	0.11	0	0.06	Peromyscus leucopus	Abca9	0	0	0	0	0	0.03	0.37	0.56	1.13
Mus musculus	ENSMUSG00000000204	Slfn4	0.37	0.82	0.2	38.62	189.16	54.34	0.1	0.51	0.09	Peromyscus leucopus	Abcb1	11.69	4.64	8.77	17.58	8.77	9.26	2.57	0.38	1.4
Mus musculus	ENSMUSG00000000214	Th	0	0	0	0	0	0	0	0	0	Peromyscus leucopus	Abcb10	1.06	0.31	0.58	1.68	0.53	0.9	1.96	0.57	0.85
Mus musculus	ENSMUSG00000000215	Ins2	0	0	0	0	0	0	0	0	0	Peromyscus leucopus	Abcb11	0	0	0	0	0	0	0	0	0
Mus musculus	ENSMUSG00000000216	Scnn1g	0	0	0	0	0	0	0	0	0	Peromyscus leucopus	Abcb5	3.63	8.56	8.21	6.54	9.92	10.39	0.24	0.18	0.2
Mus musculus	ENSMUSG00000000223	Drp2	0	0	0.12	0	0	0.07	0.05	0.03	0.2	Peromyscus leucopus	Abcb6	4.97	2.75	1.86	7.12	2.12	4.11	6.82	2.85	2.53
Mus musculus	ENSMUSG00000000244	Tspan32	3.86	5.11	5.81	6.86	13.11	12.07	12.37	16.57	20.48	Peromyscus leucopus	Abcb7	9.07	6.26	6.75	9.17	6.08	6.43	12.91	8.46	8.8
Mus musculus	ENSMUSG00000000247	Lhx2	0.23	0.08	0	0.84	0.25	0.56	0.03	0	0.12	Peromyscus leucopus	Abcb8	14.42	13.5	9.46	15.64	12.86	14.1	24.41	16.82	10.29
Mus musculus	ENSMUSG00000000248	Clec2g	0	0	0	0	0	0	0	0	0	Peromyscus leucopus	Abcb9	0.05	0	0.03	0.41	0.03	0	0.18	0.03	0.03
Mus musculus	ENSMUSG00000000253	Gmpr	0.95	0.39	2.66	0.55	0.85	2.09	6.34	11.32	8.82	Peromyscus leucopus	Abcc1	41.68	17.87	18.74	39.35	23.23	25.33	56.75	40.8	25.77
Mus musculus	ENSMUSG00000000263	Glra1	0	0	0	0	0	0	0	0	0	Peromyscus leucopus	Abcc10	1.42	1.38	1.06	1.93	1.49	2.41	2.25	1.82	2.1
Mus musculus	ENSMUSG00000000266	Mid2	0	0.04	0.03	0.06	0	0.12	0.04	0	0.22	Peromyscus leucopus	Abcc12	0.03	0	0	0.02	0	0	0	0.02	0
Mus musculus	ENSMUSG00000000275	Trim25	33.79	37.43	39.45	97.32	106.45	84.4	63.54	54	65.19	Peromyscus leucopus	Abcc2	0.03	0	0	0.1	0.02	0.03	0.02	0	0
Mus musculus	ENSMUSG00000000276	Dgke	2.12	1.85	3.37	2.37	2.29	2.91	2.85	2.11	3.15	Peromyscus leucopus	Abcc3	4.88	1.03	2.03	5.78	1.6	3.29	13.72	7.76	9.57
Mus musculus	ENSMUSG00000000278	Scpep1	227.33	211.81	220.77	247.64	125.5	133.56	343.17	162.17	305.69	Peromyscus leucopus	Abcc4	6.98	2.32	1.61	7.61	2.26	2.6	13.09	5.76	5.78
Mus musculus	ENSMUSG00000000282	Mnt	13.35	15.95	16.33	10.65	8.81	14.4	21.7	20.4	27.89	Peromyscus leucopus	Abcc5	48.27	21.51	32.16	45.96	29.57	41.48	82.63	54.92	73.83
Mus musculus	ENSMUSG00000000290	Itgb2	853.99	729.66	599.29	784.35	503.5	547.37	625.34	341.71	538.76	Peromyscus leucopus	Abcc6	0	0	0	0	0	0.05	0.07	0	0.02
Mus musculus	ENSMUSG00000000295	Hddc2	5.56	7.28	6.94	2.42	5.74	4.82	7.66	8.83	8.47	Peromyscus leucopus	Abcc8	0	0	0	0	0	0	0	0	0
Mus musculus	ENSMUSG00000000296	Tpd52l1	0.09	0	0	0.17	0	0	0	0	0.62	Peromyscus leucopus	Abcc9	0	0	0	0.06	0	0.01	0	0	0
Mus musculus	ENSMUSG00000000301	Pemt	6.42	2.51	3.86	4.24	1.36	2.88	4.6	1.6	3.63	Peromyscus leucopus	Abcd1	16.76	8.97	10.57	18.18	16.51	18.92	43.42	24.13	23.34
Mus musculus	ENSMUSG00000000303	Cdh1	0	0	0.03	0	0.07	0.04	0.19	0	0.03	Peromyscus leucopus	Abcd2	0	0	0	0.03	0	0	0	0	0
Mus musculus	ENSMUSG00000000305	Cdh4	0	0	0	0	0	0	0.01	0	0	Peromyscus leucopus	Abcd3	19.52	10.65	10.5	14.56	8.6	8.79	22.7	11.41	13.39
Mus musculus	ENSMUSG00000000308	Ckmt1	0	0	0	0	0	0	0	0	0	Peromyscus leucopus	Abcd4	3.08	3.94	4.4	6.15	5.64	7.53	11.23	11.22	10.54
Mus musculus	ENSMUSG00000000317	Bcl6b	0.25	0.26	0.33	0	0	0.03	0	0.05	0.03	Peromyscus leucopus	Abce1	77.21	50.25	49.14	62.04	39.47	43.28	51.35	26.68	37.84
Mus musculus	ENSMUSG00000000318	Clec10a	0.86	0.96	0.54	0.19	1.15	0.51	3.39	5.77	10.47	Peromyscus leucopus	Abcf1	69.56	58.21	55.29	77.91	58.63	59.06	56.41	31.58	35.5
Mus musculus	ENSMUSG00000000320	Alox12	3.59	3.45	0.12	1.97	1.31	0.09	0.1	0.26	0	Peromyscus leucopus	Abcf3	44.5	48.34	55.69	58.43	59.2	62.55	37.85	32.2	39.37
Mus musculus	ENSMUSG00000000326	Comt	33.18	21.66	29.49	36.61	30.95	39.56	84.97	57.44	112.46	Peromyscus leucopus	Abcg1	1.04	0.16	0.51	2.69	0.5	1.22	6.87	2.33	2.4
Mus musculus	ENSMUSG00000000339	Rtca	20.63	19.51	23.28	30.12	23.76	27.61	18.87	17.87	20	Peromyscus leucopus	Abcg4	0	0.05	0	0	0.13	0	0.07	0.2	0.09
Mus musculus	ENSMUSG00000000340	Dbt	11.28	8.94	11.75	14.6	8.16	8.54	7.85	7.05	8.39	Peromyscus leucopus	Abcg5	0	0	0	0	0	0	0	0.13	0
Mus musculus	ENSMUSG00000000346	Dazap2	151.36	152.98	167.58	153.27	194.83	203.21	312.89	285.86	335.6	Peromyscus leucopus	Abcg8	0	0	0	0	0	0	0	0	0
Mus musculus	ENSMUSG00000000355	Mcts1	39.48	36.39	40.44	27.14	41.65	54.08	54.15	80.97	80.52	Peromyscus leucopus	Abhd1	9.85	7.6	8.14	10.27	10.64	16.46	16.72	15.75	11.41
Mus musculus	ENSMUSG00000000359	Rem1	0	0.09	0	0.26	0	0	0.11	0	0.23	Peromyscus leucopus	Abhd10	10.48	8.25	12.05	12.93	8.32	9.98	11.69	6.57	6.88
Mus musculus	ENSMUSG00000000365	Rnf17	0.37	1.01	0.2	0.98	0.36	1.19	0.99	0.48	0.92	Peromyscus leucopus	Abhd11	20.45	20.02	13.49	19.95	14.05	18.25	22.88	16.72	15.34
Mus musculus	ENSMUSG00000000374	Trappc10	29.61	21.04	23.66	25.1	13.77	24.77	26.56	16.35	24.43	Peromyscus leucopus	Abhd12	25.24	19.33	17.9	22.83	27.48	29.92	81.92	80.2	76.49
Mus musculus	ENSMUSG00000000378	Ccm2	24.17	21.04	25.63	36.16	23.9	30.01	41.85	34.96	53.78	Peromyscus leucopus	Abhd12b	0	0	0	0	0	0	0	0	0
Mus musculus	ENSMUSG00000000381	Wap	0	0	0	0	0	0	0	0	0	Peromyscus leucopus	Abhd13	18.73	16.09	19.72	32.12	28.86	21.78	16.35	8.53	8.6
Mus musculus	ENSMUSG00000000384	Tbrg4	31.13	32.07	38.18	37.32	24.31	34.63	19.27	22.21	21.4	Peromyscus leucopus	Abhd14a	4.34	4.67	3.72	3.69	3.84	4.64	6.2	5.77	4.68
Mus musculus	ENSMUSG00000000385	Tmprss2	0	0	0	0.05	0.07	0.43	0	0	0	Peromyscus leucopus	Abhd14b	3.11	3.44	2.44	3.3	2.56	3.65	6.87	8.27	7.73
Mus musculus	ENSMUSG00000000386	Mx1	2.55	1.52	0.47	146.73	262.55	162.36	0.68	2.39	4.31	Peromyscus leucopus	Abhd15	4.52	1.73	2.11	3.95	1.21	3.87	4.44	2.65	3.89
Mus musculus	ENSMUSG00000000392	Fap	0.07	0.04	0.19	0.63	0.68	1.51	0.08	0.29	0.42	Peromyscus leucopus	Abhd16a	21.23	16.04	14.62	23.88	21.91	20.46	41	27.35	21.94
Mus musculus	ENSMUSG00000000394	Gcg	0	0	0	0	0.1	0	0	0	0	Peromyscus leucopus	Abhd16b	0.14	0.15	0.28	0.06	0.14	0.08	0.18	0.13	0.1
Mus musculus	ENSMUSG00000000399	Ndufa9	61.25	66.95	80.51	67.18	74.02	91.55	76.33	101.46	96.8	Peromyscus leucopus	Abhd17a	53.78	104.74	99.94	67.26	89.89	105.22	69.17	95.17	93.99
Mus musculus	ENSMUSG00000000402	Egfl6	0	0	0	0	0	0	0	0	0	Peromyscus leucopus	Abhd17b	7.44	7.52	9.61	9.43	8.11	8.96	12.3	8.58	12.41
Mus musculus	ENSMUSG00000000409	Lck	1.47	0.11	0.36	0.25	0.66	0.39	0.74	0	0.04	Peromyscus leucopus	Abhd17c	14.43	18.19	22	15.14	14.46	11.72	9.86	5.12	7.51
Mus musculus	ENSMUSG00000000411	Tssk3	0	0	0	0	0	0	0	0	0.25	Peromyscus leucopus	Abhd18	3.66	0.77	1.52	5.43	1.93	3.93	3	0.94	1.59
Mus musculus	ENSMUSG00000000416	Cttnbp2	0	0	0	0	0	0	0	0	0	Peromyscus leucopus	Abhd2	12.7	7.98	6.7	15.83	11.52	10.64	31.53	26.23	19.21
Mus musculus	ENSMUSG00000000420	Galnt1	19.05	16.7	16.48	16.37	15.22	22.94	33.1	26.53	28.53	Peromyscus leucopus	Abhd3	0.05	0	0	0.12	0	0	0.13	0.05	0
Mus musculus	ENSMUSG00000000435	Myf5	0	0	0	0	0	0	0	0	0	Peromyscus leucopus	Abhd4	17.49	11	9.08	27.02	22.43	25.55	33.09	29.52	37.8
Mus musculus	ENSMUSG00000000439	Mkrn2	5.93	6.5	7.19	5.83	4.67	9	5.92	6.07	10.53	Peromyscus leucopus	Abhd5	34.63	22.34	35.13	34.72	24.67	29.91	26.09	13.66	19.45
Mus musculus	ENSMUSG00000000440	Pparg	2.46	4.09	2.72	0.69	1.1	0.75	41.46	34.85	15.58	Peromyscus leucopus	Abhd6	4.1	1.12	0.97	3.17	0.65	1.09	4.48	2.15	1.38
Mus musculus	ENSMUSG00000000441	Raf1	129.56	109.49	80.55	80.78	60.33	66.84	47.88	43.28	89.23	Peromyscus leucopus	Abhd8	2.68	2.4	2.59	5.6	3.59	5.28	7.17	7.46	5.36
Mus musculus	ENSMUSG00000000486	Septin1	0.75	1.55	0.92	1.06	0	0.71	3.61	3.68	0.84	Peromyscus leucopus	Abi2	3.71	2.63	2.9	4.83	3.53	3.86	6.88	5.9	6.77
Mus musculus	ENSMUSG00000000489	Pdgfb	12.04	29.77	25.66	13.65	13.48	15.02	71.99	121.31	45.76	Peromyscus leucopus	Abi3	46.63	62.55	98.47	74.25	113.82	159.98	41.59	49.55	70.56
Mus musculus	ENSMUSG00000000530	Acvrl1	60.1	46.4	44.93	47.45	33.6	32.16	25.63	19.89	17.23	Peromyscus leucopus	Abitram	2.61	1.41	1.37	3.84	1.44	2.22	2.98	1.42	1.61
Mus musculus	ENSMUSG00000000531	Tamalin	0.61	0.12	0.47	0.15	0.27	0.32	1.25	0.94	0.68	Peromyscus leucopus	Abl1	11.93	7.01	12.41	29.08	14.75	29.17	16.57	10.68	17.26
Mus musculus	ENSMUSG00000000532	Acvr1b	52.11	45.17	46	55.24	40.82	43.14	18.71	14.6	20.36	Peromyscus leucopus	Ablim1	0.16	0.12	0.42	0.76	0.08	0.2	0.05	0	0.02
Mus musculus	ENSMUSG00000000538	Tom1l2	5.82	7.64	9.5	6.17	6.89	10.2	9.1	10.24	16.33	Peromyscus leucopus	Ablim2	0.02	0.02	0	0.09	0	0.05	0.07	0.11	0.14
Mus musculus	ENSMUSG00000000544	Gpa33	0	0	0	0	0	0	0	0	0	Peromyscus leucopus	Ablim3	0.04	0.04	0.03	0	0.02	0	0.24	0.24	0.73
Mus musculus	ENSMUSG00000000552	Zfp385a	10.4	10.23	16.71	20.63	19.76	34.82	42.19	43.83	79.69	Peromyscus leucopus	Abr	95.69	63.13	63.01	139.54	73.96	72.71	102.94	43.95	53.86
Mus musculus	ENSMUSG00000000555	Itga5	254.46	209.39	210.17	337.9	254.43	241.86	104.85	95.26	76.68	Peromyscus leucopus	Abra	0	0.07	0	0	0	0	0.21	0.63	0.1
Mus musculus	ENSMUSG00000000560	Gabra2	0	0	0	0	0	0	0	0	0	Peromyscus leucopus	Abracl	161.3	153.84	156.92	153.84	152.85	193.18	125.26	66.57	88.42
Mus musculus	ENSMUSG00000000561	Wdr77	25.05	17.69	21.89	25.27	11.31	12.88	17.91	14.26	14.34	Peromyscus leucopus	Abraxas1	2.13	2.19	1.77	1.89	1.48	2.27	1.89	1.96	2.8
Mus musculus	ENSMUSG00000000562	Adora3	1.72	1.65	2.06	4.43	6.09	4.95	1.18	0.43	2.21	Peromyscus leucopus	Abraxas2	13.17	10.18	9.88	14.15	12.02	10.98	13.91	8.67	8.59
Mus musculus	ENSMUSG00000000563	Atp5pb	108.12	110.05	141.39	108.68	135.09	152.87	127.54	158.47	169.95	Peromyscus leucopus	Abt1	28.2	21.05	22.26	26.03	25.81	26.91	27.96	14.34	13.84
Mus musculus	ENSMUSG00000000567	Sox9	0	0.03	0.07	0.05	0	0.02	0.15	0.04	0.24	Peromyscus leucopus	Abtb1	8.72	9	13.45	14.36	15.66	13.58	22.86	27.34	26.25
Mus musculus	ENSMUSG00000000568	Hnrnpd	173.84	206.84	184.71	135.22	161.52	159.34	97.07	109.1	133.51	Peromyscus leucopus	Abtb2	3.55	4.42	5.18	6.62	6.3	7.21	2.01	0.55	0.53
Mus musculus	ENSMUSG00000000579	Dynlt1c	6.13	4.99	6.3	11.67	6.08	10.88	15.06	13.44	13.89	Peromyscus leucopus	Acaa2	46.35	39.54	34.56	40.18	46.39	47.04	58.25	48.44	58.65
Mus musculus	ENSMUSG00000000581	C1d	21.07	28.73	38.19	37.85	36.61	30.6	48.66	39.55	50.66	Peromyscus leucopus	Acaca	8.66	5.55	3.97	8.5	4.91	4.3	14.37	8.25	5
Mus musculus	ENSMUSG00000000594	Gm2a	22.41	21.44	31.51	27.33	40.17	53.15	87.77	81.72	118.82	Peromyscus leucopus	Acacb	1.36	0.4	0.49	0.93	0.28	0.69	2.22	1.18	1.6
Mus musculus	ENSMUSG00000000600	Krit1	14.49	14.23	14.96	11.76	12.36	15.5	21.23	16.02	24.24	Peromyscus leucopus	Acad10	0.88	0.51	0.56	2.52	1.54	1.98	2.89	2.66	2.83
Mus musculus	ENSMUSG00000000605	Clcn4	20.91	19.2	18.04	21.93	18.33	17.54	43	31.22	35.41	Peromyscus leucopus	Acad11	3.12	1.62	1.03	2.68	1.15	1.52	4.55	2.66	3.99
Mus musculus	ENSMUSG00000000606	Vmn2r88	0	0	0	0	0	0	0	0	0	Peromyscus leucopus	Acad8	2.19	1.6	1.13	1.52	1.66	1.53	5.92	3.86	3.6
Mus musculus	ENSMUSG00000000617	Grm6	0	0	0	0	0	0	0	0	0	Peromyscus leucopus	Acad9	24.5	15.82	14.51	26.68	22.72	18.04	28.53	13.56	12.03
Mus musculus	ENSMUSG00000000627	Sema4f	0.32	0.03	0	0	0	0.02	0	0.02	0.14	Peromyscus leucopus	Acadl	143.47	88.34	92.49	142.82	107	108.45	195.02	119.7	125.92
Mus musculus	ENSMUSG00000000628	Hk2	37.85	35.66	37.62	47.07	41.3	43.65	20.66	25.01	20.64	Peromyscus leucopus	Acadm	22.63	14.73	10.1	14.54	13.66	12.97	37.7	21.26	32.83
Mus musculus	ENSMUSG00000000631	Myo18a	12.54	8.79	12.8	21.43	18.58	27.56	27.8	22.19	27.38	Peromyscus leucopus	Acads	18.08	14.05	13.83	24.25	27.03	27.39	35.61	27.07	27.83
Mus musculus	ENSMUSG00000000632	Sez6	0	0	0	0.03	0	0	0	0	0	Peromyscus leucopus	Acadsb	4.8	1.63	2.3	7.97	4.24	2.31	6.23	2.14	1.78
Mus musculus	ENSMUSG00000000673	Haao	0.02	0.22	0	0	0	0.03	0.26	1.1	2.35	Peromyscus leucopus	Acadvl	22.9	23.93	29.63	23.12	29.79	38.34	32.23	32.91	39.67
Mus musculus	ENSMUSG00000000682	Cd52	586.95	451.49	620.46	1528.17	2060.37	1917.61	683.89	1048.71	935.28	Peromyscus leucopus	Acan	0.04	0.02	0	0.04	0.02	0	0.1	0	0.04
Mus musculus	ENSMUSG00000000686	Abhd15	1.8	1.01	0.38	0.71	0.51	0.85	7.79	5.08	12.89	Peromyscus leucopus	Acap1	12.17	3.62	7.39	7.02	2.84	5.07	12.92	9.04	6.72
Mus musculus	ENSMUSG00000000690	Hoxb6	0	0	0	0	0	0	0	0	0.08	Peromyscus leucopus	Acap2	11.1	6.62	6.76	20.08	9.74	8.84	21.44	6.8	6.15
Mus musculus	ENSMUSG00000000693	Loxl3	1.48	1.11	2.16	3.25	2.26	5.83	3.96	4.16	7.54	Peromyscus leucopus	Acap3	5.54	3.33	3.61	5.28	3.49	4.62	12.65	8.83	8.6
Mus musculus	ENSMUSG00000000701	Tcl1b5	0	0	0	0	0	0	0	0	0	Peromyscus leucopus	Acat1	28.1	21.59	15.7	21.15	19.45	24.16	44.96	37.18	31.49
Mus musculus	ENSMUSG00000000706	Btn1a1	0	0	0	0	0	0	0	0	0	Peromyscus leucopus	Acbd3	18.18	9.04	12.43	22.07	12.32	11.1	19.38	9.41	9.76
Mus musculus	ENSMUSG00000000708	Kat2b	7.58	5.09	6.22	11.19	16.21	12.52	13.68	9.22	15.58	Peromyscus leucopus	Acbd4	3.48	6.04	5.67	4.96	7.72	6.65	4.68	4.3	6.37
Mus musculus	ENSMUSG00000000711	Rab5b	63.33	47.85	48.47	62.47	45.05	58.29	86.88	52.16	83.91	Peromyscus leucopus	Acbd7	0	0	0	0	0	0	0	0.27	0
Mus musculus	ENSMUSG00000000724	Cryba1	0	0	0	0	0	0.2	0	0	0	Peromyscus leucopus	Accs	6.22	3.7	3.58	5.61	5.44	4.18	11.99	8	5.99
Mus musculus	ENSMUSG00000000730	Dnmt3l	55.29	59.94	31.51	28.52	32.42	17.55	2.89	0.88	2.55	Peromyscus leucopus	Acd	30.74	30.08	29.46	36.37	37.08	38.26	55.53	52.22	53.92
Mus musculus	ENSMUSG00000000731	Aire	0	0	0	0	0	0	0	0	0.03	Peromyscus leucopus	Ace2	0	0	0	0	0	0	0	0	0
Mus musculus	ENSMUSG00000000732	Icosl	36.93	20.24	11.88	45.56	31.72	22.48	7.54	7.53	13.3	Peromyscus leucopus	Acer1	0	0	0	0	0	0	0	0	0
Mus musculus	ENSMUSG00000000738	Spg7	33.94	29.67	23.95	40.57	24.89	33.11	40.33	35.21	53.18	Peromyscus leucopus	Acer3	5.36	6.61	5.49	9.01	6.81	6.3	2.66	2.2	1.87
Mus musculus	ENSMUSG00000000739	Sult5a1	0	0	0	0	0	0	0	0	0	Peromyscus leucopus	Ache	0	0	0.05	0	0	0	0	0	0.17
Mus musculus	ENSMUSG00000000740	Rpl13	1016.12	1027.3	1133.06	864.76	820.76	1053.72	1134.06	1672.43	1547.27	Peromyscus leucopus	Acin1	38.05	42.69	56.36	47.92	47	71.43	52.52	68	68.21
Mus musculus	ENSMUSG00000000743	Chmp1a	67.59	80.48	76.62	92.49	86.94	93.28	92.38	89.22	104.24	Peromyscus leucopus	Ackr1	0	0	0.06	0	0	0.06	0	0	0
Mus musculus	ENSMUSG00000000751	Rpa1	26.36	17.11	20.25	34.37	17.04	26.18	45.62	22.45	40.4	Peromyscus leucopus	Ackr2	0	0	0	0	0	0	0	0	0
Mus musculus	ENSMUSG00000000753	Serpinf1	7.29	5.81	8.72	11.52	2.87	16.79	9.5	9.91	41.79	Peromyscus leucopus	Ackr3	1.79	0	0.07	1.91	0	0.54	1.13	0.11	0.21
Mus musculus	ENSMUSG00000000759	Tubgcp3	13	10.28	11.17	14.96	13.13	16.23	16.91	19.68	24.66	Peromyscus leucopus	Ackr4	0	0	0	0	0	0	0	0	0.05
Mus musculus	ENSMUSG00000000766	Oprm1	0	0	0	0	0	0	0	0	0	Peromyscus leucopus	Acly	46.7	35.44	34.85	55.06	36.77	36.67	62.46	26.26	27.63
Mus musculus	ENSMUSG00000000776	Polr3d	30.04	29.84	27.43	21.24	13.11	16.94	8.14	8.45	10.66	Peromyscus leucopus	Acmsd	0	0	0	0	0	0	0	0	0
Mus musculus	ENSMUSG00000000782	Tcf7	0.15	0	0	0	0	0.08	0.03	0	0.18	Peromyscus leucopus	Aco1	83.8	56.05	51.26	108.52	93.97	84.62	67.9	34.57	40.66
Mus musculus	ENSMUSG00000000787	Ddx3x	92.11	58.17	68.76	68.91	48.57	58.99	179.71	94.36	115.06	Peromyscus leucopus	Aco2	54.32	37.3	27.68	50.05	43.44	35.93	80.9	51.61	37.6
Mus musculus	ENSMUSG00000000791	Il12rb1	0.74	0.46	0.75	1.16	0.94	0.7	0.15	0.06	1.02	Peromyscus leucopus	Acod1	83.74	156.78	218.34	191.37	374.95	382.92	0.21	0.16	0.32
Mus musculus	ENSMUSG00000000792	Slc5a5	0	0	0	0	0	0.03	0	0	0.12	Peromyscus leucopus	Acot11	3.74	1.83	1.61	5	2.96	2.02	6.82	1.95	2.94
Mus musculus	ENSMUSG00000000794	Kcnn3	0.01	0.01	0.01	0	0.04	0.07	0.06	0.03	0.01	Peromyscus leucopus	Acot12	0	0	0	0	0	0	0	0	0
Mus musculus	ENSMUSG00000000804	Usp32	9.8	7.46	9.8	8.11	5	6.85	10.67	3.8	8.87	Peromyscus leucopus	Acot13	1.18	1.71	1.21	1.81	2.65	2	2.89	2.7	2.32
Mus musculus	ENSMUSG00000000805	Car4	0.18	0.22	0	0.42	0.74	0	0	0	0	Peromyscus leucopus	Acot6	0	0	0	0	0	0	0	0	0.08
Mus musculus	ENSMUSG00000000811	Txnrd3	1.32	1.49	1.54	0.62	0.69	1.22	2.83	3.01	3.01	Peromyscus leucopus	Acot7	147.59	185.16	173.74	110.23	149.53	181.33	82.58	95.29	59.1
Mus musculus	ENSMUSG00000000817	Fasl	0	0	0	0.11	0	0	0	0	0	Peromyscus leucopus	Acot8	14.51	12.72	15.17	17.27	15.16	19.17	19.12	13.07	13.65
Mus musculus	ENSMUSG00000000823	Zfp512b	2.88	2.61	3.94	4.4	5.87	6.41	7.94	8.7	12.26	Peromyscus leucopus	Acot9	38.31	37.26	44.78	74.37	54.28	47.45	28.6	16.87	21.96
Mus musculus	ENSMUSG00000000826	Dnajc5	50.94	31.76	32.88	57.09	28.31	34.5	55.01	26.12	53.03	Peromyscus leucopus	Acox1	45.83	25.78	29.08	47.74	28.19	31.24	49.74	25.65	30.19
Mus musculus	ENSMUSG00000000827	Tpd52l2	53.31	47.34	37.37	43.56	32.56	39.28	52.97	36.75	44.05	Peromyscus leucopus	Acox2	0	0	0	0.94	0	0	0	0	0.05
Mus musculus	ENSMUSG00000000838	Fmr1	7.68	5.01	5.24	9.1	9.61	8.96	13.11	7.22	13.66	Peromyscus leucopus	Acox3	8.06	4.34	4.27	8.4	8.6	7.37	15.82	9.62	11.39
Mus musculus	ENSMUSG00000000861	Bcl11a	0.01	0.03	0.03	0	0.12	0.05	0.03	0.1	0.31	Peromyscus leucopus	Acoxl	0.09	0	0.04	0.04	0.03	0.1	0.43	0.41	0.28
Mus musculus	ENSMUSG00000000869	Il4	0	0	0	0	0	0	0	0	0	Peromyscus leucopus	Acp1	55.29	42.01	41.72	53.38	45.93	52.69	34.38	27.69	34.88
Mus musculus	ENSMUSG00000000876	Pxmp4	4.07	5.93	8.3	5.53	5.52	9.68	7.75	9.21	16.94	Peromyscus leucopus	Acp2	25.37	32.44	37.37	50.42	48.42	64.13	32.3	31.3	24.91
Mus musculus	ENSMUSG00000000881	Dlg3	0.76	0.46	1.48	0.9	0.75	0.93	1.72	3.2	1.3	Peromyscus leucopus	Acp3	1.12	0.6	1.3	1.36	1.14	0.67	0.75	1.58	1.26
Mus musculus	ENSMUSG00000000884	Gnb1l	1.52	1.24	1.09	1.87	2.23	1.87	1.83	2.14	2.11	Peromyscus leucopus	Acp4	0.06	0.14	0.17	0.15	0	0.1	0	0.24	0.54
Mus musculus	ENSMUSG00000000889	Dbh	0	0	0	0	0	0	0	0	0	Peromyscus leucopus	Acp5	276.75	160.8	142.31	256.34	166.67	229.7	404.38	280.5	245.82
Mus musculus	ENSMUSG00000000901	Mmp11	0	0.3	0.37	0.06	0	0.37	0.78	0.39	4.64	Peromyscus leucopus	Acp6	8.88	11.39	9.74	13.37	13.49	9.38	10.98	10.09	10.67
Mus musculus	ENSMUSG00000000902	Smarcb1	36.48	40.91	36.17	34.18	40.51	41.66	32.09	36.35	40.49	Peromyscus leucopus	Acp7	0	0	0	0	0	0	0	0	0
Mus musculus	ENSMUSG00000000903	Vpreb3	0	0	0	0	0	0	0	0	0	Peromyscus leucopus	Acr	0	0	0	0	0	0	0	0	0
Mus musculus	ENSMUSG00000000915	Hip1r	1	1.01	1.33	2.25	0.72	0.77	0.05	0.4	1.26	Peromyscus leucopus	Acrv1	0	0	0	0	0	0	0	0	0
Mus musculus	ENSMUSG00000000916	Nsun5	13.95	7.33	13.7	10.93	5.59	9.9	7.95	8.88	10.06	Peromyscus leucopus	Acsbg1	0.09	0	0	0	0	0.04	0	0.03	0
Mus musculus	ENSMUSG00000000934	Top1mt	4.2	3.88	5.74	3.02	3.21	4.24	2.05	2.43	2.78	Peromyscus leucopus	Acsbg2	0	0.13	0	0	0.33	0	0	0.43	0
Mus musculus	ENSMUSG00000000938	Hoxa10	0	0	0.16	0.31	0.11	0.26	0.21	0.22	0.39	Peromyscus leucopus	Acsf2	0.16	0.1	0	0.33	0.15	0.27	0.23	0.15	0.16
Mus musculus	ENSMUSG00000000942	Hoxa4	0	0	0.28	0	0.24	0.14	0.06	0.79	0.24	Peromyscus leucopus	Acsf3	5.46	8.81	8.09	9.21	9.37	9.08	10.04	9.81	9.04
Mus musculus	ENSMUSG00000000948	Gm38393	0	0	0	0	0	0	0	0.36	0	Peromyscus leucopus	Acsl1	75.17	49.9	40.22	122.17	52.4	42.51	6.95	4.53	3.97
Mus musculus	ENSMUSG00000000957	Mmp14	465.15	366.56	468.79	776.78	634.44	562.44	11.34	8.77	21.4	Peromyscus leucopus	Acsl3	5.5	1.35	2.56	3.47	1.36	2.07	26.62	14.11	19.49
Mus musculus	ENSMUSG00000000958	Slc7a7	22.63	7.46	13.77	34.27	19.09	27.99	17.44	12.76	21.05	Peromyscus leucopus	Acsl4	7.96	3.47	4.18	14.64	3.86	2.25	16.6	2.38	4.54
Mus musculus	ENSMUSG00000000959	Oxa1l	24.27	20.57	18.08	31.88	25.5	34.89	38.51	34.92	60.54	Peromyscus leucopus	Acsl5	102.78	84.98	77.17	110.43	106	82.76	92.67	65.34	53.32
Mus musculus	ENSMUSG00000000976	Heatr6	23.37	11.36	12.75	24.4	9.88	10.08	8.87	4.48	8.2	Peromyscus leucopus	Acsl6	0	0	0	0	0	0	0	0	0
Mus musculus	ENSMUSG00000000982	Ccl3	6835.3	7535.85	4325.93	1118.46	677.26	371.1	49.4	76.34	164.28	Peromyscus leucopus	Acsm1	0	0	0	0	0	0	0	0	0
Mus musculus	ENSMUSG00000000983	Wfdc18	4.97	7.41	6.49	0.91	0.81	1.77	0.13	0	0	Peromyscus leucopus	Acsm3	0	0	0	0	0	0	0	0	0
Mus musculus	ENSMUSG00000001014	Icam4	0	0.09	0	0	0.12	0	0	0.78	0.92	Peromyscus leucopus	Acsm4	0	0	0	0	0	0	0	0	0
Mus musculus	ENSMUSG00000001016	Ilf2	24.13	20.8	28.72	22.73	20.24	23.89	19.52	18.15	27.38	Peromyscus leucopus	Acsm5	0	0	0	0	0	0	0	0	0
Mus musculus	ENSMUSG00000001017	Chtop	68.02	77.89	64.23	66.55	70.2	66.64	59	71.13	85.82	Peromyscus leucopus	Acss1	1.87	0.39	0.09	0.32	0.14	0.29	16.78	11.67	7.67
Mus musculus	ENSMUSG00000001018	Snapin	32.36	30.8	28.52	33.45	33.26	28.89	58.79	40.82	52.39	Peromyscus leucopus	Acss2	0.21	0.11	0.04	0.45	0.35	0.19	2.59	2.2	1.67
Mus musculus	ENSMUSG00000001020	S100a4	890.83	840.43	2284.35	652.48	753.61	2696.02	3111.21	3933.41	4894.19	Peromyscus leucopus	Acss3	0	0	0	0.04	0	0	0.05	0	0
Mus musculus	ENSMUSG00000001021	S100a3	0	0	0	0	0	0	0.43	0	0.87	Peromyscus leucopus	Acta1	0.51	0	0	0.41	0	0	0.93	0	0.09
Mus musculus	ENSMUSG00000001023	S100a5	0	0	0	0	0	0	0	0	0	Peromyscus leucopus	Actb	4483.29	5331.02	4554	4817.5	6244.21	5872.27	5434.27	4324.78	3866.12
Mus musculus	ENSMUSG00000001025	S100a6	231.5	227.32	435.8	202.82	272	532.98	655.6	963.7	810.77	Peromyscus leucopus	Actbl2	0	0	0	0	0	0	0	0	0
Mus musculus	ENSMUSG00000001027	Scn4a	0	0.03	0	0	0	0	0	0	0	Peromyscus leucopus	Actc1	0	0	0	0	0	0	0	0	0
Mus musculus	ENSMUSG00000001029	Icam2	1.25	1.12	2.75	4.59	5.03	8.53	10.47	8.39	17.77	Peromyscus leucopus	Actg1	2254.54	1530.82	1259.27	2457.2	2035.91	1358.86	3159.98	1178.23	1097.3
Mus musculus	ENSMUSG00000001034	Mapk7	30.96	33.17	30.12	33.5	23.78	29.25	21.53	19.3	34.57	Peromyscus leucopus	Actg2	24.56	2.37	2.64	24.73	2.91	4.16	29.23	2.32	14.86
Mus musculus	ENSMUSG00000001036	Epn2	1.79	0.86	0.9	1.16	0.25	1.02	1.24	0.57	1.37	Peromyscus leucopus	Actl10	0.04	0.24	0.06	0.23	0.05	0.14	0.06	0.05	0
Mus musculus	ENSMUSG00000001039	B9d1	0.29	1.14	1.48	1.29	0.75	4.71	2.58	4.26	5.07	Peromyscus leucopus	Actl6a	31.69	19.48	16.14	31.95	22.91	22.63	35.63	20.41	17.91
Mus musculus	ENSMUSG00000001052	Sec24b	40.23	45.54	32.52	49.92	50.44	46.68	34.85	47.24	46.65	Peromyscus leucopus	Actl6b	0.17	0	0	0.07	0	0	0.17	0.13	0
Mus musculus	ENSMUSG00000001053	N4bp3	0.92	0.39	1.79	1.02	0.7	1.29	3.43	2.66	4.68	Peromyscus leucopus	Actl7a	0	0	0	0	0	0	0	0	0
Mus musculus	ENSMUSG00000001054	Rmnd5b	16.42	13.95	12.06	15.63	10.17	13.65	28	26.29	34.66	Peromyscus leucopus	Actl7b	0	0	0	0	0	0	0	0	0
Mus musculus	ENSMUSG00000001056	Nhp2	124.16	118.92	128.12	95.25	82.02	91.26	75.51	90.88	78.8	Peromyscus leucopus	Actl9	0	0	0	0	0	0	0	0	0
Mus musculus	ENSMUSG00000001062	Vps9d1	8.34	10.02	13.38	35.89	29.18	42.21	22.21	24.04	29.9	Peromyscus leucopus	Actn1	120.5	88.12	85.42	137.47	100.88	92.36	140.92	115.13	86.49
Mus musculus	ENSMUSG00000001065	Zfp276	13.74	8.74	14.03	21.23	20.02	22.6	17.55	10.72	14.79	Peromyscus leucopus	Actn2	0.61	0.47	0.84	0.43	0.03	0.65	0.41	0.74	0.73
Mus musculus	ENSMUSG00000001076	C1ql4	0	0	0	0	0	0	0	0	0.2	Peromyscus leucopus	Actn3	0	0	0	0.11	0	0	0	0	0
Mus musculus	ENSMUSG00000001082	Mfsd10	37.75	52.15	48.92	50.95	42.28	69.02	49.05	60.49	65.48	Peromyscus leucopus	Actn4	124.9	122.44	100.55	134.69	122.12	131.12	196.5	179.79	123.56
Mus musculus	ENSMUSG00000001089	Luzp1	8.93	4.53	8.23	8.96	6.74	10.81	14.51	9.97	10.83	Peromyscus leucopus	Actr10	49.41	31.4	26.58	46.48	29.6	32.02	44.46	23.97	25.18
Mus musculus	ENSMUSG00000001095	Slc13a2	0.03	0	0	0.12	0.07	0.04	0.1	0.26	0.15	Peromyscus leucopus	Actr1a	72.64	59.58	56.92	80.71	76.82	61.92	68.05	44.86	40.39
Mus musculus	ENSMUSG00000001098	Kctd10	41.27	29.38	37.76	41.42	27.92	40.17	48.93	29.75	57.15	Peromyscus leucopus	Actr1b	34.3	28.29	23.42	29.11	27.69	26.05	41.92	25.37	28.09
Mus musculus	ENSMUSG00000001100	Poldip2	20.7	19.66	19.94	19.3	17.89	21.68	25.27	21.92	27.73	Peromyscus leucopus	Actr2	243.74	124.73	146.04	285.36	177.19	146	296.86	116.94	134.96
Mus musculus	ENSMUSG00000001103	Sebox	0	0	0	0	0	0	0	0	0	Peromyscus leucopus	Actr3	419.9	331.05	376.57	460.59	448.93	391.63	389.16	223.77	281.7
Mus musculus	ENSMUSG00000001105	Ift20	96.3	122.12	150.5	82.35	90.05	130.93	95.02	95.41	113.17	Peromyscus leucopus	Actr3b	0.04	0	0.07	0.21	0	0	0.53	0.06	0
Mus musculus	ENSMUSG00000001119	Col6a1	1.29	0.89	2.02	3.82	0.52	3.51	4.94	1.11	11.17	Peromyscus leucopus	Actr5	9.81	7.53	10.18	8.63	9.48	10.25	10.04	6.68	10.75
Mus musculus	ENSMUSG00000001120	Pcbp3	0.59	0.97	0.44	0.54	0.91	1.15	1.04	1.35	1.81	Peromyscus leucopus	Actr6	4.48	2.65	2.39	6.24	3.96	3.17	4.93	4.04	3.87
Mus musculus	ENSMUSG00000001123	Lgals9	120.55	124.67	103.65	575.32	451.25	381.88	67.81	42.11	88.28	Peromyscus leucopus	Actr8	19.21	13.96	11.74	19.37	14.26	17.46	24.44	13.94	18.11
Mus musculus	ENSMUSG00000001127	Araf	60.33	34.32	42.19	73.8	55.55	62.7	61.1	55.08	59.61	Peromyscus leucopus	Actrt1	0	0	0	0	0	0	0	0	0
Mus musculus	ENSMUSG00000001128	Cfp	248.03	172.77	219.43	396.76	404.65	440.35	175.73	149.95	288.16	Peromyscus leucopus	Actrt2	0	0	0	0	0	0	0	0	0
Mus musculus	ENSMUSG00000001131	Timp1	26.04	33.47	59.28	55.48	80.44	91.97	26.7	26.29	55.56	Peromyscus leucopus	Actrt3	0.26	0.08	0.11	0.88	0.1	0.6	0	0.09	0.12
Mus musculus	ENSMUSG00000001134	Uxt	22.74	24.21	24.44	19.85	22.48	21.05	14.31	14.44	19	Peromyscus leucopus	Acvr1	5.57	4.48	7.28	5.91	5.4	6.03	6.17	3.18	3.42
Mus musculus	ENSMUSG00000001138	Cnnm3	2.19	2.44	2.53	4.44	3.46	4.52	12.76	6.85	13.21	Peromyscus leucopus	Acvr1b	19.22	18.35	21.14	27.18	24.01	28.61	11.39	6.24	8.06
Mus musculus	ENSMUSG00000001143	Lman2l	11.4	11.46	14.88	16.69	15.35	26.11	25.58	21.5	29.65	Peromyscus leucopus	Acvr1c	0	0	0	0	0	0	0	0	0
Mus musculus	ENSMUSG00000001150	Mcm3ap	8.74	17.45	20.88	9.11	16.44	20.5	9.66	26.48	24.55	Peromyscus leucopus	Acvr2a	1.41	1.12	0.99	1.44	1.23	1.22	1.28	1.48	0.84
Mus musculus	ENSMUSG00000001151	Pcnt	6.13	7.77	8.42	6.46	4.57	13.69	9.46	9.51	27.95	Peromyscus leucopus	Acvr2b	0.19	0.15	0.13	0.2	0.11	0.17	0.29	0.25	0.38
Mus musculus	ENSMUSG00000001155	Ftcd	0	0	0	0	0	0	0	0	0	Peromyscus leucopus	Acvrl1	7.55	5.99	5.17	10.51	12.69	9.41	6.84	8.74	4.32
Mus musculus	ENSMUSG00000001156	Mxd1	2.58	2.76	5.13	11.11	21.13	15.58	5.96	5.33	10.91	Peromyscus leucopus	Acy1	18.47	23.44	15.48	18.26	17.04	15.69	16.9	15.94	8.74
Mus musculus	ENSMUSG00000001157	Gmcl1	7.52	5.54	7.48	7.04	8.04	7.98	9.85	8.46	12.75	Peromyscus leucopus	Acy3	1.73	0.95	2.43	2.61	2.02	1.41	0.86	0.69	1.48
Mus musculus	ENSMUSG00000001158	Snrnp27	81.98	92.78	91.05	65.59	98.84	97.67	69.58	100.02	67.08	Peromyscus leucopus	Acyp1	1.89	1.15	1.28	2.09	1.38	2.56	4.38	1.09	3.26
Mus musculus	ENSMUSG00000001166	Oas1c	0.92	0.7	1.33	7.68	8.78	8.54	3.27	3.54	5.13	Peromyscus leucopus	Acyp2	0	1.34	1.02	0.78	1.38	0.7	0.88	0	0
Mus musculus	ENSMUSG00000001168	Oas1h	0	0	0	0.06	0.06	0.13	0	0.06	0	Peromyscus leucopus	Ada	25.3	70.77	78.62	23.43	39.51	42.28	41.94	111.97	150.28
Mus musculus	ENSMUSG00000001173	Ocrl	8.98	7.62	11	10.42	16.59	15.84	13.49	14.71	16.22	Peromyscus leucopus	Adad1	0.04	0	0	0	0	0	0	0.14	0
Mus musculus	ENSMUSG00000001175	Calm1	1148.8	521.03	625.69	1400.27	426.02	535.45	707.01	207.4	323.42	Peromyscus leucopus	Adad2	0	0	0	0	0	0	0	0	0
Mus musculus	ENSMUSG00000001211	Agpat3	46.92	31.45	34.09	75.85	49	53.88	32.85	25.52	27.86	Peromyscus leucopus	Adal	1.2	0.56	0.95	0.94	0.58	1.14	1.29	1.11	1.58
Mus musculus	ENSMUSG00000001225	Slc26a3	0	0	0	0	0	0	0	0	0	Peromyscus leucopus	Adam10	31.08	16.07	24	41.16	21.66	24.5	33.14	15.54	21.79
Mus musculus	ENSMUSG00000001227	Sema6b	5.57	5.4	9.52	7.45	6.46	8.64	6.57	6.82	16.1	Peromyscus leucopus	Adam11	0	0	0	0	0	0	0	0	0
Mus musculus	ENSMUSG00000001228	Uhrf1	1.53	1.44	4.02	1.56	1.1	6.95	5.87	2.24	10.67	Peromyscus leucopus	Adam12	2.11	0.25	0.18	5.01	0.28	0.6	3.3	0.28	1.08
Mus musculus	ENSMUSG00000001229	Dpp9	30.93	23.77	26.94	34.63	17.79	27.65	27.99	14.95	27.53	Peromyscus leucopus	Adam15	42.3	40.38	32.75	35.26	39.48	34.42	53.39	46.58	39.73
Mus musculus	ENSMUSG00000001240	Ramp2	0	0	0	0	0	0	0	0	0	Peromyscus leucopus	Adam17	123.59	98.68	86.06	139.8	108.86	90.83	64.09	44.43	48.11
Mus musculus	ENSMUSG00000001247	Lsr	0.66	1.05	0.16	1.53	2.07	1	7.06	14.47	18.6	Peromyscus leucopus	Adam18	0	0	0	0	0	0	0	0	0
Mus musculus	ENSMUSG00000001248	Gramd1a	99.86	68.1	95.22	82.46	59.19	91.3	47.66	90.57	86.92	Peromyscus leucopus	Adam22	0.06	0.15	0.27	0.17	0.15	0.12	0.2	0.16	0.42
Mus musculus	ENSMUSG00000001249	Hpn	7.33	4.51	6.39	4.36	1.63	2.12	1.04	1.57	1.03	Peromyscus leucopus	Adam23	0.95	0.14	0.16	1.03	0.07	0.29	0.09	0.08	0.19
Mus musculus	ENSMUSG00000001260	Gabrg1	0	0	0	0	0	0	0	0	0	Peromyscus leucopus	Adam29	0	0	0	0	0	0	0	0	0
Mus musculus	ENSMUSG00000001270	Ckb	25.49	13.89	49.25	48.64	44.78	107.07	377.76	554.26	318.36	Peromyscus leucopus	Adam30	0.11	0	0.05	0.25	0.05	0.02	0.06	0.02	0
Mus musculus	ENSMUSG00000001280	Sp1	11.03	9.33	8.58	10.56	10.88	10.93	18.24	12.18	19.23	Peromyscus leucopus	Adam33	0	0	0.04	0.07	0	0	0	0.03	0.15
Mus musculus	ENSMUSG00000001281	Itgb7	28.17	89.89	137.89	23.96	74.63	163.81	49.22	194.04	286.33	Peromyscus leucopus	Adam7	0	0	0	0	0	0	0	0	0
Mus musculus	ENSMUSG00000001285	Myg1	29.81	36.28	24.83	31.6	34.66	41.34	33.53	63.12	59.44	Peromyscus leucopus	Adam8	0.48	0.33	0.51	0.32	0.25	0.6	0.58	0.5	0.39
Mus musculus	ENSMUSG00000001288	Rarg	8.66	9.19	9.17	11.45	13.16	16.78	11.2	12.98	29.73	Peromyscus leucopus	Adamts1	12.7	1.43	2.19	6.56	0.34	2.27	27.44	9.68	7.59
Mus musculus	ENSMUSG00000001289	Pfdn5	137.28	146.04	153.15	121.06	195.47	152.26	204.11	369.02	269.42	Peromyscus leucopus	Adamts10	0.22	0.06	0	0.65	0.06	0.22	0.24	0.12	0.52
Mus musculus	ENSMUSG00000001300	Efnb2	0.49	0.31	0.26	0.21	0.18	0.16	0.29	0.17	0.74	Peromyscus leucopus	Adamts12	0.29	0.01	0	1.35	0.11	0.09	0.27	0	0.12
Mus musculus	ENSMUSG00000001305	Rrp15	20.89	14.66	15.21	19.79	13.65	12.59	16.12	14.64	10	Peromyscus leucopus	Adamts13	0	0	0	0.04	0.06	0.02	0	0.02	0.09
Mus musculus	ENSMUSG00000001313	Rnd2	1.37	4.14	3.58	0.97	3.07	2.88	7.77	10.01	10.2	Peromyscus leucopus	Adamts14	0.58	0.11	0.14	1.63	0.15	0.12	0.31	0.04	0.1
Mus musculus	ENSMUSG00000001323	Srr	5.34	4.17	3.99	4.51	4.82	4.08	5.96	4.44	6.78	Peromyscus leucopus	Adamts16	0	0	0	0	0	0	0	0	0
Mus musculus	ENSMUSG00000001333	Sync	0.08	0.12	0.05	0.05	0	0.04	0.18	0.04	0.08	Peromyscus leucopus	Adamts17	0.04	0	0	0.03	0	0	0.09	0	0
Mus musculus	ENSMUSG00000001334	Fndc5	0	0	0	0	0	0	0	0	0.09	Peromyscus leucopus	Adamts18	0	0	0	0	0.02	0.05	0.06	0.02	0
Mus musculus	ENSMUSG00000001348	Acp5	117.79	253.99	95.56	85.61	62.2	58.71	6.12	8.29	21.78	Peromyscus leucopus	Adamts19	0	0	0	0	0	0	0	0	0
Mus musculus	ENSMUSG00000001349	Cnn1	0.94	0.56	0.09	1.02	0	0.5	1.83	0.22	5.49	Peromyscus leucopus	Adamts2	0.79	0.16	0.03	1.48	0.28	0.13	0.97	0.11	0.44
Mus musculus	ENSMUSG00000001366	Fbxo9	13.82	13.62	12.28	12.55	11.49	18.16	19.67	16.07	18.34	Peromyscus leucopus	Adamts20	0	0	0	0.02	0	0	0	0	0
Mus musculus	ENSMUSG00000001376	Vps50	17.79	25.43	25.53	12.2	21.27	23.17	22.7	37.64	36.53	Peromyscus leucopus	Adamts3	0.35	0.07	0.54	0.74	0.25	0.68	0.16	0.15	0.21
Mus musculus	ENSMUSG00000001380	Hars	49.12	51.75	51.19	49.51	46.91	51.56	40.73	38.73	42.06	Peromyscus leucopus	Adamts4	0.3	0.18	0.02	0.71	0.08	0.02	0.55	0.02	0.25
Mus musculus	ENSMUSG00000001383	Zmat2	31.78	40.43	43.2	33.24	49.71	47.72	49.12	65.53	61	Peromyscus leucopus	Adamts5	0.29	0.02	0.08	0.46	0.01	0.02	0.23	0	0
Mus musculus	ENSMUSG00000001403	Ube2c	5.99	4.97	104.59	3.23	1.7	55.55	14.85	28.3	215.37	Peromyscus leucopus	Adamts6	0.12	0.09	0	0.21	0.02	0.07	0.39	0.05	0.21
Mus musculus	ENSMUSG00000001415	Smg5	30.33	35.35	40.03	41.99	34.45	59.32	23.55	21.01	33.17	Peromyscus leucopus	Adamts7	0.67	0.6	0.39	2.24	0.53	1.25	0.11	0.17	0.44
Mus musculus	ENSMUSG00000001416	Cct3	244.49	322.48	294.03	193.32	178.29	208.6	89.88	101.79	84.23	Peromyscus leucopus	Adamts9	0.26	0.06	0	0	0.01	0	0.04	0	0.07
Mus musculus	ENSMUSG00000001418	Glmp	299.16	297.04	379.78	271.48	247.33	374.47	332.69	374.92	509.64	Peromyscus leucopus	Adamtsl2	0.16	0	0.06	0.15	0.11	0.08	0.07	0.15	0.27
Mus musculus	ENSMUSG00000001419	Mef2d	21.89	26.79	28.37	26.76	30.59	33.79	50.88	40.24	47.45	Peromyscus leucopus	Adamtsl3	0.04	0	0	0.02	0	0.03	0.4	0.05	0.04
Mus musculus	ENSMUSG00000001420	Tmem79	0.16	0.43	0.11	0	0.23	0.27	0.22	0	0.79	Peromyscus leucopus	Adamtsl4	2.63	1.54	3.23	5.22	4.51	6.17	3.45	3.18	5.15
Mus musculus	ENSMUSG00000001424	Snd1	99.81	132.05	111.38	96.21	64.05	91.83	72.6	45.3	67.15	Peromyscus leucopus	Adamtsl5	5.52	4.17	3.73	7.95	3.05	4.31	5.39	3.96	5.12
Mus musculus	ENSMUSG00000001435	Col18a1	94.85	106.2	69.46	97.14	59.3	42.43	72.85	43.05	28.87	Peromyscus leucopus	Adap1	24.39	19.18	21.9	18.45	11.11	17.04	19.14	14.67	15
Mus musculus	ENSMUSG00000001436	Slc19a1	2.41	2.62	2.5	2.88	1.93	2.43	8.76	8.15	6	Peromyscus leucopus	Adap2	12.78	19.9	7.21	20	32.59	16.13	17.18	17.43	14.8
Mus musculus	ENSMUSG00000001440	Kpnb1	63.9	57.36	78.99	74.67	53.7	78.41	57.93	36.91	60.08	Peromyscus leucopus	Adar	7.02	4.39	5.35	21.76	22.04	13.68	7.17	4.66	6
Mus musculus	ENSMUSG00000001441	Npepps	74.31	82.52	111.9	64.84	88.14	126.71	48.43	96.96	131.9	Peromyscus leucopus	Adarb1	1.99	1.04	1.2	1.51	0.59	1.42	2.11	0.51	0.59
Mus musculus	ENSMUSG00000001444	Tbx21	0	0	0	0	0	0	0	0	0	Peromyscus leucopus	Adat1	0.74	0.79	0.46	0.9	0.26	0.36	1.88	0.48	0.48
Mus musculus	ENSMUSG00000001445	Mrpl10	22.68	18.88	21.27	25.68	26.62	28.62	32.13	30.4	40.32	Peromyscus leucopus	Adat2	3.39	1.45	0.83	2.51	1.02	1.8	3.55	0.9	2.37
Mus musculus	ENSMUSG00000001467	Cyp51	40.82	27.5	38.15	27.67	10.54	11.11	44.17	27.12	23.07	Peromyscus leucopus	Adat3	4.4	7.66	6.81	5.46	4.69	7.86	5.26	11.56	8.5
Mus musculus	ENSMUSG00000001472	Tcf25	93.02	92.33	88.9	100.51	76.66	100.08	99.3	73.32	100.67	Peromyscus leucopus	Adck5	4.54	4.86	7.74	5.17	3.66	6.19	7.45	6.26	8.07
Mus musculus	ENSMUSG00000001473	Tubb6	127.79	136.43	124.86	116.74	60.01	60.91	56.09	48.62	60.03	Peromyscus leucopus	Adcy1	0	0	0	0.03	0	0	0	0	0
Mus musculus	ENSMUSG00000001482	Def8	17.85	12.35	15.09	21.45	15.71	22.32	18.09	17.25	25.27	Peromyscus leucopus	Adcy10	0.19	0.05	0	0.1	0.04	0.1	0.22	0.14	0.1
Mus musculus	ENSMUSG00000001493	Meox1	0.04	0	0	0	0	0	0	0	0.32	Peromyscus leucopus	Adcy2	0.11	0.33	0.39	0.25	0.16	0.31	0.12	0.04	0.08
Mus musculus	ENSMUSG00000001494	Sost	0	0	0	0	0	0.05	0	0	0	Peromyscus leucopus	Adcy3	0.44	0.11	0.09	0.95	0.25	0.29	0.47	0.12	0.22
Mus musculus	ENSMUSG00000001496	Nkx2-1	0	0	0	0	0	0	0	0	0	Peromyscus leucopus	Adcy4	0.71	0.29	0.31	0.99	0.35	0.48	1.24	2.07	2.28
Mus musculus	ENSMUSG00000001497	Pax9	0	0	0	0	0	0	0.04	0	0	Peromyscus leucopus	Adcy5	0.02	0	0	0.02	0.11	0.02	0.02	0	0
Mus musculus	ENSMUSG00000001504	Irx2	0	0	0	0	0.03	0	0	0	0.35	Peromyscus leucopus	Adcy6	1.75	1.83	1.81	2.26	2.58	3.5	6.17	3.49	6.12
Mus musculus	ENSMUSG00000001506	Col1a1	6.48	7	17.99	19.14	7.16	29.99	24.27	14.07	93.46	Peromyscus leucopus	Adcy7	19.53	11.24	9.92	25.59	16	15.19	53.3	19.31	18.1
Mus musculus	ENSMUSG00000001507	Itga3	0	0	0	0.02	0	0	0.43	0.02	0.39	Peromyscus leucopus	Adcy8	0	0	0	0	0	0	0	0	0
Mus musculus	ENSMUSG00000001508	Sgca	0	0	0	0	0	0	0	0	0	Peromyscus leucopus	Adcy9	0.72	0.66	0.84	0.99	0.88	1.1	2.26	1.24	1.01
Mus musculus	ENSMUSG00000001510	Dlx3	0	0	0	0	0	0	0	0	0.1	Peromyscus leucopus	Adcyap1	0	0	0	0	0	0	0	0	0
Mus musculus	ENSMUSG00000001517	Foxm1	0.34	0.44	5.02	0.32	0.12	3.5	2.67	1.48	17.37	Peromyscus leucopus	Adcyap1r1	0	0	0	0	0.03	0	0	0	0
Mus musculus	ENSMUSG00000001518	Itfg2	15.92	12.74	9.38	27.7	15.66	11.18	4.89	5.55	8.28	Peromyscus leucopus	Add1	58.59	46.4	42.5	77.44	56.14	51.29	61.42	31.44	35.94
Mus musculus	ENSMUSG00000001520	Nrip2	0.05	0.13	0	0.14	0.05	0.12	0.05	0	0.16	Peromyscus leucopus	Add2	0	0	0	0	0	0	0.03	0	0
Mus musculus	ENSMUSG00000001521	Tulp3	3.9	3.73	4.5	4.31	4.43	4.84	4.88	4.47	5.07	Peromyscus leucopus	Add3	13.19	5.75	6.8	9.2	2.24	5.05	28.53	16.78	22.11
Mus musculus	ENSMUSG00000001524	Gtf2h4	12.38	16.42	16.33	14.14	13.25	19.5	11.72	19.05	21.93	Peromyscus leucopus	Adgb	0	0	0.09	0	0.06	0.06	0.1	0.06	0.02
Mus musculus	ENSMUSG00000001525	Tubb5	449.06	278.25	319.54	528.12	283.36	384.22	261.45	178.19	418.49	Peromyscus leucopus	Adgra1	0	0	0	0	0	0	0	0	0
Mus musculus	ENSMUSG00000001542	Ell2	83.79	76.87	68.66	147.44	103.55	75.77	74.16	45.2	16.13	Peromyscus leucopus	Adgra2	0.81	0.07	0.07	1.27	0.13	0.26	1.47	0.12	0.69
Mus musculus	ENSMUSG00000001552	Jup	0.52	0.75	0.37	1.25	0.52	0.53	1.78	3.29	2.73	Peromyscus leucopus	Adgra3	6.84	1.34	1.83	11.55	3.54	4.26	8.76	2.64	4.16
Mus musculus	ENSMUSG00000001555	Fkbp10	0.99	1.83	2.71	2.42	1.58	5.63	4.06	2.6	13.46	Peromyscus leucopus	Adgrb1	0.47	0	0.05	0.48	0.06	0.08	0.5	0.67	0.16
Mus musculus	ENSMUSG00000001558	Klhl10	0	0.16	0	0	0	0.05	0.13	0.13	0	Peromyscus leucopus	Adgrb2	0	0	0	0.04	0	0	0	0	0
Mus musculus	ENSMUSG00000001566	Mnx1	0	0	0	0	0	0	0	0	0	Peromyscus leucopus	Adgrb3	0	0	0	0	0	0	0	0	0
Mus musculus	ENSMUSG00000001569	Nom1	14.65	9.26	7.85	12.28	8.15	14.36	12.58	12.01	21.06	Peromyscus leucopus	Adgrd1	0	0	0	0	0	0	0.06	0	0
Mus musculus	ENSMUSG00000001576	Ergic1	38.2	54.08	70.2	57.97	46.34	55.04	52.59	30.91	26.69	Peromyscus leucopus	Adgrd2	0	0	0	0	0	0	0	0	0
Mus musculus	ENSMUSG00000001583	Tnk1	0	0	0	0	0	0	0	0	0	Peromyscus leucopus	Adgre1	42.45	70.94	78.14	61.66	108.16	93.76	5.03	2.4	13.23
Mus musculus	ENSMUSG00000001588	Acap1	0.64	0.83	0.72	0.15	0.59	0.49	2.66	5.76	6.15	Peromyscus leucopus	Adgre5	215.96	167.37	206.71	301.87	292.84	300.6	154.28	90.15	126.62
Mus musculus	ENSMUSG00000001604	Tcea3	0	0.11	0.2	0.09	0.17	0.39	0.25	0.67	0.34	Peromyscus leucopus	Adgrf1	0	0	0	0	0	0	0	0	0
Mus musculus	ENSMUSG00000001622	Csn3	0	0	0	0	0	0	0	0	0	Peromyscus leucopus	Adgrf2	0	0	0	0	0.02	0.03	0	0	0
Mus musculus	ENSMUSG00000001627	Ifrd1	220.3	315.98	257.53	96.84	126.68	114.83	35.87	60.56	34.16	Peromyscus leucopus	Adgrf3	0	0.07	0.15	0.03	0.11	0.06	0.04	0.18	0.13
Mus musculus	ENSMUSG00000001630	Stk38l	3.87	2.33	3.8	5.28	3.33	3.23	8.73	5.93	6.27	Peromyscus leucopus	Adgrf4	0	0	0	0	0	0	0	0	0
Mus musculus	ENSMUSG00000001632	Brpf1	38.7	30.29	28.01	37.12	24.26	38.79	25.88	23.36	31.27	Peromyscus leucopus	Adgrf5	0.03	0	0	0.18	0	0	0.04	0	0
Mus musculus	ENSMUSG00000001642	Akr1b3	105.43	75.82	94.02	115.13	107.15	126.8	193.66	173.98	208.14	Peromyscus leucopus	Adgrg1	0.11	0.02	0	0.06	0	0	0.34	0.18	0.09
Mus musculus	ENSMUSG00000001655	Hoxc13	0	0	0	0	0	0.08	0.07	0	0.11	Peromyscus leucopus	Adgrg2	0.08	0	0.02	0.35	0.08	0	0.05	0	0
Mus musculus	ENSMUSG00000001656	Hoxc11	0	0	0.21	0	0	0.16	0.09	0.05	0.27	Peromyscus leucopus	Adgrg3	0.52	0.35	0.97	0.73	0.26	0.72	0	0	0.06
Mus musculus	ENSMUSG00000001657	Hoxc8	0	0.06	0.41	0.06	0.05	0.34	0	0.1	0.25	Peromyscus leucopus	Adgrg4	0	0	0	0	0	0	0	0	0
Mus musculus	ENSMUSG00000001661	Hoxc6	0	0	0.22	0.36	0	0.29	0.14	0.31	0.68	Peromyscus leucopus	Adgrg5	0	0	0.04	0	0	0	0.08	0.12	0.11
Mus musculus	ENSMUSG00000001663	Gstt1	5.58	1.4	1.4	20.13	12.86	8.17	0.54	1.2	3.11	Peromyscus leucopus	Adgrg6	6.07	3.19	5.82	11.99	8.65	6.82	1.24	0.39	0.64
Mus musculus	ENSMUSG00000001665	Gstt3	1.61	1.85	2.7	4.67	3.94	4.91	10.56	9.61	13.65	Peromyscus leucopus	Adgrg7	0	0	0	0	0.02	0	0	0	0.09
Mus musculus	ENSMUSG00000001666	Ddt	60.3	44.05	55.86	77.58	70.68	74.54	42.85	58.43	63.06	Peromyscus leucopus	Adgrl1	1.04	0.34	0.82	1.4	0.4	2.23	2.98	2.38	5.57
Mus musculus	ENSMUSG00000001670	Tat	0	0	0	0	0	0	0	0	0	Peromyscus leucopus	Adgrl2	0.83	0.23	0.47	2.11	0.58	0.66	1.47	0.15	0.51
Mus musculus	ENSMUSG00000001672	Marveld3	0	0	0	0	0	0	0	0	0	Peromyscus leucopus	Adgrl3	0.01	0	0	0	0	0	0	0.01	0.03
Mus musculus	ENSMUSG00000001674	Ddx18	32.34	26.78	27.24	29.15	24.14	30.69	29.07	28.88	24.29	Peromyscus leucopus	Adgrl4	0	0	0	0	0.07	0	0.04	0	0
Mus musculus	ENSMUSG00000001687	Ubl3	87.86	55.46	55.06	72.65	58.45	52.84	146.49	99.29	112.37	Peromyscus leucopus	Adgrv1	0.02	0	0	0.01	0	0	0	0	0
Mus musculus	ENSMUSG00000001700	Gramd3	5.18	4.72	6.82	5.1	2.05	5.06	8.57	5.33	6.21	Peromyscus leucopus	Adh7	0.26	0.11	0	0.63	0.04	0.22	0.33	0	0.16
Mus musculus	ENSMUSG00000001707	Eef1e1	47.37	53.55	42.31	44.96	19.77	26.93	24.77	14.81	19.37	Peromyscus leucopus	Adhfe1	0.24	0	0	0.31	0.34	0.11	0.21	0	0.02
Mus musculus	ENSMUSG00000001729	Akt1	118.73	119.56	132.42	119.23	90.28	136.22	165.31	129.41	197.79	Peromyscus leucopus	Adi1	1.33	0.51	1.24	2.57	1.3	1.03	6.19	3.4	3.24
Mus musculus	ENSMUSG00000001739	Cldn15	0.09	0.06	0	0	0	0	0.05	0.25	0.1	Peromyscus leucopus	Adig	0.5	0.24	0	0	0	0	0	0	0
Mus musculus	ENSMUSG00000001741	Il16	1.64	0.76	1.27	2.35	2.81	4.18	12	6.61	19.2	Peromyscus leucopus	Adipoq	1.01	0.53	0.5	0.79	0.54	1.44	1.25	0.34	0.53
Mus musculus	ENSMUSG00000001750	Tcirg1	410.66	527.8	594.84	722.77	771.18	825.88	357.84	699.58	775.81	Peromyscus leucopus	Adipor1	129.28	97.35	139.34	156.45	166.67	180.41	239.25	144.09	215.38
Mus musculus	ENSMUSG00000001751	Naglu	43.53	47.31	41.81	50.22	31.44	36.43	108.71	76.49	92.3	Peromyscus leucopus	Adipor2	50.17	42.15	45.67	71.79	64.19	54.26	62.3	35.91	37.74
Mus musculus	ENSMUSG00000001755	Coasy	12.8	17.66	21.2	16.73	17.52	21.96	17.67	26.58	24.48	Peromyscus leucopus	Adk	7.92	6.1	2.12	6.69	3.4	2.99	10.14	3.69	3.71
Mus musculus	ENSMUSG00000001761	Smo	0.25	0	0.16	0.25	0.04	0.16	0.59	0.64	1.15	Peromyscus leucopus	Adm	9.16	12.34	8.31	9.48	7.71	7.56	1	0.15	0.56
Mus musculus	ENSMUSG00000001763	Tspan33	0	0	0.33	0.34	0.27	0.98	0.66	2.97	1.38	Peromyscus leucopus	Adm2	2.09	1.72	2.15	2.57	2.24	3.19	2.32	1.09	1.48
Mus musculus	ENSMUSG00000001767	Crnkl1	13.15	10	9	13.56	9.08	9.76	14.72	9.88	16.17	Peromyscus leucopus	Adnp2	10.14	6.12	8.28	11.67	6.85	8.25	11.31	6.86	7.65
Mus musculus	ENSMUSG00000001768	Rin2	10.98	8.52	14.36	32.3	38.16	31.45	41.21	25.02	19.37	Peromyscus leucopus	Ado	22.7	13.57	13.39	23.51	13.8	12.74	37.54	25.1	24.85
Mus musculus	ENSMUSG00000001773	Folh1	0	0	0	0	0	0	0	0	0	Peromyscus leucopus	Adora1	0.16	0.02	0.17	0.07	0.05	0.18	0.14	0.02	0.05
Mus musculus	ENSMUSG00000001774	Chordc1	87.71	58.81	53.4	89.52	36.13	42.41	45.59	15.33	32.09	Peromyscus leucopus	Adora2a	6.03	18.72	17.68	16.24	26.27	24.52	0.35	0.11	0.37
Mus musculus	ENSMUSG00000001783	Rtcb	58.03	58.71	62.77	74.28	59.71	69.5	90.33	83.31	92.39	Peromyscus leucopus	Adora2b	78.17	113.18	105.66	183.23	171.92	122.07	11.09	5.32	6.63
Mus musculus	ENSMUSG00000001785	Pwp1	30.67	16.65	18.01	30.71	13.36	15.53	16.35	9.56	12.38	Peromyscus leucopus	Adora3	0	0.26	0	0.11	0.1	0	0.61	1.08	2.35
Mus musculus	ENSMUSG00000001786	Fbxo7	7.51	11.69	8.97	15.23	17.24	14.45	13.16	15.51	16.06	Peromyscus leucopus	Adpgk	33.26	19.39	17.13	31.18	21.85	28.16	41.15	17.26	19.52
Mus musculus	ENSMUSG00000001794	Capns1	478.76	416.29	451.98	522.19	445.12	526.63	543.12	485.67	579.64	Peromyscus leucopus	Adprh	80.43	70.01	77.66	81.48	81.36	96.64	90.09	56.39	80.01
Mus musculus	ENSMUSG00000001802	Lrp3	0.06	0	0.1	0.07	0.02	0	0.12	0	0.15	Peromyscus leucopus	Adprm	3.24	7.86	4.36	4.71	7.6	7.36	3.69	4.26	8.15
Mus musculus	ENSMUSG00000001804	Dsg4	0	0	0	0	0	0	0	0	0	Peromyscus leucopus	Adprs	18.3	22.58	24.44	20.61	22.31	20.21	26.26	25.11	24.37
Mus musculus	ENSMUSG00000001815	Evx2	0	0	0	0	0	0	0	0	0	Peromyscus leucopus	Adra1a	0	0	0	0	0	0	0	0	0
Mus musculus	ENSMUSG00000001819	Hoxd13	0	0	0	0	0	0	0	0	0.11	Peromyscus leucopus	Adra1b	0.03	0.03	0.04	0.11	0.03	0	0	0	0
Mus musculus	ENSMUSG00000001823	Hoxd12	0	0	0	0	0	0	0	0	0	Peromyscus leucopus	Adra1d	0.02	0.1	0.5	0.03	0.23	0.06	0	0	0
Mus musculus	ENSMUSG00000001827	Folr1	0.22	0	0	0	0.74	0	0.66	2.43	0.95	Peromyscus leucopus	Adra2a	0.04	0	0.03	0.03	0	0	0.03	0	0
Mus musculus	ENSMUSG00000001829	Clpb	10.76	9.36	10.87	14.41	4.13	15.34	14.97	8.87	16.32	Peromyscus leucopus	Adra2b	0	0	0.02	0.05	0	0	0.08	0	0
Mus musculus	ENSMUSG00000001833	Septin7	79.35	77.33	76.89	56.89	80.18	71.88	114.23	82.98	91.82	Peromyscus leucopus	Adra2c	0	0	0	0	0	0	0	0	0
Mus musculus	ENSMUSG00000001844	Zdhhc4	16.22	16.39	20.24	23.97	24.61	25.33	33.1	43.66	45.19	Peromyscus leucopus	Adrb1	0	0	0	0	0.1	0	0	0.03	0.07
Mus musculus	ENSMUSG00000001847	Rac1	192	197.2	247.56	194.04	186.33	244.06	260.09	230.92	308.32	Peromyscus leucopus	Adrb2	9.22	3.93	3.4	8.21	4.47	3.26	17.85	10.45	15.61
Mus musculus	ENSMUSG00000001855	Nup214	20.75	32.94	27.83	28.3	35.6	43.9	18.85	47.11	62.96	Peromyscus leucopus	Adrb3	0	0	0	0	0	0	0	0	0
Mus musculus	ENSMUSG00000001864	Aif1l	0.13	0	0	0.25	0.13	0	0.99	0.05	0.03	Peromyscus leucopus	Adrm1	198.6	189.14	205.35	248.78	236.42	235.12	152.14	101.48	110.44
Mus musculus	ENSMUSG00000001865	Cpa3	0	0.18	0	0.46	0.07	0.08	0.47	0.41	0.14	Peromyscus leucopus	Adsl	13.28	11.92	8.14	9.85	8.67	7.02	12.46	4.97	5.88
Mus musculus	ENSMUSG00000001870	Ltbp1	0.33	0.33	0.34	0.38	0.13	0.42	1.15	0.36	2.86	Peromyscus leucopus	Adss1	0	0.08	0	0	0	0.09	0.93	0.18	0.55
Mus musculus	ENSMUSG00000001891	Ugp2	53.9	61.66	65.39	40.3	60	56.47	75.66	60.56	65.72	Peromyscus leucopus	Adss2	71.79	44.85	59.07	58.89	42.11	50.13	64.79	42.47	56.9
Mus musculus	ENSMUSG00000001901	Kcnh6	0	0	0	0	0	0	0	0	0	Peromyscus leucopus	Aebp1	24.16	3.25	4.25	43.03	4.27	8.74	32.96	6.05	13.76
Mus musculus	ENSMUSG00000001909	Trmt1	46.21	41.49	56.75	44.56	39.39	42.32	48.45	69.27	67.64	Peromyscus leucopus	Aebp2	21	9.7	10.89	31.44	15.24	13.62	30.46	9.09	13.85
Mus musculus	ENSMUSG00000001910	Nacc1	31.34	25.86	26.4	37.88	24.64	31.65	31	20.99	33.33	Peromyscus leucopus	Aen	8.55	5.74	3.25	11.73	4.01	3.7	8.11	2.14	2.67
Mus musculus	ENSMUSG00000001911	Nfix	0.08	0.13	0.4	0.79	0.82	8.13	1.85	3.31	6.46	Peromyscus leucopus	Afap1	0.58	0.16	0.14	1.1	0.13	0.26	1.21	0.08	0.23
Mus musculus	ENSMUSG00000001918	Slc1a5	14.04	17.9	24.91	14.96	13.57	28.98	30.89	36.82	43.93	Peromyscus leucopus	Afap1l1	0.02	0	0	0.09	0	0	0.03	0	0.03
Mus musculus	ENSMUSG00000001924	Uba1	297.53	230.42	210.59	367.08	263.49	246.8	137.75	108.94	137.68	Peromyscus leucopus	Afap1l2	0.06	0.04	0	0.1	0.05	0	0	0	0.03
Mus musculus	ENSMUSG00000001930	Vwf	20.52	60.48	52.75	10.19	12.49	13.61	49.72	145.83	79.22	Peromyscus leucopus	Afdn	0.7	0.31	0.64	0.86	0.14	0.28	1.71	0.68	0.51
Mus musculus	ENSMUSG00000001942	Siae	6.2	3.08	5.38	8.32	4.12	7.22	23.55	11.96	15.13	Peromyscus leucopus	Aff1	9.39	4.27	4	14.68	8.27	5.79	22.17	5.96	7.04
Mus musculus	ENSMUSG00000001943	Vsig2	0	0	0	0	0	0	0	0	0	Peromyscus leucopus	Aff2	0	0	0	0	0	0	0	0	0
Mus musculus	ENSMUSG00000001946	Esam	4.24	1.09	1.64	0.83	0.05	0.35	0.48	0.25	0.15	Peromyscus leucopus	Aff3	0	0.04	0	0.03	0	0.02	0	0.01	0.12
Mus musculus	ENSMUSG00000001948	Spa17	0.2	0.54	0.74	0.46	1.08	0.74	2.24	1.48	3	Peromyscus leucopus	Aff4	12.85	6.36	7.03	11.71	6.05	6.33	12.04	6.19	7.43
Mus musculus	ENSMUSG00000001962	Fam50a	74.36	93.26	84.76	52.55	59.99	58.32	76.86	78.32	79.32	Peromyscus leucopus	Afg1l	2.33	1.78	1.88	1.63	1.19	1.56	3.16	3.05	4.86
Mus musculus	ENSMUSG00000001964	Emd	73.74	69.13	81.66	72.15	50.86	60.36	54.22	45.57	64.1	Peromyscus leucopus	Afg3l2	39.19	25.58	23.43	43.82	28.38	28.18	65.72	27.75	30.78
Mus musculus	ENSMUSG00000001983	Taco1	6.56	4.59	7.68	8.58	5.35	5.13	8.58	3.49	5.46	Peromyscus leucopus	Afm	0	0	0	0	0	0	0	0	0
Mus musculus	ENSMUSG00000001985	Grik3	0	0	0	0	0	0	0	0	0	Peromyscus leucopus	Afmid	2.42	1.74	1.38	1.69	1.8	1.8	10.97	14.59	6.17
Mus musculus	ENSMUSG00000001986	Gria3	0.04	0.04	0.13	0.03	0	0.15	0.22	0.03	0.11	Peromyscus leucopus	Aftph	27.18	19.11	21.54	30.36	28.15	22.63	22.86	14.04	19.03
Mus musculus	ENSMUSG00000001988	Npas1	0.25	0.06	0	0.21	0	0.17	0.23	0.09	0	Peromyscus leucopus	Aga	9.4	8.2	9.22	12.58	10.28	10.72	15.86	14.21	14.35
Mus musculus	ENSMUSG00000001995	Sipa1l2	4.78	4.25	5.42	9.57	8.08	10.56	15.38	11.48	9.08	Peromyscus leucopus	Agap1	8.93	4.72	4.4	7.59	3.26	5.94	17.72	11.11	14.66
Mus musculus	ENSMUSG00000001998	Ap4e1	4.88	2.27	3.44	3.55	1.92	2.12	5.96	1.8	3.59	Peromyscus leucopus	Agap2	2.02	2.35	1.64	2.75	3.64	3.29	2.59	1.75	1.72
Mus musculus	ENSMUSG00000001999	Blvra	72.04	70.23	85.18	64.93	69.99	89.74	150.2	125.57	172.87	Peromyscus leucopus	Agap3	70.28	85.58	104.49	87.6	85.88	120.33	96.22	101.96	121.2
Mus musculus	ENSMUSG00000002006	Pdzd4	0	0.16	0.11	0.14	0	0.21	0.07	0.12	0.02	Peromyscus leucopus	Agbl1	0	0	0	0	0	0	0	0	0
Mus musculus	ENSMUSG00000002007	Srpk3	0.03	0.04	0	0.05	0	0	0.66	0.56	0.42	Peromyscus leucopus	Agbl2	0	0	0	0	0	0	0	0	0.13
Mus musculus	ENSMUSG00000002010	Idh3g	65.87	46.52	52.42	68.27	46.23	70.82	114.35	81.45	150.71	Peromyscus leucopus	Agbl3	0.08	0.04	0.25	0	0.05	0.05	0.25	0.11	0.38
Mus musculus	ENSMUSG00000002012	Pnck	0	0	0	0	0	0	0	0	0.07	Peromyscus leucopus	Agbl4	0	0	0	0	0	0	0	0	0
Mus musculus	ENSMUSG00000002014	Ssr4	220.4	204.71	208.68	209.27	148.63	180.21	209.7	173.24	190.32	Peromyscus leucopus	Agbl5	0.93	0.19	0.51	0.83	0.57	0.58	1.68	1.16	0.83
Mus musculus	ENSMUSG00000002015	Bcap31	199.26	227.6	249.69	209.18	248.49	270.75	245.57	272.19	290.05	Peromyscus leucopus	Ager	0.51	0.62	1.63	0.07	0.31	1.34	0.38	0.75	0.92
Mus musculus	ENSMUSG00000002017	Fam98a	17.81	15.26	16.63	18.6	14.32	18.9	17.97	8.53	17.86	Peromyscus leucopus	Agfg1	37.91	33.65	40.47	43.76	30.26	35.51	20.79	14.67	16.58
Mus musculus	ENSMUSG00000002020	Ltbp2	2.27	0.75	2.01	4.03	1.42	2.89	2.08	1.58	4.25	Peromyscus leucopus	Agfg2	9.6	4.1	6.28	19.02	10.55	11.38	23.31	8.84	12.56
Mus musculus	ENSMUSG00000002028	Kmt2a	3.92	2.7	2.91	4.16	3.24	4.12	6.42	5.45	6.42	Peromyscus leucopus	Aggf1	9.96	10.78	10.5	11.95	10.12	9.43	8.32	4.8	6.08
Mus musculus	ENSMUSG00000002031	Ift46	11.43	19.14	13.99	11.09	11.67	25.78	33.9	25.15	41.59	Peromyscus leucopus	Agk	15.26	9.43	8.89	11.74	10.71	9.57	18.04	11.13	12.1
Mus musculus	ENSMUSG00000002032	Tmem25	0.03	0.14	0.13	0.04	0	0.04	0.69	0.58	0.75	Peromyscus leucopus	Agl	6.03	2.4	3.76	8.64	4.2	4.46	12.02	5.79	6.16
Mus musculus	ENSMUSG00000002033	Cd3g	0	0	0	0	0	0	0	0	0	Peromyscus leucopus	Agmat	0.21	0	0	0	0	0	0	0	0.29
Mus musculus	ENSMUSG00000002043	Trappc6a	28.2	33.82	26.22	30.75	42.91	36.6	56.11	71.39	64.9	Peromyscus leucopus	Agmo	0	0	0	0	0	0	0	0	0
Mus musculus	ENSMUSG00000002052	Supt6	40.69	38.86	34.47	48.69	33.8	32.87	35.16	23.66	30.66	Peromyscus leucopus	Ago2	5.28	5.22	5.19	5.75	4.58	4.56	5.41	4.18	4.55
Mus musculus	ENSMUSG00000002055	Spag5	0.52	0.28	5.24	0.19	0.31	4.55	2.57	0.9	16.15	Peromyscus leucopus	Agpat1	72.24	66.71	56.92	81.05	80.32	72.1	86.44	77.47	59.02
Mus musculus	ENSMUSG00000002057	Foxn1	0	0	0	0	0	0	0	0	0	Peromyscus leucopus	Agpat2	16.86	17.62	15.04	15.14	14.7	15.6	14.04	20.12	11.13
Mus musculus	ENSMUSG00000002058	Unc119	15.5	16.42	22.87	25.08	24.97	29.92	31.87	36.92	48.87	Peromyscus leucopus	Agpat3	21.49	10.77	11.53	15.61	10.86	12.96	54.99	29.3	25.58
Mus musculus	ENSMUSG00000002059	Rab34	11.6	8.63	15.48	6.29	6.13	9.49	20.28	27.06	28.88	Peromyscus leucopus	Agpat4	14.55	18.2	18.55	18.34	26.09	25.91	8.64	4.8	5.22
Mus musculus	ENSMUSG00000002064	Sdf2	66	76.88	69.13	73.95	69.46	72.12	89.39	95.61	109.6	Peromyscus leucopus	Agpat5	3.36	4.37	3.24	3.25	1.94	3.18	4.93	2.79	3.41
Mus musculus	ENSMUSG00000002068	Ccne1	1.66	1.95	2.37	3.26	2.21	5.71	2.28	1.97	3.21	Peromyscus leucopus	Agps	20.1	11.1	15.56	24.49	15.54	14.45	23.32	10.1	12.2
Mus musculus	ENSMUSG00000002076	Hsf2bp	0	0	0	0	0.18	0	0	0.73	0.36	Peromyscus leucopus	Agr2	0	0	0	0	0	0	0	0	0
Mus musculus	ENSMUSG00000002083	Bbc3	3.15	4.31	4.8	4.89	7.4	8.94	13.46	20.94	37.84	Peromyscus leucopus	Agr3	0	0	0	0	0	0	0	0	0
Mus musculus	ENSMUSG00000002100	Mybpc3	0.52	0.65	0.66	0.36	0.26	0.24	0.25	0.06	0.32	Peromyscus leucopus	Agrn	1.37	0.96	1.2	17.01	12.79	10.29	2.91	2.15	2.39
Mus musculus	ENSMUSG00000002102	Psmc3	232.04	207.28	222.95	316.98	200.73	218.65	198.08	136.41	163.88	Peromyscus leucopus	Agt	0	0	0	0	0	0	0	0	0
Mus musculus	ENSMUSG00000002103	Acp2	149.78	85.17	79.7	297.82	166.41	153.29	119.56	56.42	63.79	Peromyscus leucopus	Agtpbp1	5.11	4	4.55	5.92	4.09	5.04	6.78	3.24	4.45
Mus musculus	ENSMUSG00000002104	Rapsn	0	0	0.4	1.18	0.07	0.08	5.11	5.15	5.29	Peromyscus leucopus	Agtr1	0	0	0	0	0	0	0	0	0
Mus musculus	ENSMUSG00000002105	Slc39a13	23.18	16.54	33.82	46.74	44.81	74.16	23.68	24.09	27.38	Peromyscus leucopus	Agtr2	0	0	0	0	0	0	0	0	0
Mus musculus	ENSMUSG00000002107	Celf2	5.41	2.79	7.79	11.25	21.3	30.53	49.41	50.22	48.94	Peromyscus leucopus	Agxt	0	0	0	0	0	0	0	0	0
Mus musculus	ENSMUSG00000002108	Nr1h3	35.88	23.97	29.73	105.95	103.41	109.58	18.05	24.89	26.4	Peromyscus leucopus	Agxt2	0	0	0	0	0	0	0	0	0
Mus musculus	ENSMUSG00000002109	Ddb2	1.07	0.32	1.43	1.34	1.31	3.48	4.13	3.38	6.06	Peromyscus leucopus	Ahctf1	14.03	9.14	7.84	13.47	7.8	8.35	11.95	5.93	6.9
Mus musculus	ENSMUSG00000002111	Spi1	447.64	319.1	362.88	565.13	445.8	491.59	369.13	346.68	425.9	Peromyscus leucopus	Ahcy	73.38	50.4	38.18	58.17	47.67	42.62	91.69	53.29	51.26
Mus musculus	ENSMUSG00000002129	Sf3a1	14.2	12.86	17.5	16.47	12.05	16.63	17.61	12.73	21.71	Peromyscus leucopus	Ahcyl1	32.93	18.32	16.26	31.44	22.39	22.73	77.03	30.57	36.72
Mus musculus	ENSMUSG00000002147	Stat6	71.03	52.6	75.36	89.69	58.45	92.49	114.04	79.74	108.77	Peromyscus leucopus	Ahcyl2	7.56	4.74	5.35	7.16	4.16	3.55	9.74	4.58	5.48
Mus musculus	ENSMUSG00000002190	Clgn	0	0.03	0	0	0	0	0	0	0.08	Peromyscus leucopus	Ahdc1	1.74	1.82	1.26	1.56	1.59	1.4	3.14	2.15	2.3
Mus musculus	ENSMUSG00000002204	Napsa	24.15	29.37	33.39	30.64	47.2	57.81	67.68	98.14	117.15	Peromyscus leucopus	Ahnak	30.08	13.14	12.14	21.24	8.57	14.32	71.22	50.76	44.92
Mus musculus	ENSMUSG00000002205	Vrk3	29.24	28.42	24.53	37.96	28.63	26.52	30.77	25.17	37.81	Peromyscus leucopus	Ahnak2	3.86	2.08	2.56	2.85	1.1	2.16	10.26	29.33	19.01
Mus musculus	ENSMUSG00000002210	Smg9	34.45	34.17	37.8	53.42	49.66	47.57	24.51	39.34	38.72	Peromyscus leucopus	Ahr	3.24	1.51	1.84	4.27	1.91	2.1	3.94	2.74	3.99
Mus musculus	ENSMUSG00000002221	Paxip1	5.13	4.64	4.43	7.2	4.18	6.36	8.75	8.35	8.45	Peromyscus leucopus	Ahrr	1.31	0.94	3.73	4.24	1.45	5.73	3.94	1.83	4.75
Mus musculus	ENSMUSG00000002222	Rmnd5a	13.76	10.66	11.02	11.69	12.55	18.43	39.27	31.36	55.7	Peromyscus leucopus	Ahsa1	187.08	158.88	154.52	201.94	181.19	197.05	203.59	113.62	112.17
Mus musculus	ENSMUSG00000002227	Mov10	2.63	1.51	1.46	43.21	47.22	40.77	5.4	6.41	7.49	Peromyscus leucopus	Ahsg	0	0	0	0	0	0	0	0	0
Mus musculus	ENSMUSG00000002228	Ppm1j	0.25	0.42	0.98	0.72	0.05	0.06	2.4	1.7	4.27	Peromyscus leucopus	Aicda	0	0	0	0	0	0	0	0	0
Mus musculus	ENSMUSG00000002233	Rhoc	94.36	94.46	88.7	174.99	138.7	82.68	87.3	96.15	53.06	Peromyscus leucopus	Aida	34.78	29.27	24.32	65.01	70.81	32.56	23.2	16.97	21.28
Mus musculus	ENSMUSG00000002240	Prr27	0	0	0	0	0	0	0	0	0	Peromyscus leucopus	Aif1	341.61	490.67	321.88	313.83	502.51	368.99	490.11	807.93	577.34
Mus musculus	ENSMUSG00000002249	Tead3	0.03	0	0	0.07	0.07	0.14	0.55	0.12	0.65	Peromyscus leucopus	Aif1l	0.3	0	0.19	0.19	0	0.34	0.42	0	0.59
Mus musculus	ENSMUSG00000002250	Ppard	56.93	43.97	33.7	39.82	13.61	14.27	19.77	12.06	25.85	Peromyscus leucopus	Aifm1	44.73	21.78	19.3	38.93	30.31	23.92	56.67	26.98	26.24
Mus musculus	ENSMUSG00000002257	Def6	27.22	38.95	39.57	30.08	31.96	39.65	26.99	32.59	72.41	Peromyscus leucopus	Aifm2	12.73	6.1	7.73	11.56	8.6	12.96	13.02	11.57	11.83
Mus musculus	ENSMUSG00000002265	Peg3	0.02	0	0	0.01	0	0.02	0.17	0.03	0.01	Peromyscus leucopus	Aifm3	0	0	0	0	0	0	0	0	0
Mus musculus	ENSMUSG00000002266	Zim1	0	0	0	0	0	0	0	0	0	Peromyscus leucopus	Aig1	2.44	1.7	1.32	3.84	1.95	3.63	2.45	1.46	1.59
Mus musculus	ENSMUSG00000002274	Metrn	1.08	1.5	5.54	1.68	2.88	10.4	10.81	17.79	20.02	Peromyscus leucopus	Aimp1	72.89	83.01	69.64	81.63	86.28	83.9	61.09	49.26	51.96
Mus musculus	ENSMUSG00000002279	Lmf1	12.01	15.16	20.01	17.31	15.56	23.4	21.76	23.68	28	Peromyscus leucopus	Aimp2	72.6	68.3	43.76	59.77	51.95	59.61	68.88	37.87	33.57
Mus musculus	ENSMUSG00000002280	Ciao3	21.18	18.34	18.7	25.83	18.71	25.39	24.72	26.63	31.22	Peromyscus leucopus	Aipl1	0.09	0.09	0.12	0.12	0.73	0.1	0.53	0	0
Mus musculus	ENSMUSG00000002289	Angptl4	1.12	0.13	1.1	0.23	0.29	1.7	6.77	5.9	17.84	Peromyscus leucopus	Aire	0	0	0	0	0.2	0.25	0	0	0
Mus musculus	ENSMUSG00000002297	Dbf4	5.78	5.88	14.77	3.84	4.68	12.48	10.69	10.31	31.42	Peromyscus leucopus	Ajap1	0	0	0	0.07	0.03	0.19	0.08	0	0
Mus musculus	ENSMUSG00000002307	Daxx	29.07	28.54	23.75	151.17	195.71	160.36	28.91	36.57	40.83	Peromyscus leucopus	Ajm1	0.1	0.04	0.07	0.05	0.02	0.07	0.09	0.13	0.16
Mus musculus	ENSMUSG00000002308	Cd320	6.88	4.35	3.71	3.33	5.17	6.23	4.81	5.28	10.93	Peromyscus leucopus	Ajuba	0.67	0.94	0.4	2.43	0.54	0.3	1.91	0.36	1.01
Mus musculus	ENSMUSG00000002319	Ipo4	31.86	36.63	51.15	38.6	23.05	29.6	24.53	37.02	26.79	Peromyscus leucopus	Ak1	2.46	1.36	0.72	2.36	3.12	0.82	6.22	6.84	4.97
Mus musculus	ENSMUSG00000002320	Tm9sf1	46.77	50.57	49	56.61	51.72	62.27	60.16	63.83	81.15	Peromyscus leucopus	Ak2	116.42	97.82	89.17	131.25	115.06	119.91	107.36	52.46	70.79
Mus musculus	ENSMUSG00000002324	Rec8	0	0	0	0	0	0	0	0	0.17	Peromyscus leucopus	Ak3	24.93	19.87	18.9	45.59	32.35	27	24.23	15.49	21.11
Mus musculus	ENSMUSG00000002325	Irf9	34.5	26.29	19.36	75.98	65.66	61.01	32.49	28.17	35.09	Peromyscus leucopus	Ak4	5.44	1.76	6.23	6.26	3.8	3.8	13.65	2.12	5.77
Mus musculus	ENSMUSG00000002326	Gmpr2	37.18	29.68	35.84	40.2	35.9	47.97	38.56	33.61	44.74	Peromyscus leucopus	Ak5	19.06	9.62	7.4	13.07	9.24	10.33	44.06	30.94	30.26
Mus musculus	ENSMUSG00000002329	Mdp1	8.36	8.44	7.18	13.42	16.45	15.87	24.25	36.72	35.03	Peromyscus leucopus	Ak6	36.09	34.73	38.59	41.53	39	30.76	31.28	19.63	20.39
Mus musculus	ENSMUSG00000002332	Dhrs1	56.86	59.52	104.02	67.13	75.04	146.9	81.21	112.82	111.81	Peromyscus leucopus	Ak7	0	0	0	0	0	0	0	0	0
Mus musculus	ENSMUSG00000002341	Ncan	0	0	0	0	0	0	0	0	0	Peromyscus leucopus	Ak8	0	0	0	0	0	0	0.06	0.09	0.41
Mus musculus	ENSMUSG00000002342	Tmem161a	17.18	20.4	16.74	37.99	18.72	21.61	22.02	19.2	29.74	Peromyscus leucopus	Ak9	0.06	0	0.04	0.06	0.01	0	0.12	0.06	0.03
Mus musculus	ENSMUSG00000002343	Armc6	10.17	5.8	10.73	7.6	4.69	6.59	4.39	5.81	5.32	Peromyscus leucopus	Akain1	0	0	0	0	0	0	0	0	0
Mus musculus	ENSMUSG00000002345	Borcs8	25.82	17.57	18.01	21.3	18.81	23.42	34.03	30.46	47.52	Peromyscus leucopus	Akap1	11.22	6.87	6.56	11.63	6.45	6	14.91	5.26	6.59
Mus musculus	ENSMUSG00000002346	Slc25a42	0.44	0.77	0.72	0.6	0.76	1.13	1.21	1.06	1.78	Peromyscus leucopus	Akap10	9	6.73	8.79	10.55	7.83	10.54	11.78	7.3	11.59
Mus musculus	ENSMUSG00000002365	Snx9	34.35	26.65	28.61	33.35	21.74	30.12	75.69	57.19	73.67	Peromyscus leucopus	Akap11	4.69	3.21	3.19	5.87	3.48	3.35	7.84	4.99	5.03
Mus musculus	ENSMUSG00000002372	Ranbp3	35.57	38.08	42.63	46.68	42.56	54.07	41.29	43.48	61.95	Peromyscus leucopus	Akap12	4.4	2.72	1.6	9.96	3.62	1.49	3.22	0.45	0.68
Mus musculus	ENSMUSG00000002379	Ndufa11	100.87	106.54	96.02	97.15	105.33	125.92	91.99	114.15	139.9	Peromyscus leucopus	Akap13	9.83	7.48	8.96	13.9	11.74	12.15	15.59	11.54	12.61
Mus musculus	ENSMUSG00000002384	Bmp8b	0	0	0	0	0	0	0.14	0	0.03	Peromyscus leucopus	Akap14	0.26	0	0	0.17	0	0	0	0	0
Mus musculus	ENSMUSG00000002393	Nr2f6	6.03	5.55	6.8	11.72	8.08	10.41	9.53	11.3	17.52	Peromyscus leucopus	Akap3	1.81	2	1.95	2.8	4	2.92	1.38	0.95	1.68
Mus musculus	ENSMUSG00000002395	Use1	124.61	110.2	105.07	156.97	157.99	126.96	200.55	239.08	172.87	Peromyscus leucopus	Akap4	0	0	0	0	0	0	0	0	0
Mus musculus	ENSMUSG00000002396	Ocel1	12.7	10.7	9.64	17.11	13.32	13.04	13.22	16.02	18.22	Peromyscus leucopus	Akap5	0.05	0	0.16	0.37	0.28	0.5	0.04	0.03	0
Mus musculus	ENSMUSG00000002409	Dyrk1b	1.38	2.24	1.84	2.07	1.67	3.99	8.95	7.86	15.09	Peromyscus leucopus	Akap6	0.14	0.13	0.05	0.23	0.14	0.12	0.42	0.15	0.17
Mus musculus	ENSMUSG00000002413	Braf	11.64	7.44	7.07	6.71	4.61	6.68	7.47	4.2	6.1	Peromyscus leucopus	Akap7	2.95	1.94	1.54	2.23	1.95	1.78	6.75	4.19	3.63
Mus musculus	ENSMUSG00000002416	Ndufb2	89.31	69.42	94.73	59.75	67.04	79.47	87	82.66	100.84	Peromyscus leucopus	Akap8	5.57	6.49	4.55	10.29	5.52	6.27	9.44	7.08	6.52
Mus musculus	ENSMUSG00000002428	Hltf	8.13	6.64	7.82	8.62	14.1	13.47	14.64	18.67	25.56	Peromyscus leucopus	Akap8l	16.87	15.14	17.39	17.92	14.93	23.74	24.25	22.23	29.19
Mus musculus	ENSMUSG00000002455	Prpf6	24.8	25.72	24.95	25.47	24.66	27.92	33.29	27.88	37.1	Peromyscus leucopus	Akap9	8.24	3.17	3.26	8.14	3.86	3.47	12.26	6.55	5.81
Mus musculus	ENSMUSG00000002458	Rgs19	129.47	100.74	113.66	172.21	120.2	108.89	180.73	98.97	164.05	Peromyscus leucopus	Akip1	30.03	30.01	31.2	32.09	31.86	35.93	31.82	25.94	23.74
Mus musculus	ENSMUSG00000002459	Rgs20	0	0.2	0.06	0	0.05	0.25	0	0.11	0	Peromyscus leucopus	Akirin1	72.17	55.88	58.03	85.66	78.38	60.49	69.66	30.98	51.7
Mus musculus	ENSMUSG00000002475	Abhd3	1.23	0.84	0.84	1.06	1.89	2.46	3.01	2.57	2.3	Peromyscus leucopus	Akirin2	32.49	38.7	54.3	27.93	33.85	39.68	22.84	21.38	28.51
Mus musculus	ENSMUSG00000002477	Snrpd1	55.51	69.36	62.38	51.53	67.12	78.87	46.18	57.41	65.68	Peromyscus leucopus	Akna	12.83	16.47	18.84	22.9	29.82	32.66	17.29	15.07	24.07
Mus musculus	ENSMUSG00000002486	Tchp	2.14	2.63	4.15	3.51	3.04	8.37	5.82	4.93	14.44	Peromyscus leucopus	Aknad1	0	0	0.05	0	0	0.04	0	0	0.05
Mus musculus	ENSMUSG00000002489	Tiam1	0.95	1.09	4.43	2.2	2.8	7.29	18.3	5.42	12.42	Peromyscus leucopus	Akr1a1	978.66	844.94	834.69	1091.55	1025.27	916.94	958.32	708.96	711.12
Mus musculus	ENSMUSG00000002496	Tsc2	22.84	16.52	29.99	26.49	20.03	31.3	23.39	33.23	33.62	Peromyscus leucopus	Akr1d1	0	0	0.22	0.08	0	0	0	0	0
Mus musculus	ENSMUSG00000002500	Rpl3l	0	0	0	0.12	0	0.26	0	0	0	Peromyscus leucopus	Akr1e2	1.29	1.35	0.09	0.87	0.8	0.55	1.99	0.53	2.41
Mus musculus	ENSMUSG00000002504	Nherf2	0	0.12	0	0.06	0.07	0	0.37	0.42	0.85	Peromyscus leucopus	Akr7a2	24.43	24.59	25.66	27.83	28.42	26.77	45.78	37.19	32.73
Mus musculus	ENSMUSG00000002524	Puf60	82.38	75.81	80.56	101.13	73.89	92.71	81.37	88.41	99.15	Peromyscus leucopus	Akt1	187.03	166.5	160.83	185.22	156.9	174.49	227.08	156.76	201.51
Mus musculus	ENSMUSG00000002546	Golga2	30.71	23.1	23.05	32.63	19.36	26.84	30.69	21.89	31.74	Peromyscus leucopus	Akt1s1	21.94	25.33	23.19	27.5	29.96	25.33	20.46	23.84	24.23
Mus musculus	ENSMUSG00000002550	Uck1	18.92	19.56	19.61	27.32	19.15	22.7	31.39	30.04	29.83	Peromyscus leucopus	Akt2	38.62	34.53	35.46	48.46	48.43	45.95	48.91	31.98	37.35
Mus musculus	ENSMUSG00000002565	Scin	0.03	0.17	0.12	0.29	0.34	0.41	0.77	0.76	0.09	Peromyscus leucopus	Akt3	5.75	2.83	1.86	4.84	2.65	2.54	3.78	2	2.37
Mus musculus	ENSMUSG00000002578	Ikzf4	0	0.04	0.04	0.07	0	0.04	0.08	0	0	Peromyscus leucopus	Alad	8.65	7.13	5.87	8.82	7.01	6.89	8.19	7.87	6.43
Mus musculus	ENSMUSG00000002580	Mien1	96.16	114.63	119.6	89.06	118.02	125.75	114.88	168.21	127.52	Peromyscus leucopus	Alas1	420.23	437.66	399.24	690.33	643.18	618.01	61.53	50.25	44.62
Mus musculus	ENSMUSG00000002588	Pon1	0	0	0	0	0	0	0	0	0	Peromyscus leucopus	Alas2	0.13	0	0	0.06	0	0	0	0	0
Mus musculus	ENSMUSG00000002602	Axl	6.62	11.35	9.69	62.93	82.02	62.24	30.62	39.26	61.86	Peromyscus leucopus	Alb	0	0	0	0.17	0.05	0	0	0	0
Mus musculus	ENSMUSG00000002603	Tgfb1	210.53	217.59	198.2	205.47	162.08	172.03	172.66	156.12	192.92	Peromyscus leucopus	Alcam	177.03	70.1	59.92	101.15	69.58	53.1	571.24	467.01	371.06
Mus musculus	ENSMUSG00000002608	Ccdc97	24.1	22.79	24.06	34.72	31.18	33.65	36.33	22.56	39.8	Peromyscus leucopus	Aldh16a1	33.6	37.87	36.8	37.42	40.7	39.04	53.4	61.36	47.14
Mus musculus	ENSMUSG00000002617	Zfp40	1.06	1.15	1.28	3.25	2.02	2.09	2.09	2.42	3.1	Peromyscus leucopus	Aldh18a1	14.61	7.64	6.08	11.84	7.57	5.93	20.9	10.41	8.37
Mus musculus	ENSMUSG00000002625	Akap8l	17.52	19.52	16.2	24.8	34.09	47.44	33.26	80.05	39.06	Peromyscus leucopus	Aldh1a1	0.08	0	0	0	0	0	0	0	0
Mus musculus	ENSMUSG00000002633	Shh	0	0	0	0	0	0	0	0	0	Peromyscus leucopus	Aldh1a2	2.5	12.7	13.63	17.35	30.46	52.86	1.27	0	0.21
Mus musculus	ENSMUSG00000002635	Pdcd2l	20.2	18.98	22.67	30.92	18.11	17.9	22.5	38.93	23.59	Peromyscus leucopus	Aldh1a3	0.05	0.02	0.09	0	0	0	0	0.03	0.2
Mus musculus	ENSMUSG00000002658	Gtf2f1	96.35	91	88.61	97.89	73.16	89.59	59.31	55	66.87	Peromyscus leucopus	Aldh1b1	0.07	0	0.05	0.34	0.13	0.04	0.11	0.12	0.26
Mus musculus	ENSMUSG00000002660	Clpp	41.11	35.41	40.15	30.82	29.59	29.01	25.58	38.09	30.96	Peromyscus leucopus	Aldh1l1	0	0	0	0	0	0	0	0	0
Mus musculus	ENSMUSG00000002661	Alkbh7	18.97	25.68	24.25	23.68	23.25	19.69	18.96	24.48	23.55	Peromyscus leucopus	Aldh1l2	1.29	0.16	0	2.66	0.1	0.09	2.09	0.12	0.37
Mus musculus	ENSMUSG00000002664	Pspn	0	0	0	0	0	0	0	0	0	Peromyscus leucopus	Aldh2	97.52	70.03	61.89	111.15	84.51	87.9	124.1	117.85	94.62
Mus musculus	ENSMUSG00000002668	Dennd1c	23.53	21.43	23.71	29.29	33.06	46.43	29.27	39.48	73.99	Peromyscus leucopus	Aldh3a1	0.2	0	0	0.13	0	0	0.53	0.39	0.07
Mus musculus	ENSMUSG00000002679	Med6	38.62	26.71	33.11	36.07	34.21	43.08	46.68	44.25	53.47	Peromyscus leucopus	Aldh3a2	35.48	25.59	18.15	36.9	29.2	21.22	43.27	23.83	23.31
Mus musculus	ENSMUSG00000002688	Prkd1	0.14	0	0	0.03	0	0	0	0	0.16	Peromyscus leucopus	Aldh3b1	22.41	17.57	18.84	28.5	30.6	29.37	38.67	28.96	32.57
Mus musculus	ENSMUSG00000002699	Lcp2	183.56	89.32	119.17	177.83	84.48	75.78	23.99	13.78	28.99	Peromyscus leucopus	Aldh4a1	3.64	3.03	3.17	7.45	7.98	5.62	9.07	7.18	6.3
Mus musculus	ENSMUSG00000002718	Cse1l	17.02	11.31	14.61	15.66	11.04	13.53	21.69	12.21	20.65	Peromyscus leucopus	Aldh5a1	0.3	0.05	0	0.19	0.06	0.24	0.07	0.17	0.28
Mus musculus	ENSMUSG00000002728	Naa20	68.04	85.48	73.78	54.58	75.98	71.53	95.65	79.87	66.92	Peromyscus leucopus	Aldh6a1	0.88	0.71	1.37	6.12	5.99	3.99	4.35	2.28	0.69
Mus musculus	ENSMUSG00000002731	Prkra	7.06	5.03	5.91	9.09	8.57	13.51	22.06	25.35	32.14	Peromyscus leucopus	Aldh7a1	7.06	0.95	1.3	9.11	2.03	2.5	6.31	2.25	4.11
Mus musculus	ENSMUSG00000002732	Fkbp7	1.21	1.26	4.93	1.29	0.59	2.9	4.82	8.04	10.28	Peromyscus leucopus	Aldh9a1	23.65	9.85	14.62	24.74	12.18	23.83	34.29	21.47	33.45
Mus musculus	ENSMUSG00000002733	Plekha3	14.62	15.38	14.82	13.55	15.26	14.61	17.6	15.93	12.2	Peromyscus leucopus	Aldoa	1542.73	1404.37	1447.61	1361.67	1446.6	1727.93	1528.34	1105.81	1195.84
Mus musculus	ENSMUSG00000002741	Ykt6	84.44	92.87	112	82.97	82.89	90.35	116.71	96.4	88.53	Peromyscus leucopus	Aldob	0	0	0	0	0.07	0	0	0	0
Mus musculus	ENSMUSG00000002748	Baz1b	23.65	20.6	24.22	31.63	27.05	36.98	32.35	18.85	40.56	Peromyscus leucopus	Aldoc	1.62	0.81	2.86	2.54	1.37	4.34	0.94	1.92	1.83
Mus musculus	ENSMUSG00000002763	Pex6	17.94	17.28	16.65	22.01	23.08	26.03	23.81	35.45	37.23	Peromyscus leucopus	Alg1	38.2	28.61	26.27	36.27	28.44	31.47	44.24	29.64	26
Mus musculus	ENSMUSG00000002767	Mrpl2	45.68	43.37	55.28	55.85	86.57	87.86	50.83	135.61	68.84	Peromyscus leucopus	Alg11	7.21	3.78	3.13	9.51	4.52	3.13	6.99	2.54	1.57
Mus musculus	ENSMUSG00000002768	Mea1	94.93	88.46	81.51	102.51	93.32	107.2	84.68	95.28	80.61	Peromyscus leucopus	Alg12	38.23	34.59	34.59	44.5	39.16	45.48	29.28	28.69	27.48
Mus musculus	ENSMUSG00000002769	Gnmt	0.14	0.38	1.15	0.28	0.45	0.13	0.75	1.01	1.3	Peromyscus leucopus	Alg13	2.94	1.67	1.72	2.66	1.5	1.88	3.49	2.2	2.61
Mus musculus	ENSMUSG00000002771	Grin2d	0.66	0.65	0.64	0.26	0.09	0.33	0.16	0.18	0.4	Peromyscus leucopus	Alg2	33.36	35.06	19.68	39.02	28.89	18.06	25.3	12.11	10.78
Mus musculus	ENSMUSG00000002778	Kdelr1	66.13	74.06	91.25	64.95	78.82	103.11	91.82	139.36	145.39	Peromyscus leucopus	Alg3	44.79	43.56	41.77	39.88	42.07	52.5	49.55	59	39.88
Mus musculus	ENSMUSG00000002781	Tmem143	3.78	1.98	2.29	7.61	4.01	4.19	14.03	9.43	11.1	Peromyscus leucopus	Alg5	57.1	38.69	40.13	62.1	52.63	56.94	68.38	45.58	37.66
Mus musculus	ENSMUSG00000002791	Pdxk-ps	0	0	0	0.04	0	0	0	0.15	0	Peromyscus leucopus	Alg6	8.17	2.64	3.65	7.74	5.02	4.42	13.46	4.58	4.31
Mus musculus	ENSMUSG00000002797	Ggct	22.58	11.12	10.07	43.24	43.06	24	0.47	1.89	6.64	Peromyscus leucopus	Alg8	16.87	17.15	10.46	14.15	17.29	13.77	14.96	16.66	10.62
Mus musculus	ENSMUSG00000002799	Jag2	0.16	0	0.21	0.39	0.36	0.15	2.73	2.98	2.2	Peromyscus leucopus	Alg9	14.98	20.49	14.1	19.79	23.92	16.01	14.55	11.46	11
Mus musculus	ENSMUSG00000002803	Btbd6	5.41	3.75	5.64	5.23	6.63	9.19	12.47	10.89	14.32	Peromyscus leucopus	Alkal1	0	0	0	0	0	0	0	0	0
Mus musculus	ENSMUSG00000002804	Nudt14	10.67	4.66	8.96	10.65	12.13	14.22	29.19	44.83	51.49	Peromyscus leucopus	Alkal2	0.58	0.77	0.83	0.65	0.46	0.68	0.52	0.44	0.2
Mus musculus	ENSMUSG00000002808	Epdr1	0.41	1.23	0.49	0.04	0.18	0.53	0.64	0.45	1.43	Peromyscus leucopus	Alkbh1	2.39	1.68	0.84	5.39	1.41	2.96	1.94	1.64	1.35
Mus musculus	ENSMUSG00000002812	Flii	130.36	101.39	93.48	146.06	120.4	155.37	126.04	153.75	142.63	Peromyscus leucopus	Alkbh2	7.26	5.23	3.01	8.14	5.85	9.11	10.78	13.95	8.77
Mus musculus	ENSMUSG00000002814	Top3a	5.15	4.66	3.9	7.34	4.15	6.64	8.8	6.12	9.39	Peromyscus leucopus	Alkbh3	31.6	26.26	22.17	38.39	29.44	31.07	33.18	19.97	22.19
Mus musculus	ENSMUSG00000002820	Atg4d	13.75	13.67	15.07	17.06	12.54	15.04	10.8	9.14	13.25	Peromyscus leucopus	Alkbh4	1.99	1.32	1.85	1.96	1.79	2.09	3.03	1.08	0.74
Mus musculus	ENSMUSG00000002825	Qtrt1	13.74	13.98	13.92	9.68	10.8	16.91	5.57	7.4	15.58	Peromyscus leucopus	Alkbh5	20.63	25.39	24.83	30.94	34.23	28.26	26.67	19.13	20.11
Mus musculus	ENSMUSG00000002831	Plin4	0.01	0	0	0.02	0	0.03	0.01	0	0.03	Peromyscus leucopus	Alkbh6	13.63	15.94	15.08	15.51	17.4	20.1	17.32	11.92	12.1
Mus musculus	ENSMUSG00000002833	Hdgfl2	22.38	20.77	27.2	28.31	24.74	35.5	25.16	30.33	55.82	Peromyscus leucopus	Alkbh7	3.53	4.84	2.39	0.73	7.33	4.15	4.38	2.46	5.1
Mus musculus	ENSMUSG00000002835	Chaf1a	1.31	0.99	2.84	0.92	1.02	4.71	5.97	2.55	5.7	Peromyscus leucopus	Alkbh8	0.1	0	0	0.17	0	0.04	0.53	0.12	0.1
Mus musculus	ENSMUSG00000002844	Adprh	56.95	48.74	48.47	66.56	57.62	45.46	34.51	33.28	32.59	Peromyscus leucopus	Allc	0	0	0	0	0	0	0	0	0
Mus musculus	ENSMUSG00000002845	Tmem39a	33.87	35.6	27.87	25.24	17.89	21.79	20.24	16.28	22.04	Peromyscus leucopus	Alms1	0.37	0.17	0.11	0.47	0.07	0.12	0.7	0.33	0.22
Mus musculus	ENSMUSG00000002846	Timmdc1	9.34	8.47	11.57	9.44	8.6	11.18	13.24	11.94	10.43	Peromyscus leucopus	Alox12	0.07	0	0	0.04	0.16	0.08	0.25	0.04	0.14
Mus musculus	ENSMUSG00000002847	Pla1a	0.8	0.42	0.55	2.63	1.93	1.81	0.27	0.05	1.52	Peromyscus leucopus	Alox12b	0	0.55	0.71	0	0.36	0.28	0.05	0	0
Mus musculus	ENSMUSG00000002870	Mcm2	1.95	1.29	4.16	3.99	1.57	8.54	11.27	5.31	7.11	Peromyscus leucopus	Alox15b	0.11	0.13	0	0	0.6	0	0	0	0
Mus musculus	ENSMUSG00000002871	Tpra1	35.75	31.48	47.91	46.56	56.33	62.92	139.74	141.97	191.97	Peromyscus leucopus	Alox5	0.61	0.13	0.55	0.13	0.19	0.23	1.73	0.94	2.15
Mus musculus	ENSMUSG00000002881	Nab1	47.99	34.49	41.4	55.8	41.45	41.03	37.6	21.08	25.8	Peromyscus leucopus	Aloxe3	0	0.51	1.82	0	0.54	0.88	0	0	0
Mus musculus	ENSMUSG00000002885	Adgre5	8.89	8.83	12.15	8.86	6.41	13.86	54.75	42.97	130.17	Peromyscus leucopus	Alpk1	5.59	5.42	7.92	13.95	12.34	15.35	1.08	1.61	0.61
Mus musculus	ENSMUSG00000002897	Il17ra	30.94	44.63	47.22	35.68	24.16	20.34	19.25	20.17	40.2	Peromyscus leucopus	Alpk2	5.62	3.99	5.12	11.39	7.33	12.64	0.03	0.03	0.05
Mus musculus	ENSMUSG00000002900	Lamb1	0.18	0.2	0.63	0.67	1.24	0.89	1.77	0.51	2.56	Peromyscus leucopus	Alpk3	0	0	0	0	0	0	0	0	0
Mus musculus	ENSMUSG00000002908	Kcnn1	0.12	0.04	0.21	0.41	0.14	0.21	0.43	0.71	0.94	Peromyscus leucopus	Alpl	5.32	1.21	1.08	8.69	1.07	1.98	9.76	7.75	6.95
Mus musculus	ENSMUSG00000002910	Arrdc2	4.65	5.99	5.45	9.2	6.48	12.11	18.55	19.25	31.44	Peromyscus leucopus	Als2	12.43	5.13	5.44	13.27	7.25	7.12	21.09	9.58	11.09
Mus musculus	ENSMUSG00000002930	Ppp1r17	0	0	0	0	0	0	0	0	0	Peromyscus leucopus	Als2cl	0.09	0	0	0	0	0	0	0	0
Mus musculus	ENSMUSG00000002944	Cd36	144.7	122.99	94.95	104.24	114.41	134.06	351.7	176.41	79.88	Peromyscus leucopus	Alx1	0	0	0	0	0	0	0.05	0	0
Mus musculus	ENSMUSG00000002948	Map2k7	20.35	19.11	20.74	24.1	20.1	23.93	21.87	20.6	30.89	Peromyscus leucopus	Alx3	0	0	0	0	0	0	0.07	0	0
Mus musculus	ENSMUSG00000002949	Timm44	31.97	34.63	39.97	36.3	34.81	49.42	40.07	58.05	63.68	Peromyscus leucopus	Alx4	0	0	0	0	0	0	0	0	0
Mus musculus	ENSMUSG00000002957	Ap2a2	27.07	23.83	26.78	33.45	26.19	41.19	44.5	31.59	49.02	Peromyscus leucopus	Alyref	76.97	66.36	71.93	64.77	56.25	65.87	78.13	54.13	65.56
Mus musculus	ENSMUSG00000002963	Pnkp	15.21	12.75	20.95	35.69	31.24	36.71	29.34	35.99	41.63	Peromyscus leucopus	Amacr	4.78	3.2	4.44	5.51	4.13	5.59	13.51	7.48	8.87
Mus musculus	ENSMUSG00000002968	Med25	14.42	18.32	15.83	22.35	17.6	18.38	26.43	14.64	40.72	Peromyscus leucopus	Ambn	0	0	0.22	0.07	0.13	0	0	0	0.08
Mus musculus	ENSMUSG00000002980	Bcam	3.38	1.78	1.05	3.72	1.16	0.79	0.49	0.11	0.36	Peromyscus leucopus	Ambra1	6.77	6.05	5.98	10.34	9.32	10	8.59	5.82	7.33
Mus musculus	ENSMUSG00000002981	Clptm1	85.64	60.69	75.25	100.82	71.87	80.22	84.87	58.88	86.53	Peromyscus leucopus	Amd1	59.63	46.28	47.67	43.18	32.49	38.75	72.08	65.21	48.77
Mus musculus	ENSMUSG00000002983	Relb	94.21	68.72	53.36	101.4	74.48	62.28	25.91	30.83	26.37	Peromyscus leucopus	Amdhd1	0.06	0.28	0.33	0.16	0.3	0.52	0.28	0.07	0.17
Mus musculus	ENSMUSG00000002984	Tomm40	62.12	59.04	59.09	57.86	50.15	66.13	37.7	47.4	42.93	Peromyscus leucopus	Amdhd2	42.39	25.06	24.31	37.97	25.07	40.27	83.67	70.8	62.53
Mus musculus	ENSMUSG00000002985	Apoe	10934.56	7507.33	2637.66	15522.39	9477.64	3196.64	23145.29	25634.14	18859.47	Peromyscus leucopus	Amelx	0	0	0	0	0	0	0	0	0
Mus musculus	ENSMUSG00000002992	Apoc2	30.65	61.51	33.51	31.55	70.99	48.66	111.71	331.96	318.38	Peromyscus leucopus	Amer1	0.86	0.34	0.1	1.46	0.55	0.29	0.96	0.21	0.18
Mus musculus	ENSMUSG00000002996	Hbp1	76.69	59.54	52.33	74.04	51.1	45.81	76.17	42.17	68.69	Peromyscus leucopus	Amer2	0	0	0	0	0	0	0	0	0
Mus musculus	ENSMUSG00000002997	Prkar2b	106.38	70.34	41.36	60.77	36.92	27.53	13.11	7.31	14.28	Peromyscus leucopus	Amer3	0	0	0	0	0	0	0	0	0
Mus musculus	ENSMUSG00000003031	Cdkn1b	17.11	13.29	13.67	15.51	20.27	19.69	31.98	30.2	58.22	Peromyscus leucopus	Amfr	67.39	45.86	50.27	71.57	51.95	49.3	87.77	41.02	49.6
Mus musculus	ENSMUSG00000003032	Klf4	2.56	2.04	5.18	3.88	7.13	10.14	9.38	17.28	38.89	Peromyscus leucopus	Amh	0	0	0	0.06	0	0	0.07	0.05	0.12
Mus musculus	ENSMUSG00000003033	Ap1m1	50.45	43.91	45.31	46.91	34.81	53.77	42.1	27.01	61.32	Peromyscus leucopus	Amhr2	0.07	0	0	0	0	0	0	0.08	0
Mus musculus	ENSMUSG00000003037	Rab8a	150.41	108.87	101.71	178.21	69.64	86.53	111.56	26.93	86.7	Peromyscus leucopus	Amigo1	0.38	0.06	0.08	0.16	0.02	0.09	0.57	0.26	0.02
Mus musculus	ENSMUSG00000003038	Hmgn2	67.28	120.97	91.8	50.4	72.51	80.2	81.21	88.69	243.37	Peromyscus leucopus	Amigo2	0.03	0	0	0	0	0	0	0	0.05
Mus musculus	ENSMUSG00000003039	Fam32a	41.57	45.75	38.12	44.23	43.25	40.84	57.24	54.04	62.52	Peromyscus leucopus	Amigo3	12.34	8.41	8.68	10.48	8.54	10.64	11.42	6.58	9.43
Mus musculus	ENSMUSG00000003051	Elf3	0	0.19	0	0	0	0.06	0.09	0.1	0	Peromyscus leucopus	Ammecr1	3.6	3.6	5.5	2.48	2.42	4.2	5.14	4.69	7.11
Mus musculus	ENSMUSG00000003053	Cyp2c29	0	0	0	0	0	0	0	0	0	Peromyscus leucopus	Ammecr1l	17.69	17.78	23.86	19.4	18.31	18.24	13.55	11.19	12.08
Mus musculus	ENSMUSG00000003062	Stard3nl	40.45	40.78	37.06	42.83	57.21	59.62	63.69	86.61	62	Peromyscus leucopus	Amn	0.06	0.06	0	0.08	0	0	0	0.06	0
Mus musculus	ENSMUSG00000003068	Stk11	64.18	65.99	84.53	81.22	95.56	126.25	73.33	104.4	133.37	Peromyscus leucopus	Amn1	11.56	10.03	12.53	18.39	14.81	8.96	9.34	8.42	7.17
Mus musculus	ENSMUSG00000003070	Efna2	0.54	0.33	0.25	0.91	0.96	0.65	0.12	0.38	0.51	Peromyscus leucopus	Amot	0.16	0.04	0.05	0.29	0.09	0.04	0.31	0.06	0.07
Mus musculus	ENSMUSG00000003072	Atp5d	151.89	167.95	175.47	170.81	153.64	200.93	159.22	221.42	228.73	Peromyscus leucopus	Amotl1	3.04	1.11	3.78	3.77	1.19	4.1	5.44	2.29	5.81
Mus musculus	ENSMUSG00000003099	Ppp5c	59.64	38.4	51.09	75.98	36.08	68.56	43.58	35.45	53.81	Peromyscus leucopus	Amotl2	1.68	0.2	0.12	4.81	0.27	1.04	3.98	0.16	1.84
Mus musculus	ENSMUSG00000003119	Cdk12	8.81	5.93	5.61	8.74	6.74	8.59	11.43	4.81	11.22	Peromyscus leucopus	Ampd1	0.07	0	0	0.09	0	0	0	0	0
Mus musculus	ENSMUSG00000003123	Lipe	15.43	14.94	10.99	34.11	35.08	33.65	13.44	19.08	24.27	Peromyscus leucopus	Ampd2	8.66	8.57	6.65	13.19	9.45	7.73	12.78	7.63	8.76
Mus musculus	ENSMUSG00000003131	Pafah1b2	45.15	35.51	33.12	73.49	21.15	20.89	44.78	12.68	23.82	Peromyscus leucopus	Ampd3	5.7	0.46	3.78	10.09	1.15	5.23	1.11	0	1.31
Mus musculus	ENSMUSG00000003134	Tbc1d8	0.77	0.62	1.27	3.52	4.18	6.81	8.97	9.84	12.88	Peromyscus leucopus	Amph	0	0	0	0	0	0	0	0	0
Mus musculus	ENSMUSG00000003135	Cnot11	7.42	6.91	10.36	9.06	7.72	9.08	12.45	12.55	13.77	Peromyscus leucopus	Amt	0.61	0.48	0.93	0.4	0.74	1.28	1.02	1.16	2.59
Mus musculus	ENSMUSG00000003153	Slc2a3	0.35	0.3	0.64	0.44	0.47	2.09	4.57	3.88	4.64	Peromyscus leucopus	Amtn	0	0	0	0	0	0	0	0	0
Mus musculus	ENSMUSG00000003154	Foxj2	8.13	8.94	8.26	9.89	10.86	13.98	16.66	16.46	23.7	Peromyscus leucopus	Amz1	0.35	0.05	0.07	0.06	0.18	0.09	0.18	0.05	0.31
Mus musculus	ENSMUSG00000003161	Sri	178.23	140.56	164.48	170.07	144.4	227.39	169.12	165.25	184.48	Peromyscus leucopus	Amz2	15.36	11.88	14.26	13.76	12.01	16.99	17.49	12.16	16.66
Mus musculus	ENSMUSG00000003166	Dgcr2	20.47	19.67	19.61	23.67	13.8	18.72	24.53	19.21	25.49	Peromyscus leucopus	Anapc1	11.56	7.94	7.31	15.81	10.01	8.92	17.31	8.79	8.7
Mus musculus	ENSMUSG00000003184	Irf3	60.18	52.66	51.04	71.96	60.45	68.11	62.18	98.05	95	Peromyscus leucopus	Anapc10	14.82	17.83	14.72	19.81	17.07	13.95	12.09	11.05	8.87
Mus musculus	ENSMUSG00000003190	Bcl2l12	5.27	5.37	4.4	11.14	14.54	20.56	10.38	15.63	16.87	Peromyscus leucopus	Anapc11	139.88	130.67	134.39	126.11	129.3	137.51	135.76	147.57	138.52
Mus musculus	ENSMUSG00000003198	Zfp959	2.35	2.59	3.54	4.8	2.71	4.48	6.24	6.43	6.07	Peromyscus leucopus	Anapc13	191.71	229.23	255.76	186.71	205.84	205.45	214.1	245.8	221.35
Mus musculus	ENSMUSG00000003199	Mpnd	51.75	66.73	74.58	59.53	78.53	74.75	50.78	59.71	61.63	Peromyscus leucopus	Anapc15	61.82	71.86	64.55	42.78	60.96	57.47	72.94	68.11	63.23
Mus musculus	ENSMUSG00000003200	Sh3gl1	50.21	39.65	58.72	53.69	26.7	46.13	67.54	38.29	82.18	Peromyscus leucopus	Anapc16	28.03	20.99	24.17	36.21	29.45	28.46	27.35	19	23.32
Mus musculus	ENSMUSG00000003206	Ebi3	181.69	156.25	234.96	304.82	318.3	283.76	39.89	51.43	45.66	Peromyscus leucopus	Anapc2	35.35	28.51	29.74	48.18	37.16	41.02	49.4	33.09	38.6
Mus musculus	ENSMUSG00000003208	Yju2	14.22	15.19	16.64	15.99	12.39	12.62	8.16	9.57	10.26	Peromyscus leucopus	Anapc4	19.74	12.6	12.44	23.5	16.22	16.85	20.38	14.36	18.6
Mus musculus	ENSMUSG00000003226	Ranbp2	18.26	13.79	15.23	15.4	15.13	14.2	22.73	10.65	15.77	Peromyscus leucopus	Anapc5	179.35	152.67	129.18	174.28	143.38	128.74	211.21	149.62	134.1
Mus musculus	ENSMUSG00000003227	Edar	0	0	0	0	0	0	0	0	0	Peromyscus leucopus	Anapc7	48.31	40.86	40.39	48.25	42.24	46.13	71.51	54.97	67.75
Mus musculus	ENSMUSG00000003228	Grk5	2.89	1.37	2.32	1.94	1.99	3.39	3.34	2.17	5.85	Peromyscus leucopus	Angel1	0.41	0.36	0.27	0.59	0.22	0.19	0.43	0.69	0.66
Mus musculus	ENSMUSG00000003233	Dvl3	9.36	7.05	10.52	14.97	8.3	13.58	14.15	10.28	17.14	Peromyscus leucopus	Angel2	5.08	1.89	3.57	6.98	4.82	4.23	6.69	2.45	3.87
Mus musculus	ENSMUSG00000003234	Abcf3	37.47	36.21	34.9	39.82	33.69	34.98	47.97	37.41	43.81	Peromyscus leucopus	Angpt1	0.62	0.04	0	1.25	0.08	0.1	0.23	0	0.05
Mus musculus	ENSMUSG00000003235	Eif2b5	26.49	39.09	34.76	29.64	32.82	41.72	24.4	35.3	30.16	Peromyscus leucopus	Angpt2	0.15	0.12	0.04	0	0	0.07	1.09	0.36	0.2
Mus musculus	ENSMUSG00000003269	Cyth2	98.05	91.07	78.95	64.35	58.8	72.03	79.66	82.01	109.08	Peromyscus leucopus	Angpt4	0	0	0	0.09	0	0	0	0	0
Mus musculus	ENSMUSG00000003271	Sult2b1	0.08	0	0.1	0	0.78	0.3	1.46	0.67	0.34	Peromyscus leucopus	Angptl2	3.98	1.85	0.27	1.18	1.23	0.54	12.01	24.05	9.81
Mus musculus	ENSMUSG00000003273	Car11	0	0.31	0.07	0	0.12	0.61	0.89	0.33	0.77	Peromyscus leucopus	Angptl3	0	0	0	0	0	0	0	0	0
Mus musculus	ENSMUSG00000003279	Dlgap1	0	0.06	0	0.06	0	0	0.04	0.02	0	Peromyscus leucopus	Angptl4	7.48	0.09	1.21	28.47	0.5	2.83	0.34	0	0.64
Mus musculus	ENSMUSG00000003282	Plag1	0.19	0.09	0.14	0.06	0.13	0.28	1.03	0.26	0.29	Peromyscus leucopus	Angptl5	0	0	0	0	0	0	0	0	0
Mus musculus	ENSMUSG00000003283	Hck	469.53	340.66	428.15	605.64	368.85	395.21	88.8	78.72	85.39	Peromyscus leucopus	Angptl6	0.23	0.19	0.6	0.23	0.22	0.71	0.35	0.52	2.4
Mus musculus	ENSMUSG00000003299	Mrpl4	27.05	24.14	30.96	41.25	35.1	46.07	44.23	48.53	64.08	Peromyscus leucopus	Angptl7	0	0	0	0	0	0.09	0	0	0
Mus musculus	ENSMUSG00000003308	Keap1	33.63	36.1	31.18	75.47	67.93	59.67	30.76	28.27	36.49	Peromyscus leucopus	Angptl8	0	0	0	0	0	0	0	0	0
Mus musculus	ENSMUSG00000003309	Ap1m2	0	0	0.22	0	0	0.6	0	0	0.06	Peromyscus leucopus	Ank1	0.05	0	0	0	0	0.06	0	0	0
Mus musculus	ENSMUSG00000003316	Glg1	52.32	45.01	65.82	59.02	50.5	79.03	92.51	79.62	70.84	Peromyscus leucopus	Ank2	0.34	0.05	0.02	0.71	0.08	0.06	0.44	0	0.06
Mus musculus	ENSMUSG00000003341	Atp8b3	0.04	0.06	0.1	0.15	0.04	0.11	0.02	0.15	0.04	Peromyscus leucopus	Ank3	0.16	0	0.16	0.48	0	0.08	0.12	0.08	0.05
Mus musculus	ENSMUSG00000003344	Btbd2	9.48	5.7	6.51	12.47	11.64	13.31	19.41	15.84	23.3	Peromyscus leucopus	Ankar	0	0	0	0	0	0.02	0	0	0
Mus musculus	ENSMUSG00000003345	Csnk1g2	38.12	37.2	45.52	42.58	41.51	54.5	77.42	82.41	103.04	Peromyscus leucopus	Ankdd1a	0	0	0	0	0	0	0	0	0
Mus musculus	ENSMUSG00000003346	Abhd17a	23.98	25.83	29.23	39.86	37.23	43.94	51.54	54.71	62.38	Peromyscus leucopus	Ankef1	0	0	0	0	0	0	0	0	0
Mus musculus	ENSMUSG00000003348	Mob3a	42.87	26.07	36.77	51.94	36.44	35.65	61.75	47.18	57.25	Peromyscus leucopus	Ankfn1	0	0	0	0	0	0	0.09	0	0
Mus musculus	ENSMUSG00000003352	Cacnb3	3.24	2.11	1.57	3.14	3.1	5.35	0.54	0.85	1.97	Peromyscus leucopus	Ankfy1	17.57	9.95	9.04	31.13	25.03	14.68	22.52	8.71	10.88
Mus musculus	ENSMUSG00000003354	Ccdc65	0	0	0	0	0	0	0	0	0	Peromyscus leucopus	Ankh	35.53	21.25	17.09	39.91	30.27	21.61	74.16	36.13	45.1
Mus musculus	ENSMUSG00000003355	Fkbp11	1.74	2.94	4.41	0.21	0.39	3.2	3.62	1.22	3.42	Peromyscus leucopus	Ankib1	7.34	4.54	3.53	9.44	3.87	4.86	8.27	4.65	5
Mus musculus	ENSMUSG00000003360	Ddx23	57.17	38.52	64.85	135.68	44.48	60.48	121.24	44.24	82.23	Peromyscus leucopus	Ankk1	0	0	0	0	0	0	0	0	0
Mus musculus	ENSMUSG00000003363	Pld3	264.5	274.01	251.39	287.96	173.56	181.1	494.51	374.63	338.21	Peromyscus leucopus	Ankle1	0.38	0.56	0.27	0.36	0.46	0.57	1.39	2.15	0.77
Mus musculus	ENSMUSG00000003378	Grik5	0.13	0.26	0.38	0.21	0.67	0.47	0.55	1.95	1.66	Peromyscus leucopus	Ankle2	10.93	7.76	6.01	15.56	14.97	7.72	17.23	8.54	8.3
Mus musculus	ENSMUSG00000003379	Cd79a	0	0	0	0.08	0	0	0	0.27	0.07	Peromyscus leucopus	Ankmy1	0.11	0.11	0.06	0.22	0.13	0.1	0.22	0.17	0.09
Mus musculus	ENSMUSG00000003380	Rabac1	350.16	391.03	367.75	327.06	313.97	354.04	517.08	855.11	548.13	Peromyscus leucopus	Ankmy2	17.64	13.19	12.75	19.64	16.98	19.96	30.75	21.04	30
Mus musculus	ENSMUSG00000003382	Etv3	16	12.4	14.09	17.98	13.71	16.44	42.51	28.05	26.25	Peromyscus leucopus	Ankra2	39.62	29.28	29.22	31.69	29.95	28.38	20.49	18.02	24.05
Mus musculus	ENSMUSG00000003402	Prkcsh	118	130.32	159.39	147.06	121.74	140.32	78.9	79.97	112.64	Peromyscus leucopus	Ankrd1	0.05	0	0	0.43	0.28	0	0.07	0	0.07
Mus musculus	ENSMUSG00000003410	Elavl3	0	0	0	0	0.05	0.02	0.02	0	0	Peromyscus leucopus	Ankrd10	9.28	9.4	13.72	13.72	10.31	16.26	13.94	10.65	12.53
Mus musculus	ENSMUSG00000003411	Rab3b	0	0	0	0.12	0.21	0.12	0.21	0.74	0.54	Peromyscus leucopus	Ankrd11	25.48	27.62	31.63	25.97	26.35	27.06	25.15	55.01	34.13
Mus musculus	ENSMUSG00000003418	St8sia6	0.01	0	0	0	0.03	0.01	0.06	0	0.03	Peromyscus leucopus	Ankrd12	34.76	29.01	46.45	24.82	20.26	30.43	19.86	50.48	38.39
Mus musculus	ENSMUSG00000003420	Fcgrt	7.52	8.67	11.56	15.24	23.3	21.13	70.21	104.78	143.12	Peromyscus leucopus	Ankrd13a	56.05	32.37	36.39	60.6	45.54	46.94	66.19	39.09	53.37
Mus musculus	ENSMUSG00000003421	Nosip	37.64	34.22	48.9	54.59	50.97	54.69	44.33	40.01	73.28	Peromyscus leucopus	Ankrd13b	3.75	3.31	2.99	3.22	2.92	3.4	7.68	6.77	7.66
Mus musculus	ENSMUSG00000003423	Pih1d1	47.98	47.17	49.3	55.33	46.15	60.46	63.62	80.4	111.56	Peromyscus leucopus	Ankrd13c	22.42	17.45	23.78	17.22	16.01	17.23	20.48	15.2	19.81
Mus musculus	ENSMUSG00000003429	Rps11	1402.25	1181.98	1221.49	1439.55	1136.74	1202.5	2296.79	2049.81	2303.49	Peromyscus leucopus	Ankrd13d	0.97	0.57	0.79	0.94	0.48	0.95	4.14	4.12	5.64
Mus musculus	ENSMUSG00000003435	Supt5	59.21	44.22	44.57	73.01	37.6	53.43	71.36	37.71	67.96	Peromyscus leucopus	Ankrd16	1.57	1.77	2.49	3.8	3.35	5.96	2.93	2.2	3.18
Mus musculus	ENSMUSG00000003436	Dll3	0	0	0	0	0	0	0	0.03	0	Peromyscus leucopus	Ankrd17	19.09	13.31	15.54	21.37	12.79	13.18	24.02	26.04	17.97
Mus musculus	ENSMUSG00000003437	Paf1	48.39	45.87	65.05	51.9	49.42	68.14	50.93	88.26	79.22	Peromyscus leucopus	Ankrd2	0	0	0	0.31	0	0.38	0	0	0
Mus musculus	ENSMUSG00000003438	Timm50	43.4	37.1	39.74	40.24	36.97	46.38	31.7	31.85	39.43	Peromyscus leucopus	Ankrd23	0	0.1	0	0	0	0.22	0.15	0	0.53
Mus musculus	ENSMUSG00000003444	Med29	11.83	19.3	15.42	18.64	16.77	22.37	16.6	16.04	17.4	Peromyscus leucopus	Ankrd24	0	0	0	0	0	0	0	0	0
Mus musculus	ENSMUSG00000003452	Bicd1	0.03	0	0.08	0.24	0	0.06	0.12	0.18	0.53	Peromyscus leucopus	Ankrd26	0	0	0	0	0	0	0	0	0
Mus musculus	ENSMUSG00000003458	Ncstn	118.41	109.12	110.88	160.45	137.04	161.46	109.9	92.77	140.61	Peromyscus leucopus	Ankrd27	9.71	6.93	5.7	9.37	8.23	5.71	7.98	3.4	6.58
Mus musculus	ENSMUSG00000003464	Pex19	30.87	26.82	31.62	34.63	29.32	36.17	41.89	33.82	48.85	Peromyscus leucopus	Ankrd28	9.43	1.53	2	7.38	1.91	1.73	19.76	5.94	8.89
Mus musculus	ENSMUSG00000003469	Phyhip	0	0	0	0.03	0	0	0	0	0	Peromyscus leucopus	Ankrd29	0.1	0	0.03	0.56	0.03	0.03	0.11	0	0
Mus musculus	ENSMUSG00000003476	Crhr2	0	0	0	0	0	0	0	0	0	Peromyscus leucopus	Ankrd30a	0.73	0.45	0.44	1.5	0.72	0.56	1.41	1.05	1.14
Mus musculus	ENSMUSG00000003477	Inmt	0	0	0	0	0	0	0	0	0	Peromyscus leucopus	Ankrd31	0	0	0	0	0	0	0	0.01	0
Mus musculus	ENSMUSG00000003484	Cyp4f18	0.76	1.8	1.57	1.89	1.87	4.57	7.75	15.21	16.27	Peromyscus leucopus	Ankrd33	0.4	0.25	1.18	0.8	0.74	1.2	0.78	0.58	1.33
Mus musculus	ENSMUSG00000003500	Impdh1	28.16	36.95	59.52	15.76	20.58	39.45	28.98	27.1	31.41	Peromyscus leucopus	Ankrd33b	0.03	0.12	0.12	0.36	0	0.3	0.14	0	0
Mus musculus	ENSMUSG00000003505	Psg18	0	0	0	0	0	0	0	0	0	Peromyscus leucopus	Ankrd34a	0.12	0.06	0	0.5	0.07	0.07	0.49	0.27	0.12
Mus musculus	ENSMUSG00000003518	Dusp3	33.77	40.02	42.71	23.3	13.66	20.76	105.68	64.43	66.32	Peromyscus leucopus	Ankrd34b	0	0	0	0	0	0	0	0	0
Mus musculus	ENSMUSG00000003526	Prodh	0.41	1.08	1.44	1.08	0.31	1.95	5.05	4.9	1.67	Peromyscus leucopus	Ankrd34c	0	0	0	0	0	0	0	0	0
Mus musculus	ENSMUSG00000003527	Ess2	11	12.53	9.4	16.32	10.92	11.94	13.39	15.96	21.62	Peromyscus leucopus	Ankrd35	0.02	0	0	0.05	0	0	0.03	0	0.03
Mus musculus	ENSMUSG00000003528	Slc25a1	52.6	71.8	72.49	61.41	58.26	64.29	64.91	71.16	69.69	Peromyscus leucopus	Ankrd37	0.23	0.41	1.94	0.57	0.75	4.06	0.32	0.47	0.3
Mus musculus	ENSMUSG00000003531	Dgcr6	12.48	14.96	20.8	17.63	16.66	21.96	24.65	44.22	34.9	Peromyscus leucopus	Ankrd39	1.24	0.48	0.73	2.61	2.88	3.12	2.06	0.92	2.53
Mus musculus	ENSMUSG00000003534	Ddr1	0.44	0.18	0.33	0.65	0.33	0.35	0.7	0.44	0.95	Peromyscus leucopus	Ankrd40	24.31	17.92	17.85	25.09	21.75	22.45	29.02	16.53	19.24
Mus musculus	ENSMUSG00000003541	Ier3	448.73	559.96	563.6	193.72	201.84	226.41	24.5	39.7	119	Peromyscus leucopus	Ankrd40cl	0.54	0.72	1.72	0.67	0.74	1.46	1.28	1.49	1.78
Mus musculus	ENSMUSG00000003545	Fosb	0.1	2.29	13.16	0.11	3.11	33.22	1.06	55.43	233.57	Peromyscus leucopus	Ankrd42	1.25	0.78	0.31	0.82	0.86	0.69	2.46	1.45	1.36
Mus musculus	ENSMUSG00000003546	Klc4	7.32	9.32	8.69	10.43	11.87	18.25	48.3	57.17	65.06	Peromyscus leucopus	Ankrd44	3.84	2.97	5.57	5.51	5.48	5.83	6.38	4.8	7.26
Mus musculus	ENSMUSG00000003549	Ercc1	11.49	16.55	18.49	15.41	15.04	18.35	13.49	19.93	18.58	Peromyscus leucopus	Ankrd45	0	0	0	0.07	0	0	0	0	0
Mus musculus	ENSMUSG00000003555	Cyp17a1	0	0	0.06	0	0	0	0	0	0	Peromyscus leucopus	Ankrd46	18.32	18.46	16.91	27.26	21.47	16.76	28.07	12.18	21.58
Mus musculus	ENSMUSG00000003559	As3mt	4.62	3.94	3.58	4.91	3.12	2.82	5.43	4.53	6.62	Peromyscus leucopus	Ankrd49	4.83	5.32	5.14	5.51	5.26	5.2	6.03	4.92	3.48
Mus musculus	ENSMUSG00000003573	Homer3	35.68	50.41	38.52	23.6	14.16	18.2	23.96	20.44	39.09	Peromyscus leucopus	Ankrd50	1.89	0.78	1.43	2.6	1.01	1.52	2.43	0.86	1.27
Mus musculus	ENSMUSG00000003575	Crtc1	4.25	3.16	4.98	5.66	3.91	3.81	5.18	2.6	5.24	Peromyscus leucopus	Ankrd52	8.35	8.51	7.08	11.69	11.08	10.75	12.24	7.42	8.09
Mus musculus	ENSMUSG00000003581	Rnf215	8.14	12.14	8.41	10.62	9.85	13.92	8.28	12.92	17.69	Peromyscus leucopus	Ankrd53	0	0	0	0	0	0	0	0	0
Mus musculus	ENSMUSG00000003585	Sec14l2	0.16	0.13	0.08	0.28	0.03	0	0.16	0.1	0.25	Peromyscus leucopus	Ankrd54	4.01	4.2	4.66	5.67	6.02	4.47	7.94	5.61	5.92
Mus musculus	ENSMUSG00000003604	Aven	10.41	10.63	13.35	9.15	10.42	10.47	6.73	5.19	8.2	Peromyscus leucopus	Ankrd55	0	0	0	0.08	0	0.04	0	0.03	0.08
Mus musculus	ENSMUSG00000003617	Cp	47.72	39.06	34.4	70.7	71.98	27.71	0.97	0.6	0.47	Peromyscus leucopus	Ankrd6	0	0	0	0.02	0.02	0	0.03	0	0.02
Mus musculus	ENSMUSG00000003623	Crot	3.93	2.81	4.56	4.58	5.31	6.91	24.38	11.67	20.36	Peromyscus leucopus	Ankrd60	0.1	0	0	0	0	0	0	0	0
Mus musculus	ENSMUSG00000003644	Rps6ka1	72.88	46.43	58.12	104.4	68.61	100.6	98.48	75.59	117.92	Peromyscus leucopus	Ankrd61	0.14	0	0	0	0	0	0	0	0.19
Mus musculus	ENSMUSG00000003657	Calb2	0	0	0	0	0	0	0	0	0	Peromyscus leucopus	Ankrd63	1.55	0.7	0.28	0.72	0.48	0.67	4.34	2.96	2.76
Mus musculus	ENSMUSG00000003660	Snrnp200	26.5	13.49	14.4	34.33	14.14	20.64	41.51	14.05	23.36	Peromyscus leucopus	Ankrd65	0	0.06	0	0	0	0	0	0	0
Mus musculus	ENSMUSG00000003662	Ciao1	22.07	19.3	21.91	19.54	22.65	19.08	25.92	34.39	27.23	Peromyscus leucopus	Ankrd66	0.04	0	0	0	0	0	0.15	0	0.27
Mus musculus	ENSMUSG00000003665	Has1	4.11	8.49	1.14	4.07	3.59	1.55	0	0.05	0.12	Peromyscus leucopus	Ankrd7	0	0	0	0	0	0	0	0	0
Mus musculus	ENSMUSG00000003680	Taf6l	16.19	20.71	19.91	16.31	17.62	16.56	14.35	18.7	21.88	Peromyscus leucopus	Ankrd9	7.61	5.18	8.86	8.05	6.03	10.43	11.48	8.22	5.87
Mus musculus	ENSMUSG00000003721	Insig2	34.1	26.47	18.22	30.14	14.8	14	35.06	15.72	17.69	Peromyscus leucopus	Anks1a	6.42	4.18	5.82	8.99	6.36	7.08	10	4.62	5.27
Mus musculus	ENSMUSG00000003731	Kpna6	18.36	13.96	15.53	20.21	12.97	16.21	20.52	8.99	15.29	Peromyscus leucopus	Anks1b	0.22	0.04	0.21	0.06	0.02	0	0.17	0.31	0.14
Mus musculus	ENSMUSG00000003746	Man1a	25.46	12.66	15.46	21.03	9.15	14.41	53.73	19.55	35.21	Peromyscus leucopus	Anks3	7.17	7.49	9.8	9.5	9.02	12.76	9.36	7.44	9.41
Mus musculus	ENSMUSG00000003752	Itpkc	7.26	5.91	4.41	7.21	3.68	4.24	6.43	4.38	4.25	Peromyscus leucopus	Anks4b	0.05	0	0	0	0	0	0.04	0	0
Mus musculus	ENSMUSG00000003762	Coq8b	10.36	15.37	18.09	11.67	15.78	17.09	16.75	25.36	28.98	Peromyscus leucopus	Anks6	0.14	0	0	0.2	0	0.05	0.12	0.17	0.03
Mus musculus	ENSMUSG00000003778	Brd8	15.8	12.27	16.38	15.58	10.15	20.2	28.29	15.02	29.48	Peromyscus leucopus	Ankub1	0	0	0	0	0	0	0	0	0
Mus musculus	ENSMUSG00000003779	Kif20a	1.59	0.72	8.6	1.01	0.27	5.53	6.61	2.76	41.58	Peromyscus leucopus	Ankzf1	1.9	2.74	3.67	4.23	2.39	4.16	1.53	2.68	4.29
Mus musculus	ENSMUSG00000003808	Farsa	46.57	46.46	50.24	58.78	47.3	58.85	38.6	35.33	43.56	Peromyscus leucopus	Anln	8.68	3.64	3.33	6.63	3.68	2.35	22.53	7.92	7.79
Mus musculus	ENSMUSG00000003809	Gcdh	4.23	6.08	4.42	6.63	6.59	11.65	13.32	9.66	18.95	Peromyscus leucopus	Ano1	0.03	0	0	0.02	0.02	0	0	0	0
Mus musculus	ENSMUSG00000003810	Mast2	13.9	14.82	14.73	12.25	6.42	11.42	12.45	6.48	10.73	Peromyscus leucopus	Ano10	25.41	16.9	23.43	24.51	19.85	25.29	27.96	20.09	14.07
Mus musculus	ENSMUSG00000003812	Dnase2a	89.38	100	99.21	72.36	62.62	71.87	135.28	181.4	153.2	Peromyscus leucopus	Ano3	0	0	0	0	0	0	0	0	0
Mus musculus	ENSMUSG00000003813	Rad23a	111.93	66.99	52.24	170.2	60.8	65.45	96.35	36.44	47.5	Peromyscus leucopus	Ano4	0	0	0	0	0	0	0	0	0
Mus musculus	ENSMUSG00000003814	Calr	608.35	965.18	1099.12	656.3	670.71	1225.94	699.92	538.4	613.09	Peromyscus leucopus	Ano5	0.11	0.01	0	0.34	0.01	0.06	0.14	0.01	0.03
Mus musculus	ENSMUSG00000003824	Syce2	4.39	4.8	11.65	1.35	2.83	9.13	7.29	6.52	13.32	Peromyscus leucopus	Ano6	23.27	19.6	22.17	34.75	21.96	22.53	21.3	8.99	10.63
Mus musculus	ENSMUSG00000003847	Nfat5	19.27	11.86	9.18	16.63	14.49	12.66	12.3	7.89	11.36	Peromyscus leucopus	Ano7	0	0.06	0.03	0	0.02	0	0.06	0.02	0.29
Mus musculus	ENSMUSG00000003848	Nob1	32.76	30.54	28.41	27.19	20.03	21.44	19.32	18.89	25.11	Peromyscus leucopus	Ano8	5.14	4.01	5.03	8.5	6.41	9.56	19.73	14.86	16.46
Mus musculus	ENSMUSG00000003849	Nqo1	60.15	61.41	30.27	20.09	6.88	7.29	7.28	4.63	16.98	Peromyscus leucopus	Ano9	0	0	0.04	0.05	0	0	0	0	0
Mus musculus	ENSMUSG00000003863	Ppfia3	37.6	73.09	38.26	13.4	13.19	9.63	1.31	1.96	2.93	Peromyscus leucopus	Anp32a	64.98	62.82	69.76	53.82	55.89	80.5	93.25	93.58	77.18
Mus musculus	ENSMUSG00000003865	Gys1	20.14	26.21	34.85	19.25	26.18	28.52	8.28	6.19	8.7	Peromyscus leucopus	Anp32b	321.26	491.04	430.47	270.79	321.84	368.47	305.86	388.05	305.15
Mus musculus	ENSMUSG00000003868	Ruvbl2	25.45	16.95	23.22	25.7	24.79	28.24	29.28	22.62	27.1	Peromyscus leucopus	Anp32e	26.15	18.91	18.62	23.03	21.45	17.68	35.97	25.79	21.89
Mus musculus	ENSMUSG00000003872	Lin7b	0.35	0	0	0.21	0.87	0	2.15	2.07	4.52	Peromyscus leucopus	Antkmt	24.05	30.71	37.43	25.72	34.56	35.8	42.43	45.51	56.35
Mus musculus	ENSMUSG00000003873	Bax	699.07	688.76	624.59	604.34	510.86	558.73	349.3	465.43	555.14	Peromyscus leucopus	Antxr1	1.72	0.1	0.38	2.25	0.1	0.64	0.99	0.18	0.5
Mus musculus	ENSMUSG00000003882	Il7r	14.46	38.48	33.63	9.07	8.77	7.93	137.04	57.07	36.11	Peromyscus leucopus	Antxr2	60.74	48.24	94.24	82.41	61.15	87.84	19.85	13.25	15.67
Mus musculus	ENSMUSG00000003923	Tfam	10.9	7.02	10.91	10.6	13	12.68	17.26	14.82	27.3	Peromyscus leucopus	Antxrl	0	0	0	0	0	0	0	0	0
Mus musculus	ENSMUSG00000003929	Zfp81	1.77	2.89	0.92	2.08	1.6	1.74	6.04	1.73	3.47	Peromyscus leucopus	Anxa1	370.05	291.43	531.8	211.31	238.89	385.36	349.22	279.48	320.12
Mus musculus	ENSMUSG00000003934	Efnb3	0	0.07	0.06	0.03	0.05	0.32	0.05	0.27	0.13	Peromyscus leucopus	Anxa10	0	0	0	0	0	0	0	0	0
Mus musculus	ENSMUSG00000003948	Mmd	7.33	2.82	3.67	4.17	4.49	7.07	26.41	24.14	29.77	Peromyscus leucopus	Anxa11	254.41	151.97	161.15	198.4	182.4	194.87	276.49	154.68	187.51
Mus musculus	ENSMUSG00000003949	Hlf	0	0	0	0.28	0	0	0	0.07	0	Peromyscus leucopus	Anxa13	0	0	0	0	0.08	0	0	0	0
Mus musculus	ENSMUSG00000003955	Fam162a	97.34	193.46	207.09	78.35	162.18	141.51	38.93	51.63	48.96	Peromyscus leucopus	Anxa2	2944.59	2786.25	2991.12	3020.28	2969.45	3030.87	2323.64	1931.51	1751.86
Mus musculus	ENSMUSG00000003970	Rpl8	1029.47	1043.1	1054.34	1005.83	853.12	970.82	1092.17	1428.1	1217.87	Peromyscus leucopus	Anxa2r	0	0	0	0	1.11	0.38	0	0	0
Mus musculus	ENSMUSG00000003974	Grm3	0	0	0	0	0	0	0	0	0	Peromyscus leucopus	Anxa3	89.32	106.07	126.84	50.98	64.32	60.72	37.5	25.85	25.88
Mus musculus	ENSMUSG00000003992	Ssbp2	1.12	0.55	0.53	0.82	1.11	2.34	3.05	4.41	7.46	Peromyscus leucopus	Anxa4	289.64	236.34	153.68	259.21	278.66	156.96	577.88	356.26	298.48
Mus musculus	ENSMUSG00000004018	Fancl	5.13	4.77	5.64	5.32	7.62	4.09	7.8	5.77	4.87	Peromyscus leucopus	Anxa5	1249.95	923.49	835.14	1143.73	986.92	877.52	1281.4	848.28	868.02
Mus musculus	ENSMUSG00000004031	Brinp2	0	0	0.02	0	0	0	0	0	0	Peromyscus leucopus	Anxa6	133.77	120.42	87.11	177.34	180.11	136.58	127.35	121.34	81.67
Mus musculus	ENSMUSG00000004032	Gstm5	6.7	2.89	5.57	3.58	3.28	4.63	16.08	16.08	16.02	Peromyscus leucopus	Anxa7	163.29	135.78	134.57	177.3	156.81	146.99	154.24	99.05	110.71
Mus musculus	ENSMUSG00000004035	Gstm7	0	0.22	0	0	0	0	0.36	0.22	0.37	Peromyscus leucopus	Anxa9	0.08	0	0	0.1	0	0	0	0	0.11
Mus musculus	ENSMUSG00000004038	Gstm3	0.28	0	0	0	0	0	0	0	0	Peromyscus leucopus	Aoah	6.12	14.21	47.67	8.06	21.66	59.54	0.72	1.33	4.65
Mus musculus	ENSMUSG00000004040	Stat3	62.11	41.73	52.73	128.79	60.38	53.04	51.78	28.26	44.37	Peromyscus leucopus	Aoc2	0.4	0.13	0.41	0.57	0.24	0.18	0.3	0.34	0.74
Mus musculus	ENSMUSG00000004043	Stat5a	13.25	15.86	16.1	22.36	11.76	13.02	10.33	7.73	15.26	Peromyscus leucopus	Aoc3	0	0	0	0.04	0.03	0	0.33	0.09	0
Mus musculus	ENSMUSG00000004044	Cavin1	0.93	0.68	1.62	0.93	0.62	1.48	2.24	2.14	4.19	Peromyscus leucopus	Ap1ar	22.57	16.86	19.73	26.02	15.68	17.25	24.59	12.5	17.33
Mus musculus	ENSMUSG00000004054	Map3k11	34.64	30.3	32.64	48.97	30.74	43.65	44.9	34.31	66.71	Peromyscus leucopus	Ap1b1	58.16	40.32	39.45	58.28	64.25	76.98	65.2	46.34	40.63
Mus musculus	ENSMUSG00000004056	Akt2	34.55	37.09	47.33	39.67	36.4	46.63	59.13	47.74	80.99	Peromyscus leucopus	Ap1g1	15.53	10.97	10.59	18.35	14.07	14.19	19.22	13.04	13.11
Mus musculus	ENSMUSG00000004069	Dnaja3	22.71	23.67	23.5	23.08	20.07	25.56	23.22	17.6	16.15	Peromyscus leucopus	Ap1g2	18.96	11.5	8.22	23.45	21.62	15.47	22.73	14.95	17.08
Mus musculus	ENSMUSG00000004070	Hmox2	74.98	68.94	94.12	156.59	184.41	183.92	139.93	137	153.54	Peromyscus leucopus	Ap1m1	105.08	90.87	64.76	105.33	101.71	80.75	124.54	72.79	84.56
Mus musculus	ENSMUSG00000004071	Cdip1	17.28	15.21	10.61	15.55	12.04	14.4	24.4	23.85	27.33	Peromyscus leucopus	Ap1m2	0.41	0.05	1.87	0.8	0	0.96	0.23	0	0.78
Mus musculus	ENSMUSG00000004085	Map3k20	4.76	5.06	7.38	3.19	1.36	3.83	5.62	4.42	6.63	Peromyscus leucopus	Ap1s1	175.85	273.31	222.37	247.76	293.34	248.87	164.91	166.04	157.56
Mus musculus	ENSMUSG00000004096	Cwc15	154.12	152.59	151.71	151.02	150.52	178.07	148.36	163.07	185.04	Peromyscus leucopus	Ap1s2	46.38	36.87	51.3	38.05	34.41	40.61	38.16	41.64	60.93
Mus musculus	ENSMUSG00000004098	Col5a3	1.6	1.72	3.07	2.32	1.43	2.83	1.22	1.2	2.63	Peromyscus leucopus	Ap1s3	0.26	0.83	0.82	0.3	0.59	0.23	0.05	0.04	0
Mus musculus	ENSMUSG00000004099	Dnmt1	13.14	10.12	14	21.76	12.64	21.67	38.8	18.43	41.06	Peromyscus leucopus	Ap2a1	41.89	46.17	45.5	48.42	50.72	51.03	54.95	51.5	48.95
Mus musculus	ENSMUSG00000004100	Ppan	23.9	25.82	31.45	22.74	19.23	23.83	18.29	24.93	21.92	Peromyscus leucopus	Ap2a2	60.31	38.63	48.66	51.47	55.13	72.92	78.33	45.8	55.92
Mus musculus	ENSMUSG00000004105	Angptl2	15.16	31.54	23.23	8.3	3.04	8.77	49.95	35.9	32.58	Peromyscus leucopus	Ap2b1	83.38	57.28	49.8	114.92	99.17	61.89	53.08	22.17	21.85
Mus musculus	ENSMUSG00000004110	Cacna1e	0	0	0	0.01	0	0	0.05	0.01	0	Peromyscus leucopus	Ap2m1	419.04	428.65	387.21	460.92	516.97	542.57	597.66	552.63	544.46
Mus musculus	ENSMUSG00000004113	Cacna1b	0.08	0.89	0.16	0.1	0.05	0.08	0.61	0.08	0.03	Peromyscus leucopus	Ap2s1	377.36	559.58	533.91	413.54	635.18	645.23	299.98	367.19	279.39
Mus musculus	ENSMUSG00000004127	Trmt10a	2.98	4.41	6.59	4.26	1.68	2.19	2.6	2.69	2.83	Peromyscus leucopus	Ap3b1	37.11	22.51	19.8	42.05	36.61	27.53	39.47	23.07	26.38
Mus musculus	ENSMUSG00000004151	Etv1	6.4	2.9	2.92	4.07	2.01	1.49	5.1	1.11	1.91	Peromyscus leucopus	Ap3b2	0	0	0	0	0	0	0	0	0
Mus musculus	ENSMUSG00000004187	Kifc2	0.41	0.18	0.52	0.28	0.28	1.07	1.73	3.2	4.78	Peromyscus leucopus	Ap3d1	36.91	28.12	26.22	38.32	32.56	30.99	54.94	32.77	40.06
Mus musculus	ENSMUSG00000004207	Psap	2106.61	3101.12	3707.67	2321.18	1910.06	2498.09	6165.95	6279.62	6467.82	Peromyscus leucopus	Ap3m1	26.19	23	23.05	26.56	23.23	25.24	19.66	19.23	21.7
Mus musculus	ENSMUSG00000004221	Ikbkg	95.45	84.75	57.39	71.75	32.82	23.99	46.01	18.55	21.29	Peromyscus leucopus	Ap3m2	2.85	1.22	1.31	3.99	1.78	2.41	4.22	2.87	1.87
Mus musculus	ENSMUSG00000004231	Pax2	0	0	0	0	0	0	0	0	0	Peromyscus leucopus	Ap3s1	68.2	62.3	110.66	61.15	58.75	80.18	49.26	35.56	69.22
Mus musculus	ENSMUSG00000004233	Wars2	1.57	1.51	1.35	1.71	1.73	1.84	2.47	2.22	4.26	Peromyscus leucopus	Ap4b1	7.89	4.41	6.06	9.39	5.57	7.01	7.14	4.09	5.85
Mus musculus	ENSMUSG00000004263	Atn1	14.33	13.44	18.16	18.37	11.15	18.65	14.29	10.72	18.55	Peromyscus leucopus	Ap4e1	3.16	0.92	1.74	4.04	0.75	1.18	4.91	1.68	2.42
Mus musculus	ENSMUSG00000004264	Phb2	178.74	166.08	190.27	189.85	149.62	186.31	130.28	161.16	150.91	Peromyscus leucopus	Ap4m1	3.18	2.62	1.83	3.68	1.95	4.06	5.96	3.47	2.97
Mus musculus	ENSMUSG00000004266	Ptpn6	442.06	184.3	252.36	555.28	305.09	400.71	255.08	172.62	248.45	Peromyscus leucopus	Ap4s1	18.71	18.5	19.92	22.32	19.32	20.47	14.36	11.22	14.26
Mus musculus	ENSMUSG00000004267	Eno2	4.59	22.98	8.09	3.84	7.53	4.98	7.19	11.08	6.27	Peromyscus leucopus	Ap5b1	7.64	11.8	9.83	8	14.51	10.44	9.68	10.28	9.77
Mus musculus	ENSMUSG00000004268	Emg1	78.41	100	113.22	100.6	107.89	125.44	82.92	99.55	103.3	Peromyscus leucopus	Ap5m1	2.11	1.55	1.51	4.37	2.91	2.01	3.74	1.66	2.47
Mus musculus	ENSMUSG00000004270	Lpcat3	44.49	27.41	35.52	53.56	22.56	32.58	46.64	27.46	53.87	Peromyscus leucopus	Ap5s1	12.7	16.3	11.5	17	19.35	17.7	15.88	14.9	18.35
Mus musculus	ENSMUSG00000004285	Atp6v1f	568.84	559.4	498.68	506.42	488.69	413.41	602.34	664.28	569.14	Peromyscus leucopus	Ap5z1	22.37	18.08	19.25	30.89	23.33	33.83	28.96	30.75	33.95
Mus musculus	ENSMUSG00000004296	Il12b	235.38	98.82	75.73	158.58	30.81	13.41	0	0.2	0.1	Peromyscus leucopus	Apaf1	6.87	3.09	2.62	8.7	3.61	2.52	8.38	2.6	2.1
Mus musculus	ENSMUSG00000004317	Clcn5	9.56	6.42	7.44	8.37	3.11	5.01	10.34	3.22	4.78	Peromyscus leucopus	Apba1	4.22	1.44	1.29	4.02	2.88	2.09	12.32	7.08	8.36
Mus musculus	ENSMUSG00000004319	Clcn3	10.64	9.5	11.58	11.11	8.62	11.8	18.43	12.5	14.61	Peromyscus leucopus	Apba2	0.03	0	0	0	0	0	0	0.02	0
Mus musculus	ENSMUSG00000004328	Hif3a	0	0.02	0	0.06	0.04	0.05	0	0	0	Peromyscus leucopus	Apba3	8.41	14.41	15.99	13.12	16.8	20.08	10.13	9.54	12.94
Mus musculus	ENSMUSG00000004341	Gpx6	0	0	0	0	0	0	0	0	0	Peromyscus leucopus	Apbb1	0.53	0.35	0.23	2.61	1.1	0.51	0.72	0.19	0.43
Mus musculus	ENSMUSG00000004344	Gpx5	0	0	0	0	0	0	0	0	0	Peromyscus leucopus	Apbb2	5.63	2.57	1.96	5.94	1.92	3.17	8.63	3.11	6.66
Mus musculus	ENSMUSG00000004347	Pde1c	0.03	0.08	0	0.1	0.09	0.07	1.71	0.79	0.7	Peromyscus leucopus	Apbb3	7.37	9.81	13.37	12.6	12.37	19.8	10.76	5.96	12.96
Mus musculus	ENSMUSG00000004356	Utp20	18.09	15.29	16.38	14.42	8.95	13.85	8.45	8.93	9.74	Peromyscus leucopus	Apc	4.61	2.08	2.37	5.37	2.64	2.89	8.32	3.65	4.24
Mus musculus	ENSMUSG00000004359	Spic	24.51	20.53	13.84	11.91	18.52	7.61	1.41	1.05	0.61	Peromyscus leucopus	Apc2	0.01	0	0	0	0	0	0.01	0.03	0
Mus musculus	ENSMUSG00000004360	9330159F19Rik	0	0	0	0	0	0	0	0	0.06	Peromyscus leucopus	Apcdd1	1.77	0.18	0.26	0.84	0.06	0.21	3.4	0.59	0.17
Mus musculus	ENSMUSG00000004364	Cul3	69.57	58.78	58.19	36	33.92	61.39	55.15	46.75	56.91	Peromyscus leucopus	Apcdd1l	0	0	0	0	0	0	0	0	0
Mus musculus	ENSMUSG00000004366	Sst	0	0	0	0	0	0	0	0	0	Peromyscus leucopus	Apcs	0	0	0	0	0	0	0	0	0
Mus musculus	ENSMUSG00000004371	Il11	0.51	0.73	1.28	0.21	0.14	0.53	0.05	0	0.24	Peromyscus leucopus	Apeh	40.43	31.45	31.34	51.36	45.44	42.23	41.37	25.97	24.85
Mus musculus	ENSMUSG00000004383	Large1	3.29	2.27	2.42	2.92	2.19	2.43	10.67	5.25	7.45	Peromyscus leucopus	Apela	0	0	0	0	0	0	0	0	0
Mus musculus	ENSMUSG00000004393	Ddx56	32.2	26	33.26	29.32	18.87	27.87	26.57	23.22	19.9	Peromyscus leucopus	Apex1	104.33	157.59	115.62	79.94	79.94	92.87	107.46	93.09	86.88
Mus musculus	ENSMUSG00000004394	Tmed4	42.15	35.2	37.36	47.79	37.36	47.51	56.21	47.35	55.02	Peromyscus leucopus	Apex2	10.46	11.3	10.53	12.25	8.29	14.26	16.11	15.9	11.49
Mus musculus	ENSMUSG00000004415	Col26a1	0	0	0	0	0	0	0	0	0	Peromyscus leucopus	Aph1a	68.15	73.64	70.65	71.83	90.85	68.4	95.82	89	71.54
Mus musculus	ENSMUSG00000004446	Bid	22.22	33.29	28.78	22.17	21.79	21.29	19.17	18.84	23.83	Peromyscus leucopus	Api5	35.75	20.15	26.73	46.52	26.55	26.75	48.02	20.23	28.41
Mus musculus	ENSMUSG00000004451	Ralb	62.25	54.96	67.71	73.78	70.52	73.06	62.35	48.55	62.21	Peromyscus leucopus	Aplf	1.73	0.96	2.01	2.09	0.97	1.63	2.27	0.64	0.88
Mus musculus	ENSMUSG00000004455	Ppp1cc	95.27	106.53	126.71	114.34	98.07	134.73	186.28	188.72	231.45	Peromyscus leucopus	Apln	0	0.13	0	0.17	0.08	0	0.29	0.22	0
Mus musculus	ENSMUSG00000004460	Dnajb11	95.25	124.82	146.94	100.91	104.17	160.52	94.93	79.87	100.62	Peromyscus leucopus	Aplnr	0	0	0	0	0	0	0	0	0
Mus musculus	ENSMUSG00000004462	Tbccd1	9.48	10.32	10.55	7.87	8.55	8.94	18.28	10.05	11.79	Peromyscus leucopus	Aplp1	1.01	0.49	1.07	0.63	0.82	1.15	1.21	1.08	0.54
Mus musculus	ENSMUSG00000004473	Clec11a	0.03	0.19	0.1	0.26	0.03	0	0.11	0.17	0.49	Peromyscus leucopus	Aplp2	237.17	129.25	122.62	207.8	148	117.49	448.89	250.81	219.17
Mus musculus	ENSMUSG00000004500	Zfp324	1.18	1.25	1.58	2.69	2.09	2.71	2.29	1.18	2	Peromyscus leucopus	Apoa1	0	0	0	0.16	0	0	0	0.13	0
Mus musculus	ENSMUSG00000004508	Gab2	18.16	15.75	14.68	17.61	11.8	14.29	28.8	15.6	24.01	Peromyscus leucopus	Apoa2	0	0	0	0	0	0.81	1.01	0	0.46
Mus musculus	ENSMUSG00000004530	Coro1c	72.51	75.28	102.07	89.7	74.9	119.17	171.24	136.72	173.93	Peromyscus leucopus	Apoa4	0	0	0.09	0	0	0.31	0	0	0
Mus musculus	ENSMUSG00000004535	Tax1bp1	95.28	88.33	91.07	125.02	109.33	83.13	94.01	46.23	71.78	Peromyscus leucopus	Apoa5	0	0	0	0	0	0	0	0	0
Mus musculus	ENSMUSG00000004540	Psg17	0	0	0	0	0	0	0	0	0	Peromyscus leucopus	Apob	0	0	0	0	0	0	0	0	0
Mus musculus	ENSMUSG00000004542	Psg19	0	0	0	0	0	0	0	0	0	Peromyscus leucopus	Apobec1	5.57	2.53	2.05	12.87	19.36	7.53	4.8	3.3	4.12
Mus musculus	ENSMUSG00000004552	Ctse	0.05	0.16	0.12	0	0	0.35	0.65	0.89	0.9	Peromyscus leucopus	Apobec2	0	0.16	0	0	0	0	0	0	0
Mus musculus	ENSMUSG00000004558	Ndrg2	0.82	0.54	0	0.05	0	0	1.2	3.4	2.52	Peromyscus leucopus	Apobr	52.92	49.42	49.88	58.21	57.97	82.7	65.25	49.73	45.95
Mus musculus	ENSMUSG00000004561	Mettl17	19.5	7.81	6.85	9.21	9.04	12.76	20.69	25.67	27.66	Peromyscus leucopus	Apoc1	7.4	1.87	6.31	10.99	2.82	5.37	20.2	17.36	9.46
Mus musculus	ENSMUSG00000004562	Arhgef40	0.3	0.87	0.79	1.19	1.57	2.38	1.39	7.82	5.89	Peromyscus leucopus	Apoc2	0	0	0	0.36	0	0	0.4	0.3	0.37
Mus musculus	ENSMUSG00000004565	Pnpla6	13.58	19.44	25.06	21.08	14.88	42.48	32.42	44.72	62.99	Peromyscus leucopus	Apoc3	0	0	0	0	0	0	0	0	0
Mus musculus	ENSMUSG00000004567	Mcoln1	88.82	68.19	65.3	106.29	45.75	64.57	138.51	107	134.69	Peromyscus leucopus	Apoc4	0	0	0	0	0	0	0	0.37	0
Mus musculus	ENSMUSG00000004568	Arhgef18	1	0.26	0.8	1.76	0.68	0.93	4.31	0.94	3.72	Peromyscus leucopus	Apod	0	0	0	0	0	0	0	0	0
Mus musculus	ENSMUSG00000004591	Pkn2	10.63	9.72	8.81	9.23	6.62	8.07	10.61	6.48	8.66	Peromyscus leucopus	Apoe	4382.25	2273.63	5341.03	5990.13	2974.53	6912.76	8300.99	6844	8972.9
Mus musculus	ENSMUSG00000004609	Cd33	24.04	34.32	28.81	46.59	38.18	23.14	15.78	8.58	19.93	Peromyscus leucopus	Apof	0	0	0	0	0	0	0	0	0
Mus musculus	ENSMUSG00000004610	Etfb	99.58	79.91	109.11	107.13	100.36	117.63	131.49	151.19	131.26	Peromyscus leucopus	Apoh	0.44	0.29	0.12	0.23	0	0	0.22	0.2	0
Mus musculus	ENSMUSG00000004612	Nkg7	0	0	0	0	0	0	0	0	0	Peromyscus leucopus	Apold1	0	0.09	0	0	0.03	0	0.04	0.07	0.07
Mus musculus	ENSMUSG00000004626	Stxbp2	182.78	151.72	148.6	256.11	183.57	207.79	228.12	195.3	304.46	Peromyscus leucopus	Apom	2.36	2.3	3.92	1.45	2.24	2.93	1.91	5.33	3.08
Mus musculus	ENSMUSG00000004630	Pcp2	0	0	0	0	0	0	0	0	0.21	Peromyscus leucopus	Apoo	32.47	37.55	33.05	36.13	31.67	33.13	35.02	24.17	31.13
Mus musculus	ENSMUSG00000004631	Sgce	0.45	0.25	0.21	0.27	0.17	1.28	0.84	0.57	0.48	Peromyscus leucopus	Apool	16.47	7.62	12.28	12.59	12.02	10.63	12.44	13.41	17.42
Mus musculus	ENSMUSG00000004633	Chn2	0.15	0.72	0.29	0.52	0.07	0.28	4.54	7.49	3.79	Peromyscus leucopus	Appbp2	10.81	6.93	7.29	9.55	8.19	7.77	10.16	5.54	7.24
Mus musculus	ENSMUSG00000004637	Wwox	1.88	1.01	2.28	2.41	1.64	3.14	6.26	4.85	6.77	Peromyscus leucopus	Appl1	12.21	6.51	5.19	11.69	6.05	5.3	13	8.04	7.18
Mus musculus	ENSMUSG00000004642	Slbp	24.77	21.46	19.92	24.3	28.47	26.46	37.46	32.34	38.47	Peromyscus leucopus	Appl2	4.04	3.64	2.94	5	4.11	4.95	13.21	14.37	13.85
Mus musculus	ENSMUSG00000004651	Tyr	0	0	0	0	0	0	0	0	0	Peromyscus leucopus	Aprt	549.92	574.73	454.9	536.57	500.9	481.45	706.04	542.6	488.17
Mus musculus	ENSMUSG00000004654	Ghrhr	0	0	0	0	0	0	0	0	0	Peromyscus leucopus	Aptx	9.54	6.14	5.71	12.38	8.94	8.55	11.06	4.39	6.64
Mus musculus	ENSMUSG00000004655	Aqp1	0.09	0	0.12	0.26	0	0.16	0.28	0.03	1.23	Peromyscus leucopus	Aqp1	0	0	0.04	0.18	0	0.2	0.5	0.13	1.41
Mus musculus	ENSMUSG00000004661	Arid3b	5.92	5.61	4.71	5.88	3.17	5.06	6.75	3.77	6.11	Peromyscus leucopus	Aqp10	0	0	0	0	0	0	0	0	0
Mus musculus	ENSMUSG00000004665	Cnn2	51.98	31.7	51.83	48.79	39.53	48.45	30.53	23.99	39.11	Peromyscus leucopus	Aqp11	0	0	0.09	0	0	0	0.74	0.32	0
Mus musculus	ENSMUSG00000004667	Polr2e	51.43	42.43	49.94	63.77	54.04	63.14	103.37	101.71	121.59	Peromyscus leucopus	Aqp2	0	0	0	0	0	0	0	0	0
Mus musculus	ENSMUSG00000004668	Abca13	0.03	0.04	0.02	0.09	0.01	0.02	0.12	0.03	0	Peromyscus leucopus	Aqp3	1.04	3.73	3.86	0.13	0.12	1.46	1.08	1.84	3.22
Mus musculus	ENSMUSG00000004677	Myo9b	51.94	51.06	47.65	67.04	48.99	55.95	79.7	71.13	82.46	Peromyscus leucopus	Aqp4	0	0	0	0	0	0	0	0	0
Mus musculus	ENSMUSG00000004698	Hdac9	1.51	2.37	4.98	4.55	3.24	4.21	5.28	6.42	1.9	Peromyscus leucopus	Aqp5	0	0	0	0.09	0	0	0	0	0
Mus musculus	ENSMUSG00000004707	Ly9	434.92	411.85	303.96	299.75	219.39	191.52	191.43	178.02	182.53	Peromyscus leucopus	Aqp6	0	0	0	0	0	0	0	0	0
Mus musculus	ENSMUSG00000004709	Cd244a	1.79	0.68	3.56	0.57	0.82	2	1.47	1.4	2.24	Peromyscus leucopus	Aqp7	0	0	0	0	0.18	0	0	0.08	0
Mus musculus	ENSMUSG00000004730	Adgre1	1609.85	898.58	703.48	1640.6	1089.26	1219.69	873.09	453.85	505.6	Peromyscus leucopus	Aqp8	0	0	0	0	0	0	0	0	0
Mus musculus	ENSMUSG00000004748	Mtfp1	1.16	0.55	0.42	0.48	0.35	0.42	1.31	1.84	1.43	Peromyscus leucopus	Aqp9	17.03	11.97	16.14	7.87	7.67	13.72	0.39	0.7	0.3
Mus musculus	ENSMUSG00000004768	Rab23	5.21	3.61	3.62	5.13	2.39	4.77	4.5	1.82	3.28	Peromyscus leucopus	Aqr	19.04	11.37	11.81	19.84	14.36	14.27	22.09	13.88	13.25
Mus musculus	ENSMUSG00000004771	Rab11a	231.03	246.82	225.06	291.29	252.98	263.88	203.06	177.59	201.26	Peromyscus leucopus	Ar	0.01	0	0	0	0	0	0.01	0	0
Mus musculus	ENSMUSG00000004788	Eif2b2	49.41	55.18	61.54	90.4	42.61	40.58	81.59	36.2	78.12	Peromyscus leucopus	Araf	28.79	29.98	27.88	39.84	36.76	36.36	33.46	18.38	28.44
Mus musculus	ENSMUSG00000004789	Dlst	69.89	77.24	88.74	69.3	59.32	93.47	59.03	59.27	82.75	Peromyscus leucopus	Arap1	98.7	143.68	169.58	110.71	147.77	160.91	75.88	87.78	94.14
Mus musculus	ENSMUSG00000004791	Pgf	0.28	0.31	0.65	0.28	0.36	1.08	0.08	0.31	0.18	Peromyscus leucopus	Arap2	1.83	1.24	2.37	3.31	3.68	5.21	1.65	0.82	1.06
Mus musculus	ENSMUSG00000004798	Ulk2	4.78	2.37	3.56	4.52	2.64	5.42	19.62	11.26	17.56	Peromyscus leucopus	Arc	0.18	0.05	0.21	0.72	0.06	0.44	0.83	0.18	0.29
Mus musculus	ENSMUSG00000004814	Ccl24	1.87	2.88	0.75	11.22	7.9	4.18	0.73	0	3.2	Peromyscus leucopus	Arcn1	84.32	45.57	46.2	87.14	59.29	52.98	80.44	38.45	50.65
Mus musculus	ENSMUSG00000004815	Dgkq	3.89	5.8	7.33	5.54	2.37	6.85	12.36	3.94	10.65	Peromyscus leucopus	Areg	1.67	3.11	1.55	0.14	0	0	0	0.12	0
Mus musculus	ENSMUSG00000004821	Tmed11	0	0	0	0	0	0	0	0	0	Peromyscus leucopus	Arel1	9.44	6.4	7.18	13.64	10.27	9.05	13.06	6.96	8
Mus musculus	ENSMUSG00000004837	Grap	8.08	5.77	5.6	9.85	6.48	4.39	7.71	8.84	4.05	Peromyscus leucopus	Arf1	488.83	354.14	390.46	484.74	432.52	392.84	464.23	255.6	288.58
Mus musculus	ENSMUSG00000004842	Pou1f1	0	0	0.43	0	0	0.12	0	0.95	1.27	Peromyscus leucopus	Arf3	152.86	140.66	137.92	176.43	184.97	184.64	235.4	175.75	176.87
Mus musculus	ENSMUSG00000004843	Chmp2b	35.09	40.85	43.45	30.34	33.18	36.15	57.11	59.93	61.73	Peromyscus leucopus	Arf4	253.13	232.14	235.64	267.36	238.91	250.4	158.93	109.75	140.97
Mus musculus	ENSMUSG00000004846	Plod3	70.09	63.16	71.67	175.61	164.4	184.93	91.71	97.83	129.25	Peromyscus leucopus	Arf5	106.49	121.42	131.43	114.47	105.51	126.96	147.45	156.12	144.57
Mus musculus	ENSMUSG00000004849	Ap1s1	281.3	239.18	280.24	326.59	310.66	374.8	280.55	238.32	242.31	Peromyscus leucopus	Arf6	65.25	60.14	64.02	77.76	64.86	62.4	89.74	56.4	76.72
Mus musculus	ENSMUSG00000004864	Mapk13	0.38	0.39	0.3	0	0.15	0.86	0	1.73	0.49	Peromyscus leucopus	Arfgap1	28.79	22.29	22.98	39.21	35.95	33.8	33.9	23.71	26.07
Mus musculus	ENSMUSG00000004865	Srpk1	13.9	13.79	16.11	13.46	11.35	19.31	18.95	13.3	22.3	Peromyscus leucopus	Arfgap2	35.65	38.43	35.29	43.2	51.48	48.14	42.43	33.81	32.49
Mus musculus	ENSMUSG00000004872	Pax3	0	0	0	0	0	0	0	0	0	Peromyscus leucopus	Arfgap3	13.54	11.06	8.86	11.14	9.27	10.11	13.58	5.9	11.38
Mus musculus	ENSMUSG00000004880	Lbr	7.8	4.44	5.94	5.47	4.79	4.89	13.1	9.8	30.29	Peromyscus leucopus	Arfgef1	21.31	11.39	13.8	22.44	13.9	14.27	24.26	13.86	18.26
Mus musculus	ENSMUSG00000004885	Crabp2	0	0	0	0.57	0.13	0.15	0	0	0.79	Peromyscus leucopus	Arfgef2	15.36	8.31	9.36	17.44	10.34	11.81	22.52	11	13.62
Mus musculus	ENSMUSG00000004891	Nes	1.17	0.79	3.61	2.72	2.17	3.76	9.65	8.65	2.72	Peromyscus leucopus	Arfgef3	0	0	0	0.01	0	0	0.01	0	0
Mus musculus	ENSMUSG00000004892	Bcan	0	0	0	0.37	0	0	0	0.03	0	Peromyscus leucopus	Arfip1	24.72	18.04	23.19	23.15	16.65	15.89	27.48	15.99	22.3
Mus musculus	ENSMUSG00000004894	Hapln2	0	0	0	0	0	0	0	0	0	Peromyscus leucopus	Arfip2	14.27	15.37	13.13	15.03	14.42	17.07	17.33	12.91	15.36
Mus musculus	ENSMUSG00000004895	Prcc	30.57	34.34	32.58	33.38	29.37	31.44	37.91	40.43	46.7	Peromyscus leucopus	Arfrp1	29.51	21.29	21.78	30.26	21.85	25.66	22.61	14.85	17.11
Mus musculus	ENSMUSG00000004896	Rrnad1	8.06	11.49	9.13	11.45	8.7	15.66	9.41	17.84	17.84	Peromyscus leucopus	Arg1	44.54	23.49	222.78	32.43	40.45	100.56	6.23	0.07	11.61
Mus musculus	ENSMUSG00000004897	Hdgf	175.64	201.42	224.31	147.6	178.5	207.43	115.75	134.3	173.61	Peromyscus leucopus	Arg2	0.87	0.33	0.17	0.26	0.39	0	0.1	0.73	0
Mus musculus	ENSMUSG00000004902	Slc25a18	0.22	0.12	0	0.66	0.1	0.28	0	0.1	0	Peromyscus leucopus	Arglu1	27.69	33.99	36.23	26.21	29.14	29.16	29.65	24.35	30.13
Mus musculus	ENSMUSG00000004929	Thop1	9.59	11.06	11.67	10.17	6.46	11.15	10.31	9.27	11.07	Peromyscus leucopus	Arhgap1	25.69	19.87	17.59	27.6	29.07	23.39	28.26	20.38	22.76
Mus musculus	ENSMUSG00000004931	Apba3	44.73	54.62	71.6	47.41	58.1	72.08	27.25	61.97	85.1	Peromyscus leucopus	Arhgap10	19.08	5.33	4.94	23.07	9.61	9.78	51.54	7.98	19.59
Mus musculus	ENSMUSG00000004933	Matk	0.67	0.55	0.24	0.41	0.78	1.63	10.87	22.45	18.51	Peromyscus leucopus	Arhgap12	16.8	10.42	15	19	16.24	15.55	16.17	8.59	10.61
Mus musculus	ENSMUSG00000004934	Pias4	30.1	35.8	37.13	32.64	27.58	32.53	23.42	30.84	32.42	Peromyscus leucopus	Arhgap15	0.41	0.03	0	0.24	0.11	0	0.92	2.08	1.65
Mus musculus	ENSMUSG00000004936	Map2k1	118.86	137.68	133.79	154.97	158.14	126.54	97.55	72.78	80.27	Peromyscus leucopus	Arhgap17	15.82	16.24	11.94	29.38	30.46	23.15	42.59	32.65	31.86
Mus musculus	ENSMUSG00000004937	Sgta	70.49	72.8	77.95	84.23	56.35	75.29	72.03	60.88	83.92	Peromyscus leucopus	Arhgap18	11.89	5.9	2.28	11.07	7.59	2.82	32.64	18.99	17.37
Mus musculus	ENSMUSG00000004939	Nmrk2	0	0	0	0	0	0	0	0	0	Peromyscus leucopus	Arhgap19	1.33	0.41	0.47	0.77	0.79	0.4	2.71	1.08	0.32
Mus musculus	ENSMUSG00000004945	Tmem242	34.99	39.01	50.98	42.99	52.42	69.09	72.92	77.8	104.97	Peromyscus leucopus	Arhgap20	0	0	0	0	0	0	0	0	0.01
Mus musculus	ENSMUSG00000004947	Dtx2	46.09	53.99	72.49	50.32	38.43	42.53	8.49	6.13	8.99	Peromyscus leucopus	Arhgap21	33.13	44.14	51.52	39.81	34.1	50.58	14.16	8.94	9.58
Mus musculus	ENSMUSG00000004948	Zp3	0	0	0	0	0	0	0	0	0	Peromyscus leucopus	Arhgap22	53.73	54.69	48.38	74.55	38.92	44.28	32.54	27.39	28.59
Mus musculus	ENSMUSG00000004951	Hspb1	1.85	1.51	2.99	3.73	1.76	3.94	6.56	3.64	17.84	Peromyscus leucopus	Arhgap23	0.9	0.85	0.75	1.87	1.49	1.05	1.06	0.71	1.12
Mus musculus	ENSMUSG00000004952	Rasa4	126.78	130.71	146.78	193	193.9	293.6	89.97	164.36	147.32	Peromyscus leucopus	Arhgap24	3.22	2.97	2.27	3.6	3.91	2.6	0.84	0.53	1.51
Mus musculus	ENSMUSG00000004961	Syt5	0	0.14	0.13	0.06	0	0.44	0	0	0	Peromyscus leucopus	Arhgap25	22.88	13.22	16.95	28.29	26.38	29.18	56.74	44.04	39.29
Mus musculus	ENSMUSG00000004980	Hnrnpa2b1	560.28	560.21	651.62	469.22	610.19	693.16	662.7	650.83	856.37	Peromyscus leucopus	Arhgap26	12.55	8.19	9.54	18.1	15.67	15.21	6.79	4.21	4.65
Mus musculus	ENSMUSG00000004988	Fxyd4	0.08	0	0.63	0.18	0.09	1.39	0	0.18	0.36	Peromyscus leucopus	Arhgap27	0.41	0.46	0.85	1.98	2.32	2.43	0.86	0.79	1.74
Mus musculus	ENSMUSG00000004994	Ccdc130	25.49	13.03	11.3	18.28	10.94	12.31	23.09	15.7	18.8	Peromyscus leucopus	Arhgap28	0.5	0.06	0.15	0.92	0.07	0.12	0.48	0.08	0.14
Mus musculus	ENSMUSG00000004996	Mri1	4.95	3.23	6.89	6.79	4.25	6.91	10.41	9.56	8.29	Peromyscus leucopus	Arhgap29	0.45	0.21	0.46	0.85	0.1	0.53	0.95	0.27	0.4
Mus musculus	ENSMUSG00000005034	Prkacb	21.6	13.82	16.45	18.33	17.65	21.43	70.87	41.75	56.85	Peromyscus leucopus	Arhgap30	75.36	60.46	66.86	74.01	65.07	64.94	85.77	67.44	72.82
Mus musculus	ENSMUSG00000005043	Sgsh	1.3	0.9	2.36	2.43	2.96	5.04	40.66	26.79	39.64	Peromyscus leucopus	Arhgap31	6.58	3.22	2.85	10.04	5.23	4.18	6.6	1.62	1.3
Mus musculus	ENSMUSG00000005045	Chd5	0.06	0.02	0.06	0	0.01	0	0.1	0.26	0.09	Peromyscus leucopus	Arhgap32	0.52	0.94	2.72	0.88	1.46	2.61	0.47	0.54	0.49
Mus musculus	ENSMUSG00000005054	Cstb	2270.56	2933.23	2394.22	1628.48	1670.29	1775.4	1459.72	1569.81	1319.79	Peromyscus leucopus	Arhgap33	0.2	0.27	0.28	0.18	0.17	0.57	0.51	1.5	0.84
Mus musculus	ENSMUSG00000005057	Sh2b2	20.01	19.18	17.52	22.9	17.79	8.9	14.54	13.92	9.66	Peromyscus leucopus	Arhgap35	2.51	0.92	0.68	3.93	0.96	0.76	1.27	0.12	0.83
Mus musculus	ENSMUSG00000005069	Pex5	23.93	20.83	27.9	27.02	19.75	21.33	24.97	27.76	38.65	Peromyscus leucopus	Arhgap36	0	0	0	0	0	0	0	0	0
Mus musculus	ENSMUSG00000005078	Jkamp	23.87	20.61	22.75	23.86	24.37	24.02	27.63	30.85	26.81	Peromyscus leucopus	Arhgap39	2.1	1.29	1.72	1.68	1.27	1.78	5.03	2.72	3
Mus musculus	ENSMUSG00000005087	Cd44	202.29	114.99	139.89	132.14	94.76	94.88	210.22	105.15	117.89	Peromyscus leucopus	Arhgap4	2.27	3.17	3.59	3.74	3.24	4.76	9.03	9.25	9.78
Mus musculus	ENSMUSG00000005089	Slc1a2	7.51	5.64	1.24	12.57	6.01	0.96	0	0	0.01	Peromyscus leucopus	Arhgap40	0	0	0	0	0	0	0	0	0
Mus musculus	ENSMUSG00000005102	Eif2ak4	3.15	3.39	5.25	4.05	2.26	4.04	7.85	6.51	8.23	Peromyscus leucopus	Arhgap42	1.94	1.29	1.22	2.84	1.37	1.68	2.98	1.15	1.46
Mus musculus	ENSMUSG00000005103	Wdr1	360.34	231.09	278.55	321.46	203.49	284.96	200.9	123.35	141.01	Peromyscus leucopus	Arhgap44	0.27	0.15	0.05	0.35	0.1	0.02	0.16	0.09	0.12
Mus musculus	ENSMUSG00000005107	Slc2a9	2.91	1.84	1.81	10.39	8.29	8.7	6.82	7.27	5.76	Peromyscus leucopus	Arhgap45	46.08	44.39	56.87	60.7	64.36	62.68	56.36	55.55	68.32
Mus musculus	ENSMUSG00000005124	Ccn4	0.26	0.16	0.64	0.45	0.3	0.79	1.13	0.41	2.45	Peromyscus leucopus	Arhgap5	2.15	1.3	2.05	3.11	0.97	1.01	1.75	0.86	1.13
Mus musculus	ENSMUSG00000005125	Ndrg1	20.61	25.8	33.4	3.74	6.62	8.72	33.59	30.74	27.04	Peromyscus leucopus	Arhgap6	0.46	0.38	0.23	0.82	0.59	0.37	2.19	1.54	1.12
Mus musculus	ENSMUSG00000005131	4930550C14Rik	0	0.04	0	0	0	0.04	0	1.38	0.57	Peromyscus leucopus	Arhgap8	0	0	0	0.39	0	0.21	0.19	0	0.21
Mus musculus	ENSMUSG00000005142	Man2b1	120.93	94.91	111.35	179.31	129.75	145.63	466.49	287.36	432.3	Peromyscus leucopus	Arhgap9	32.65	27.49	40.9	32.6	29.7	40.76	31.63	24.92	29.32
Mus musculus	ENSMUSG00000005148	Klf5	0.09	0.16	0.03	0	0.02	0	0.1	0.15	0.13	Peromyscus leucopus	Arhgdia	970.71	1140.41	1035.03	1100.11	1316.61	1365.34	1072.98	1087.35	998.76
Mus musculus	ENSMUSG00000005150	Wdr83	14.73	14.61	17.5	18.09	22.4	25.5	21.95	31.31	29.27	Peromyscus leucopus	Arhgdib	594.73	460.48	455.59	440.96	427.31	494.51	564.28	569.78	506.05
Mus musculus	ENSMUSG00000005161	Prdx2	118.4	106.91	158.5	189.7	241.97	261.5	173.69	242.08	250.08	Peromyscus leucopus	Arhgdig	0	0	0	0.14	0	0.12	0.16	0	0
Mus musculus	ENSMUSG00000005198	Polr2a	22.37	18.66	20.28	27.92	16.83	22.64	53.01	22.08	51.09	Peromyscus leucopus	Arhgef1	71.91	66.44	74.13	74.9	62.32	84.39	82.16	80.68	97.71
Mus musculus	ENSMUSG00000005202	Shbg	0.64	0.27	0.08	1.1	0.61	0.08	0	0	0	Peromyscus leucopus	Arhgef10	2.68	1.99	1.72	4.96	2.33	2.64	2.19	0.78	0.95
Mus musculus	ENSMUSG00000005204	Senp3	56.01	67.1	68.38	53.04	61.44	85.66	73.06	97.13	118.47	Peromyscus leucopus	Arhgef10l	7.1	8.7	7.77	17.16	21.59	22.61	12.22	8.47	11.51
Mus musculus	ENSMUSG00000005220	Corin	0	0	0	0.02	0.03	0	0	0.09	0.02	Peromyscus leucopus	Arhgef11	5.11	4.32	3.94	6.47	6.44	7.39	11.35	8.36	9.34
Mus musculus	ENSMUSG00000005225	Plekha8	6.2	4.65	7.43	5.79	4.3	4.72	4.25	1.91	4.03	Peromyscus leucopus	Arhgef12	3.32	2.74	3.27	5.37	3.03	3.11	4.5	2.12	2.72
Mus musculus	ENSMUSG00000005232	G6pc2	0	0	0	0	0	0	0	0	0	Peromyscus leucopus	Arhgef15	0	0	0	0	0	0	0	0	0
Mus musculus	ENSMUSG00000005233	Spc25	0.89	1.19	7.77	0.95	0.67	5.35	6.93	9.05	25.09	Peromyscus leucopus	Arhgef16	0	0	0	0	0	0	0	0	0
Mus musculus	ENSMUSG00000005237	Dnah2	0.07	0.16	0.1	0.04	0.06	0.18	0.05	0	0.07	Peromyscus leucopus	Arhgef17	0.36	0.09	0.09	0.52	0.09	0.09	0.9	0.26	0.39
Mus musculus	ENSMUSG00000005251	Ripk4	0	0	0	0	0	0	0	0	0	Peromyscus leucopus	Arhgef18	0.37	0	0.26	1.2	0.06	0.15	1.64	0.2	0.86
Mus musculus	ENSMUSG00000005262	Ufd1	59.78	64.61	52.47	47.33	50.98	50.81	47.81	42.35	54.2	Peromyscus leucopus	Arhgef19	0.03	0	0.15	0.07	0	0.07	0.46	0.34	0.82
Mus musculus	ENSMUSG00000005267	Zfp287	2.41	1.06	1.32	1.92	1.57	1.2	2.49	1.28	1.93	Peromyscus leucopus	Arhgef25	1.47	0.27	0.05	1.84	0.28	0.34	2.16	0.13	0.97
Mus musculus	ENSMUSG00000005268	Prlr	0	0	0	0	0	0	0	0	0	Peromyscus leucopus	Arhgef26	0.02	0	0	0	0	0	0.1	0.03	0
Mus musculus	ENSMUSG00000005299	Letm1	24.72	13.59	16.9	29.39	11.71	13.39	31.12	10.88	22.71	Peromyscus leucopus	Arhgef28	0.35	0.1	0.2	0.88	0.25	0.17	0.67	0.16	0.2
Mus musculus	ENSMUSG00000005312	Ubqln1	55.06	50.16	48.41	48.44	41.01	44.41	47.52	35.14	38.01	Peromyscus leucopus	Arhgef3	16.34	14.64	26.89	42.37	38.26	45.86	0.72	0.64	1.27
Mus musculus	ENSMUSG00000005320	Fgfr4	0	0	0	0	0	0	0	0	0	Peromyscus leucopus	Arhgef33	0.45	0.13	0.33	0.42	0.39	0.38	0.7	0.25	0.17
Mus musculus	ENSMUSG00000005338	Cadm3	0	0	0	0	0	0	0	0	0	Peromyscus leucopus	Arhgef37	0	0	0	0	0.03	0	0	0	0
Mus musculus	ENSMUSG00000005339	Fcer1a	0	0	0	0	0	0	0	0	0	Peromyscus leucopus	Arhgef38	0.05	0.04	0.05	0.06	0.03	0.04	0.05	0.03	0.1
Mus musculus	ENSMUSG00000005354	Txn2	105.8	125.11	122.67	107.45	129.35	137.15	102.01	131.14	120.92	Peromyscus leucopus	Arhgef39	1.27	0.36	0.36	0.67	0.97	0.77	2.95	2.43	0.53
Mus musculus	ENSMUSG00000005355	Casp14	0.04	0	0	0	0	0	0	0	0.04	Peromyscus leucopus	Arhgef4	0.22	0	0.2	0.36	0.15	0.29	0.23	0.2	0.27
Mus musculus	ENSMUSG00000005357	Slc1a6	0	0	0	0	0	0	0.22	0.25	0	Peromyscus leucopus	Arhgef40	1.33	2.49	1.61	1.89	3.54	5.12	2.81	5.12	5.91
Mus musculus	ENSMUSG00000005360	Slc1a3	0.36	0	0	0	0	0	0	0	0	Peromyscus leucopus	Arhgef5	0.14	0.01	0.02	0.4	0.02	0.08	0.51	0.06	0.18
Mus musculus	ENSMUSG00000005362	Crbn	23.45	16.09	12.95	21.97	12.38	11.48	28.52	11.21	15.98	Peromyscus leucopus	Arhgef6	12.77	4.61	5.01	9.01	5.09	8.29	32.86	14.19	18.41
Mus musculus	ENSMUSG00000005364	Il5ra	0	0	0	0	0	0	0	0	0	Peromyscus leucopus	Arhgef7	9.86	8.3	7.92	11.96	9.86	9.51	12.75	8.16	9.28
Mus musculus	ENSMUSG00000005370	Msh6	3.03	2.58	2.79	4.16	2.23	4.29	8.05	5.8	6.41	Peromyscus leucopus	Arhgef9	0.21	0	0	0.13	0.23	0.05	0.15	0	0.66
Mus musculus	ENSMUSG00000005371	Fbxo11	15.29	17.07	19.78	11.28	17.64	21.49	32.36	26.42	35.9	Peromyscus leucopus	Arid1a	10.07	10.86	12.42	16.02	15.48	17.91	15.66	12.12	14.87
Mus musculus	ENSMUSG00000005373	Mlxipl	0	0	0	0.03	0	0.06	0.15	0.05	0.03	Peromyscus leucopus	Arid1b	4.18	2.78	3.03	7.66	4.15	5.18	6.59	3.68	3.93
Mus musculus	ENSMUSG00000005374	Tbl2	4.43	3.5	6.68	4.93	3.19	6.98	4.63	2.73	3.97	Peromyscus leucopus	Arid2	1.98	1.47	2.18	2.34	2.04	2.85	3.89	3.14	2.48
Mus musculus	ENSMUSG00000005378	Bud23	28.43	19.37	24.28	26.91	18.84	28.8	34.76	45.65	36.24	Peromyscus leucopus	Arid3a	7.74	7.47	7.82	11.4	11.34	11.52	3.24	1.97	2.15
Mus musculus	ENSMUSG00000005397	Nid1	0.58	0.38	0.56	0.63	0.22	0.67	1.15	0.37	3.46	Peromyscus leucopus	Arid3b	5.51	4.92	4.96	6.11	6.61	8.23	4.18	4.85	3.24
Mus musculus	ENSMUSG00000005410	Mcm5	5.96	3.73	12.79	8.04	6.7	20.3	15.27	7.6	23.67	Peromyscus leucopus	Arid3c	0	0	0	0	0.06	0	0	0	0
Mus musculus	ENSMUSG00000005413	Hmox1	2922.37	3839.24	3688.78	2234.39	2309.83	1819.36	532.93	784.17	326.63	Peromyscus leucopus	Arid4a	5.46	4.16	4.48	6.18	5.84	6.42	7.94	9.15	8.86
Mus musculus	ENSMUSG00000005417	Mprip	18.16	18.34	20.72	23.85	17.59	29.57	39.35	40.61	66.82	Peromyscus leucopus	Arid4b	8.33	7.42	9.55	9.25	7.82	9.05	7.56	13.42	10.26
Mus musculus	ENSMUSG00000005442	Cic	41.68	35.96	49.44	60.5	54.5	64.92	137.34	140.62	80.81	Peromyscus leucopus	Arid5a	12.1	14.68	16.92	13.23	20.43	21.67	4.09	3.3	3.02
Mus musculus	ENSMUSG00000005447	Pafah1b3	15.84	25.31	29.91	20.04	27.15	31.2	28.93	34.73	37.27	Peromyscus leucopus	Arid5b	4.93	5.17	5.63	7.41	6.37	7.52	10.61	6.87	9.42
Mus musculus	ENSMUSG00000005465	Il27ra	0.27	0.25	0.27	0.11	0.23	0.12	0.44	0.39	0.2	Peromyscus leucopus	Arih1	21.04	11.37	14.88	20.56	15.08	14.75	32.48	16.04	21.75
Mus musculus	ENSMUSG00000005469	Prkaca	28.05	22.71	24.63	33.05	29.71	29.09	53.43	36.5	49.5	Peromyscus leucopus	Arih2	24.77	20.06	19.5	31.13	24.68	25.44	29.64	12.02	20.57
Mus musculus	ENSMUSG00000005470	Asf1b	3.04	3.66	8.69	4.75	2.85	8.83	11.87	5.61	27.66	Peromyscus leucopus	Arl1	276.09	232.74	206	264.19	235.39	217.47	220.68	114.11	151.3
Mus musculus	ENSMUSG00000005474	Myl10	0	0	0	0	0	0	0.31	0	0	Peromyscus leucopus	Arl10	26.05	16.61	17.57	25.55	17.36	22.12	22.43	13.4	17.96
Mus musculus	ENSMUSG00000005481	Ddx39a	79.36	72.79	85.13	64.92	55.05	62.73	49.4	38.96	48.33	Peromyscus leucopus	Arl11	26.47	29.95	39.07	23.6	36.55	60.38	38.51	43.32	57.17
Mus musculus	ENSMUSG00000005483	Dnajb1	36.31	26.09	23.39	35.12	15.6	19.87	23.02	11.66	20.96	Peromyscus leucopus	Arl13a	0	0	0	0	0	0	0	0	0
Mus musculus	ENSMUSG00000005493	Msh4	0	0	0.03	0	0	0	0	0	0	Peromyscus leucopus	Arl13b	3.05	1.34	2.88	3.81	1.59	1.24	5.33	1.68	2.61
Mus musculus	ENSMUSG00000005501	Usp40	6.94	5.13	5.84	8.43	4.9	7.83	9.86	5.5	7.41	Peromyscus leucopus	Arl14	0	0	0	0	0	0	0.12	0	0.05
Mus musculus	ENSMUSG00000005503	Evx1	0	0	0	0	0	0	0	0	0	Peromyscus leucopus	Arl14epl	0	0	0	0	0	0	0	0	0
Mus musculus	ENSMUSG00000005505	Kbtbd4	13.35	7.18	8.78	13.87	7.98	13.09	18.84	10.93	14.12	Peromyscus leucopus	Arl15	1.47	0.7	0.63	1.06	1.34	1.14	1.47	0.48	1.38
Mus musculus	ENSMUSG00000005506	Celf1	25.39	25.81	29.47	22.97	22.51	26.48	26.06	27.33	35.09	Peromyscus leucopus	Arl16	22.17	29.28	20.23	30.12	32.83	27.17	29.58	18.77	18.18
Mus musculus	ENSMUSG00000005510	Ndufs3	72.9	51.89	68.24	76.9	90.6	95.34	91.6	118.76	108.31	Peromyscus leucopus	Arl2	95.4	115.06	120.99	127.68	129.59	146.08	117.25	172.71	146.19
Mus musculus	ENSMUSG00000005514	Por	192.13	251.13	234.12	246.34	203.9	241.72	272.98	187.46	133.2	Peromyscus leucopus	Arl3	21.3	24.7	19.98	25.75	20.16	20.79	26.53	19.42	26.12
Mus musculus	ENSMUSG00000005533	Igf1r	1.08	1.72	1.23	1.41	0.74	2.24	2.87	2.92	3.17	Peromyscus leucopus	Arl4a	48.21	69.53	99.16	89.83	116.23	134.04	11.92	13.34	25.69
Mus musculus	ENSMUSG00000005534	Insr	3.65	2.5	3.47	3.05	2.27	4.44	6.58	3.56	7.94	Peromyscus leucopus	Arl4c	12.02	12.32	18.66	27.09	27.58	45.41	30.2	22.7	35.5
Mus musculus	ENSMUSG00000005540	Fcer2a	0.04	0	0	0	0	0	0	0	0.08	Peromyscus leucopus	Arl4d	0.64	2.51	2.01	1.91	1.41	1.81	1.35	0.7	1.06
Mus musculus	ENSMUSG00000005547	Cyp2a5	0	0	0	0	0	0	0	0	0	Peromyscus leucopus	Arl5a	9.53	7.05	8.23	10.75	8.01	7.44	8.58	6.98	10.97
Mus musculus	ENSMUSG00000005553	Atp4a	0	0	0	0	0	0	0	0.02	0	Peromyscus leucopus	Arl5b	2.56	2.56	3.19	2.84	2.5	2.68	2.44	2.91	3.49
Mus musculus	ENSMUSG00000005566	Trim28	48.77	59.59	57.56	66.31	78.67	101.21	64.14	149.03	117.99	Peromyscus leucopus	Arl5c	1.16	0.72	1.56	11.84	18.56	10.54	0.69	1.39	2.65
Mus musculus	ENSMUSG00000005575	Ube2m	138.09	195.92	177.75	146.03	234.83	196.55	87.12	157.23	139.37	Peromyscus leucopus	Arl6	2.96	3.24	1.06	2.11	2.67	2.64	2.87	2.7	3.71
Mus musculus	ENSMUSG00000005580	Adcy9	2.73	1.37	1.81	3.07	1.01	1.44	9.17	1.31	2.4	Peromyscus leucopus	Arl6ip1	72.02	57	60.82	112.23	107.37	65.47	95.84	59.9	56.09
Mus musculus	ENSMUSG00000005583	Mef2c	4.99	0.7	1.37	10.17	5.4	6.8	53.85	37.65	17.97	Peromyscus leucopus	Arl6ip4	87.49	104.55	108.25	102.17	102.4	123.07	89.74	104.88	99.23
Mus musculus	ENSMUSG00000005609	Ctr9	15.21	10.87	9.83	13.75	7.37	13.08	15.33	8.82	12.27	Peromyscus leucopus	Arl6ip5	356.66	209.17	216.26	273.7	202.73	274.45	420.42	301.87	302.95
Mus musculus	ENSMUSG00000005610	Eif4g2	643.52	417.49	512.68	471.73	374.72	437.44	292.17	220.44	225.76	Peromyscus leucopus	Arl6ip6	2.96	3.12	5.97	3.97	3.18	6.1	6.6	4.27	3.72
Mus musculus	ENSMUSG00000005611	Irag1	0	0	0	0	0	0	0.06	0.08	0	Peromyscus leucopus	Arl8a	118.1	130.14	159.26	125.34	147.36	161.39	120.59	86.14	107.44
Mus musculus	ENSMUSG00000005615	Pcyt1a	22.2	20.76	25.51	18.36	9.05	12.67	65.7	22.85	54.64	Peromyscus leucopus	Arl9	0	0.03	0.08	0.08	0.15	0.15	0.05	0.04	0.13
Mus musculus	ENSMUSG00000005621	Zfp592	8.29	9.45	9.37	17.1	8.45	8.5	7.98	6.58	12.82	Peromyscus leucopus	Armc1	13.46	9.31	11.85	14.71	12.4	10.5	14.63	8.7	11.43
Mus musculus	ENSMUSG00000005625	Psmd4	158.33	178.42	159.37	177.45	174.91	160.77	93.15	124.18	129.81	Peromyscus leucopus	Armc10	17.63	10.08	7.86	18.03	9.96	8.95	16.82	6.33	9.53
Mus musculus	ENSMUSG00000005628	Tmod4	0	0.29	0	0	0.94	3.3	0	0.08	1.62	Peromyscus leucopus	Armc12	0	0	0	0	0	0	0	0	0
Mus musculus	ENSMUSG00000005640	Insrr	0	0	0	0	0	0	0	0	0	Peromyscus leucopus	Armc2	0.03	0	0	0	0	0	0	0	0.08
Mus musculus	ENSMUSG00000005649	Cabp5	0	0	0	0	0	0	0	0	0	Peromyscus leucopus	Armc3	0	0.03	0	0	0	0	0	0.03	0
Mus musculus	ENSMUSG00000005656	Snx6	45.84	41.35	52.41	43.09	55.79	54.94	51.01	34.08	55.47	Peromyscus leucopus	Armc5	4.26	4.31	5.25	4.01	4.22	6.51	5.31	6.38	7.26
Mus musculus	ENSMUSG00000005667	Mthfd2	47.86	53.36	64.5	52.92	68.39	88.11	25.25	19.22	13.97	Peromyscus leucopus	Armc6	11.04	11.13	8.57	10.98	8.02	8.17	14.29	8.07	8.99
Mus musculus	ENSMUSG00000005672	Kit	0.17	1.03	0.22	0.02	0.21	0.25	0.46	0.38	0.11	Peromyscus leucopus	Armc7	7.03	4.2	3.93	4.83	4.31	3.59	7.25	2.43	2.72
Mus musculus	ENSMUSG00000005674	Tomm40l	19.67	17.06	22.07	20.2	27.62	34.15	40.05	45.48	28.29	Peromyscus leucopus	Armc8	11.15	6.73	8.24	11.93	8.6	9.12	9.31	4.35	6.83
Mus musculus	ENSMUSG00000005677	Nr1i3	0	0.05	0.16	0.08	0.22	0.42	0	0.34	0.31	Peromyscus leucopus	Armc9	2.19	1.58	1.45	2.87	2.69	1.59	7.55	3.82	4.99
Mus musculus	ENSMUSG00000005681	Apoa2	0	0	0	0	0.56	0.6	0.61	1.76	1.05	Peromyscus leucopus	Armcx1	0.29	0	0	0.19	0	0.04	0.33	0.04	0.61
Mus musculus	ENSMUSG00000005682	Pan2	3.35	3.06	4.42	4.04	5.66	5.96	6.05	8.62	13.48	Peromyscus leucopus	Armcx2	0.18	0	0.03	0.47	0	0	0.31	0	0.1
Mus musculus	ENSMUSG00000005683	Cs	124.97	106.84	105.68	113.98	85.88	111.92	88.67	65.47	98.15	Peromyscus leucopus	Armcx3	17.75	8.42	9.02	13.03	9.86	8.46	20.87	10.63	12.48
Mus musculus	ENSMUSG00000005686	Ampd3	220.09	113.15	87.64	92.22	18.36	23.24	42.01	8.22	15.49	Peromyscus leucopus	Armcx4	0.03	0.02	0.02	0.19	0.02	0.01	0.23	0.08	0.04
Mus musculus	ENSMUSG00000005687	Bcas2	25.14	35.64	36.28	27.65	31.43	35.38	58.07	68.76	68.53	Peromyscus leucopus	Armcx5	5.08	2.33	3.26	3.82	3.4	2.97	6.35	3.24	4.14
Mus musculus	ENSMUSG00000005696	Sh2d1a	0	0	0	0	0	0	0	0	0	Peromyscus leucopus	Armh1	0	0	0	0.07	0	0	0	0	0
Mus musculus	ENSMUSG00000005698	Ctcf	18.59	13.73	14.57	24.94	18.61	19.9	29.37	18.83	35.38	Peromyscus leucopus	Armh2	0	0	0	0	0	0	0	0	0
Mus musculus	ENSMUSG00000005699	Pard6a	1.65	1.65	4	5.03	5.02	5.95	6.42	13.55	18.16	Peromyscus leucopus	Armh3	3.65	2.24	3.79	3.56	4.24	5.16	4.07	3.64	5.17
Mus musculus	ENSMUSG00000005705	Agrp	0	0	0	0	0.24	0.27	0.75	0	0	Peromyscus leucopus	Armt1	18.83	12.64	12.47	26.17	26.28	14.26	23.23	14.84	14.49
Mus musculus	ENSMUSG00000005716	Pvalb	0	0	0	0	0	0	0	0	0	Peromyscus leucopus	Arnt	11.84	6.97	10	16.54	13.9	13.48	15.26	7.93	7.83
Mus musculus	ENSMUSG00000005718	Tfap4	0.37	0.31	0.19	0.45	0.63	1.27	4.71	4.66	5.15	Peromyscus leucopus	Arnt2	1.9	2.08	3.31	5.23	2.4	4.32	0.5	0.1	0.34
Mus musculus	ENSMUSG00000005732	Ranbp1	173.48	158.21	172.5	158.98	134.26	136.2	109.81	127.09	92.42	Peromyscus leucopus	Arntl	2.81	1.88	2.37	5.03	2.74	3.68	5.08	2.63	4.57
Mus musculus	ENSMUSG00000005763	Cd247	10.55	5.09	3.02	9.56	3.2	4.12	0.11	0.87	2.03	Peromyscus leucopus	Arntl2	0	0	0	0.05	0	0	0.4	0.31	0.05
Mus musculus	ENSMUSG00000005774	Rfx5	4.18	3.71	3.19	11.58	10.36	9.9	7.31	4.33	11.71	Peromyscus leucopus	Arpc1a	79.62	98.27	86.65	112.8	102.87	101.87	85.55	72.27	71.39
Mus musculus	ENSMUSG00000005779	Psmb4	304.61	303.73	324.31	319	315.85	324.39	171.28	218.96	212.65	Peromyscus leucopus	Arpc1b	1230.04	1357.65	1519.1	1507.16	1678.93	1638.99	1170.23	993.04	1099.92
Mus musculus	ENSMUSG00000005800	Mmp8	18.65	18.75	52.48	15.45	7.64	19.93	30.74	13.98	54.04	Peromyscus leucopus	Arpc2	918.72	845.32	849.97	1050.14	1057.93	944.17	954.31	695.94	806.42
Mus musculus	ENSMUSG00000005802	Slc30a4	1.45	2.65	3.85	0.98	1.16	1.21	5.53	3.92	3.64	Peromyscus leucopus	Arpc3	618.72	689	622.15	635.59	738.5	694.61	583.06	506.62	492.9
Mus musculus	ENSMUSG00000005803	Sqor	210.34	172.14	115.44	157.99	95.66	73.53	51.95	48.64	64.08	Peromyscus leucopus	Arpc4	299.03	411.3	392.68	378	447.41	490.73	251.79	278.35	257.92
Mus musculus	ENSMUSG00000005804	Bloc1s6	19.79	13.57	15.9	27.73	17.69	13.14	32.59	22.36	31.3	Peromyscus leucopus	Arpc5l	202.99	167.95	180.81	186.45	183.84	185.02	150.06	138.52	122.58
Mus musculus	ENSMUSG00000005813	Metap1	38.84	34.29	38.97	33.66	23.92	29.37	23.24	15.05	14.41	Peromyscus leucopus	Arpin	8.1	5.86	3.23	10.46	7.09	7.31	10.88	3.62	3.85
Mus musculus	ENSMUSG00000005823	Gpr108	45.28	37.85	40.07	70.54	54.32	53.07	59.2	48.86	66.82	Peromyscus leucopus	Arpp19	43.17	35.69	43.98	42.17	37.06	40.69	41.67	27.21	38.4
Mus musculus	ENSMUSG00000005824	Tnfsf14	0.18	0.78	0.71	1.02	1.24	0.24	2.62	1.46	2.43	Peromyscus leucopus	Arpp21	0	0	0	0	0	0	0	0	0
Mus musculus	ENSMUSG00000005836	Gata6	0	0	0.03	0	0	0	0	0	0.03	Peromyscus leucopus	Arr3	0	0	0	0	0	0	0	0	0.09
Mus musculus	ENSMUSG00000005846	Rsl1d1	43.83	38.49	46.3	26.22	27.73	35.34	43.03	32.17	40.94	Peromyscus leucopus	Arrb1	15.38	7.86	7.71	19.84	11.68	16.57	43.73	22.25	28.29
Mus musculus	ENSMUSG00000005864	Cnga2	0	0	0	0	0	0	0	0	0	Peromyscus leucopus	Arrb2	30.83	38.35	36.23	36.82	46.71	49.98	49.82	61.48	61.41
Mus musculus	ENSMUSG00000005871	Apc	4.06	3.08	2.75	4.52	2.49	3.5	10.33	3.64	7.98	Peromyscus leucopus	Arrdc1	31.04	44.53	49.95	44.5	49.51	72.59	37.15	51.94	56.22
Mus musculus	ENSMUSG00000005873	Reep5	88.01	84.44	89.52	87.93	76.21	110.98	114.52	118.06	103.39	Peromyscus leucopus	Arrdc2	0.83	0.88	0.71	1.13	0.84	0.82	0.74	1.73	1.44
Mus musculus	ENSMUSG00000005881	Ergic3	112.97	136.15	196.84	171.15	232.52	242.08	181.29	455.74	423.89	Peromyscus leucopus	Arrdc3	2.66	1.84	3.16	7.34	6.53	6.33	2.16	1	2.87
Mus musculus	ENSMUSG00000005882	Uqcc1	28.32	12.61	16.86	29.07	23.6	28.28	29.23	21.89	18.64	Peromyscus leucopus	Arrdc4	23.99	19.73	21.2	37.67	38.44	39.79	11.49	14.46	14.17
Mus musculus	ENSMUSG00000005883	Spo11	0	0	0	0	0	0	0	0	0	Peromyscus leucopus	Arrdc5	0	0	0	0	0	0	0	0	0
Mus musculus	ENSMUSG00000005886	Ncoa2	10.14	3.73	3.85	9.76	5.19	5.93	15.49	6.69	10.56	Peromyscus leucopus	Arsa	65.64	47	37.98	69.96	58.08	51.38	80.81	46.51	42.64
Mus musculus	ENSMUSG00000005891	Prl4a1	0	0	0	0	0	0	0	0	0	Peromyscus leucopus	Arsb	8.81	4.31	2.18	9.56	7.47	3.22	30.84	19.36	13.79
Mus musculus	ENSMUSG00000005892	Trh	0	0	0	0	0	0	0	0	0	Peromyscus leucopus	Arsg	1.72	2.77	2.18	3.65	2.79	3.36	2.03	2.76	3.18
Mus musculus	ENSMUSG00000005893	Nr2c2	4.86	2	2.11	3.82	2.71	3.09	8.51	3.57	6.28	Peromyscus leucopus	Arsh	0.11	0	0	0.05	0	0.13	0.11	0.04	0
Mus musculus	ENSMUSG00000005897	Nr2c1	3.56	3.93	3.52	5.24	3.47	4.75	8.6	5.06	6.66	Peromyscus leucopus	Arsi	0.54	0	0.04	1.23	0.06	0	0.16	0	0.04
Mus musculus	ENSMUSG00000005899	Smpd4	8.62	8.02	7.78	14.94	7.78	8.43	11.42	7.28	13.23	Peromyscus leucopus	Arsj	0	0	0.03	0	0	0	0	0	0.03
Mus musculus	ENSMUSG00000005907	Pex1	5.39	9.93	4.63	6.09	6.78	7.78	11.71	15.68	16.14	Peromyscus leucopus	Arsk	5.99	0.92	0.98	3.71	1.47	2.12	10.72	4.32	3.63
Mus musculus	ENSMUSG00000005917	Otx1	0	0	0	0	0	0	0	0	0.03	Peromyscus leucopus	Arsl	0.2	0	0.11	0.51	0.14	0.13	0.5	0.19	0.55
Mus musculus	ENSMUSG00000005936	Kctd20	30.66	23.2	25.32	31.52	25.5	30.03	34.52	26.13	38.89	Peromyscus leucopus	Art1	0	0	0	0	0	0	0	0	0
Mus musculus	ENSMUSG00000005947	Itgae	0.04	0.03	0.03	0.15	0.06	0	0.08	0.04	0.04	Peromyscus leucopus	Art3	0	0	0	0.75	0.65	0	0	0	0
Mus musculus	ENSMUSG00000005949	Ctns	12.11	12.74	9.21	12.46	9.78	12.14	35.05	21.44	48.12	Peromyscus leucopus	Art4	0	0	0	0	0	0.28	0	0	0
Mus musculus	ENSMUSG00000005950	P2rx5	0.3	0.67	0.17	0.25	0.22	0.31	0	0	0.1	Peromyscus leucopus	Art5	0	0	0	0	0	0	0	0	0
Mus musculus	ENSMUSG00000005951	Shpk	0.36	0.56	0.47	0.91	0.85	1.42	1.99	1.38	1.88	Peromyscus leucopus	Artn	0.06	0.08	0.1	0.25	0	0.32	0.04	0.03	0.08
Mus musculus	ENSMUSG00000005952	Trpv1	0	0	0	0	0	0	0	0	0	Peromyscus leucopus	Arv1	11.67	12.32	12.55	16.03	13.51	11.7	16.43	11.32	8.83
Mus musculus	ENSMUSG00000005958	Ephb3	0	0	0	0	0.02	0	0.22	0.16	0.61	Peromyscus leucopus	Arvcf	3.13	3.95	0.9	2.75	2.64	1.13	6.64	11.84	2.48
Mus musculus	ENSMUSG00000005968	Tuft1	2.42	2.36	3.36	1.73	2.13	3.06	7.9	4.19	6.06	Peromyscus leucopus	Arx	0.03	0.03	0.07	0.23	0	0.03	0.24	0.26	0.2
Mus musculus	ENSMUSG00000005973	Rcn1	1.8	1.94	2.24	3.83	3.16	3.98	3.24	1.69	5.34	Peromyscus leucopus	As3mt	0.52	1.03	0.4	0.4	1.35	0.73	0.76	1.32	2.14
Mus musculus	ENSMUSG00000005980	Dnase1	0.87	0.54	0.6	0.98	0.47	1.88	1.49	2.01	0.79	Peromyscus leucopus	Asah1	661.11	237.79	249.13	465.63	214.71	244.4	1283.26	524.88	661.29
Mus musculus	ENSMUSG00000005981	Trap1	32.43	23.4	21.46	34.16	26.14	28.59	36.58	20.51	29.69	Peromyscus leucopus	Asap1	14.22	10.24	9.2	17.45	13.02	10.13	23.5	16.33	12.68
Mus musculus	ENSMUSG00000005982	Naa60	43.89	37.91	38.06	56.72	49.88	56.83	60.62	40.28	76.91	Peromyscus leucopus	Asap2	5.05	4.36	2.84	3.21	1.86	2.04	3.03	2.48	1.52
Mus musculus	ENSMUSG00000005983	1700037C18Rik	2.49	4.19	4.24	2.78	1.77	2.83	1.8	2.06	4.31	Peromyscus leucopus	Asap3	0.08	0.06	0.13	0.16	0.15	0.17	0.21	0.2	0.34
Mus musculus	ENSMUSG00000005986	Ankrd13d	5.35	3.76	4.91	7.35	8.99	11.2	7.57	10.89	21.93	Peromyscus leucopus	Asb1	2.13	0.9	1.35	1.94	1.39	1.06	2.23	0.78	1.29
Mus musculus	ENSMUSG00000005994	Tyrp1	0	0	0	0	0	0	0	0	0	Peromyscus leucopus	Asb10	0	0	0	0	0	0	0	0	0
Mus musculus	ENSMUSG00000006005	Tpr	89.65	113.73	96.25	81.35	95.3	125.14	58.62	120.79	123.76	Peromyscus leucopus	Asb11	0	0	0	0	0	0	0.17	0	0.16
Mus musculus	ENSMUSG00000006007	Pdc	0	0	0	0	0	0	0	0	0	Peromyscus leucopus	Asb12	0	0	0	0	0	0	0	0	0
Mus musculus	ENSMUSG00000006010	Odr4	21.35	15.12	13.47	16.28	13.88	18.2	20.92	16.84	23.44	Peromyscus leucopus	Asb13	1.32	0.14	0.9	3.19	2.22	1.81	4.55	1.98	2.42
Mus musculus	ENSMUSG00000006014	Prg4	0.4	1.12	2.26	0.49	0.59	1.17	0.3	1.09	1.48	Peromyscus leucopus	Asb14	0	0	0	0	0	0	0	0	0.06
Mus musculus	ENSMUSG00000006019	Dhx34	3.25	5.67	4.09	7.22	7.23	8.58	8.95	14.69	13.21	Peromyscus leucopus	Asb15	0	0	0	0	0	0	0	0	0
Mus musculus	ENSMUSG00000006021	Kptn	5.07	8.08	4.34	9.26	7.57	12.08	8.87	19.7	17.25	Peromyscus leucopus	Asb16	0.21	0.05	0	0.14	0.31	0.37	1.33	1.23	2.84
Mus musculus	ENSMUSG00000006024	Napa	77.05	91.42	105.74	103.34	70.56	82.92	87.17	88.06	116.76	Peromyscus leucopus	Asb17	0	0	0	0	0	0	0	0	0
Mus musculus	ENSMUSG00000006050	Sra1	170.02	147.38	153.65	171.99	162.06	134.06	111.45	92.83	105.8	Peromyscus leucopus	Asb18	0	0	0	0	0	0	0	0	0
Mus musculus	ENSMUSG00000006056	Calcoco2	0	0	0	0	0	0	0	0	0	Peromyscus leucopus	Asb2	0	0	0.44	0	0	0.18	0.05	0.1	0.64
Mus musculus	ENSMUSG00000006057	Atp5g1	172.04	176.63	163.54	188.18	153.24	171.64	133.2	148.83	140.03	Peromyscus leucopus	Asb3	3.24	1.58	2.54	3.45	2.58	2.38	3.29	3.05	2.87
Mus musculus	ENSMUSG00000006058	Snf8	106.29	130.83	125.43	104.29	131.33	137.13	81.49	96.66	100.16	Peromyscus leucopus	Asb4	0	0	0	0	0	0	0	0	0
Mus musculus	ENSMUSG00000006095	Tbcb	90.66	102.99	117.08	88.41	114.43	114.71	78.38	115.9	88.84	Peromyscus leucopus	Asb5	0	0	0	0.25	0	0	0	0	0
Mus musculus	ENSMUSG00000006127	Inpp5k	13.57	11.81	15.07	25.33	23.61	31.1	37.34	38.98	68.32	Peromyscus leucopus	Asb6	44.18	26.77	30.46	50.16	34.84	38.28	37.25	13.7	17.65
Mus musculus	ENSMUSG00000006134	Crkl	15.3	12.72	10.64	19.97	14.79	15.53	21.55	13.14	18.21	Peromyscus leucopus	Asb7	2.48	0.83	1.04	3.98	1.42	1.83	4.13	1.07	1.47
Mus musculus	ENSMUSG00000006143	Upk3bl	0.21	0	0	0	0	0	0	0	0	Peromyscus leucopus	Asb8	18.74	17.81	20.49	22.22	22.47	17.04	29.47	22.59	22.31
Mus musculus	ENSMUSG00000006154	Eps8l1	2.52	0.75	1.35	2.98	1.85	2.14	12.11	5.75	6.61	Peromyscus leucopus	Asb9	0	0	0	0	0	0	0	0	0
Mus musculus	ENSMUSG00000006169	Clint1	44.39	37.16	36.77	49.06	30.52	36.03	49.14	30.35	43.5	Peromyscus leucopus	Ascc1	27.31	34.7	29.03	36.88	35.25	34.64	22.89	22.74	22.82
Mus musculus	ENSMUSG00000006179	Prss16	0.81	0.88	2.1	1.06	0.62	2.19	1.88	1.74	3.56	Peromyscus leucopus	Ascc2	14.12	9.48	7.55	15.23	10.65	11.6	13.3	7.98	8.86
Mus musculus	ENSMUSG00000006191	Cdkal1	4.18	1.84	1.41	3.2	2.15	2.31	8.17	3.22	4.68	Peromyscus leucopus	Ascl1	0	0	0	0	0	0	0	0	0
Mus musculus	ENSMUSG00000006200	Rhox6	0	0	0	0	0	0	0	0	0	Peromyscus leucopus	Ascl2	5.6	7.22	4.86	10.67	10.08	6.98	4.84	5.35	3.7
Mus musculus	ENSMUSG00000006204	Cdcp3	0	0	0	0	0	0	0	0	0	Peromyscus leucopus	Ascl3	0	0	0	0	0	0	0	0	0
Mus musculus	ENSMUSG00000006205	Htra1	9.03	7.34	5.76	11.47	11.46	10.98	4.58	2.28	7.98	Peromyscus leucopus	Ascl4	0	0	0	0	0	0	0	0	0
Mus musculus	ENSMUSG00000006215	Zbtb17	25.75	23.5	23.22	23.08	17.47	21.04	13.72	22.99	25.66	Peromyscus leucopus	Ascl5	0	0	0	0	0	0	0	0	0
Mus musculus	ENSMUSG00000006216	Clcnkb	0.3	0	0.04	0.13	0.07	2.06	0	0	0	Peromyscus leucopus	Asdurf	0.2	0.19	0	0.26	0	0	0.85	0	0.53
Mus musculus	ENSMUSG00000006218	Fam131c	0	0	0	0	0.14	0	0	0	0.07	Peromyscus leucopus	Asf1a	9.53	13.11	10.25	9.71	11.78	11.07	9.4	9.68	12.33
Mus musculus	ENSMUSG00000006219	Fblim1	12.94	27.9	19.64	29.05	14.87	18.44	115.87	50.86	58.33	Peromyscus leucopus	Asf1b	6.8	7.51	7.05	4.68	5.49	6.96	20.57	16.48	17.35
Mus musculus	ENSMUSG00000006221	Hspb7	0.2	0.04	0.07	0.14	0.09	0.07	0.03	0.09	0.13	Peromyscus leucopus	Asgr2	0.04	0.04	0.06	0.06	0.26	0	0.52	1.4	3.13
Mus musculus	ENSMUSG00000006235	Epor	0	0	0	0.06	0	0	0.48	0.16	0	Peromyscus leucopus	Ash1l	4.04	2.03	3.05	5.77	2.5	3.51	5.67	2.61	3.05
Mus musculus	ENSMUSG00000006241	Ccdc159	0.7	0.25	1.09	1.48	0.68	1.54	1.54	1.93	2.42	Peromyscus leucopus	Ash2l	42.39	27.3	24.95	39.42	33.05	30.05	49.97	28.13	34.67
Mus musculus	ENSMUSG00000006262	Mob1b	7.86	8.39	8.25	8.46	8.84	9.85	11.35	9.28	9.48	Peromyscus leucopus	Asic1	0.09	0.1	0	0.03	0.06	0.12	0.03	0	0.07
Mus musculus	ENSMUSG00000006269	Atp6v1b1	0	0	0	0	0	0	0	0	0	Peromyscus leucopus	Asic2	0.21	0.13	0.07	0.21	0	0	0.32	0	0.03
Mus musculus	ENSMUSG00000006270	Vax1	0	0	0	0	0	0	0	0	0	Peromyscus leucopus	Asic3	0	0.03	0	0	0.06	0.06	0	0.1	0.12
Mus musculus	ENSMUSG00000006273	Atp6v1b2	202.34	214.91	176.01	272.23	172.34	175.06	277.81	256.09	255.86	Peromyscus leucopus	Asic4	0.02	0.02	0	0.03	0.03	0	0	0.02	0
Mus musculus	ENSMUSG00000006276	Eps15l1	32.74	22.45	26.3	35.52	23.23	34.49	33.51	22.04	34.34	Peromyscus leucopus	Asic5	0	0	0	0	0	0	0	0	0
Mus musculus	ENSMUSG00000006281	Tep1	27.65	23.51	22.32	48.58	46.43	46.88	52.45	47.53	68.74	Peromyscus leucopus	Asl	2.34	2.25	0.78	2.24	1.42	1.79	3.93	5.88	6.41
Mus musculus	ENSMUSG00000006288	Ttc5	14.69	16.36	18.63	22.35	20.81	29.61	41.57	46.98	52.17	Peromyscus leucopus	Asns	64.82	30.69	52.92	60	35.11	52.88	68.6	27.74	49.63
Mus musculus	ENSMUSG00000006289	Osgep	24.01	18.17	28.62	35.38	35.28	31.36	33.2	69.01	51.01	Peromyscus leucopus	Asnsd1	12.54	10.09	6.6	12.45	10.61	11.15	18.42	17.44	19.21
Mus musculus	ENSMUSG00000006299	Aamp	111.95	122.65	110.11	110.36	98.71	126.06	114.85	168.37	152.79	Peromyscus leucopus	Aspa	0	0	0	0	0	0	0	0	0
Mus musculus	ENSMUSG00000006301	Tmbim1	54.87	70.11	77.99	50.57	37.54	53.18	90.73	92.66	93.5	Peromyscus leucopus	Aspdh	0	0	0	0	0	0	0	0	0
Mus musculus	ENSMUSG00000006304	Arpc2	831.02	574.66	701.58	908.7	757.22	858.86	934.07	639.24	695.5	Peromyscus leucopus	Aspg	15.39	13.9	21.32	19.79	15.07	21.8	17.23	19.57	15.25
Mus musculus	ENSMUSG00000006307	Kmt2b	14.24	9.49	15.98	16.35	11.5	17.87	17.29	15.17	21.52	Peromyscus leucopus	Asph	11.45	3.11	1.86	11.79	5.28	3.8	44.52	20.74	16.73
Mus musculus	ENSMUSG00000006310	Zbtb32	0.05	0.07	0.19	0.12	0	0.41	0.05	0.29	0.21	Peromyscus leucopus	Asphd1	0.29	0.57	0.09	0.19	0.25	0.25	0.42	0.63	0.49
Mus musculus	ENSMUSG00000006311	Etv2	0	0	0	0	0	0	0	0	0	Peromyscus leucopus	Asphd2	0.16	0.05	0.69	0.41	0.56	0.43	0.08	0	0.07
Mus musculus	ENSMUSG00000006313	Upk1a	0	0	0.25	0	0	0	0.07	0.14	0.14	Peromyscus leucopus	Aspm	2.1	1.2	0.87	1.07	0.8	0.35	3.37	2.87	1.5
Mus musculus	ENSMUSG00000006315	Tmem147	55.03	47.35	57.88	46.53	46.46	57.71	67.65	100.62	74.63	Peromyscus leucopus	Aspn	0	0	0	0.05	0	0	0	0	0
Mus musculus	ENSMUSG00000006333	Rps9	1292.26	1468.79	1605.18	1373.84	1675.11	1791.79	1442.51	2514.69	1949.67	Peromyscus leucopus	Asprv1	0	0	0	0	0	0	0	0	0
Mus musculus	ENSMUSG00000006335	Tfpt	26.29	36.84	36.2	29.96	35.32	42.31	21.45	34.69	38.88	Peromyscus leucopus	Aspscr1	24.91	29	29.39	31.52	33.49	32.2	28.5	27.38	26.01
Mus musculus	ENSMUSG00000006342	Susd2	22.1	6.77	0.92	17.83	5.57	1.56	0	0.12	0.04	Peromyscus leucopus	Asrgl1	0.43	0.54	0.53	1.08	0	0	1.02	0.91	0.76
Mus musculus	ENSMUSG00000006344	Ggt5	0.76	0.29	0.22	0.87	0.23	0.9	0.92	0.61	2.96	Peromyscus leucopus	Ass1	0.17	0	0.37	0.15	0	0.2	0.42	0.06	0.39
Mus musculus	ENSMUSG00000006345	Ggt1	0.49	0.2	0.24	0	0	0	0	0	0	Peromyscus leucopus	Aste1	4.62	3.98	5	4.7	5.08	3.64	6.32	4.84	4.93
Mus musculus	ENSMUSG00000006356	Crip2	0.19	0.18	0.24	1.14	0.73	0.5	1.39	2.1	4.23	Peromyscus leucopus	Astl	0	0	0	0	0	0	0	0	0
Mus musculus	ENSMUSG00000006360	Crip1	65.6	85.22	214.08	83.17	117.77	277.36	583.5	865.71	807.43	Peromyscus leucopus	Astn2	0	0	0	0	0	0	0	0	0
Mus musculus	ENSMUSG00000006362	Cbfa2t3	0.03	0.01	0.04	0.06	0.02	0.29	0.19	0.17	0.54	Peromyscus leucopus	Asxl1	5.17	5.26	4.74	6.57	4.76	5.3	8.01	5.55	6
Mus musculus	ENSMUSG00000006369	Fbln1	0	0.05	0.07	0.04	0	0.08	0.15	0.21	0.8	Peromyscus leucopus	Asxl2	4.83	1.45	1.11	7.23	2.91	2.63	8.96	2.18	3.15
Mus musculus	ENSMUSG00000006373	Pgrmc1	75.69	67.47	46.47	43.72	30.89	27.42	69.12	49.03	58.21	Peromyscus leucopus	Asxl3	0	0	0	0.01	0	0	0.02	0.01	0
Mus musculus	ENSMUSG00000006378	Gcat	3.01	2.51	7.32	1.79	0.49	2.43	3.12	3.89	2.32	Peromyscus leucopus	Asz1	0	0	0	0	0	0	0	0	0
Mus musculus	ENSMUSG00000006386	Tek	0	0	0	0	0	0	0.02	0	0	Peromyscus leucopus	Atad2	4.91	3.22	2.74	5.37	3.96	2.9	11.13	8.64	4.55
Mus musculus	ENSMUSG00000006389	Mpl	0	0	0	0	0	0	0	0	0	Peromyscus leucopus	Atad2b	7.18	4.96	6.54	6.91	4.26	4.78	4.87	3.72	4.93
Mus musculus	ENSMUSG00000006390	Elovl1	254.89	219.6	223.39	224.09	149.5	205.97	176.37	142.1	200.08	Peromyscus leucopus	Atad5	0.54	0.4	0.53	1.16	0.79	0.62	2.11	1.58	0.73
Mus musculus	ENSMUSG00000006392	Med8	98.37	63.18	70.33	99.82	58	62.4	74.47	53.99	69.05	Peromyscus leucopus	Atat1	2.58	3.4	4.15	3.65	4.19	9.53	2.85	3.74	5.59
Mus musculus	ENSMUSG00000006395	Hyi	33.57	35.03	34.31	33.09	57.63	47.46	48.71	131.81	74.74	Peromyscus leucopus	Ate1	9.33	7.99	7.69	11.47	7.88	7	10.54	10.16	7.61
Mus musculus	ENSMUSG00000006398	Cdc20	1.56	1.74	24.6	2.07	0.72	10.65	10.32	9.24	71.12	Peromyscus leucopus	Atf1	25.99	23.37	35.91	33.49	26.86	27.3	24.38	16.92	22
Mus musculus	ENSMUSG00000006403	Adamts4	3	0.97	0.82	1.07	0.18	0.4	0.16	0.09	0.2	Peromyscus leucopus	Atf2	8.25	6.41	7.46	9.66	5.16	7.83	12.19	6.16	8.45
Mus musculus	ENSMUSG00000006411	Nectin4	0.24	0.07	0.43	7.88	9.64	10.42	4.63	5.31	8.16	Peromyscus leucopus	Atf3	118.06	62.54	46.72	81	46.82	44.33	345.23	197.62	211.34
Mus musculus	ENSMUSG00000006412	Pfdn2	88.65	120.8	95.85	88.1	82.66	90.99	84.7	83.59	83.68	Peromyscus leucopus	Atf4	344.67	332.57	316.16	238.78	261.39	256.56	307.24	183.25	273.68
Mus musculus	ENSMUSG00000006418	Rnf114	61.18	59.65	53.43	163.14	200.3	163.58	55.12	66.73	72.11	Peromyscus leucopus	Atf5	23.84	14.04	13.63	25.59	16.59	23.18	28	12.57	26.91
Mus musculus	ENSMUSG00000006423	Steep1	13.77	17.05	13.88	13.7	13.3	12.39	21.99	15.66	22.65	Peromyscus leucopus	Atf6	61.49	47.43	36.21	80.42	68.55	45.33	19.46	11.41	8.64
Mus musculus	ENSMUSG00000006435	Neurl1a	0.1	0.21	0.11	0.33	0.39	0.6	0.54	0.6	0.69	Peromyscus leucopus	Atf6b	43.81	43.03	52.4	66.74	56.64	75.76	47.17	31.56	45.76
Mus musculus	ENSMUSG00000006442	Srm	47.77	53.77	55.14	38.6	26.9	38.97	28.01	24.02	21.7	Peromyscus leucopus	Atf7ip2	0.16	0	0	0	0	0.04	0.15	0.19	0
Mus musculus	ENSMUSG00000006445	Epha2	0.22	0.03	0.2	0.19	0.17	0.38	0.64	0.19	2.14	Peromyscus leucopus	Atg10	2.42	1.01	1.37	3.04	4.71	3.11	5.53	5.98	7.94
Mus musculus	ENSMUSG00000006456	Rbm14	16.06	14.06	16.21	16.22	13.06	19.41	21.25	11.84	20.04	Peromyscus leucopus	Atg101	43.46	52.95	57.53	67.07	52.96	59.82	42.6	41.69	31.98
Mus musculus	ENSMUSG00000006457	Actn3	0.08	0.15	0	0	0	0	0	0	0	Peromyscus leucopus	Atg13	8.35	7.54	6.93	10.5	9.25	7.22	8.62	6.8	8.83
Mus musculus	ENSMUSG00000006462	A530013C23Rik	0.09	0.22	0.04	0.04	0.19	0.36	0.16	0.31	0.38	Peromyscus leucopus	Atg14	2.99	1.75	1.02	2.27	1.2	1.49	3.22	1.83	2.53
Mus musculus	ENSMUSG00000006463	Zdhhc24	8.17	8.31	7.44	12.87	8.59	6.07	7.99	7.3	5.66	Peromyscus leucopus	Atg16l1	7.67	7.35	4	10.04	8.33	6.39	7.8	6.26	5.95
Mus musculus	ENSMUSG00000006464	Bbs1	0.43	0.17	0.24	0.63	0.07	0.6	0.81	0.64	1.16	Peromyscus leucopus	Atg2a	8.04	8.89	9.88	11.47	13.7	13.4	11.31	11.35	13.1
Mus musculus	ENSMUSG00000006469	Slc34a3	0	0	0	0	0	0	0	0	0	Peromyscus leucopus	Atg2b	4.44	2.12	1.81	5.14	3.97	4.53	7.63	6	5.79
Mus musculus	ENSMUSG00000006471	Ndor1	11.98	7.78	6.27	16.4	5.85	9.21	19.76	8.17	13.75	Peromyscus leucopus	Atg3	130.31	93.74	116.39	113.68	101.79	102.06	117.53	84.69	112.86
Mus musculus	ENSMUSG00000006476	Nsmf	8.12	11.01	8.73	8.85	5.64	11.14	8.7	9.01	15.25	Peromyscus leucopus	Atg4a	5.69	5.57	5.12	3.56	4.93	6.52	6.52	9.69	10.65
Mus musculus	ENSMUSG00000006488	Prl7a1	0	0	0	0	0	0	0	0	0	Peromyscus leucopus	Atg4b	17.45	15.49	19.66	20.94	17.81	19.39	18.96	13.17	14.04
Mus musculus	ENSMUSG00000006490	Prl8a9	0	0	0	0	0	0	0	0	0	Peromyscus leucopus	Atg4c	7.06	3.39	3.65	8.72	7.68	5.49	14.75	5.83	10.96
Mus musculus	ENSMUSG00000006494	Pdk1	14.87	12.63	23.83	12.88	14.4	25.05	24.18	9.91	14.4	Peromyscus leucopus	Atg4d	8.6	9.17	12.26	12.32	16.49	18.89	13.75	8.93	7.04
Mus musculus	ENSMUSG00000006498	Ptbp1	110.83	83.57	107.3	159.23	105.17	128.27	140.1	105.79	119.35	Peromyscus leucopus	Atg5	28.72	18.93	19.44	24	19.49	20.23	22.1	15.92	17.83
Mus musculus	ENSMUSG00000006517	Mvd	43.78	37.72	34.21	29.7	21.09	23.49	27.34	19.67	29.88	Peromyscus leucopus	Atg7	51.86	35.29	25.22	33.14	32.59	36.07	101.16	102.46	70.01
Mus musculus	ENSMUSG00000006519	Cyba	2516.25	2541.36	2022.71	2736.69	2332.52	1944.04	1903.59	2321.63	2001.77	Peromyscus leucopus	Atg9a	6.58	6.48	6.63	9.22	10.67	11.24	10.25	9.78	8.66
Mus musculus	ENSMUSG00000006522	Itih3	0	0	0	0	0	0	0	0	0	Peromyscus leucopus	Atg9b	0.04	0.02	0.23	0.14	0.1	0	0.35	0.22	0.21
Mus musculus	ENSMUSG00000006526	Stimate	5.73	6.93	12.46	17.77	22.65	17.25	8.64	8.52	15.47	Peromyscus leucopus	Atic	71.03	50.73	35.52	79.22	56.69	47.35	76.93	33.59	34.81
Mus musculus	ENSMUSG00000006527	Sfmbt1	11.52	10.37	11.29	10.01	5.28	8.78	15.84	6.82	10.65	Peromyscus leucopus	Atl1	0.09	0.13	0.25	0.4	0.15	0.33	0.42	0	0.3
Mus musculus	ENSMUSG00000006529	Itih1	0	0	0	0.13	0.05	0.03	0	0	0	Peromyscus leucopus	Atl2	8.74	5.36	6.44	11.71	5.45	3.11	13.78	5.41	5.97
Mus musculus	ENSMUSG00000006538	Ihh	0.03	0.09	0.21	0.08	0	0.27	0.03	0.14	0.14	Peromyscus leucopus	Atl3	11.92	4.99	3.98	18.25	5.08	3.47	19.45	4.21	3.63
Mus musculus	ENSMUSG00000006542	Prkag3	0.08	0	0	0	0.14	0	0	0.09	0.03	Peromyscus leucopus	Atm	0.71	0.29	0.24	1.13	0.52	0.15	2.34	0.65	0.58
Mus musculus	ENSMUSG00000006546	Cryba2	0	0	0	0	0	0	0	0	0	Peromyscus leucopus	Atmin	3.08	4.13	2.52	3.7	1.99	3.61	2.99	2.36	2.48
Mus musculus	ENSMUSG00000006567	Atp7b	0	0	0	0	0	0	0	0.04	0	Peromyscus leucopus	Atn1	8.06	13.76	13.74	9.58	11.26	15.72	10.12	10.27	14.34
Mus musculus	ENSMUSG00000006570	Defb2	0	0	0	0	0	0	0	0	0	Peromyscus leucopus	Atoh1	0	0	0	0	0	0	0	0	0
Mus musculus	ENSMUSG00000006574	Slc4a1	0	0	0	0	0	0	0	0	0	Peromyscus leucopus	Atoh7	0	0	0	0	0	0	0	0.07	0
Mus musculus	ENSMUSG00000006575	Rundc3a	0.27	0.57	0	3.42	0.39	0.23	0.24	0.36	0.94	Peromyscus leucopus	Atoh8	0.19	0.04	0	0.53	0.03	0.1	1.06	0.29	0.6
Mus musculus	ENSMUSG00000006576	Slc4a3	0.45	3.06	1.02	0.23	0.25	0.63	0.93	0.59	2.18	Peromyscus leucopus	Atox1	162.05	210.05	185.23	197.63	245.42	248.89	241.6	320.41	258.06
Mus musculus	ENSMUSG00000006585	Cdt1	8.02	11.43	18.44	12.23	9.67	14.25	22.59	28.64	31.28	Peromyscus leucopus	Atp10a	3.46	0.37	0.43	4.65	2.38	1.21	5.77	2.24	3.35
Mus musculus	ENSMUSG00000006586	Runx1t1	0	0	0	0	0	0	0.04	0	0.06	Peromyscus leucopus	Atp10b	0	0	0	0	0	0	0	0	0
Mus musculus	ENSMUSG00000006587	Snai3	0	0	0	0	0	0	0	0.12	0	Peromyscus leucopus	Atp10d	18.41	5.45	5.64	30.28	12.16	10.21	28.64	9.79	9.79
Mus musculus	ENSMUSG00000006589	Aprt	257.08	343.97	338.47	218.47	255.98	292.16	234.09	480.13	248.89	Peromyscus leucopus	Atp11a	6.91	3.04	5.09	8.66	3.81	7.54	10.64	6.18	6.24
Mus musculus	ENSMUSG00000006599	Gtf2h1	33.88	34.85	40.98	21.05	16.42	22.51	28.7	26.04	35.39	Peromyscus leucopus	Atp11b	15.53	9.06	12.46	11.6	7.84	11.69	18.08	12.9	15.7
Mus musculus	ENSMUSG00000006611	Hfe	1.78	2.33	2.79	4.89	6.99	18.87	35	34.13	63.19	Peromyscus leucopus	Atp11c	2.29	1.37	1.68	2.93	1.66	1.97	2.96	2.79	2.2
Mus musculus	ENSMUSG00000006638	Abhd1	1.31	1.17	0.92	1.24	1.8	1.13	1.55	2.01	2.04	Peromyscus leucopus	Atp12a	0	0	0	0	0	0	0	0	0
Mus musculus	ENSMUSG00000006641	Slc5a6	3.79	2.15	4.45	3.98	2.29	4.03	7.99	3.83	4.9	Peromyscus leucopus	Atp13a2	108.59	137.99	171.65	184.73	184.2	259.56	114.36	124.39	94.62
Mus musculus	ENSMUSG00000006642	Tcf23	0	0	0	0	0	0	0	0	0	Peromyscus leucopus	Atp13a3	30.16	18.69	23.44	33.57	13.78	18.19	26.32	9.42	14.16
Mus musculus	ENSMUSG00000006649	Nphs1	0.29	0.3	0.43	0.31	0.41	0.22	0.17	0.55	0.46	Peromyscus leucopus	Atp13a4	0	0	0	0	0	0	0	0	0
Mus musculus	ENSMUSG00000006651	Aplp1	1.1	1.17	1.78	1.5	1.72	2.06	1.99	2.35	1.9	Peromyscus leucopus	Atp13a5	0	0	0	0	0	0	0	0	0
Mus musculus	ENSMUSG00000006673	Qrich1	52.49	44.41	50.3	51.33	33.44	41.08	60.75	31.64	56.46	Peromyscus leucopus	Atp1a1	394.88	218.36	215.39	325.31	216.56	250.95	860.94	467.86	495.27
Mus musculus	ENSMUSG00000006675	P4htm	0	0	0.24	0	0.08	0.24	0.05	0.15	0.51	Peromyscus leucopus	Atp1a2	0	0	0	0	0	0	0	0	0
Mus musculus	ENSMUSG00000006676	Usp19	41.4	45.57	49.67	50.71	45.51	66.05	61.7	58.73	86.85	Peromyscus leucopus	Atp1a3	0	0	0	0	0	0	0	0	0
Mus musculus	ENSMUSG00000006678	Pola1	0.67	0.16	0.45	0.4	0.16	0.76	2.5	1.14	2.98	Peromyscus leucopus	Atp1b1	0.13	0	0.09	0.04	0	0.08	0.1	0.04	0.09
Mus musculus	ENSMUSG00000006699	Cdc42	652.08	566.42	600.62	590.57	677.7	649.24	851.69	627.73	651.1	Peromyscus leucopus	Atp1b2	0.06	0	0	0	0.21	0	0	0	0
Mus musculus	ENSMUSG00000006705	Pknox1	10.38	6.87	5.88	5.72	4.46	4.97	6.56	7.2	5.18	Peromyscus leucopus	Atp1b3	594.22	490.48	552.6	617.09	606.87	455.25	359.3	239.27	243.8
Mus musculus	ENSMUSG00000006711	D130043K22Rik	0	0	0	0	0	0	0	0	0	Peromyscus leucopus	Atp1b4	0	0	0	0	0	0	0	0	0
Mus musculus	ENSMUSG00000006715	Gmnn	7.46	10.52	32.22	11.63	22.89	43.41	55.75	77.41	104.71	Peromyscus leucopus	Atp23	0.9	1.43	1.87	1.08	0.43	0.84	2.48	0.59	2.87
Mus musculus	ENSMUSG00000006717	Acot13	25.92	26.55	25.58	15.36	16.98	25.14	65.54	66.14	74.66	Peromyscus leucopus	Atp2a1	0	0	0	0	0	0	0	0	0
Mus musculus	ENSMUSG00000006720	Zfp184	0	0	0	0	0	0.03	0	0	0	Peromyscus leucopus	Atp2a2	92.66	59.44	59.47	133.74	75.48	78.57	116.56	55.08	50.14
Mus musculus	ENSMUSG00000006724	Cyp27b1	0	0	0	0	0.04	0	0	0.04	0	Peromyscus leucopus	Atp2a3	36.4	26.58	29.87	27.8	25.07	34.77	39.41	30.39	25.68
Mus musculus	ENSMUSG00000006728	Cdk4	74.35	98.08	106.36	55.57	72.32	75.8	73.65	119.22	133.2	Peromyscus leucopus	Atp2b1	55.36	39.82	43.39	52.17	36.36	37.87	93.62	150.47	107.66
Mus musculus	ENSMUSG00000006731	B4galnt1	33.26	30.5	36.36	41.04	37.01	43.49	61.44	62.93	86.09	Peromyscus leucopus	Atp2b2	0	0.01	0	0	0	0.04	0	0.02	0
Mus musculus	ENSMUSG00000006732	Mettl1	22.9	34.97	37.29	16.77	17.85	25.78	8.78	13.49	4.69	Peromyscus leucopus	Atp2b3	0.09	0	0	0	0	0.02	0.15	0.03	0
Mus musculus	ENSMUSG00000006736	Tspan31	106.39	83.11	110.18	118.53	118.66	135.22	111.99	80.26	142.68	Peromyscus leucopus	Atp2b4	7.03	15.53	11.92	14.84	19.63	11.03	17.23	9.46	9.26
Mus musculus	ENSMUSG00000006740	Kif5b	47.26	41.15	46.09	42.84	51.36	52.4	50.01	52.09	44.89	Peromyscus leucopus	Atp2c1	10.77	4.86	7.94	13.85	7.1	7.29	13.93	6.98	8.78
Mus musculus	ENSMUSG00000006763	Saal1	3.06	1.36	2.14	2.67	3.45	2.64	5.02	3.86	5.08	Peromyscus leucopus	Atp2c2	0.03	0	0	0.07	0	0	0.08	0	0
Mus musculus	ENSMUSG00000006764	Tph2	0	0	0	0	0	0	0	0.03	0	Peromyscus leucopus	Atp4a	0	0	0	0	0	0	0	0	0
Mus musculus	ENSMUSG00000006777	Krt23	0	0	0	0	0	0	0	0	0	Peromyscus leucopus	Atp4b	0	0	0	0	0	0	0	0	0
Mus musculus	ENSMUSG00000006782	Cnp	11.89	8.59	10.35	42.29	57.71	45.23	29.05	28.47	29.39	Peromyscus leucopus	Atp5f1a	447.72	320.48	256.88	382.41	349.78	304.72	622.45	374.52	382.68
Mus musculus	ENSMUSG00000006784	Odad4	0	0	0	0	0	0.09	0.06	0.04	0.45	Peromyscus leucopus	Atp5f1b	1018.67	1009.75	737.48	960.42	1030.37	835.26	1208.79	886.12	780.23
Mus musculus	ENSMUSG00000006800	Sulf2	0.75	0.36	1.21	3.18	1.22	4.27	43.52	31.34	39.47	Peromyscus leucopus	Atp5f1c	223.2	187.33	151.68	179.26	186.96	178.56	254.3	191.44	172.04
Mus musculus	ENSMUSG00000006818	Sod2	2950.82	3097.98	2822.98	3476.8	2830.19	2557.86	95.48	87.61	108.85	Peromyscus leucopus	Atp5f1d	105.81	149.29	132.04	111.68	125.12	143.7	153.47	202.23	166.4
Mus musculus	ENSMUSG00000006850	Tmco6	7.89	8.83	7.3	13.52	14.21	7.48	7.66	6.98	7.71	Peromyscus leucopus	Atp5f1e	387.5	663.75	506.21	392.32	576.87	479.5	450.96	668.07	489.23
Mus musculus	ENSMUSG00000006906	Stambp	10.71	12.59	7.96	9.59	12.43	12.83	13.89	20.17	14.55	Peromyscus leucopus	Atp5if1	941.87	1076.91	1068.68	922.8	1024.67	1113.26	1068.09	1186.66	1165.66
Mus musculus	ENSMUSG00000006920	Ezh1	13.2	12.66	10.57	16.32	13.12	15.22	25.83	20.06	27.26	Peromyscus leucopus	Atp5mc1	617.15	574.67	496.06	599.18	550.4	553.01	764.95	680.73	536.71
Mus musculus	ENSMUSG00000006930	Hap1	0	0.03	0	0.43	1.13	1.29	0.26	0.26	1	Peromyscus leucopus	Atp5mc2	397.77	475.07	376.65	341.91	411.92	406.52	535.74	581.21	503.37
Mus musculus	ENSMUSG00000006931	P3h4	1.54	0.11	1.57	0.56	0.12	0.78	0.87	0.41	8.18	Peromyscus leucopus	Atp5mc3	545.25	489.99	438.16	481.75	463.5	472.68	773.14	586.32	514.89
Mus musculus	ENSMUSG00000006932	Ctnnb1	238.21	344.78	363.94	171.96	191.48	255.71	368.75	507.23	520.17	Peromyscus leucopus	Atp5md	492.98	555.18	393.75	490.65	487.16	417.78	501.61	508.61	367.71
Mus musculus	ENSMUSG00000006941	Eif1b	47.45	48.92	58.39	45.24	59.13	58.1	76.1	97.22	90.53	Peromyscus leucopus	Atp5me	286.94	528.46	339.2	279.05	398.98	393.23	346.97	495.53	331.69
Mus musculus	ENSMUSG00000006948	Klk4	0	0	0	0	0	0	0	0	0	Peromyscus leucopus	Atp5mf	564.73	644.5	460.24	575.15	631.29	627.6	651.32	821.09	580.13
Mus musculus	ENSMUSG00000006958	Chrd	0	0	0	0	0	0.02	0	0	0	Peromyscus leucopus	Atp5mg	712.12	671.15	624.75	608.29	750.9	700.05	706.22	608.94	520.37
Mus musculus	ENSMUSG00000006998	Psmd2	207.5	212	203.38	209.93	178.78	195.28	157.76	116.1	146.89	Peromyscus leucopus	Atp5mpl	362.67	375.62	237.5	322.64	331.32	269.54	416.5	434.97	291.7
Mus musculus	ENSMUSG00000007021	Syngr3	0	0.07	0	0.06	0	0	0.54	0.1	0.46	Peromyscus leucopus	Atp5pb	131.04	80.49	74.61	139.55	96.89	95.98	180.86	82.26	102.39
Mus musculus	ENSMUSG00000007029	Vars	19.56	15.69	23.43	34.02	26.85	40.21	21.93	24.77	37.88	Peromyscus leucopus	Atp5pd	388.79	394.68	357.61	425.9	428.62	416.62	431.28	400.61	409.47
Mus musculus	ENSMUSG00000007030	Vwa7	0	0.03	0.05	0.02	0	0.03	0.38	0.44	0.38	Peromyscus leucopus	Atp5pf	581.73	700.65	617.74	638.61	703.13	650.31	573.61	636.86	532.32
Mus musculus	ENSMUSG00000007033	Hspa1l	1.67	1.47	1.91	2.4	1.31	2.53	0.69	1.01	1.59	Peromyscus leucopus	Atp5po	445.34	413.85	392.79	420.83	417.23	447.27	494.88	443.61	400.08
Mus musculus	ENSMUSG00000007034	Slc44a4	0	0	0	0.05	0	0.09	0	0	0.04	Peromyscus leucopus	Atp6ap1	402.35	294.21	249.48	289.83	267.73	281.97	553.64	378.38	355.61
Mus musculus	ENSMUSG00000007035	Msh5	0.57	0.17	0.76	0.53	0.47	2.97	0.83	2.99	1.96	Peromyscus leucopus	Atp6ap1l	0	0	0	0	0	0	0	0	0
Mus musculus	ENSMUSG00000007036	Abhd16a	25.87	19.45	26.58	50.72	28	39.97	40.49	30.32	48	Peromyscus leucopus	Atp6ap2	431.27	170.97	203.27	301.21	177.78	162.15	510.16	291.96	269.24
Mus musculus	ENSMUSG00000007038	Neu1	80.15	84.61	88.71	88.41	70.39	78.63	75.45	66.81	94.61	Peromyscus leucopus	Atp6v0a1	86.71	46.33	43.43	64.53	51.25	45.7	81.29	80.68	54.54
Mus musculus	ENSMUSG00000007039	Ddah2	1.38	1.07	1.99	0.68	0.6	1.6	7.85	12.87	8.51	Peromyscus leucopus	Atp6v0a2	13.59	7.64	7.46	15.09	9.84	10.35	24.76	12.04	12.17
Mus musculus	ENSMUSG00000007041	Clic1	389.39	349.79	429.1	441.9	426.35	543.6	460.89	501.71	545.8	Peromyscus leucopus	Atp6v0a4	0	0.05	0	0.03	0	0	0.02	0.07	0
Mus musculus	ENSMUSG00000007050	Lsm2	26.02	23.06	43.41	27.93	19.9	37.99	22.67	29.25	58.67	Peromyscus leucopus	Atp6v0b	1301.17	950.46	810.22	1141.17	954.5	885.61	1477.2	1434.3	774.46
Mus musculus	ENSMUSG00000007080	Pole	0.03	0.14	1.71	1.33	0.06	3.1	3.15	0.93	6.58	Peromyscus leucopus	Atp6v0c	3401.41	3265.76	2925.79	2849.5	3240.54	3380.92	3229.65	3470.92	2512.92
Mus musculus	ENSMUSG00000007097	Atp1a2	0	0	0	0	0	0	0	0	0	Peromyscus leucopus	Atp6v0d1	162.7	194.15	186.63	144.01	197.67	233.5	193.48	242.34	223.47
Mus musculus	ENSMUSG00000007107	Atp1a4	0.02	0	0	0.03	0	0	0	0	0	Peromyscus leucopus	Atp6v0d2	646.41	259.83	156.67	328.03	197.94	221.11	940.04	691.57	744.59
Mus musculus	ENSMUSG00000007122	Casq1	0	0	0.27	0	0	0	0	0.12	0	Peromyscus leucopus	Atp6v0e1	634.79	480.02	510.57	601.98	523.82	521.11	671.54	472.25	368.65
Mus musculus	ENSMUSG00000007207	Stx1a	0.62	0.99	1.16	0.52	0.41	0.69	1.72	1.04	1.38	Peromyscus leucopus	Atp6v0e2	13.76	5.23	4.31	22.14	11.22	4.71	26.26	7.05	6.69
Mus musculus	ENSMUSG00000007209	Ceacam9	0	0	0	0	0	0	0	0	0	Peromyscus leucopus	Atp6v1a	162.89	49.15	46.27	132.84	60.38	55.44	257.97	90.12	97.63
Mus musculus	ENSMUSG00000007216	Zfp775	1.44	2.44	2.92	1.15	1.04	1.49	1.58	1.99	3.43	Peromyscus leucopus	Atp6v1b1	0	0	0	0	0	0	0	0	0
Mus musculus	ENSMUSG00000007279	Scube2	0	0	0	0	0	0	0	0	0	Peromyscus leucopus	Atp6v1b2	375.02	173.58	175.21	280.53	236.45	206.54	579.36	312.47	321.47
Mus musculus	ENSMUSG00000007338	Mrpl49	13.2	14.33	12.23	20.13	11.62	16.6	22.97	16.2	17.23	Peromyscus leucopus	Atp6v1c1	161.5	97.93	105.15	142.43	109.46	116.28	170.33	95.16	125.55
Mus musculus	ENSMUSG00000007379	Dennd2c	0.44	0.11	0.55	0.32	0.09	0.58	3.26	3.14	1.89	Peromyscus leucopus	Atp6v1c2	0	0	0.08	0	0	0	0	0	0.08
Mus musculus	ENSMUSG00000007411	Mark3	12.99	10.95	15.34	15.19	11.5	19.7	17.29	13.88	21.84	Peromyscus leucopus	Atp6v1d	198.57	139.98	120.92	178.88	142.2	121.04	183.77	133.69	126.36
Mus musculus	ENSMUSG00000007415	Gatad1	45.72	44	50.84	42.42	33.35	56.08	69.89	45.85	69.85	Peromyscus leucopus	Atp6v1e1	352.12	298.71	263.18	301.88	312.17	314.03	376.35	296.17	283.08
Mus musculus	ENSMUSG00000007440	Pcdha10	0	0	0	0	0	0	0.07	0	0	Peromyscus leucopus	Atp6v1e2	0	0	0	0.22	0	0	0	0	0.24
Mus musculus	ENSMUSG00000007457	2310003L06Rik	0	0	0	0	0	0	0	0	0	Peromyscus leucopus	Atp6v1f	681.51	693.27	771.91	716.36	695.62	885.67	715.88	704.68	645.55
Mus musculus	ENSMUSG00000007458	M6pr	467.9	415.66	412.79	533.63	519.75	537.29	251.88	194.52	250.27	Peromyscus leucopus	Atp6v1fnb	0.18	0	0	0.23	0.31	0	0.13	0.39	0.36
Mus musculus	ENSMUSG00000007476	Lrrc8a	8.47	5.51	8.78	8.56	5.58	7.96	10.31	7.32	12.29	Peromyscus leucopus	Atp6v1g1	470.64	379.76	440.99	385.73	337.46	381.76	476.91	320.7	456.63
Mus musculus	ENSMUSG00000007480	Mc5r	0	0	0	0	0	0	0	0	0	Peromyscus leucopus	Atp6v1g2	0.12	0.18	0.08	0.55	0.22	0.22	0.45	0.2	0.08
Mus musculus	ENSMUSG00000007564	Ppp2r1a	190.5	160.23	156.51	197.97	129.65	146.29	199.53	169.77	152.7	Peromyscus leucopus	Atp6v1g3	0	0.3	0	0	0.36	0	0	1.36	0
Mus musculus	ENSMUSG00000007570	Fance	9.16	6.96	9.99	8.86	9.99	8.85	19.19	22.52	25.05	Peromyscus leucopus	Atp6v1h	344.17	219.53	197.98	281.67	193.82	186.84	322.6	190.32	188.6
Mus musculus	ENSMUSG00000007589	Tinf2	6.1	5.94	9.9	10.24	10.12	12.98	13.86	11.11	21.25	Peromyscus leucopus	Atp7a	4.41	1.43	2.33	5.27	2.12	1.34	7.69	3.54	2.55
Mus musculus	ENSMUSG00000007591	Tssk4	0.1	0.11	0.8	0.19	0.84	0.93	0.33	0.51	1.76	Peromyscus leucopus	Atp7b	3.74	0.79	0.74	4.59	1.3	2.44	22.95	10.07	9.59
Mus musculus	ENSMUSG00000007594	Hapln4	0.04	0	0.03	0.08	0	0.03	0.07	0	0.18	Peromyscus leucopus	Atp8a1	3.45	1.31	1.41	3.23	1.69	1.62	6.13	3.2	2.71
Mus musculus	ENSMUSG00000007603	Dus3l	18.06	17.01	17.79	19.35	18.54	22.68	21.91	25.65	35.16	Peromyscus leucopus	Atp8a2	0	0	0	0	0	0	0	0	0
Mus musculus	ENSMUSG00000007610	Gtpbp3	9.97	12.64	9.73	14.25	10.26	11.48	11.06	9.85	12.05	Peromyscus leucopus	Atp8b1	2.07	1.65	0.94	2.13	0.57	0.14	0.97	0.53	0.61
Mus musculus	ENSMUSG00000007613	Tgfbr1	15.85	13.79	12.54	15.88	15.15	14.03	115.65	70.6	71.21	Peromyscus leucopus	Atp8b2	1.77	0.72	0.97	2.82	1.09	1.4	3.23	1.59	1.59
Mus musculus	ENSMUSG00000007617	Homer1	3.75	3.51	5.64	4.33	4.83	5.22	6.1	3.8	5.84	Peromyscus leucopus	Atp8b3	0	0	0	0	0	0	0	0.02	0.05
Mus musculus	ENSMUSG00000007646	Rad51c	0.17	0.28	1.15	0	0.81	0.54	0.75	1.77	2.97	Peromyscus leucopus	Atp8b4	4.16	3.86	10.51	3.06	4	4.36	0.65	1.19	0.99
Mus musculus	ENSMUSG00000007653	Gabrb2	0	0	0	0	0	0	0	0	0	Peromyscus leucopus	Atp9a	0.32	0.02	0.03	0.36	0	0.14	0.4	0.03	0.16
Mus musculus	ENSMUSG00000007655	Cav1	227.74	407.1	172.38	128.33	103.01	96.88	77.51	56.14	63.28	Peromyscus leucopus	Atp9b	14.5	8.5	9.05	12.32	10.28	10.72	24.5	16.62	14.63
Mus musculus	ENSMUSG00000007656	Arpp19	141.25	120.43	113.45	121.53	118.91	153.17	193.97	224.95	192.82	Peromyscus leucopus	Atpaf1	7.6	3.14	2.46	8.99	4.19	3.16	8.14	3.19	3.07
Mus musculus	ENSMUSG00000007659	Bcl2l1	30.31	48.44	71.67	35.32	44.68	32.09	43.76	43.55	25.03	Peromyscus leucopus	Atpaf2	16.5	16.91	15.8	15.47	18.26	15.57	13.55	12.08	12.93
Mus musculus	ENSMUSG00000007670	Khsrp	30.48	33.59	35.41	32.87	30.6	39.92	39.85	33.59	53.82	Peromyscus leucopus	Atpsckmt	9	4.87	4.68	9.59	6.04	5.36	10.77	3.88	4.89
Mus musculus	ENSMUSG00000007682	Dio2	0.11	0.57	0.65	0.03	0.03	0.08	0.84	0.24	0.06	Peromyscus leucopus	Atr	2.91	1.97	1.74	4.19	2.78	2.55	3.41	2.61	2.19
Mus musculus	ENSMUSG00000007721	Ccdc124	82.21	83.83	79.96	95.23	69.08	96	77.48	89.39	102.08	Peromyscus leucopus	Atraid	52.62	37.8	38.87	51.33	35.73	45.53	80.67	68.07	53.55
Mus musculus	ENSMUSG00000007739	Cct4	129.29	116.46	121.61	109	96.27	103.63	98.09	107.64	134.91	Peromyscus leucopus	Atrn	3.07	1.31	1.17	3.78	1.72	0.93	5.44	1.06	1.03
Mus musculus	ENSMUSG00000007777	0610009B22Rik	26.45	16.81	24.1	23.8	22.23	22.07	43.35	35.86	41.18	Peromyscus leucopus	Atrnl1	9.56	5.67	7.15	10	6.34	8.82	11.55	5.7	5.73
Mus musculus	ENSMUSG00000007783	Cpt1c	0.22	0.47	0.29	0.37	0.64	0.59	0.32	0.85	2.34	Peromyscus leucopus	Atrx	5.57	3.85	5.2	9.85	5.81	5.73	8.88	9.18	7.39
Mus musculus	ENSMUSG00000007805	Twist2	0	0.1	0.36	0.17	0	0	0.15	0	0.54	Peromyscus leucopus	Atxn1	0.62	0.49	0.85	0.79	0.56	0.83	0.87	1.58	1.57
Mus musculus	ENSMUSG00000007812	Zfp655	18.62	18.04	13.17	8.68	8.53	10.2	21.47	11.95	12.85	Peromyscus leucopus	Atxn10	31.58	24.36	27.87	45.76	33.79	36.94	27.37	16.76	19.52
Mus musculus	ENSMUSG00000007815	Rhoa	393.4	394.57	457.87	358.51	383.49	437.77	438.56	376.17	483.96	Peromyscus leucopus	Atxn1l	6.1	2.6	3.55	6.73	3.74	3.96	9	4.13	6.24
Mus musculus	ENSMUSG00000007817	Zmiz1	44.7	38.83	37.29	35.67	19.02	24.6	67.23	33.46	62.15	Peromyscus leucopus	Atxn2	7.78	6.01	6.51	7.33	6.52	7.07	8.77	5.76	6.96
Mus musculus	ENSMUSG00000007827	Ankrd26	0.98	0.83	1.26	1.14	0.96	2.4	3.2	1.5	3.84	Peromyscus leucopus	Atxn2l	34.27	34.75	36.68	38.95	39.19	63.13	46.98	37.59	56.68
Mus musculus	ENSMUSG00000007833	Aldh16a1	14.71	13.4	28.04	18.37	33.07	30.7	24.87	66.97	67.47	Peromyscus leucopus	Atxn3	5.78	4.05	5.27	8.41	3.59	4.87	7.8	2.99	1.85
Mus musculus	ENSMUSG00000007836	Hnrnpa0	46.72	51.09	60.57	57.18	67.54	62.57	65.11	103.64	86.21	Peromyscus leucopus	Atxn7	1.68	1.43	1.8	3.43	1.89	2.29	4.26	1.99	1.88
Mus musculus	ENSMUSG00000007837	Prrg2	21.32	21.55	24.22	38.14	26.13	25.55	23.72	28.22	30.83	Peromyscus leucopus	Atxn7l1	5.66	5.32	5.5	10.88	9.96	10.04	12.56	7.22	9.86
Mus musculus	ENSMUSG00000007850	Hnrnph1	147.63	146.62	190	113.31	195.86	218.82	192.47	357.32	372.07	Peromyscus leucopus	Atxn7l2	1.78	1.89	2.3	2.62	3.03	3.85	3.58	4.05	5.03
Mus musculus	ENSMUSG00000007867	Ift43	27.55	22.98	19.16	17.86	15.47	21.15	29.09	26.04	27.64	Peromyscus leucopus	Atxn7l3	28.07	28.66	33.38	34.16	31.29	33.46	24.93	19.79	23.56
Mus musculus	ENSMUSG00000007872	Id3	85.04	88.18	85.56	72.67	107.45	102.51	223.52	391.24	330.05	Peromyscus leucopus	Atxn7l3b	26.92	21.78	25.91	28.97	23.37	24.79	28.92	30.46	27.87
Mus musculus	ENSMUSG00000007877	Tcap	0.11	0	0	0.83	0.13	0	0.25	0.62	0.13	Peromyscus leucopus	Auh	8.34	12.32	15.98	13.72	20.39	23.08	13.75	14.23	18.29
Mus musculus	ENSMUSG00000007880	Arid1a	20.74	14.48	17.09	25.6	20.6	27.13	26.81	22.77	32.67	Peromyscus leucopus	Aup1	141.89	153.13	135.34	153.79	169.73	164.08	158.03	183.97	123.73
Mus musculus	ENSMUSG00000007888	Crlf1	0.21	1.84	1.72	3.25	2.5	2.15	2.48	2.27	7.92	Peromyscus leucopus	Aurkaip1	185.86	229.23	212.04	202.32	227.87	224.17	178.8	156.48	153.53
Mus musculus	ENSMUSG00000007891	Ctsd	3100.74	3174.45	4263.83	3180	2656.54	3975.79	7810.05	8537.17	7222.94	Peromyscus leucopus	Aurkb	9.49	11.17	7.84	4.21	9.14	6.04	21.43	19.78	16.96
Mus musculus	ENSMUSG00000007892	Rplp1	2745.83	3064.33	3016.05	2612.9	2599.11	3042.58	3640.27	4869.89	4477.34	Peromyscus leucopus	Aurkc	4.32	3.33	3.31	1.79	1.29	0.65	3.91	5.39	3.73
Mus musculus	ENSMUSG00000007907	Cabs1	0	0	0	0	0	0	0	0	0	Peromyscus leucopus	Auts2	0.07	0.05	0.03	0.18	0.03	0.09	0.07	0	0.05
Mus musculus	ENSMUSG00000007908	Hmgcll1	0.09	0	0	0	0	0	0.05	0	0.18	Peromyscus leucopus	Aven	2.9	6.43	6.27	5.45	5.9	9.15	5.13	3.37	6.83
Mus musculus	ENSMUSG00000007944	Ttc9b	0.04	0.07	0	0	0	0	0.05	0	0.22	Peromyscus leucopus	Avil	0.55	0.02	0.11	0.95	0.05	0.05	0.63	0	0.09
Mus musculus	ENSMUSG00000007946	Phox2a	0	0.08	0	0	0	0.07	0	0.06	0	Peromyscus leucopus	Avl9	4.52	1.08	0.85	7.09	1.37	0.55	8.16	1.43	1.74
Mus musculus	ENSMUSG00000007950	Abhd8	2.25	3.09	4.45	6.14	5.21	5.65	8.47	9.26	11.08	Peromyscus leucopus	Avpi1	80.05	68.6	103.96	133.49	127.47	133.42	59.25	42.6	80.16
Mus musculus	ENSMUSG00000007987	Ift22	26.47	29.29	37.22	45.5	51.11	59.14	24.29	22.01	31.95	Peromyscus leucopus	Avpr1a	0.58	0	0.05	0.8	0.04	0.24	0.1	0.08	0
Mus musculus	ENSMUSG00000007989	Fzd3	0	0	1.42	0.03	0	0	0.02	0	0.06	Peromyscus leucopus	Avpr1b	0	0	0	0	0	0	0	0	0
Mus musculus	ENSMUSG00000008028	1700008O03Rik	0.12	0	0.23	0.13	0.24	0.15	0.72	0.48	0.18	Peromyscus leucopus	Avpr2	0	0.05	0.13	0	0	0.11	0.36	0	0.07
Mus musculus	ENSMUSG00000008035	Mid1ip1	35.39	36.05	48.38	43.63	29.88	37.99	112.69	74.38	110.13	Peromyscus leucopus	Awat1	0	0	0	0	0	0	0	0	0
Mus musculus	ENSMUSG00000008036	Ap2s1	282.97	350.85	371.57	368.2	401.49	511.7	280.94	472.15	451.82	Peromyscus leucopus	Awat2	0	0	0	0	0	0	0	0	0
Mus musculus	ENSMUSG00000008090	Fgfrl1	0.41	0.34	0.81	0.35	0.3	0.41	1.09	2.57	1.68	Peromyscus leucopus	Axin1	12.28	11.32	11.44	13.94	13.87	13.85	16.56	11.98	13.68
Mus musculus	ENSMUSG00000008129	Brme1	0.14	0.48	0.05	0.08	0.08	0.05	0.04	0.33	0.13	Peromyscus leucopus	Axin2	0.16	0	0.03	0.03	0.12	0.12	0.54	0.17	1.08
Mus musculus	ENSMUSG00000008136	Fhl2	0.34	0	0.16	0.84	0.07	2.32	1.74	1.05	3.88	Peromyscus leucopus	Axl	6.78	3.4	1.9	25.12	26.76	5.96	20.99	12.04	8.82
Mus musculus	ENSMUSG00000008140	Emc10	77.76	71.85	74.78	101.72	67.67	89.36	97.03	94.3	98.12	Peromyscus leucopus	Azgp1	0	0	0	0	0	0	0	0	0
Mus musculus	ENSMUSG00000008153	Clstn3	0.2	0	0	0.19	0.2	0	0.05	0.39	0.28	Peromyscus leucopus	Azi2	16.08	12.33	15.78	23.03	20.65	14.85	14.33	9.15	13.94
Mus musculus	ENSMUSG00000008167	Fbxw9	5.67	7.14	11.7	5.09	4.62	6.36	12.04	15.19	14.99	Peromyscus leucopus	Azin1	39.18	21.89	22.5	32.86	20.67	20.17	43.08	19.17	22.98
Mus musculus	ENSMUSG00000008193	Spib	0.32	0	0	0.5	0.12	0.37	0.29	0.03	0	Peromyscus leucopus	Azin2	1.1	0.91	0.52	0.95	1.18	1.13	3.98	3.44	3.72
Mus musculus	ENSMUSG00000008200	Fnbp4	24.33	21.51	22.94	42.9	45.43	55.17	38.05	27.65	49.41	Peromyscus leucopus	B2m	1515.56	1103.61	1153.55	3721.87	3666.81	2826.63	1334.77	812.77	854.12
Mus musculus	ENSMUSG00000008206	Cers4	0.94	0.52	0.16	0.43	0.62	0.78	2.67	0.85	2.57	Peromyscus leucopus	B3galnt1	87.61	67.98	76.05	110.39	85.98	76.07	77.07	46.61	47.84
Mus musculus	ENSMUSG00000008226	Scrn3	2.13	1.66	4.53	2.42	3.13	3.99	8.73	11.51	13.26	Peromyscus leucopus	B3galnt2	9.83	8.32	8.07	16.14	12.2	10.68	8.21	5.9	5.85
Mus musculus	ENSMUSG00000008301	Phax	21.78	25.94	24.4	23.4	21.66	23.79	32.81	38.26	44.71	Peromyscus leucopus	B3galt1	0	0	0	0	0	0	0	0	0
Mus musculus	ENSMUSG00000008305	Tle1	1.97	1.72	1.87	4.56	2.28	3.73	31.12	26.53	24.62	Peromyscus leucopus	B3galt2	0.05	0.05	0.12	0.09	0	0.08	0.07	0.18	0.1
Mus musculus	ENSMUSG00000008307	1700109H08Rik	0.15	0.57	0.28	0.68	0.24	0.28	0.27	3.98	0.52	Peromyscus leucopus	B3galt4	7.01	8.08	12.81	11.15	13.94	15.72	4.64	3.98	3.86
Mus musculus	ENSMUSG00000008318	Relt	2.73	3.24	3.8	10.23	9.72	3.13	2.43	1.4	4.95	Peromyscus leucopus	B3galt5	0	0	0	0	0	0	0	0	0
Mus musculus	ENSMUSG00000008333	Snrpb2	35.35	30.74	33.9	28.57	44.59	52.55	49.06	78.21	83.54	Peromyscus leucopus	B3galt6	3.14	2.76	2.42	2.76	1.47	2.79	3.45	2.1	1.7
Mus musculus	ENSMUSG00000008348	Ubc	400.86	400.75	346.95	519.09	381.48	447.37	403.89	431.01	530.72	Peromyscus leucopus	B3gat1	0	0	0	0	0	0	0	0	0
Mus musculus	ENSMUSG00000008373	Prpf31	71.38	58.88	53.16	72.44	54.38	58.39	49.12	36.01	46.04	Peromyscus leucopus	B3gat2	0	0	0.06	0.06	0.06	0.12	0	0.11	0.07
Mus musculus	ENSMUSG00000008384	Sertad1	46.25	44.59	37.96	53.14	52.8	45.12	48.37	56.32	42.42	Peromyscus leucopus	B3gat3	35.09	47.71	53.49	42.38	44.09	60.41	40.81	49.7	47.64
Mus musculus	ENSMUSG00000008393	Carhsp1	9.7	9.07	12.46	17.91	23.22	24.63	20.49	14.8	24.01	Peromyscus leucopus	B3glct	7.95	9.1	13.82	13.78	14.19	15.99	11.16	9.21	10.9
Mus musculus	ENSMUSG00000008398	Elk3	49.45	48.41	44.1	60.74	55.92	49.05	41.55	43.59	47.15	Peromyscus leucopus	B3gnt2	28.22	15.62	15.83	35.47	19.74	16.69	18.43	6.06	8.24
Mus musculus	ENSMUSG00000008429	Herpud2	21.37	20	17.71	18.44	16.38	14.73	44.63	26.79	34.77	Peromyscus leucopus	B3gnt3	0	0	0.07	0.27	0	0	0	0	0.07
Mus musculus	ENSMUSG00000008435	Rdh13	18.49	22.05	16.56	13.06	8.62	9.6	9.89	5.52	5.88	Peromyscus leucopus	B3gnt4	0.22	0.7	0	0.45	0	0	0.66	0.35	0
Mus musculus	ENSMUSG00000008438	Adam21	0	0.11	0	0	0.06	0.17	0	0	0.06	Peromyscus leucopus	B3gnt5	0.28	0	0.02	0.37	0.02	0.07	0.38	0.04	0
Mus musculus	ENSMUSG00000008450	Nutf2	72.18	67.21	73.76	76.78	55.63	72.7	59.26	51.88	67.52	Peromyscus leucopus	B3gnt6	0.14	0	0	0.05	0.04	0.08	0.21	0	0
Mus musculus	ENSMUSG00000008461	Fut1	0	0	0	0	0	0	0	0	0	Peromyscus leucopus	B3gnt7	22.19	16.17	8.22	13.68	13.38	7.22	18.55	14.44	9.33
Mus musculus	ENSMUSG00000008475	Arpc5	491.45	448.47	521.8	505.04	515.88	546.96	471.02	434.89	391.04	Peromyscus leucopus	B3gnt8	1.25	1.03	2.03	1.65	1.25	1.37	1.08	1.08	0.67
Mus musculus	ENSMUSG00000008482	Rnf151	0	0.26	0	0.45	0	0	0	0.21	0	Peromyscus leucopus	B3gnt9	0.36	0.26	0.14	0.31	0.27	0.41	0.29	0.24	0.17
Mus musculus	ENSMUSG00000008489	Elavl2	0	0	0	0	0	0	0	0	0	Peromyscus leucopus	B3gntl1	12.58	11.08	7.86	14.73	11.03	12.27	14.21	9.34	10.62
Mus musculus	ENSMUSG00000008496	Pou2f2	39.53	21.67	49.6	67.39	97.93	109.8	22.33	47.5	27.41	Peromyscus leucopus	B4galnt1	0.36	0.04	0.83	2.38	0.37	1.89	0.88	1.06	0.68
Mus musculus	ENSMUSG00000008540	Mgst1	165.05	184.45	136.55	137.62	103.06	115.83	170.75	185.54	294.32	Peromyscus leucopus	B4galnt2	0.15	0.05	0.95	0.13	0	0.57	0.29	0.05	1.27
Mus musculus	ENSMUSG00000008575	Nfib	0.12	0.02	0.14	0.03	0.08	0.08	0.07	0.11	0.43	Peromyscus leucopus	B4galnt3	0	0	0	0	0	0	0	0	0.06
Mus musculus	ENSMUSG00000008590	Htr3b	0	0	0	0	0	0	0	0	0	Peromyscus leucopus	B4galnt4	0.02	0	0	0.14	0	0.03	0.18	0.03	0
Mus musculus	ENSMUSG00000008601	Rab25	0	0	0.17	0	0.2	0.36	0	0	0	Peromyscus leucopus	B4galt1	71.43	57.84	71.19	88.73	82.4	81.26	54.34	32.64	31.8
Mus musculus	ENSMUSG00000008604	Ubqln4	18.02	19.45	20.94	22.31	14.72	19.51	21.54	20.9	18.78	Peromyscus leucopus	B4galt2	1.56	0.22	0.06	1.63	0.21	0.26	2.2	0.67	1.02
Mus musculus	ENSMUSG00000008658	Rbfox1	0	0	0	0	0	0	0	0	0	Peromyscus leucopus	B4galt3	13.06	13.95	19.69	15.86	14.82	20.28	14.32	14.29	15.11
Mus musculus	ENSMUSG00000008668	Rps18	1325.91	1294	1295.84	1296.17	1052.68	1304.22	1402.54	1750.06	1631.03	Peromyscus leucopus	B4galt4	0.34	0.08	0.24	0.44	0.22	0.12	0.63	0.03	0.4
Mus musculus	ENSMUSG00000008682	Rpl10	2167.09	2064.85	1854.61	1735.16	1614.08	1616.02	3469.17	2969.54	2737.7	Peromyscus leucopus	B4galt5	26.22	12.35	12.2	36.43	30.99	14.72	32.28	7.52	5.82
Mus musculus	ENSMUSG00000008683	Rps15a	1302.24	1313.05	1431.91	1229.3	981.34	1179.8	1616.38	1493.58	1503.9	Peromyscus leucopus	B4galt6	2.2	1.7	1.67	1.96	1.76	1.47	5.52	1.95	2.51
Mus musculus	ENSMUSG00000008690	Ncaph2	39.79	34.93	40.99	42.74	32.5	43.75	45.7	48.17	84.36	Peromyscus leucopus	B4galt7	45.02	45.44	44.1	50.05	46.15	49.39	47.57	41.18	33.61
Mus musculus	ENSMUSG00000008730	Hipk1	20.65	14.87	18.99	19.67	13.88	21.18	41.01	21.52	43.55	Peromyscus leucopus	B4gat1	4.63	5.95	3	5.7	5.46	6.13	12.47	7.99	7.21
Mus musculus	ENSMUSG00000008734	Gprc5b	0.65	3.12	2.76	0.76	1.91	1.27	2.74	1.27	2.33	Peromyscus leucopus	B9d1	11.76	8.25	4.92	5.91	3.52	6.41	13.78	12.01	9.57
Mus musculus	ENSMUSG00000008763	Man1a2	18.93	9.75	8.91	14.52	6.51	8.5	15.86	7.54	11.18	Peromyscus leucopus	B9d2	12.61	15.28	10.99	11.56	18.14	17.59	9.81	11.48	11.8
Mus musculus	ENSMUSG00000008789	Ceacam5	0	0	0	0	0	0	0	0	0	Peromyscus leucopus	Baalc	0	0	0	0	0	0	0.03	0	0
Mus musculus	ENSMUSG00000008813	Tppp2	0	0	0	0	0	0	0	0	0	Peromyscus leucopus	Baat	0	0	0	0	0	0	0	0	0
Mus musculus	ENSMUSG00000008822	Acyp1	5.75	4.33	7.32	6.59	6.99	8.17	23.58	19.48	9.93	Peromyscus leucopus	Babam1	42.27	47.43	45.76	43.5	53.73	51.85	46.2	53.69	45.37
Mus musculus	ENSMUSG00000008843	Cldn13	0	0	0	0	0	0	0	0	0	Peromyscus leucopus	Babam2	26.52	31.52	23.42	34.02	33.8	30.95	31.47	39.23	36.29
Mus musculus	ENSMUSG00000008845	Cd163	0.51	0.32	0.76	0.87	0.46	1.29	0.55	0.41	1.27	Peromyscus leucopus	Bace1	0.72	0.13	0.08	1.97	0.34	0.36	1.81	0.36	0.25
Mus musculus	ENSMUSG00000008855	Hdac5	9.92	13.57	19.84	32.57	29.44	38.41	98.54	111.21	92.5	Peromyscus leucopus	Bace2	1.5	0.24	0.36	2.15	0.24	0.94	1.55	0.37	0.75
Mus musculus	ENSMUSG00000008859	Rala	45.18	68.23	82.17	41.19	34.83	52.81	45.23	44.37	36.71	Peromyscus leucopus	Bach1	5.14	2.72	4.21	6.31	3.26	5	10.41	7.9	8.92
Mus musculus	ENSMUSG00000008874	Clec3a	0	0	0	0	0	0	0	0	0	Peromyscus leucopus	Bach2	0.01	0	0.01	0.01	0	0	0.03	0.05	0.17
Mus musculus	ENSMUSG00000008892	Vdac3	205.32	217.17	197.88	151.47	195.06	177.79	112.33	116.15	112.34	Peromyscus leucopus	Bad	30.63	33.29	35.08	30.14	40.8	32.18	47.11	44.26	51.21
Mus musculus	ENSMUSG00000008932	Slc1a7	0	0	0	0	0	0	0	0	0	Peromyscus leucopus	Bag1	116.62	125.05	113.52	139.41	141.12	126.17	108.31	91.45	106.11
Mus musculus	ENSMUSG00000008958	Vps72	48.46	43.67	41.56	71.18	57.21	49.58	43.94	52.58	64.6	Peromyscus leucopus	Bag2	0.94	0.68	0.15	0.88	0.67	0.31	2.02	0.52	0.49
Mus musculus	ENSMUSG00000008976	Gabpa	12.64	9.08	9.57	10.21	7.71	10.28	22.07	10.5	16.17	Peromyscus leucopus	Bag3	35.38	41.09	41.46	52.29	65.28	62.52	50.31	41.04	46.26
Mus musculus	ENSMUSG00000008999	Bmp7	0	0	0	0	0	0	0	0	0	Peromyscus leucopus	Bag4	1.95	1.16	0.9	2.69	0.96	1.73	3.75	1.75	1.25
Mus musculus	ENSMUSG00000009013	Dynll1	95.91	128.15	129.44	143.56	155.39	198.96	73.99	144.92	99.43	Peromyscus leucopus	Bag5	18.79	13.48	12.1	19.14	16.82	13.87	20.8	12.79	14.81
Mus musculus	ENSMUSG00000009030	Pdcl	23.39	24.09	19.57	21.29	18.28	15.96	44.49	23.06	30.03	Peromyscus leucopus	Bag6	101.61	114.92	92.79	121.63	134.03	128.76	108.02	97.22	98.89
Mus musculus	ENSMUSG00000009035	Tmem184b	34.25	33.85	45.9	79.16	67.34	76.46	54.8	37.1	52.31	Peromyscus leucopus	Bahcc1	0.19	0	0	0.41	0.04	0.06	0.15	0.04	0.15
Mus musculus	ENSMUSG00000009047	Gm5965	0	0	0	0	0	0	0	0	0	Peromyscus leucopus	Bahd1	7.04	5.04	5.76	7.74	6.19	7.34	8.64	3.58	4.91
Mus musculus	ENSMUSG00000009070	Rsph14	0	0	0	0	0	0	0	0	0	Peromyscus leucopus	Baiap2	28.11	39.02	22.02	42.22	35.28	37.86	50.59	39.17	35.18
Mus musculus	ENSMUSG00000009073	Nf2	18.83	13.26	21.14	19.15	11.92	18.75	47.04	24.3	43.33	Peromyscus leucopus	Baiap2l1	0.31	0.07	0.1	0.47	0	0.2	0.51	0.05	0
Mus musculus	ENSMUSG00000009075	Cabp7	0.03	0.04	0.32	0.04	0.03	0.2	0	0.13	0.1	Peromyscus leucopus	Baiap2l2	0.15	0	0.12	0.08	0	0.04	0.96	0.14	0.38
Mus musculus	ENSMUSG00000009076	Zmat5	21.35	21	23.4	32.77	30.5	43.77	45.29	60.64	63.44	Peromyscus leucopus	Baiap3	0	0	0	0	0	0	0	0	0
Mus musculus	ENSMUSG00000009079	Ewsr1	181.35	223.17	217.01	209.37	260.14	282.43	170.9	283.01	341.82	Peromyscus leucopus	Bak1	44.84	54.58	41.73	74.98	109.69	61.57	37.83	39.6	34.81
Mus musculus	ENSMUSG00000009090	Ap1b1	18.81	14.64	17.57	32.81	22.27	32.42	76.57	54.92	73.71	Peromyscus leucopus	Banf1	231.49	291.62	266.5	244.07	290.3	307.87	226.84	239.44	214.38
Mus musculus	ENSMUSG00000009092	Derl3	1.39	2.65	0.71	0	1.94	0.64	2.29	0.23	2.3	Peromyscus leucopus	Banf2	0	0	0	0	0	0	0	0	0
Mus musculus	ENSMUSG00000009093	Gstt4	0.45	0.47	1.15	0.68	0.37	1.42	0.13	0	0.12	Peromyscus leucopus	Bank1	1.23	0.57	1.38	2.34	2.26	3.58	2	1.63	1.28
Mus musculus	ENSMUSG00000009097	Tbx1	0	0	0	0	0	0	0	0	0	Peromyscus leucopus	Bap1	32.29	33.16	38.68	47.25	42.69	48.4	37.38	24.09	31.32
Mus musculus	ENSMUSG00000009108	Gnat2	0	0	0	0	0	0	0	0	0.31	Peromyscus leucopus	Bard1	0.79	0.45	0.44	0.8	0.17	0.3	1.26	0.81	0.31
Mus musculus	ENSMUSG00000009112	Bcl2l13	13.24	8.17	8.93	24.36	5.17	5.6	18.16	3.99	5.24	Peromyscus leucopus	Barhl1	0.04	0.02	0.03	0	0	0	0.1	0.02	0.03
Mus musculus	ENSMUSG00000009114	2610028H24Rik	0	0	0	0	0	0	0	0	0	Peromyscus leucopus	Barhl2	0	0	0	0	0	0	0	0	0
Mus musculus	ENSMUSG00000009115	Spatc1l	0	0	0	0	0.08	0	0	0	0	Peromyscus leucopus	Barx1	0	0.03	0	0	0	0	0	0	0
Mus musculus	ENSMUSG00000009145	Dqx1	0.9	0.37	0.43	0.77	0.87	0.95	0.25	0.75	0.34	Peromyscus leucopus	Barx2	0	0	0	0	0	0	0	0	0
Mus musculus	ENSMUSG00000009185	Ccl8	0	0.51	0	5.16	8.89	3.7	0.46	0	0	Peromyscus leucopus	Basp1	2.96	4.25	10.51	1.15	2.48	4.42	0	0.24	0.92
Mus musculus	ENSMUSG00000009207	Lnpk	12.58	10.98	11.9	7.28	6.24	8.04	7.54	4.17	9.88	Peromyscus leucopus	Batf	28.49	111.48	102.83	36.12	103.41	116.71	2.02	2.27	1.57
Mus musculus	ENSMUSG00000009210	Prr29	0	0	0	0	0	0	0	0	0	Peromyscus leucopus	Batf2	1.67	2.81	1.9	5.94	9.04	3.44	1.23	0.78	0.61
Mus musculus	ENSMUSG00000009214	Mymk	0	0	0.1	0	0	0	0	0	0.09	Peromyscus leucopus	Batf3	3	4.82	48.72	43.95	58.35	167.21	0.53	0.59	0
Mus musculus	ENSMUSG00000009216	Fam163b	0	0	0	0	0	0	0	0	0	Peromyscus leucopus	Bax	433.9	419.44	542.66	458.71	376.84	505.77	389.13	328.2	392.17
Mus musculus	ENSMUSG00000009246	Trpm5	0	0	0.23	0	0	0	0	0	1.22	Peromyscus leucopus	Baz1a	19.16	13.27	20.67	23.87	16.94	19.63	24.29	23.18	15.93
Mus musculus	ENSMUSG00000009248	Ascl2	0.11	0.31	0.28	0.52	0.18	0.35	0	0.06	0.06	Peromyscus leucopus	Baz1b	11.68	9.28	10.15	15.48	13.05	14.82	19.75	13.83	11.76
Mus musculus	ENSMUSG00000009281	Rarres2	0.18	0	0.35	0	0.06	0	0	0.07	0.11	Peromyscus leucopus	Baz2a	16.77	17.95	18.61	33.95	24.98	23.82	13.86	7.28	9.36
Mus musculus	ENSMUSG00000009291	Pttg1ip	79.52	80.32	79.76	84.25	65.14	70.71	104.17	72.81	89.03	Peromyscus leucopus	Baz2b	4.63	3.54	4.39	7.72	5.36	7.13	4.69	5.19	4.71
Mus musculus	ENSMUSG00000009292	Trpm2	2.97	1.71	1.57	4.56	4.56	10.37	2.76	2.82	8.39	Peromyscus leucopus	Bbc3	15.67	16.18	23.93	19.63	14.11	22.21	17.53	16.15	17.58
Mus musculus	ENSMUSG00000009293	Ube2g2	82.18	85.84	70.73	95.3	77.8	85.7	109.86	61.04	66.7	Peromyscus leucopus	Bbip1	29.89	33.34	19.73	28.99	31	26.79	24.18	24.08	27.33
Mus musculus	ENSMUSG00000009350	Mpo	0.07	0	0	0.08	0	0.86	1.14	0.9	0.27	Peromyscus leucopus	Bbof1	0.04	0.23	0.1	0.15	0.05	0.09	0.34	0.34	0.16
Mus musculus	ENSMUSG00000009356	Lpo	0	0	0	0	0	0	0	0	0	Peromyscus leucopus	Bbox1	0.07	0	0	0	0	0	0	0	0
Mus musculus	ENSMUSG00000009376	Met	43.14	52.73	40.28	21.66	14.31	13.67	0.3	0.13	0.33	Peromyscus leucopus	Bbs1	0.97	0.62	0.6	0.69	0.87	1.53	2.08	1.87	3.89
Mus musculus	ENSMUSG00000009378	Slc16a12	0	0	0	0	0	0	0.02	0	0	Peromyscus leucopus	Bbs10	0.72	0.52	0.15	0.74	0.65	0.34	0.47	0.41	0.6
Mus musculus	ENSMUSG00000009394	Syn2	0	0	0	0	0	0	0	0.16	0	Peromyscus leucopus	Bbs12	2.65	0.63	0.9	1.53	1.15	1.54	2.11	1.19	1.05
Mus musculus	ENSMUSG00000009406	Elk1	11.36	9.54	10.84	11.87	10.48	10.68	8.82	6.51	7.57	Peromyscus leucopus	Bbs2	4.66	4.13	3.16	5.76	4.51	3.76	8.87	5.96	9.84
Mus musculus	ENSMUSG00000009418	Nav1	7.12	1.95	9.18	11.7	4.98	12.52	39.47	18.1	30.14	Peromyscus leucopus	Bbs4	2.29	2.13	2.67	2.75	2.16	2.85	2.17	1.84	1.97
Mus musculus	ENSMUSG00000009470	Tnpo1	24.83	13.95	19.84	23.75	15.21	16.34	33.27	17.38	23.53	Peromyscus leucopus	Bbs5	4.26	2.89	1.74	2.51	2.68	3.43	3.97	4.19	9.6
Mus musculus	ENSMUSG00000009471	Myod1	0	0	0	0	0	0	0	0	0	Peromyscus leucopus	Bbs7	2.5	1.54	1.02	3.59	1.9	2.04	4.45	3.22	4.18
Mus musculus	ENSMUSG00000009487	Otog	0	0	0	0	0	0	0	0	0	Peromyscus leucopus	Bbs9	0.53	0.44	0.43	1.51	0.6	0.48	1.67	1.08	1.26
Mus musculus	ENSMUSG00000009535	Rnmt	40.81	25.03	29.51	21.75	20.01	28.98	27.02	19.22	19.35	Peromyscus leucopus	Bbx	2.63	1.8	2.65	2.96	1.46	2.76	4.72	6.06	4.93
Mus musculus	ENSMUSG00000009545	Kcnq1	0	0	0	0	0	0.07	0.03	0.06	0	Peromyscus leucopus	Bcam	0.11	0.14	0.56	0.78	0.17	0.13	0.96	0.16	1.33
Mus musculus	ENSMUSG00000009549	Srp14	164.26	156.78	157.74	139.87	146.7	160.1	202.51	265.82	215.29	Peromyscus leucopus	Bcan	0.27	0.02	0.1	0.25	0.06	0	0	0.08	0.07
Mus musculus	ENSMUSG00000009551	6330409D20Rik	0	0	0.11	0.22	0	0	0	0.29	0.1	Peromyscus leucopus	Bcap29	29.42	14.94	23.06	20.36	16.68	23.14	35.01	23.38	28.94
Mus musculus	ENSMUSG00000009555	Cdk9	108.53	122.79	132.06	129.32	133.72	159.73	135.87	223.57	257.12	Peromyscus leucopus	Bcap31	207.77	184.72	162.07	182.39	168.27	173.46	228.69	172.01	132.39
Mus musculus	ENSMUSG00000009563	Tor2a	35.86	29.82	32.11	51.01	31.52	32.92	67.48	36.2	49.53	Peromyscus leucopus	Bcar1	1.85	0.71	0.31	5.16	0.28	1.3	2.3	0.26	1.69
Mus musculus	ENSMUSG00000009566	Fpgs	4.93	5.15	8.26	5.22	3.17	5.38	4.64	5.41	5.67	Peromyscus leucopus	Bcar3	38.82	37.69	39.14	34.36	33.31	22.33	43.48	25.19	37.21
Mus musculus	ENSMUSG00000009569	Mrtfb	15	7.94	6.51	9.25	3.91	4.51	15.44	7.57	7.91	Peromyscus leucopus	Bcas1	0	0	0	0	0	0	0	0	0
Mus musculus	ENSMUSG00000009575	Cbx5	2.94	2.35	4.29	4.21	2.93	6.23	5.23	2.54	8.24	Peromyscus leucopus	Bcas2	215.4	183.1	187.58	244.22	199.77	230.5	210.64	139.81	163.03
Mus musculus	ENSMUSG00000009580	Odam	0	0	0	0	0	0	0	0	0	Peromyscus leucopus	Bcas3	4.77	3.77	3.28	6.18	6.93	4.44	6.15	6.14	7.28
Mus musculus	ENSMUSG00000009585	Apobec3	13.45	11.84	25.6	68.83	96.89	92.77	35.73	26.32	59.19	Peromyscus leucopus	Bcat1	6.23	0.45	1.04	10.16	0.47	1.4	6.85	0.76	1.8
Mus musculus	ENSMUSG00000009588	St6galnac1	0	0	0	0	0	0	0	0	0	Peromyscus leucopus	Bcat2	35.71	45.36	37.21	40.86	39.76	51.76	31.16	31.11	25.3
Mus musculus	ENSMUSG00000009596	Taf7l	0	0	0	0	0	0	0	0	0	Peromyscus leucopus	Bcdin3d	3.4	4.02	3.45	6.47	4.61	3.66	3.93	4.75	3.87
Mus musculus	ENSMUSG00000009614	Sardh	0.05	0.2	0.44	0.04	0.03	0.22	0.24	0.43	0.43	Peromyscus leucopus	Bche	0.52	0.02	0	0.7	0.03	0.11	0.5	0	0.19
Mus musculus	ENSMUSG00000009621	Vav2	4.86	5.12	6.08	9.94	8.05	10.28	10.07	9.07	9.27	Peromyscus leucopus	Bckdha	20.83	14.9	10.77	19.17	22.76	20.76	36.18	33.17	33.43
Mus musculus	ENSMUSG00000009628	Tex15	0.03	0.04	0	0	0	0	0	0.07	0.07	Peromyscus leucopus	Bckdhb	8.35	4.56	4.59	13.24	5.66	5.23	18.04	9.17	11.78
Mus musculus	ENSMUSG00000009630	Ppp2cb	84.17	81.63	75.68	56.98	45.93	58.37	40.72	41.53	46.56	Peromyscus leucopus	Bckdk	29.1	22.08	21.43	33.41	28.31	28.79	37.1	16.76	25.14
Mus musculus	ENSMUSG00000009633	G0s2	0.79	0.55	0	0	0.43	0	0.87	0.29	0.73	Peromyscus leucopus	Bcl10	51.34	37.63	28.66	49.47	42.96	31.84	37.14	21.05	23.21
Mus musculus	ENSMUSG00000009640	Dmap1	12.63	15.55	16.61	16.82	12.89	20.88	18.36	21.46	32.3	Peromyscus leucopus	Bcl11a	0.12	0.03	0.04	0.04	0	0.39	0.18	0	0.09
Mus musculus	ENSMUSG00000009646	Pla2g12b	0	0	0	0	0	0	0	0	0	Peromyscus leucopus	Bcl11b	0	0	0	0	0	0.01	0	0	0.01
Mus musculus	ENSMUSG00000009647	Mcu	7.78	6.83	8.03	6.73	6.29	6.09	11.03	8.24	10.13	Peromyscus leucopus	Bcl2	1.42	1.12	0.91	0.83	1	0.67	4	2.7	2.36
Mus musculus	ENSMUSG00000009654	Oit3	2.92	4.62	5.3	3.11	2.36	0.79	17.3	4.79	2.01	Peromyscus leucopus	Bcl2a1	1.69	11.19	8.99	22.8	60.98	35.72	0	0	0
Mus musculus	ENSMUSG00000009670	Tex11	0	0	0	0	0	0	0	0	0	Peromyscus leucopus	Bcl2l1	123.61	137.19	126.96	98.43	119.89	86.86	92.48	76.09	78.45
Mus musculus	ENSMUSG00000009681	Bcr	0.74	0.71	1.85	1.1	1.07	0.76	1.45	1.58	1.18	Peromyscus leucopus	Bcl2l10	0.08	0.15	0.1	0	0	0.09	0	0.09	0
Mus musculus	ENSMUSG00000009687	Fxyd5	462.04	430.03	544.57	556.48	651.32	770.94	1406.6	1726.29	2086.23	Peromyscus leucopus	Bcl2l11	2.72	1.96	2.25	4.22	3.05	3.43	3.72	1.47	3.72
Mus musculus	ENSMUSG00000009731	Kcnd1	0.03	0.06	0.11	0.12	0.08	0.04	0.01	0	0.03	Peromyscus leucopus	Bcl2l12	16.1	27.38	20.75	18.43	22.08	23.86	19.21	20.82	16.53
Mus musculus	ENSMUSG00000009733	Tfcp2	5.41	2.13	2.68	4.13	4.22	4.18	5.83	4.58	5.9	Peromyscus leucopus	Bcl2l14	0	0.23	0	0	0.23	0.23	0.17	0.15	0.24
Mus musculus	ENSMUSG00000009734	Pou6f2	0	0	0	0	0	0	0	0	0.11	Peromyscus leucopus	Bcl2l15	24.25	12.08	19.39	11.67	5.22	15.56	11.27	7.48	4.95
Mus musculus	ENSMUSG00000009739	Pou6f1	2.75	1.07	4.48	5.77	4.57	8.04	11.75	5.47	8.9	Peromyscus leucopus	Bcl3	41.7	115.2	141.33	69.64	137.37	191.92	7.26	12.73	10.51
Mus musculus	ENSMUSG00000009741	Ubp1	37.69	38.26	40.96	41.94	48.77	57.57	37.22	56.11	65.97	Peromyscus leucopus	Bcl6	3	4	8.05	4.47	4.05	6.59	11.56	6.44	8.43
Mus musculus	ENSMUSG00000009772	Nuak2	6	5.06	6.45	16.95	20.95	18.09	18.36	19.3	25.37	Peromyscus leucopus	Bcl6b	0.17	0.14	0.34	0	0.11	0.2	0.28	1.38	0.89
Mus musculus	ENSMUSG00000009828	Cilk1	1.02	2.1	2.57	1.76	1.91	3.82	4.47	2.01	4.74	Peromyscus leucopus	Bcl7a	1.01	0.63	0.79	1.59	1.09	0.78	3.24	1.33	1.35
Mus musculus	ENSMUSG00000009863	Sdhb	118.47	113.93	129.67	150.35	149.76	166.91	136.85	159.42	190.15	Peromyscus leucopus	Bcl7b	34.51	39.73	48.12	42.98	52.26	57.17	39.86	30.94	35.19
Mus musculus	ENSMUSG00000009876	Cox4i2	0	0	0	0	0	0.23	0.21	0	1.02	Peromyscus leucopus	Bcl7c	46.31	65.68	69.11	59.88	58.84	69.55	52.93	66.56	60.56
Mus musculus	ENSMUSG00000009894	Snap47	17.58	15.22	14.24	17.23	12.42	13.24	34.7	15.72	22.68	Peromyscus leucopus	Bcl9	1.24	1.05	1.71	1.8	0.9	1.29	1.68	1.17	1.56
Mus musculus	ENSMUSG00000009900	Wnt3a	0	0	0	0	0	0	0	0	0	Peromyscus leucopus	Bcl9l	0.5	0.36	0.28	1.42	0.64	0.83	0.98	0.46	0.78
Mus musculus	ENSMUSG00000009905	Kdsr	1.72	1.67	1.64	1.06	1.51	2.04	5.64	5.15	7.48	Peromyscus leucopus	Bclaf3	3.32	1.57	1.51	3.1	2	1.38	4.66	1.25	1.92
Mus musculus	ENSMUSG00000009907	Vps4b	67.27	65.5	58.03	57.59	31.78	41.18	98.07	38.4	51.44	Peromyscus leucopus	Bco1	0	0	0	0	0	0	0.06	0	0
Mus musculus	ENSMUSG00000009927	Rps25	1149.19	1061.76	1117.84	909.12	858.78	974.84	1287.13	1454.91	1341.01	Peromyscus leucopus	Bco2	0.18	0.11	0.66	0.69	0.85	0.84	0.11	0.12	0.5
Mus musculus	ENSMUSG00000009941	Nxf2	0.07	0.2	0.05	0	0.05	0	0.1	0.15	0.27	Peromyscus leucopus	Bcor	4.3	4.53	4.58	6.2	3.88	5.29	5.98	4.41	3.45
Mus musculus	ENSMUSG00000009995	Tafazzin	44.98	44.99	45.61	60.55	57.59	59.97	56.77	63.78	76.22	Peromyscus leucopus	Bcorl1	2.39	2.2	1.78	2.33	1.21	1.02	1.23	1.03	1.09
Mus musculus	ENSMUSG00000010021	Kif19a	0.04	0	0.24	0.24	0.23	0.98	1.16	2.84	1.3	Peromyscus leucopus	Bcr	0.32	0.13	0.13	0.65	0.25	0.17	0.63	0.36	0.53
Mus musculus	ENSMUSG00000010025	Aldh3a2	26.64	25.59	28.09	29.73	22.81	31.58	42.96	30.27	40.59	Peromyscus leucopus	Bdh1	26.2	19.33	19.45	30.89	24.64	20.29	26.35	10.27	11.27
Mus musculus	ENSMUSG00000010044	Zmynd10	0	0	0	0	0	0	0	0	1.42	Peromyscus leucopus	Bdh2	76.57	46.56	27.3	37.4	32.65	27.46	80.25	59.1	62.89
Mus musculus	ENSMUSG00000010045	Tmem115	29.22	22.02	20.81	31.08	21.84	22.84	32.98	25.42	30.68	Peromyscus leucopus	Bdkrb1	1.64	0.29	0.45	3.77	0.28	0.61	0.64	0.13	0.32
Mus musculus	ENSMUSG00000010047	Hyal2	28.7	27.07	23.63	33.36	16.35	21.49	24.67	24.66	16.92	Peromyscus leucopus	Bdkrb2	0.36	0.16	0.08	0.45	0	0.1	0.58	0	0.08
Mus musculus	ENSMUSG00000010048	Ifrd2	15.68	15.94	17.72	17.28	10.9	20.5	12	9.35	4.56	Peromyscus leucopus	Bdnf	0.05	0.01	0	0.13	0	0.01	0.03	0	0.04
Mus musculus	ENSMUSG00000010051	Hyal1	1.43	2.68	2.73	0.84	3.3	1.86	9.74	6.04	4.27	Peromyscus leucopus	Bdp1	3.18	1.72	1.89	3.44	1.59	1.66	4.83	3.42	2.04
Mus musculus	ENSMUSG00000010054	Tusc2	15.56	19.56	19.02	17.15	15.6	18.27	25.72	30.77	21.27	Peromyscus leucopus	Bean1	2.59	1.48	0.97	0.76	0.49	0.66	0.57	0.59	0.08
Mus musculus	ENSMUSG00000010057	Nprl2	9.54	12.43	13.23	11.76	11.71	15.56	17.6	17	20	Peromyscus leucopus	Becn1	67.72	35.81	49.07	86.11	67.18	52.09	62.23	36.94	48.02
Mus musculus	ENSMUSG00000010064	Slc38a3	0	0	0	0	0	0	0	0	0	Peromyscus leucopus	Becn2	0	0	0	0	0	0	0	0	0
Mus musculus	ENSMUSG00000010066	Cacna2d2	0	0	0	0	0	0	0	0	0	Peromyscus leucopus	Begain	0.07	0	0	0	0	0.09	0.11	0	0.03
Mus musculus	ENSMUSG00000010067	Rassf1	38.67	48.52	42.14	60.16	54.19	48.02	41.3	43.44	47.56	Peromyscus leucopus	Bend3	0.56	1	0.73	0.8	0.55	0.65	1.75	0.95	1.04
Mus musculus	ENSMUSG00000010080	Epn3	0	0	0	0	0	0	0	0.17	0	Peromyscus leucopus	Bend4	0.99	1.49	1.9	1.78	1.38	1.6	1.72	1.43	1.43
Mus musculus	ENSMUSG00000010086	Rnf112	0	0	0	0	0	0	0	0	0	Peromyscus leucopus	Bend5	0	0.03	0	0.04	0	0.07	0	0	0.02
Mus musculus	ENSMUSG00000010095	Slc3a2	1518.73	1606.9	1213.21	839.01	653.24	575.45	295.13	338.47	256.87	Peromyscus leucopus	Bend6	0.9	0.5	0.49	0.64	0.35	0.19	0.55	0.05	0.18
Mus musculus	ENSMUSG00000010097	Nxf1	46.84	42.8	54.22	46.52	65.59	93.02	50.33	131.95	111.96	Peromyscus leucopus	Bend7	0.02	0.04	0	0.08	0	0	0.1	0.02	0.03
Mus musculus	ENSMUSG00000010110	Stx5a	41.67	51.5	47.74	58.99	34.35	55.74	68.13	52.95	86.15	Peromyscus leucopus	Best1	0	0	0	0.1	0	0	0	0	0
Mus musculus	ENSMUSG00000010122	Slc47a1	0	0	0	0	0	0	0	0	0	Peromyscus leucopus	Best2	0	0	0	0	0	0	0	0	0
Mus musculus	ENSMUSG00000010136	Pifo	0	0	0	0	0	0	0	0	0	Peromyscus leucopus	Best3	0	0	0	0	0	0	0	0	0
Mus musculus	ENSMUSG00000010142	Tnfrsf13b	11.21	6.28	7.65	18.95	10.9	9.56	33.84	27.3	28.31	Peromyscus leucopus	Best4	0	0	0	0	0	0	0	0	0
Mus musculus	ENSMUSG00000010154	Spire2	0	0	0	0	0	0	0	0.04	0	Peromyscus leucopus	Bet1	31.61	22.78	21.88	26.88	23.56	22.26	28.57	19.21	22.34
Mus musculus	ENSMUSG00000010175	Prox1	0	0	0	0	0	0	0.01	0	0	Peromyscus leucopus	Bet1l	18.68	17.01	12.64	20.05	16.13	16.46	16.55	10.1	14.96
Mus musculus	ENSMUSG00000010205	Raver1	29.14	21.84	25.71	30.21	22.28	33.02	27.38	15.86	29.6	Peromyscus leucopus	Bex1	0	0	0	0	0	0	0.21	0	0
Mus musculus	ENSMUSG00000010277	Bltp2	53.7	46.04	50.6	66.61	42.23	69.05	114.11	93.92	129.34	Peromyscus leucopus	Bex3	1.67	0.14	0.21	2.25	0.36	1.6	5.13	3.32	2.97
Mus musculus	ENSMUSG00000010290	AI597479	5.67	5.13	4.59	5.1	3.4	4.74	10.03	5.58	6.79	Peromyscus leucopus	Bex4	0	0	0	0	0	0	0	0	0
Mus musculus	ENSMUSG00000010307	Tmem86a	10.07	12.01	11.85	28.54	47.99	44.15	93.54	143.49	146.68	Peromyscus leucopus	Bfar	29.15	21.76	22.11	28.68	27.29	23.82	29.07	20.46	24.04
Mus musculus	ENSMUSG00000010311	Optc	0	0	0	0	0	0	0	0	0	Peromyscus leucopus	Bfsp1	0.31	0.62	0.12	0.8	0.42	0.47	1.11	0.83	2.13
Mus musculus	ENSMUSG00000010342	Tex14	0.51	0.02	0.66	0.04	0.08	0.51	0.1	0.27	0.56	Peromyscus leucopus	Bfsp2	0.16	0	0	0	0	0	0	0	0
Mus musculus	ENSMUSG00000010358	Ifi35	54.18	55.02	46.16	220.29	294.17	237.06	31.59	51.3	40.83	Peromyscus leucopus	Bgn	36.79	2.21	3.23	54.16	4.31	5.98	37.8	2.49	5.71
Mus musculus	ENSMUSG00000010362	Rdm1	0.84	0.62	4.26	1.69	3.12	5.67	11.04	21.5	29.79	Peromyscus leucopus	Bhlha15	2.68	0.19	0.25	1.54	0	0.23	0	0	0.54
Mus musculus	ENSMUSG00000010376	Nedd8	231.77	244.86	247.18	225.9	242.19	297.75	222.82	319.48	294.01	Peromyscus leucopus	Bhlha9	0	0	0	0	0	0	0	0	0
Mus musculus	ENSMUSG00000010392	Gosr1	18.71	16.12	16.29	18.03	16.22	17.38	16.43	12.69	21.07	Peromyscus leucopus	Bhlhb9	0.46	0.09	0.3	0.79	0	0	0.48	0.48	0.4
Mus musculus	ENSMUSG00000010406	Mrpl52	483.81	487.37	511.59	548.69	587.23	495.66	142.59	200.23	145.73	Peromyscus leucopus	Bhlhe22	0.1	0.02	0.09	0.11	0.06	0.08	0	0	0.05
Mus musculus	ENSMUSG00000010435	Spaca7	0	0	0	0	0	0	0	0	0	Peromyscus leucopus	Bhlhe23	0	0	0	0	0	0	0	0	0
Mus musculus	ENSMUSG00000010453	Kansl3	19.3	11.17	11.48	25.91	11.56	14.52	17.18	15.19	20.06	Peromyscus leucopus	Bhlhe40	60.72	45.65	44.67	75.64	65.78	69.29	113.62	63.55	84.36
Mus musculus	ENSMUSG00000010461	Eya4	0.03	0.22	0.23	0.22	0.18	0.42	2.41	2.62	2.28	Peromyscus leucopus	Bhlhe41	7.37	3.29	4.84	16.6	5.68	7.12	13.52	10.9	17.73
Mus musculus	ENSMUSG00000010476	Ebf3	0.09	0	0.07	0	0	0.17	0.08	0	0.11	Peromyscus leucopus	Bhmt	0	0	0	0	0	0	0	0	0
Mus musculus	ENSMUSG00000010492	Uckl1os	0.16	0.06	0.55	0.31	0.18	0	0.52	0.27	0.77	Peromyscus leucopus	Bhmt2	0	0	0	0	0	0	0	0	0
Mus musculus	ENSMUSG00000010505	Myt1	0	0	0	0.02	0	0	0	0	0	Peromyscus leucopus	Bicc1	0.84	0.06	0.08	2.29	0.13	0.13	1.62	0.03	0.52
Mus musculus	ENSMUSG00000010517	Faf1	9.36	8.41	9.01	8.34	7.41	9.31	10.69	9.83	10.55	Peromyscus leucopus	Bicd1	0.4	0.22	0.02	0.79	0.23	0.04	0.28	0.24	0.23
Mus musculus	ENSMUSG00000010529	Gm266	0	0	0	0	0	0	0	0	0	Peromyscus leucopus	Bicd2	29.87	15.82	18.39	29.14	13.28	13.59	35.65	13.12	16.97
Mus musculus	ENSMUSG00000010538	Tsacc	0.85	1.52	2.08	2.26	0.62	1.06	3.97	2.7	2.28	Peromyscus leucopus	Bicdl1	0.11	2.19	1.64	0.2	2.64	1.58	0.04	1.4	0.81
Mus musculus	ENSMUSG00000010554	Mettl16	11.5	6.63	11.95	7.86	8.76	10.85	7.34	6.4	5.32	Peromyscus leucopus	Bicdl2	0	0	0	0	0	0	0	0	0
Mus musculus	ENSMUSG00000010592	Dazl	0	0	0	0	0	0	0	0	0	Peromyscus leucopus	Bicra	0.8	1.86	1.77	1.85	2.45	3.07	1.06	2.58	2.99
Mus musculus	ENSMUSG00000010601	Apol7a	0	0	0	0	0	0	0	0	0	Peromyscus leucopus	Bicral	2.4	1.87	2.35	3.32	2.75	4.05	4.77	3.03	4.49
Mus musculus	ENSMUSG00000010607	Pigyl	10.28	13.26	15.53	11.09	17.8	18.99	25.51	39.44	54.27	Peromyscus leucopus	Bid	20.66	11.53	5.28	19.36	11.36	8.67	6.37	2.28	3.85
Mus musculus	ENSMUSG00000010608	Rbm25	83.04	91.27	92.65	60.61	100.22	88.49	104.52	180.49	122.92	Peromyscus leucopus	Bik	0.25	0.12	0.78	0	0	0.71	0.18	0	0
Mus musculus	ENSMUSG00000010609	Psen2	57.52	100.31	121.33	73.7	96.1	109.33	111.66	157.62	127.07	Peromyscus leucopus	Bin1	46.14	36.9	53.87	76.13	71.26	76.63	38.81	29.39	19.96
Mus musculus	ENSMUSG00000010651	Acaa1b	0.11	0.07	0.27	0.2	0.46	0.21	0	0.06	0.17	Peromyscus leucopus	Bin2	26.78	27.56	26.77	35.16	45.3	40.44	53.72	55.56	69.17
Mus musculus	ENSMUSG00000010660	Plcd1	1.58	0.88	1.03	1.62	0.87	2.42	0.72	2.81	1.77	Peromyscus leucopus	Bin3	23.84	34.53	23.21	30.96	40.91	27.36	25.54	32.32	22.76
Mus musculus	ENSMUSG00000010663	Fads1	21.43	16.5	21.32	20.58	21.2	24.72	65.48	54.8	69.43	Peromyscus leucopus	Birc5	26.59	31.12	13.54	11.14	13.77	6.99	30.08	50.83	25.87
Mus musculus	ENSMUSG00000010721	Lmbr1	1.16	1.22	1.05	0.92	1.22	1.37	2.79	1.39	1.67	Peromyscus leucopus	Birc6	7.3	3.89	4.22	11.11	5.85	5.23	13.04	5.89	5.78
Mus musculus	ENSMUSG00000010751	Tnfrsf22	2.44	1.33	1.36	1.8	1.61	2.36	7.87	2.26	3.6	Peromyscus leucopus	Birc7	0	0	0	0	0	0	0	0	0
Mus musculus	ENSMUSG00000010755	Cars	24.15	35.18	39.26	27.09	33.7	48.33	25.76	41.51	30.39	Peromyscus leucopus	Bivm	2.09	1.18	1.12	2.14	1.65	1.41	3.01	1.41	2.41
Mus musculus	ENSMUSG00000010760	Phlda2	0	0	0	0	0	0	0	0	0	Peromyscus leucopus	Blk	0.03	0	0.5	0.2	0	0.04	0	0	0.22
Mus musculus	ENSMUSG00000010796	Asz1	0	0	0	0	0	0	0	0	0	Peromyscus leucopus	Blm	0.59	0.51	0.39	1.01	0.42	0.37	1.09	0.54	0.34
Mus musculus	ENSMUSG00000010797	Wnt2	0	0	0	0	0	0	0	0	0	Peromyscus leucopus	Blmh	83.79	53.42	63.85	84.9	76.94	60.61	72.02	44.58	49.99
Mus musculus	ENSMUSG00000010803	Gabra1	0	0	0	0	0	0	0	0	0	Peromyscus leucopus	Blnk	17.94	15.07	14.91	9.64	11.55	17.52	31.1	28.25	45.24
Mus musculus	ENSMUSG00000010825	Grid2ip	0	0	0	0	0	0	0	0	0	Peromyscus leucopus	Bloc1s1	131.83	139.41	190.21	142.39	152.43	223.54	215.29	218.9	187.22
Mus musculus	ENSMUSG00000010830	Kdelr3	0.39	0.82	1.08	1.59	0.91	1.75	1.93	1.35	4.8	Peromyscus leucopus	Bloc1s2	57.37	50.86	59.04	78.47	108.73	82.32	54.5	63.86	61.12
Mus musculus	ENSMUSG00000010841	Cfap97d1	0	0	0	0	0	0	0	0	0	Peromyscus leucopus	Bloc1s3	4.5	7.33	8.37	10.73	8.99	9.47	7.94	5.85	7.2
Mus musculus	ENSMUSG00000010911	Apip	23.94	19.08	18.37	21.05	21.75	24.68	26.66	23.83	28.08	Peromyscus leucopus	Bloc1s4	14.47	15.86	19.62	16.12	19.19	15.77	19.44	11.71	10.12
Mus musculus	ENSMUSG00000010914	Pdhx	9.88	8.57	9.87	11.03	9.39	9.31	9.84	10.03	10.89	Peromyscus leucopus	Bloc1s5	7.66	6.14	6.38	10.51	7.99	5.51	11.76	6.54	8.82
Mus musculus	ENSMUSG00000010936	Vac14	41.62	34.19	35.15	42.81	25.41	33.71	37.21	26.18	32.68	Peromyscus leucopus	Bloc1s6	9.32	6.16	5.02	8.78	7.74	7.96	11.65	5.01	5.67
Mus musculus	ENSMUSG00000011008	Mcoln2	185.61	219.52	204.58	88.64	53.35	45.64	19.8	21.31	22.26	Peromyscus leucopus	Blvra	14.01	9.97	8.7	13.95	14.15	14.78	28.45	29.63	25.01
Mus musculus	ENSMUSG00000011034	Slc5a1	0	0	0.07	0	0	0	0	0	0	Peromyscus leucopus	Blvrb	380.77	415.78	408.17	446.62	518.5	579.26	336.61	418.9	347.29
Mus musculus	ENSMUSG00000011096	Akt1s1	65.02	58.39	52.65	64.82	63.35	87.65	72.38	76.38	104.46	Peromyscus leucopus	Blzf1	12.57	7.04	7.94	9.97	8.17	7.56	9.41	6.08	7.02
Mus musculus	ENSMUSG00000011114	Tbrg1	48.01	49.18	48.02	57.1	49.5	44.42	41.12	33.45	38.9	Peromyscus leucopus	Bmerb1	1.09	0.79	0.49	0.97	0.94	0.74	0.65	1.18	0.87
Mus musculus	ENSMUSG00000011118	Panx3	0	0	0	0	0	0.04	0	0	0	Peromyscus leucopus	Bmf	0.82	1.72	1.64	2.02	2.67	2.54	1.95	2.42	4.64
Mus musculus	ENSMUSG00000011148	Adssl1	14.53	19.05	17.73	20.06	24.94	31.62	153.99	156.1	151.34	Peromyscus leucopus	Bmi1	9.35	8.12	11.63	9.38	8.96	8.65	9.9	6.67	8.83
Mus musculus	ENSMUSG00000011154	Cfap161	0	0	0	0	0	0	0	0	0.15	Peromyscus leucopus	Bmp1	43.89	45.76	62.11	46.94	42.04	59.19	50.16	44.47	34.63
Mus musculus	ENSMUSG00000011158	Brf1	17.3	14.66	17.72	22.81	17.79	24.63	28.34	26.08	33.32	Peromyscus leucopus	Bmp10	0	0	0	0	0	0	0	0	0
Mus musculus	ENSMUSG00000011171	Vipr2	0.36	0.23	0.15	0.14	0.1	0.03	0	0	0.1	Peromyscus leucopus	Bmp15	0	0	0	0	0	0	0	0	0
Mus musculus	ENSMUSG00000011179	Odc1	31.82	37.01	71.99	21.55	23.23	27.26	40.61	42.95	27.66	Peromyscus leucopus	Bmp2	0.33	0	0.24	0.14	0	0	0.27	0	0.1
Mus musculus	ENSMUSG00000011254	Thg1l	14.04	11.87	10.85	15.1	8.48	11.52	8.5	8.24	9.28	Peromyscus leucopus	Bmp2k	13.33	8.73	12.26	14.38	9.74	12.31	23.41	12.74	18.2
Mus musculus	ENSMUSG00000011256	Adam19	1.28	0.42	0.76	4.6	1.65	2.21	2.16	1.07	2.35	Peromyscus leucopus	Bmp3	0.03	0	0	0	0	0	0	0	0
Mus musculus	ENSMUSG00000011257	Pabpc4	28.51	28.19	33.58	16.42	15.25	18.11	30.26	30.71	39.36	Peromyscus leucopus	Bmp4	0.04	0	0	0.51	0.12	0	0	0.04	0
Mus musculus	ENSMUSG00000011263	Exoc3l2	0.04	0	0	0	0	0	0	0	0.04	Peromyscus leucopus	Bmp5	0.08	0.02	0.05	0.32	0.05	0.02	0.12	0	0.06
Mus musculus	ENSMUSG00000011267	Zfp296	0.17	0.25	0.67	0.22	0.17	0.74	0.43	0.77	1.57	Peromyscus leucopus	Bmp6	0.07	0.02	0.03	0.15	0.03	0.03	0.14	0	0.13
Mus musculus	ENSMUSG00000011305	Plin5	0	0.36	0	0	0	0	0	0	0	Peromyscus leucopus	Bmp7	0	0	0	0	0	0	0	0	0
Mus musculus	ENSMUSG00000011306	Sugp1	15.92	14.34	11.46	19.89	16.56	16.24	14.53	12.42	20.4	Peromyscus leucopus	Bmper	0	0.02	0	0	0	0	0	0.09	0
Mus musculus	ENSMUSG00000011349	Dmrtc2	0	0	0	0	0	0	0	0	0	Peromyscus leucopus	Bmpr1a	1.32	0.39	0.75	2.02	0.28	0.35	1.69	0.81	0.57
Mus musculus	ENSMUSG00000011350	Gm5893	0	0	0	0	0	0	0	0	0	Peromyscus leucopus	Bmpr1b	0.11	0	0	0.11	0	0	0.39	0	0
Mus musculus	ENSMUSG00000011382	Dhdh	6.63	5.39	5.05	6.09	5.86	7.45	9.48	6.41	7.29	Peromyscus leucopus	Bmpr2	3.05	2.76	4.57	4.23	2.9	3.94	4.02	3.84	4.41
Mus musculus	ENSMUSG00000011427	Zfp790	3.24	3.11	2.39	3.24	2.18	2.31	6.54	2.92	4.47	Peromyscus leucopus	Bms1	45.38	29.66	28.34	48.82	30.41	30.62	36.3	24.36	22.94
Mus musculus	ENSMUSG00000011463	Cpb1	0	0	0	0	0	0	0	0	0	Peromyscus leucopus	Bmt2	9.58	6.67	9.7	10.28	9.07	10.61	9.38	7.51	9.01
Mus musculus	ENSMUSG00000011486	Slc25a41	0	0	0	0	0	0	0	0	0	Peromyscus leucopus	Bmx	0	0	0	0	0	0	0	0	0
Mus musculus	ENSMUSG00000011589	Fsd1	0	0	0	0	0	0.48	0	0	0	Peromyscus leucopus	Bnc1	0	0	0	0	0	0	0	0	0
Mus musculus	ENSMUSG00000011632	Pinlyp	0	0	0	0	0	0	0	0	0	Peromyscus leucopus	Bnip1	26.09	31.87	32.78	33.99	42.45	39.67	27.82	34.31	24.6
Mus musculus	ENSMUSG00000011658	Fuz	5.67	8.15	7.1	12.31	10.72	11.79	15.53	15.07	17.16	Peromyscus leucopus	Bnip2	25.22	21.85	22.6	25.87	24.83	23.96	26.41	17.66	22.04
Mus musculus	ENSMUSG00000011751	Sptbn4	0.02	0.01	0.02	0.16	0.07	0.06	0.07	0.19	0.17	Peromyscus leucopus	Bnip3	49.2	30.5	59.83	54	57.07	76.89	24.13	10.3	25.75
Mus musculus	ENSMUSG00000011752	Pgam1	767.01	1189.89	1384.27	588.24	727.62	972.35	458.16	370.82	538.15	Peromyscus leucopus	Bnip3l	24.32	19.36	21.27	23.81	23.73	28.97	22.35	21.71	26.54
Mus musculus	ENSMUSG00000011831	Evi5	10.94	6.89	6.61	14.25	6.89	7.44	11.91	6.13	15.79	Peromyscus leucopus	Bnip5	0.29	0.1	0.1	0.38	0.26	0.12	0.04	0.11	0
Mus musculus	ENSMUSG00000011832	Evi5l	3.53	5.34	8.4	8.21	4.21	8	7.79	6.3	11.36	Peromyscus leucopus	Bnipl	0	0	0	0.06	0	0.11	0.22	0	0.14
Mus musculus	ENSMUSG00000011837	Snapc2	16.1	21.99	15.88	16.57	15.4	14.49	17.01	17.79	17.47	Peromyscus leucopus	Boc	0.13	0	0	0.35	0.14	0.09	0.56	0.04	0.13
Mus musculus	ENSMUSG00000011877	Git1	18.39	17.98	20.5	24.72	16.76	23.3	28.19	19.6	32.26	Peromyscus leucopus	Bod1	12.23	10.29	12.73	13.63	11.12	11	13.89	7.39	12.31
Mus musculus	ENSMUSG00000011884	Gltp	120.06	103.61	99.17	118.35	77.89	106.71	227.11	169.18	238.28	Peromyscus leucopus	Bod1l1	9.2	8.01	10.17	9.77	8.15	9.32	11.07	20	13.4
Mus musculus	ENSMUSG00000011958	Bnip2	115.07	112.73	110.11	153.33	133.34	146.45	132.39	117.77	143.88	Peromyscus leucopus	Bok	1.23	0.12	0.69	1.43	0.21	0.82	2.16	0.19	1.53
Mus musculus	ENSMUSG00000011960	Ccnt1	14.72	14.46	10.38	13.17	13.37	17.43	13.93	17.09	20.56	Peromyscus leucopus	Bola1	8.78	11.22	8.1	8.83	11.21	11.89	12.32	19.56	21.62
Mus musculus	ENSMUSG00000012017	Scarf2	0.06	0.74	1.16	0.46	0.52	0.79	0.77	0.86	2.07	Peromyscus leucopus	Bola2b	202.22	239.4	257.09	177.05	172.61	231.08	163.27	232.82	175.86
Mus musculus	ENSMUSG00000012042	4930579F01Rik	0	0	0	0	0	0	0	0	0	Peromyscus leucopus	Bola3	80.92	59.59	62.73	77.5	61.28	68.51	69.84	38.12	52.36
Mus musculus	ENSMUSG00000012076	Brms1l	6.48	4.24	8.46	9.22	5.66	6.28	10.04	4.84	10.58	Peromyscus leucopus	Boll	0.06	0	0.08	0	0	0	0	0.02	0.04
Mus musculus	ENSMUSG00000012114	Med15	66.13	53.28	52.73	84.01	58.96	81.51	79.46	51.36	96.33	Peromyscus leucopus	Bop1	23.5	22.18	17.76	22.74	18.86	20.92	24.93	14.25	12.55
Mus musculus	ENSMUSG00000012117	Dhdds	41.82	38.81	43.62	41.87	26.1	33.78	31.89	21.33	34.42	Peromyscus leucopus	Bora	0.31	0.43	0.41	0.89	0.38	0.74	0.73	1.18	0.44
Mus musculus	ENSMUSG00000012123	Crybg2	0	0	0.04	0.26	0.25	0.64	0.3	0.16	1.49	Peromyscus leucopus	Borcs5	5.48	6.71	9.3	6.05	6.8	9.5	4.46	3.63	4.29
Mus musculus	ENSMUSG00000012126	Ubxn11	1.63	0.32	0.9	1.97	3.59	2.2	1.84	3.88	2.8	Peromyscus leucopus	Borcs6	3.08	4.94	6.4	2.98	6.85	6.92	4.07	6.98	9.75
Mus musculus	ENSMUSG00000012187	Mogat1	0	0	0	0	0	0	0	0	0	Peromyscus leucopus	Borcs7	25.22	19.68	18.32	20.41	18.24	19.04	26.55	19.46	20.63
Mus musculus	ENSMUSG00000012211	Tex22	0	0	0	0	0	0	0	0	0	Peromyscus leucopus	Borcs8	22.26	13.88	12.18	29.66	21.05	19.13	33.74	13.44	19.85
Mus musculus	ENSMUSG00000012282	Wnt8a	0	0	0	0	0	0	0	0	0	Peromyscus leucopus	Bpgm	5.67	5.32	3.51	11.5	8.09	6.04	10.41	6.47	7.74
Mus musculus	ENSMUSG00000012296	Tjap1	15.15	20.32	15.07	14.98	10.35	18.25	26.23	11.74	19.44	Peromyscus leucopus	Bphl	4.15	2.11	2.49	4.31	3.35	3.07	7.94	3.21	4.1
Mus musculus	ENSMUSG00000012350	Ehf	0.35	0.02	0.13	0	0.02	0.02	0	0	0	Peromyscus leucopus	Bpi	0.53	0.09	0	0.85	0.31	0.16	0.13	0.1	0.18
Mus musculus	ENSMUSG00000012396	Nanog	0	0	0	0	0	0	0	0	0	Peromyscus leucopus	Bpifa1	0	0	0	0	0	0	0	0	0
Mus musculus	ENSMUSG00000012405	Rpl15	480.47	527.16	557.64	455.76	448.21	517.03	536.93	737.21	691.41	Peromyscus leucopus	Bpifa3	0	0	0	0	0	0	0	0	0
Mus musculus	ENSMUSG00000012422	Tmem167	12.17	9.89	10.72	8.37	9.97	10.56	10.42	7.91	10.68	Peromyscus leucopus	Bpifb1	0	0	0	0	0	0	0	0	0
Mus musculus	ENSMUSG00000012428	Steap4	0.12	0.14	0.32	0.37	0.03	0	0	0	0	Peromyscus leucopus	Bpifb2	0	0	0	0	0	0	0	0	0
Mus musculus	ENSMUSG00000012429	Mplkip	9.05	9.02	12.26	6.9	9.47	12.19	16.34	15.04	16.9	Peromyscus leucopus	Bpifb3	0	0	0	0	0	0	0	0	0
Mus musculus	ENSMUSG00000012443	Kif11	0.4	0.13	3.3	0.19	0.13	3.08	4.37	2.63	21.99	Peromyscus leucopus	Bpifb4	44.27	5.71	5.88	81.48	8.02	16.88	62.37	11.3	29.16
Mus musculus	ENSMUSG00000012483	Rpa3	11	9.85	13.93	6.91	14.2	11.62	23.7	23.1	43.91	Peromyscus leucopus	Bpifb6	0	0	0	0	0	0	0	0	0
Mus musculus	ENSMUSG00000012519	Mlkl	29.98	29.36	22.61	95.08	79.75	54.88	7.81	4.54	10.28	Peromyscus leucopus	Bpifc	0	0	0	0.11	0	0	0.06	0.41	0.06
Mus musculus	ENSMUSG00000012520	Phox2b	0	0	0	0	0	0	0	0	0	Peromyscus leucopus	Bpnt1	19.5	11.85	11.41	22.12	17.98	14.01	30.7	12.81	13.2
Mus musculus	ENSMUSG00000012535	Tnpo3	34.45	35.98	43.97	31.17	37.66	41.53	32.18	46.66	50.29	Peromyscus leucopus	Bpnt2	28.45	18.91	28.44	33	22.72	24.51	19.41	13.18	14.61
Mus musculus	ENSMUSG00000012609	Ttll5	1.76	0.64	1.56	1.66	1.07	3.58	6.42	4.17	5.54	Peromyscus leucopus	Bptf	6.09	3.56	4.16	8.03	5.18	5.41	8.85	7.04	6.35
Mus musculus	ENSMUSG00000012640	Zfp715	10.42	8.42	9.54	8.12	7.2	7.91	15.92	8.77	11.32	Peromyscus leucopus	Braf	1.23	0.34	1.01	1.47	0.35	0.69	1.7	0.48	0.46
Mus musculus	ENSMUSG00000012705	Retn	0	0	0	0	0.14	0	0	0	0	Peromyscus leucopus	Brat1	7.15	7.76	8.8	9.7	10.47	10.38	8.82	7.66	9.16
Mus musculus	ENSMUSG00000012777	Acp4	0	0	0	0	0	0	0	0	0	Peromyscus leucopus	Brca1	0.7	0.3	0.29	1.01	0.68	0.27	2.41	2.25	0.54
Mus musculus	ENSMUSG00000012819	Cdh23	0	0.12	0.13	0	0.04	0.04	0.09	0.1	0.56	Peromyscus leucopus	Brca2	0.8	0.75	0.61	1.35	0.85	1.07	2.43	1.72	1.54
Mus musculus	ENSMUSG00000012848	Rps5	615.54	609.08	593.44	782.71	769.96	662.29	777.6	1161.25	995.37	Peromyscus leucopus	Brcc3	6.2	6.52	8.11	5.47	6.47	10.49	6.28	4.36	7.3
Mus musculus	ENSMUSG00000012889	Podnl1	0.33	0.11	0.37	0.46	0.06	0.75	1.21	0.54	2.6	Peromyscus leucopus	Brd1	6.86	7	8.06	8.83	5.85	8.61	8.78	5.85	8.66
Mus musculus	ENSMUSG00000013033	Adgrl1	0.03	0.06	0.28	0.09	0.03	0.58	0.74	0.39	2.37	Peromyscus leucopus	Brd2	68.76	69.67	96.47	86.73	95.26	129.25	91.29	89.94	109.03
Mus musculus	ENSMUSG00000013076	Amotl1	0.51	0.46	0.72	0.41	0.3	0.43	0.38	0.26	0.78	Peromyscus leucopus	Brd3	3.15	4.93	5.82	4.7	4.66	5.47	5.14	8.03	9.56
Mus musculus	ENSMUSG00000013083	2200002J24Rik	0	0	0	0	0	0	0	0	0	Peromyscus leucopus	Brd3os	0.32	0.04	0.14	0.41	0	0	0.05	0	0.1
Mus musculus	ENSMUSG00000013089	Etv5	4.2	3.31	5.88	9.56	11.28	7.78	11.41	9.49	2.07	Peromyscus leucopus	Brd4	20.52	25.71	25.78	28.84	27.51	27.93	19.36	24.65	19.71
Mus musculus	ENSMUSG00000013091	Tmem190	0	0	0	0	0	0	0	0	0	Peromyscus leucopus	Brd7	68.81	59.8	64.09	64.25	59.99	67.49	62.39	40.47	56.33
Mus musculus	ENSMUSG00000013150	Gfod2	0.44	1.22	1.38	0.87	0.39	1.93	0.7	0.62	2.39	Peromyscus leucopus	Brd9	20.66	18.09	18.59	16.47	17.06	19.77	26.92	24.21	21.44
Mus musculus	ENSMUSG00000013155	Enkd1	0.9	1.88	3.77	2.39	3.15	5.7	6.91	4.36	8.94	Peromyscus leucopus	Brdt	0.08	0.08	0	0.13	0.12	0.05	0.31	0.3	0.09
Mus musculus	ENSMUSG00000013158	4933405L10Rik	0	0	0	0	0	0	0.1	0.3	0.19	Peromyscus leucopus	Brf1	3.65	3.25	4.09	5.09	3.92	4.93	6.21	5.57	7.47
Mus musculus	ENSMUSG00000013160	Atp6v0d1	216.03	218.53	243.64	171.39	115.28	159.66	145.77	137.92	194.82	Peromyscus leucopus	Brf2	7.04	3.14	4.59	8.84	9.04	8.14	9.8	3.32	5.18
Mus musculus	ENSMUSG00000013236	Ptprs	9.56	7.67	8.91	8.28	5.58	10.61	25.32	23.97	42.76	Peromyscus leucopus	Bri3	124.22	108.56	115.01	97.97	63.82	105.26	156.12	173.78	189.92
Mus musculus	ENSMUSG00000013275	Slc41a1	2.8	2.16	2.63	3.85	1.74	3.29	5.46	1.73	4.12	Peromyscus leucopus	Bricd5	0.46	0.15	0	2.47	0.34	0.19	1.5	1.22	1.75
Mus musculus	ENSMUSG00000013338	Fer1l4	0	0	0	0	0	0	0	0	0	Peromyscus leucopus	Brinp1	0.06	0	0.06	0.05	0.07	0.02	0	0	0.06
Mus musculus	ENSMUSG00000013353	4931406B18Rik	0	0	0	0	0	0.06	0	0	0	Peromyscus leucopus	Brinp3	0	0	0	0	0	0	0	0	0
Mus musculus	ENSMUSG00000013367	Iglon5	0	0.04	0.19	0.04	0	0	0.06	0.03	0.07	Peromyscus leucopus	Brip1	0.26	0.08	0.14	0.45	0.3	0.31	1.73	1.01	0.59
Mus musculus	ENSMUSG00000013415	Igf2bp1	1.64	2.56	2.07	0.82	1.14	0.98	0.01	0.02	0	Peromyscus leucopus	Brix1	62.65	57.75	52.64	61.82	47.09	50.57	48.02	25.28	40.17
Mus musculus	ENSMUSG00000013418	B4galnt2	0.65	1.27	1.48	0.5	0.33	0.26	0.11	0.11	0.11	Peromyscus leucopus	Brk1	117.3	114.65	91.25	131.55	141.26	126.18	124.06	97	93.48
Mus musculus	ENSMUSG00000013419	Zfp651	0.08	0.1	0.06	0.23	0.15	0.22	0.59	0.3	0.7	Peromyscus leucopus	Brme1	0.7	0.29	0.49	2.58	2.48	1.72	2.8	1.75	2.03
Mus musculus	ENSMUSG00000013465	Nelfb	32.81	28.45	33.2	40.79	30.39	39.03	34.45	33.79	45.1	Peromyscus leucopus	Brms1	56.88	64.47	54.13	70.06	76.21	82.28	59.89	73.68	75.36
Mus musculus	ENSMUSG00000013483	Card14	0	0.04	0	0	0	0	0.17	0.03	0.03	Peromyscus leucopus	Brms1l	9.12	6.59	7.71	13.9	9.49	10.79	8.18	3.93	4.29
Mus musculus	ENSMUSG00000013495	Tmem175	12.27	10.17	8.07	17.07	10.85	12.69	26.28	21.67	20.27	Peromyscus leucopus	Brox	32.24	14.74	14.76	39.15	14.89	10.27	31.85	11.39	9.76
Mus musculus	ENSMUSG00000013523	Bcas1	0.03	0	0.09	0	0.08	0.05	0.08	0.12	0.08	Peromyscus leucopus	Brpf1	10.2	10.75	9.91	11.93	9.03	12.82	12.14	6.72	10.11
Mus musculus	ENSMUSG00000013539	Tango2	22.95	22.15	28	41.18	26.08	20.8	32.08	20.24	29.71	Peromyscus leucopus	Brpf3	3.39	3.57	5.37	3.8	3.39	5.34	3.63	3.14	4.03
Mus musculus	ENSMUSG00000013562	4833413E03Rik	0	0	0	0	0	0	0	0	0	Peromyscus leucopus	Brs3	0	0	0	0	0	0	0	0	0
Mus musculus	ENSMUSG00000013584	Aldh1a2	0.5	0.51	0.19	0.4	0.39	0.23	0.15	0.04	0.59	Peromyscus leucopus	Brsk1	0.03	0.15	0.04	0.04	0.04	0	0.14	0.1	0.04
Mus musculus	ENSMUSG00000013593	Ndufs2	95.93	90.92	113.44	120.87	113.73	141.56	125.61	177.34	180.77	Peromyscus leucopus	Brsk2	0	0	0	0.03	0.02	0	0.03	0	0.03
Mus musculus	ENSMUSG00000013611	Snx31	0.06	0	0	0	0	0	0	0	0	Peromyscus leucopus	Brwd1	4.42	2.45	3.61	4.47	2.46	3.36	5.1	3.74	3.84
Mus musculus	ENSMUSG00000013622	Atraid	33.29	31.03	33.66	25.6	24.69	37.5	84.68	131.67	141.64	Peromyscus leucopus	Brwd3	2.53	1.54	1.95	3.24	2.45	2.27	2.76	1.42	1.91
Mus musculus	ENSMUSG00000013629	Cad	11.25	5.89	8.23	22.85	6.02	12.38	6.52	3.57	7.26	Peromyscus leucopus	Bscl2	18.33	15.87	17.1	16.26	15.37	27.1	36.08	44.04	53.99
Mus musculus	ENSMUSG00000013643	Lypd8	0	0	0	0	0	0	0	0	0	Peromyscus leucopus	Bsdc1	14.14	14.53	10.67	15.61	18.47	12.97	18.56	9.34	15.99
Mus musculus	ENSMUSG00000013646	Sh3bp5l	8.25	7.71	10.2	13.63	7.67	10.03	17.57	15.26	21.71	Peromyscus leucopus	Bsg	371.18	309.6	268.05	400.31	370.11	361.18	583.47	648.88	420.31
Mus musculus	ENSMUSG00000013653	1810065E05Rik	0	0	0	0	0	0	0	0	0	Peromyscus leucopus	Bsn	0.01	0	0.02	0	0	0	0	0.01	0
Mus musculus	ENSMUSG00000013662	Atad1	32.42	29.36	29.75	22.78	32.9	31.14	37.53	35.1	45.22	Peromyscus leucopus	Bsnd	0	0	0	0	0	0	0	0	0
Mus musculus	ENSMUSG00000013663	Pten	15.71	17.03	17.6	12.47	16.84	18.43	20.67	16.96	29.43	Peromyscus leucopus	Bsph1	0	0	0	0	0	0	0	0	0
Mus musculus	ENSMUSG00000013668	4933402N03Rik	0	0	0	0	0	0	0	0	0	Peromyscus leucopus	Bspry	1.71	0.34	0.26	1.09	0.12	0.16	0.9	0	0.33
Mus musculus	ENSMUSG00000013698	Pea15a	137.33	100.38	131.28	137.82	98.29	124.58	229.23	171.25	126.17	Peromyscus leucopus	Bst1	175.98	81.78	303.9	169.55	73.01	284.99	5.81	5.57	16.47
Mus musculus	ENSMUSG00000013701	Timm23	134.75	148.55	139.86	132.05	120.68	119.64	86.61	86.4	99.35	Peromyscus leucopus	Bst2	16.63	18.19	6.17	771.62	1053.72	299.22	19.49	14.57	10.47
Mus musculus	ENSMUSG00000013707	Tnfaip8l2	32.88	19.95	31.49	74.15	77.11	83.92	156.38	174.2	266.47	Peromyscus leucopus	Bsx	0	0	0	0	0	0	0	0	0
Mus musculus	ENSMUSG00000013736	Trnt1	21.43	13.39	14.85	18.68	15.46	14.74	30.54	15.68	17.6	Peromyscus leucopus	Btaf1	15.42	7.84	9.5	14.63	8.37	9.28	16.48	7.16	8.04
Mus musculus	ENSMUSG00000013766	Ly6g6e	0	0	0	0	0	0	0	0	0	Peromyscus leucopus	Btbd1	8.08	6.88	8.26	8.43	6.79	7.76	9.05	6.18	9.27
Mus musculus	ENSMUSG00000013787	Ehmt2	50.65	49.27	63.8	85.91	98.99	119.38	62.61	106.14	142.07	Peromyscus leucopus	Btbd10	13.93	11.46	11.64	14.62	9.14	9.36	16.76	8.62	8.64
Mus musculus	ENSMUSG00000013822	Elof1	72.18	74.39	88.85	70.26	60.1	74.31	82.76	69.16	96.55	Peromyscus leucopus	Btbd11	0.21	0.33	0.38	0.2	0.31	0.14	0.18	0.02	0.04
Mus musculus	ENSMUSG00000013833	Med16	12.97	9.12	10.16	20.08	11.42	13.6	19.21	12.94	24.8	Peromyscus leucopus	Btbd16	0	0	0	0	0	0	0	0	0
Mus musculus	ENSMUSG00000013846	St3gal1	154.54	92.1	60.66	138.84	57.55	51.24	39.82	17.1	19.08	Peromyscus leucopus	Btbd17	0	0	0	0	0	0	0	0	0
Mus musculus	ENSMUSG00000013858	Tmem259	84.14	89.86	94.67	100.03	103.62	124.74	90.73	115.24	158.16	Peromyscus leucopus	Btbd18	0.1	0	0.03	0.03	0	0.12	0.04	0.06	0.11
Mus musculus	ENSMUSG00000013878	Rnf170	7.31	5.06	5.69	8.48	5.72	6.11	8.66	5.86	7.53	Peromyscus leucopus	Btbd19	3.27	3.24	4.24	5.03	3.8	4.35	5.74	1.92	4.86
Mus musculus	ENSMUSG00000013921	Clip3	0.64	0	0.75	0.54	0.03	0.44	0.27	0.05	1.51	Peromyscus leucopus	Btbd2	2.16	4.62	5.58	2.71	5.37	6.94	6.22	9.6	9.54
Mus musculus	ENSMUSG00000013928	1700020L13Rik	0	0	0	0	0	0	0.37	0.35	0.17	Peromyscus leucopus	Btbd3	3.66	1.93	2.72	4.67	2.39	2.62	4.24	2.6	3.2
Mus musculus	ENSMUSG00000013936	Myl2	0	0	0	0	0	0	0	0.5	0.53	Peromyscus leucopus	Btbd6	3.92	5.5	3.72	4.9	4.38	4.85	6.49	4.71	5.02
Mus musculus	ENSMUSG00000013973	Dedd	35.21	30.18	25.98	49.23	25.18	40.3	43.69	24.29	44.98	Peromyscus leucopus	Btbd7	6.43	4.63	6.59	9.69	5.62	7.43	7.87	4.49	5.61
Mus musculus	ENSMUSG00000013974	Mcemp1	14.59	7.37	11.12	17.33	22.23	12	2.36	1.12	6.04	Peromyscus leucopus	Btbd8	0.54	0.38	0.21	0.8	0.23	0.3	1.06	0.63	0.62
Mus musculus	ENSMUSG00000013997	Nit1	22.15	21.02	28.35	27.54	26.7	25.53	32.27	35.77	35.15	Peromyscus leucopus	Btbd9	6.09	2.75	3.14	7.99	4.67	3.24	8.9	4.19	5.35
Mus musculus	ENSMUSG00000014030	Pax5	0	0	0	0	0	0	0	0	0	Peromyscus leucopus	Btc	0	0	0	0	0	0	0	0	0.07
Mus musculus	ENSMUSG00000014039	Prdm15	2.2	2.59	1.62	4.9	1.28	2.27	3.7	1.47	3.97	Peromyscus leucopus	Btd	12.56	5.49	8.15	10.7	7.98	9.12	19.53	11.53	16.17
Mus musculus	ENSMUSG00000014074	Rnf168	6.48	4.75	5.85	9.61	5.1	5.97	10.44	7.86	7.35	Peromyscus leucopus	Btf3	688.6	851.38	717.39	615.86	683.39	706.59	533.54	431.95	519.66
Mus musculus	ENSMUSG00000014075	Dynlt2b	18.11	24.42	28.12	15.28	21.36	19.97	36.64	58.87	53.51	Peromyscus leucopus	Btf3l4	61.48	76.03	69.25	57.44	57.75	65.47	45.19	27.18	41.31
Mus musculus	ENSMUSG00000014077	Chp1	42.89	36.33	39.96	48.02	35.47	44.84	68.37	53.6	81.45	Peromyscus leucopus	Btg1	0	0	0	0	0	0	0	0	0
Mus musculus	ENSMUSG00000014104	Sval2	0	0	0	0	0	0	0	0	0	Peromyscus leucopus	Btg2	14.11	16.18	10.26	11.83	9.32	8.52	5.63	3.23	6.49
Mus musculus	ENSMUSG00000014158	Trpv4	2.99	3.11	2.41	3.79	3.15	2.66	5.87	4.92	9.03	Peromyscus leucopus	Btg3	23.06	18.09	6.4	21.1	8.62	4.99	15.58	8.02	11.15
Mus musculus	ENSMUSG00000014164	Klhl3	0.01	0.05	0.12	0.01	0.02	0.08	0.9	0.94	0.14	Peromyscus leucopus	Btg4	0.33	0.08	0.23	0.11	0.19	0.1	0.24	0.09	0
Mus musculus	ENSMUSG00000014177	Tvp23b	20.75	19.88	22.63	16.03	16.03	20	24.27	22.88	26.23	Peromyscus leucopus	Btk	71.25	36.03	40.83	68.1	52.8	48.39	72.44	46.96	56.1
Mus musculus	ENSMUSG00000014195	Dnajc7	117.78	123.31	149.65	136.69	169.53	193.35	143.52	219.28	228.92	Peromyscus leucopus	Btla	0	0.05	0.12	0	0	0	0	0	0
Mus musculus	ENSMUSG00000014198	Zfp385c	0	0	0	0.07	0	0	0.03	0.03	0.06	Peromyscus leucopus	Btnl10	0.15	0.4	0.1	0.26	0.27	0	0	0	0
Mus musculus	ENSMUSG00000014226	Cacybp	120.83	99.69	82.37	119.66	69.27	63.84	52.37	36.96	45.34	Peromyscus leucopus	Btnl2	0	0.03	0.21	0	0	0.52	0	0.04	0
Mus musculus	ENSMUSG00000014232	Cluap1	2.11	2.89	4.35	2.6	5.41	4.81	4.24	7.22	11.63	Peromyscus leucopus	Btnl9	0.13	0	0	0	0.03	0	0.12	0	0.07
Mus musculus	ENSMUSG00000014243	Zswim7	19.29	17.23	18.16	22.12	23.58	15.93	9.31	15.41	9.62	Peromyscus leucopus	Btrc	2.03	0.95	0.89	2.27	0.66	1.02	3.44	1.93	2.89
Mus musculus	ENSMUSG00000014245	Pigl	2.7	2.46	2.68	3.56	1.67	2.98	2.46	0.91	2.91	Peromyscus leucopus	Bub1	4.91	3.11	2	3.25	2.79	0.81	9.92	7.79	5.73
Mus musculus	ENSMUSG00000014294	Ndufa2	145.89	147.44	179.63	165.39	179.37	210.1	159.41	289.28	225.89	Peromyscus leucopus	Bub1b	4.95	4.02	2.81	2.88	2.37	0.85	10.65	7.7	3.86
Mus musculus	ENSMUSG00000014301	Pam16	45.09	58.47	53.1	56.23	48.49	45.66	27.88	51.45	51.75	Peromyscus leucopus	Bub3	97.84	76.2	77.87	110.57	87.57	86.55	106.6	62.76	62.18
Mus musculus	ENSMUSG00000014303	Glis2	0.04	0	0.14	0.08	0.12	0.11	0.75	0.61	1.35	Peromyscus leucopus	Bud13	10.63	7.9	7.36	7.52	9.53	9.91	9.48	8.5	7.54
Mus musculus	ENSMUSG00000014313	Cox6c	316.24	343.53	395.27	298.45	322.2	418.81	299.48	421.74	443.98	Peromyscus leucopus	Bud23	38.4	41.53	31.25	43.97	28.93	35.7	38.07	25.88	28.17
Mus musculus	ENSMUSG00000014329	Bicc1	0.14	0.04	0.09	0.13	0.03	0.26	0.29	0.09	0.46	Peromyscus leucopus	Bud31	249.66	286.03	251.76	258.85	267.33	287.84	140.79	131.11	136.74
Mus musculus	ENSMUSG00000014349	Ube2z	61.11	71.98	66.81	62.44	62.86	57.17	44.12	39.49	44.12	Peromyscus leucopus	Bves	0.6	0.06	0.08	2.69	0.14	0.38	1.88	0.26	0.48
Mus musculus	ENSMUSG00000014351	Gip	0	0	0	0	0	0	0	0	0	Peromyscus leucopus	Bysl	19.24	16.09	11.39	23.74	13.66	15.17	19.09	6.15	8.23
Mus musculus	ENSMUSG00000014353	Tmem87b	19.97	22.38	25.93	20.33	15.36	25.23	29.1	28.49	48.43	Peromyscus leucopus	Bzw1	140.77	72.46	70.79	120.52	63.21	59.41	132.56	53.9	63.16
Mus musculus	ENSMUSG00000014355	Anapc1	20.24	13.6	20.89	22.62	16.38	25.29	30.91	16.09	32.34	Peromyscus leucopus	Bzw2	60.2	46.06	32.58	43.01	27.35	38.32	82.06	41.52	46.41
Mus musculus	ENSMUSG00000014361	Mertk	3.29	0.94	1.64	9.67	5.55	12.3	41.24	27.91	44.66	Peromyscus leucopus	C10H1orf146	0	0	0	0	0	0	0	0	0
Mus musculus	ENSMUSG00000014402	Tsg101	67.29	60.79	46.74	72.25	67.75	61.28	85.55	69.76	74.64	Peromyscus leucopus	C10H2orf73	0	0	0	0	0	0	0	0	0
Mus musculus	ENSMUSG00000014418	Hps5	14.42	12.29	15.78	21.95	23.03	24.02	22.03	24.38	26.44	Peromyscus leucopus	C10H2orf74	0	0	0	0	0	0	0	0	0
Mus musculus	ENSMUSG00000014426	Map3k4	5.05	2.01	3.46	7.44	5.42	6.39	13.93	5.73	10.92	Peromyscus leucopus	C10H4orf19	0	0	0	0	0	0	0	0	0
Mus musculus	ENSMUSG00000014444	Piezo1	38.14	59.59	95.66	53.73	53.02	94.03	64.61	121.31	99.73	Peromyscus leucopus	C10H4orf36	0.18	0	0	0.66	0.2	0	0.99	0	0.46
Mus musculus	ENSMUSG00000014453	Blk	0	0	0	0	0	0	0	0	0	Peromyscus leucopus	C10H4orf50	0.01	0	0	0	0	0	0	0	0
Mus musculus	ENSMUSG00000014470	Rnf166	24.02	23.81	17.92	37.35	38.12	31.16	47.1	62.74	66.33	Peromyscus leucopus	C10H7orf57	0	0	0	0	0	0	0	0	0
Mus musculus	ENSMUSG00000014496	Ankrd28	6.07	6.38	5.7	5.99	5.75	5.96	25.98	15.92	18.38	Peromyscus leucopus	C11H5orf22	4.99	2.74	2.74	9.26	5.2	3.22	15.22	3.81	6.28
Mus musculus	ENSMUSG00000014498	Ankrd52	18.33	14.83	15.67	21.14	10.45	13.68	19	4.99	12.93	Peromyscus leucopus	C11H5orf34	0.28	0.36	0.52	0.87	0.14	0.65	1.35	1.36	0.76
Mus musculus	ENSMUSG00000014503	Pkd2l2	0.43	0.41	0.54	0.63	0.28	1.31	0.8	1.24	1.43	Peromyscus leucopus	C11H5orf51	9.15	4.82	6.13	11.64	5.76	5.48	10.86	4.47	6.12
Mus musculus	ENSMUSG00000014504	Srp19	65.06	68.84	70.26	41.23	48.4	67.81	53.46	51.48	61.83	Peromyscus leucopus	C12H21orf62	0	0	0	0	0	0	0.06	0.02	0
Mus musculus	ENSMUSG00000014529	Tmbim7	0	0	0	0	0	0	0	0	0	Peromyscus leucopus	C12H21orf91	2.19	3.82	1.77	2.73	2.73	1.37	3.71	1.81	1.52
Mus musculus	ENSMUSG00000014542	Clec4f	0	0	0	0	0	0	0	0	0	Peromyscus leucopus	C12H22orf39	1.24	0.92	0.61	2.31	1.1	1.1	2.77	1.55	1.55
Mus musculus	ENSMUSG00000014543	Klra17	0.08	0	0.86	0	0	0	0	1.87	0.09	Peromyscus leucopus	C12H3orf38	12.83	6.4	7.74	12.23	10.54	10	22.1	9.55	12.75
Mus musculus	ENSMUSG00000014547	Wdfy2	19.01	12.84	18.68	24.93	21.22	28.97	28.4	14.51	33.7	Peromyscus leucopus	C12H3orf52	0	0	0	0	0	0	0	0	0
Mus musculus	ENSMUSG00000014550	Rbsn	8.3	8.29	9.78	7.67	5.73	8.04	13.26	5.6	9.92	Peromyscus leucopus	C12H3orf70	7.97	5.49	4.46	6.24	4.38	3.73	27.8	13.48	16.63
Mus musculus	ENSMUSG00000014551	Mrps25	17.5	17.49	24.3	18.41	17.69	27.61	20.48	31.3	20.85	Peromyscus leucopus	C12H3orf85	0	0	0	0	0	0	0	0	0
Mus musculus	ENSMUSG00000014554	Dguok	14.31	12.2	18.05	20.44	25.5	22.47	32.63	48.56	38.44	Peromyscus leucopus	C13H2orf66	0	0	0	0	0	0	0	0	0.56
Mus musculus	ENSMUSG00000014592	Camta1	3.6	1.86	2.81	2.81	4.81	6.32	5.2	9.87	12.38	Peromyscus leucopus	C13H2orf69	3.68	1.53	2.31	4.13	2.51	2.96	3.28	1.75	3.2
Mus musculus	ENSMUSG00000014599	Csf1	12.87	13.5	8.27	20.54	11.1	7.92	8.14	4.41	20.49	Peromyscus leucopus	C13H2orf72	0.05	0.12	0.13	0.06	0.09	0	0	0	0
Mus musculus	ENSMUSG00000014601	Strip1	29.53	24.67	22.66	31.75	25.49	27.04	15.76	22.58	22.85	Peromyscus leucopus	C13H2orf80	0	0	0	0	0	0	0	0	0
Mus musculus	ENSMUSG00000014602	Kif1a	0.31	0.51	0.35	1.26	0.14	0.16	0.03	0	0.15	Peromyscus leucopus	C13H2orf88	0	0	0	0	0	0	0	0	0
Mus musculus	ENSMUSG00000014603	Alx3	0	0	0	0	0	0	0	0	0	Peromyscus leucopus	C14H14orf132	0	0	0	0	0	0	0	0	0
Mus musculus	ENSMUSG00000014606	Slc25a11	127.94	99.44	99.29	137.69	115.49	133.81	107.5	108.1	107.51	Peromyscus leucopus	C14H14orf180	0.04	0	0	0	0	0.06	0	0	0
Mus musculus	ENSMUSG00000014609	Chrne	0	0	0	0.42	0	0	0	0.39	0	Peromyscus leucopus	C14H14orf28	1.91	1.22	2.23	1.53	1.27	1.14	1.02	1.21	2.18
Mus musculus	ENSMUSG00000014633	Cmc2	4.67	3.3	12.09	7.2	6.21	8.65	5.34	24.6	30.88	Peromyscus leucopus	C14H14orf39	0	0	0	0	0	0	0	0	0
Mus musculus	ENSMUSG00000014668	Chfr	24.39	20.71	20.51	34.87	19.57	29.55	33.3	31.19	40.19	Peromyscus leucopus	C14H15orf65	0	0.15	0.78	0.59	0.7	0.71	1.34	1.17	0.42
Mus musculus	ENSMUSG00000014686	Ceacam16	0.16	1.13	0	0.13	0.46	0.28	0.86	0.41	0.12	Peromyscus leucopus	C15H1orf100	0	0	0	0	0	0	0	0	0
Mus musculus	ENSMUSG00000014704	Hoxa2	0	0	0.06	0	0.05	0.31	0.05	0.05	0.05	Peromyscus leucopus	C15H1orf105	0	0	0	0	0	0	0	0	0
Mus musculus	ENSMUSG00000014725	Adam28	0	0	0	0	0	0	0	0	0	Peromyscus leucopus	C15H1orf112	2.19	1.91	1.76	1.68	1.02	1.39	5.49	4.42	4.29
Mus musculus	ENSMUSG00000014747	Ankrd53	0	0.07	0.1	0	0	0.1	0.05	0.08	0.09	Peromyscus leucopus	C15H1orf115	0	0	0.1	0	0	0	0	0	0
Mus musculus	ENSMUSG00000014748	Tex261	25.28	26.07	32.78	65.25	32.25	41.93	69.71	68.28	71.91	Peromyscus leucopus	C15H1orf116	0.12	0	0.2	0.08	0	0.1	0.13	0	0.16
Mus musculus	ENSMUSG00000014763	Fam120b	7.39	5	5.71	8.3	5.28	7.22	13.9	6.73	10.78	Peromyscus leucopus	C15H1orf226	0.59	0.46	0.18	0.65	0.49	0.27	1.53	0.92	0.89
Mus musculus	ENSMUSG00000014767	Tbp	14.53	14.92	10.84	16.2	11.85	11.93	24.31	13.77	24.09	Peromyscus leucopus	C15H1orf53	1.8	0.76	0.51	2.18	2.74	1.91	4.18	5.26	4.91
Mus musculus	ENSMUSG00000014769	Psmb1	78.26	92.39	102.29	81.04	97.51	112.94	78.4	114.93	104.38	Peromyscus leucopus	C15H1orf74	1.01	1.53	0.8	1.56	0.99	1.48	2.59	1.06	1.5
Mus musculus	ENSMUSG00000014771	Pdcd2	14.09	16.14	19.3	14.29	17.6	20.23	18.88	29.54	25.5	Peromyscus leucopus	C15H2orf76	13.54	12.11	10.63	11.3	14.66	16.79	10.95	13.52	10.53
Mus musculus	ENSMUSG00000014773	Dll1	0	0	0	0.56	0.31	0.66	0.02	0.55	0.05	Peromyscus leucopus	C16_21H10orf105	0.09	0.09	0	0	0.11	0.11	1.23	0.45	0.8
Mus musculus	ENSMUSG00000014776	Nol3	0.7	1.06	1.34	0.39	0.13	0.08	0.12	0.28	0.5	Peromyscus leucopus	C16_21H21orf58	0	0	0	0	0	0	0	0	0
Mus musculus	ENSMUSG00000014778	Fhod1	7.05	5.18	8.77	22.15	18.41	26.02	18.72	22.87	25.2	Peromyscus leucopus	C16_21H22orf15	0	0	0	0	0	0	0	0	0
Mus musculus	ENSMUSG00000014782	Plekhg4	0.18	0.15	0.07	0.21	0.5	0.2	0.06	0	0.13	Peromyscus leucopus	C16_21H2orf15	0	0	0	0.84	0	0.74	0	0	0
Mus musculus	ENSMUSG00000014786	Slc9a5	0.92	0.69	2.37	1.8	1.67	4.04	1.71	3.12	3.97	Peromyscus leucopus	C16_21H2orf49	5.22	4.96	4.52	5.64	3.53	4.21	5.83	2.66	3.6
Mus musculus	ENSMUSG00000014791	Elmo3	0.84	1.55	1.62	1.65	1.16	0.85	1.09	0.28	0.53	Peromyscus leucopus	C16_21H2orf92	0	0	0	0	0	0	0	0	0
Mus musculus	ENSMUSG00000014813	Stc1	0	0	0	0	0	0	0	0	0.1	Peromyscus leucopus	C16_21H6orf132	0.23	0.17	0.34	0.22	0.55	0.39	0.7	0.49	0.53
Mus musculus	ENSMUSG00000014837	Matcap1	1.97	1.03	1.47	2.7	1.16	1.43	0.95	0.88	0.57	Peromyscus leucopus	C16_21H6orf136	11.41	22.48	14.66	17.06	23.72	18.89	16.78	17.63	16.28
Mus musculus	ENSMUSG00000014846	Tppp3	0.5	1.59	1.83	1.09	2.3	3.98	0.59	2.74	5.76	Peromyscus leucopus	C16_21H6orf141	11.07	7.99	10.73	14.9	11.18	14.29	23.68	11.7	20.3
Mus musculus	ENSMUSG00000014850	Msh3	1.13	1.99	3.3	2.74	3.73	6.28	4.85	6.61	8.88	Peromyscus leucopus	C16_21H6orf15	0	0	0	0	0	0	0	0	0
Mus musculus	ENSMUSG00000014852	Adamts13	0	0	0	0.03	0	0	0.11	0.02	0	Peromyscus leucopus	C16_21H6orf226	8.47	6.92	11.78	9.63	13.1	24.18	11.61	8.09	14.5
Mus musculus	ENSMUSG00000014856	Tmem208	95.25	96.87	122.34	92.36	90.62	105.73	89.62	103.4	83.53	Peromyscus leucopus	C16_21H6orf47	13.87	11.08	11.85	15.91	15.05	13.09	16.82	8.25	9.42
Mus musculus	ENSMUSG00000014859	E2f4	56.56	61.8	56.48	58.87	54.44	58.73	34.71	45.7	52.47	Peromyscus leucopus	C16_21H6orf89	84.29	96.54	72.69	89.04	89.62	81.62	115.21	116.64	80.61
Mus musculus	ENSMUSG00000014867	Surf4	332.84	363.11	339.39	297.87	250.83	289.47	151.3	122.88	153.64	Peromyscus leucopus	C17H13orf46	0	0	0	0	0.18	0	0.23	0	0
Mus musculus	ENSMUSG00000014873	Surf2	16.2	16.42	14.17	14.21	12.58	13.78	21.92	24.81	26.19	Peromyscus leucopus	C17H19orf44	2.03	1.67	0.95	2.23	2.89	1.86	2.56	2.55	2.24
Mus musculus	ENSMUSG00000014905	Dnajb9	27.53	38.24	32.98	19.25	17.09	21.53	21.09	22.98	21.52	Peromyscus leucopus	C17H4orf47	0	0	0	0	0	0.19	0	0	0
Mus musculus	ENSMUSG00000014907	Naf1	3.24	2.81	3.64	2.31	2.39	2.84	8.24	5.96	6.19	Peromyscus leucopus	C17H8orf48	0.02	0	0	0.25	0.03	0.17	0.07	0	0
Mus musculus	ENSMUSG00000014932	Yes1	0	0.09	0.04	0	0	0	0.06	0.02	0.29	Peromyscus leucopus	C18H12orf29	3.41	1.93	1.78	6.99	2.3	3.88	6.99	1.4	1.7
Mus musculus	ENSMUSG00000014956	Ppp1cb	70.62	53.79	59.65	48.13	48.5	52.58	43	54.91	38.97	Peromyscus leucopus	C18H12orf42	0	0	0	0	0	0	0	0	0
Mus musculus	ENSMUSG00000014959	Gorasp2	102.08	97.96	97.35	96.14	57.04	83.42	83.82	45.52	64.84	Peromyscus leucopus	C18H12orf45	0.25	0.22	0	0.31	0.27	0.72	0.6	0	0.28
Mus musculus	ENSMUSG00000014980	Tsen15	10.48	10.62	11.08	11.85	13.06	8.22	16.67	12.74	15.38	Peromyscus leucopus	C18H12orf50	0	0	0	0	0	0	0	0	0
Mus musculus	ENSMUSG00000015001	Oc90	0	0	0	0	0	0	0	0	0	Peromyscus leucopus	C18H12orf56	0.06	0.02	0.11	0.03	0.1	0	0.22	0.14	0.2
Mus musculus	ENSMUSG00000015002	Efr3a	19.52	14.82	15.55	26.2	16.53	17.48	33.96	26.36	27.68	Peromyscus leucopus	C18H12orf66	7.47	5.28	4.94	8.25	4.67	5.2	7.46	5.54	6.85
Mus musculus	ENSMUSG00000015013	Trappc2l	43.21	35.39	42.61	49.15	36.82	34.31	35.47	59.27	62.77	Peromyscus leucopus	C18H12orf73	3.48	3.9	4.59	2.28	4.09	4.92	2.81	4.87	2.99
Mus musculus	ENSMUSG00000015016	Acsf3	4.17	5.52	4.46	5.15	4.19	5.33	5.67	6.5	6.61	Peromyscus leucopus	C18H12orf75	0.16	0	0	0.1	0	0	0.47	0	0
Mus musculus	ENSMUSG00000015023	Ddx19a	25.14	16.58	17.34	31.11	13.74	19.9	37.71	18.23	25.4	Peromyscus leucopus	C19H18orf21	13.41	15.92	10	12.36	11.99	14.18	10.02	9.51	12.23
Mus musculus	ENSMUSG00000015027	Galns	24.24	19.85	24.43	29.01	19.12	28.07	27.01	25.73	31.39	Peromyscus leucopus	C19H18orf25	6.13	3.23	4.92	9.03	4.62	4.69	8.07	2.64	3.56
Mus musculus	ENSMUSG00000015053	Gata2	0.42	0.19	0.32	0.27	0.47	0.14	0.26	0.19	0.31	Peromyscus leucopus	C19H18orf32	98.87	67.86	74.77	113.16	97.56	68.54	98.02	40.67	47.82
Mus musculus	ENSMUSG00000015083	C8g	0	0.37	0	0	0	0.84	1.67	0.94	1.24	Peromyscus leucopus	C19H18orf54	3.35	4.23	1.24	3.36	2.19	3.62	3.77	2.48	3.51
Mus musculus	ENSMUSG00000015085	Entpd2	0.42	0.07	0.06	0	0	0	0	0.24	0.11	Peromyscus leucopus	C19H18orf63	0	0	0	0	0	0	0	0	0
Mus musculus	ENSMUSG00000015087	Rabl6	28.92	33.57	34.45	32.36	35.33	52.85	39.39	49.95	54.41	Peromyscus leucopus	C19H5orf46	0	0	0	0	0	0	0	0	0
Mus musculus	ENSMUSG00000015090	Ptgds	0	0	0	0	0	0	0	0.17	0	Peromyscus leucopus	C19H5orf49	0	0	0	0.33	0.15	0	0	0	0
Mus musculus	ENSMUSG00000015092	Edf1	358.75	366.74	333.6	382.47	330.5	329.84	262.28	303.36	271.48	Peromyscus leucopus	C1H10orf120	0	0	0	0	0	0	0	0	0
Mus musculus	ENSMUSG00000015093	Clic3	0	0.24	0	1.02	0	0.31	0.13	0	0.4	Peromyscus leucopus	C1H10orf143	21.99	17.13	18.97	15.42	14.46	18.55	18.28	10.04	15.74
Mus musculus	ENSMUSG00000015094	Npdc1	1.27	3.16	1.14	1.34	0.79	1.24	1.32	4.34	4.63	Peromyscus leucopus	C1H10orf62	0	0	0	0	0	0	0	0	0
Mus musculus	ENSMUSG00000015095	Fbxw5	23.5	24.84	24.08	33.02	25.61	34.69	28.65	28.44	38.46	Peromyscus leucopus	C1H10orf82	0	0	0	0	0	0	0	0	0
Mus musculus	ENSMUSG00000015112	Slc25a13	3.93	4.22	6.46	6.84	5.64	5.19	25.86	18.54	13.56	Peromyscus leucopus	C1H10orf88	3.16	1.94	1.24	2.72	1.75	1.19	2.63	1.14	1.4
Mus musculus	ENSMUSG00000015120	Ube2i	223.48	195.29	196.79	235.12	204.59	246.09	298.1	218.64	298	Peromyscus leucopus	C1H10orf90	0	0	0	0	0	0	0	0	0
Mus musculus	ENSMUSG00000015126	Tsr3	13.57	16.15	15.76	14.36	14.38	13.6	8.16	19.59	13.56	Peromyscus leucopus	C1H10orf95	0.05	0.38	0.31	0.06	0.46	0.56	0.28	0.27	0.07
Mus musculus	ENSMUSG00000015127	Unkl	2.29	2.45	2.39	2.3	3.79	3.13	6.2	4.13	7.03	Peromyscus leucopus	C1H11orf16	0	0	0	0	0	0	0	0	0
Mus musculus	ENSMUSG00000015133	Lrrk1	4.67	4.21	3.37	7.48	10.98	21.11	11.79	14.02	22.41	Peromyscus leucopus	C1H11orf24	21.91	20.11	20.84	25.27	19.93	20.26	17.16	9.19	12.92
Mus musculus	ENSMUSG00000015134	Aldh1a3	0.13	0.25	0.32	0.23	0.02	0.16	0.12	0.18	0.15	Peromyscus leucopus	C1H11orf42	0.18	0.39	0.61	0.1	0	0.4	0.31	0.12	0.07
Mus musculus	ENSMUSG00000015143	Actn1	82.51	98.63	101.63	86.88	52.24	74.81	121.81	120.83	101.25	Peromyscus leucopus	C1H11orf58	113.26	84.26	90.26	139.77	113.06	104.33	116.61	67.29	87.11
Mus musculus	ENSMUSG00000015149	Sirt2	113.7	116.36	110.59	105.38	66.19	81.16	140.62	112.47	143.54	Peromyscus leucopus	C1H11orf68	28.1	36.05	37.77	51.21	71.02	65.57	43.01	37.85	48.82
Mus musculus	ENSMUSG00000015165	Hnrnpl	130.99	124.84	134.01	175.91	143.6	161.06	161.19	170.47	209.04	Peromyscus leucopus	C1H11orf80	0.66	0.66	0.56	0.91	0.62	0.6	1	0.95	0.76
Mus musculus	ENSMUSG00000015176	Nolc1	27.22	19.96	23.05	22.87	12.08	19.89	18.08	10.4	12.91	Peromyscus leucopus	C1H11orf86	0	0	0	0	0	0	0	0	0
Mus musculus	ENSMUSG00000015189	Casd1	16.96	10.43	11.41	15.96	16.18	17.42	19.77	19.21	18.46	Peromyscus leucopus	C1H11orf95	0.29	0.33	0.56	1.22	0.68	0.81	0.57	0.1	0.55
Mus musculus	ENSMUSG00000015202	Cnksr3	1.28	1.94	0.92	1.7	1.42	0.75	3.01	2.03	1.72	Peromyscus leucopus	C1H11orf98	71.52	91.14	60.7	58.94	69.36	72.17	75.34	68.27	59.32
Mus musculus	ENSMUSG00000015214	Mtmr1	3.65	3.94	3.54	4.12	3.35	4.49	9.68	5.47	6.83	Peromyscus leucopus	C1H15orf40	5.38	4.8	3.82	7.61	5.06	4.84	5.75	5.09	5.36
Mus musculus	ENSMUSG00000015217	Hmgb3	5.22	4.83	7.66	1.28	0.44	2.84	5.68	3.76	10.24	Peromyscus leucopus	C1H16orf54	16.01	19.82	22.74	16.57	23.96	22.29	9.95	8.13	12.01
Mus musculus	ENSMUSG00000015222	Map2	0	0	0	0.37	0.02	0	0.06	0.05	0.04	Peromyscus leucopus	C1H16orf92	0	0	0	0	0	0	0	0	0
Mus musculus	ENSMUSG00000015224	Cyp2j9	0	0	0.05	0	0	0	0.17	0.04	0.09	Peromyscus leucopus	C1H19orf12	6.32	1.31	4.19	16.04	13.44	5.5	6.48	1.75	3.97
Mus musculus	ENSMUSG00000015242	Nipsnap3a	0	0	0	0	0	0	0	0	0	Peromyscus leucopus	C1H19orf18	0	0	0	0	0	0	0	0	0
Mus musculus	ENSMUSG00000015243	Abca1	26.29	22.42	19.23	46.93	27.56	22.04	26.96	12.45	11.99	Peromyscus leucopus	C1H19orf33	0.75	0	0	0	0	0.4	0	0	0
Mus musculus	ENSMUSG00000015247	Nipsnap3b	55.1	64.35	70.19	45.8	58.26	53.05	54.4	49.94	62.5	Peromyscus leucopus	C1H19orf47	4.87	4.9	4.3	6.81	6.7	5.87	7.14	4.13	4.42
Mus musculus	ENSMUSG00000015289	Lage3	27.53	25.83	34.48	41.87	45.1	44.56	62.07	67.67	63.31	Peromyscus leucopus	C1H19orf48	18.79	24.86	21.72	17.4	13.7	20.59	27.55	21.43	24.42
Mus musculus	ENSMUSG00000015290	Ubl4a	51.2	60.73	66.22	64.16	45.88	55.29	25.26	31.48	35.22	Peromyscus leucopus	C1H19orf54	9.3	10.35	10.32	12.68	13.75	10.34	12.05	9.38	11.22
Mus musculus	ENSMUSG00000015291	Gdi1	81.02	64.8	57.78	129.64	104.63	91.6	89.31	94.51	92.8	Peromyscus leucopus	C1H19orf81	0.14	0.14	0	0.09	0	0.16	0.1	0.08	0.37
Mus musculus	ENSMUSG00000015305	Sash1	55.73	40.76	48.68	64.77	50.83	50.8	74.84	45.78	53.88	Peromyscus leucopus	C1H19orf84	0	0	0	0	0	0	0	0	0
Mus musculus	ENSMUSG00000015312	Gadd45b	172.59	186.41	121.39	168.28	147.89	67.88	23.29	41.61	27.5	Peromyscus leucopus	C1H9orf135	0	0	0	0	0	0	0	0	0
Mus musculus	ENSMUSG00000015314	Slamf6	5.03	3.71	4.74	9.58	4.76	6.99	0.45	0.47	0.58	Peromyscus leucopus	C1H9orf40	5.01	4.38	4.79	4.02	3.63	3.89	4.53	2.54	4.22
Mus musculus	ENSMUSG00000015316	Slamf1	9.32	26.02	5.81	7.51	2.88	0.17	0	0	0	Peromyscus leucopus	C1H9orf57	0	0	0	0	0	0	0	0	0.18
Mus musculus	ENSMUSG00000015335	Zdhhc12	112.68	115.21	72.01	70.86	53.67	46.6	26.03	36.03	34.8	Peromyscus leucopus	C1H9orf85	10.39	3.87	4.45	8.38	7.23	6.73	13.54	3.56	9.29
Mus musculus	ENSMUSG00000015337	Endog	4.52	4.43	6.93	5.02	5.83	11.43	8.86	11.67	7.32	Peromyscus leucopus	C1d	40.16	30.93	35.07	39.21	43.99	34	38.57	24.87	27.16
Mus musculus	ENSMUSG00000015340	Cybb	1460.39	1048.94	958.64	1393.47	861.37	817.16	311.27	215.37	225.86	Peromyscus leucopus	C1galt1	9.78	5.17	7.99	10.08	7.43	7.72	8.68	5.62	8.73
Mus musculus	ENSMUSG00000015341	Golga7	64.6	73.32	79.31	70.22	88.66	84.11	110.83	99.34	96.02	Peromyscus leucopus	C1galt1c1	12.59	6.61	8.23	14.02	12.15	8.92	17.84	7.5	8.09
Mus musculus	ENSMUSG00000015342	Xk	0.07	0.04	0.04	0.07	0.08	0.38	1.06	0.51	0.38	Peromyscus leucopus	C1galt1c1l	0	0	0	0	0	0	0	0	0
Mus musculus	ENSMUSG00000015354	Pcolce2	0.12	0	0.13	0.08	0	0.18	0.17	0.09	0.31	Peromyscus leucopus	C1qa	287.61	228.96	619.17	226.43	369.14	764.78	195.56	135.42	323.35
Mus musculus	ENSMUSG00000015355	Cd48	163.68	109.94	141.83	129.1	128.34	143.63	254.43	170.74	262.54	Peromyscus leucopus	C1qb	99.22	224.05	515.44	99.81	263.83	485.24	93.77	109.46	233.34
Mus musculus	ENSMUSG00000015357	Clpx	10.73	11.1	12.18	11.48	11.47	11.37	16.79	16.26	17.32	Peromyscus leucopus	C1qc	121.81	211.41	463.73	110.58	275.78	553.11	103.28	150.78	248.79
Mus musculus	ENSMUSG00000015363	Trabd	37.79	59.95	59.18	41.49	36.09	52.23	25.26	36.99	38.74	Peromyscus leucopus	C1ql1	0	0	0	0	0.13	0	0	0	0.16
Mus musculus	ENSMUSG00000015365	Mov10l1	0	0	0	0	0	0	0	0	0	Peromyscus leucopus	C1ql2	0	0	0	0	0	0	0	0.14	0
Mus musculus	ENSMUSG00000015377	Dennd6b	1.8	1.53	1.33	3.35	7.44	5.38	1.24	4.55	3.43	Peromyscus leucopus	C1ql3	0.21	0.1	0	0.11	0.35	0.24	0.06	0	0
Mus musculus	ENSMUSG00000015396	Cd83	4.56	4.04	6.59	2.98	3.98	2.71	26.15	20.21	8.25	Peromyscus leucopus	C1ql4	0	0	0	0.27	0.1	0	0	0	0
Mus musculus	ENSMUSG00000015401	Cltrn	0.15	0	0	0.16	0	0	0	0	0	Peromyscus leucopus	C1qtnf1	0.33	0.17	0	0.5	0.18	0.2	0.28	0.19	0.15
Mus musculus	ENSMUSG00000015405	Ace2	0	0	0	0.03	0	0	0	0	0	Peromyscus leucopus	C1qtnf12	0.36	0.48	0.56	0.54	0.13	0.83	0.77	0.43	0.84
Mus musculus	ENSMUSG00000015437	Gzmb	0	0	0	0	0	0	0	0	0	Peromyscus leucopus	C1qtnf2	0	0	0	0.11	0	0	0.36	0.09	0.11
Mus musculus	ENSMUSG00000015441	Gzmf	0	0	0	0	0	0	0	0	0	Peromyscus leucopus	C1qtnf3	0.05	0	0	0.3	0	0	0.34	0.21	0.38
Mus musculus	ENSMUSG00000015443	Gzmn	0	0	0	0	0	0	0	0	0	Peromyscus leucopus	C1qtnf4	0	0	0	0	0	0	0	0	0
Mus musculus	ENSMUSG00000015451	C4a	0.22	0.85	0.14	0.47	2.13	0.49	0.89	1	2.05	Peromyscus leucopus	C1qtnf5	1.15	0.32	0.67	2.96	0.08	0.22	2.64	0.28	0.18
Mus musculus	ENSMUSG00000015452	Ager	0.56	0.34	0.54	0.27	0.41	0.76	0.36	3.23	3.19	Peromyscus leucopus	C1qtnf6	2.88	0.32	0.53	5.35	0.49	1.11	2.8	0.73	0.69
Mus musculus	ENSMUSG00000015461	Atf6b	131.98	111.59	113.14	158.38	109.64	123.05	69.19	54.8	80.49	Peromyscus leucopus	C1qtnf7	0.46	0.07	0	0.19	0.18	0	0	0	0
Mus musculus	ENSMUSG00000015467	Egfl8	0.77	0.37	0.16	1.45	0.93	2.21	0.83	3.41	3.25	Peromyscus leucopus	C1r	5.01	1.61	1.46	19.85	11.9	7.53	2.79	0.35	0.67
Mus musculus	ENSMUSG00000015468	Notch4	0.21	0.57	1.36	0.8	0.94	2.53	3.13	15.98	5.06	Peromyscus leucopus	C1rl	0.44	0.35	0.08	0.82	1.22	0.37	0.52	0.07	0
Mus musculus	ENSMUSG00000015474	Ppt2	154.37	99.17	98.13	181.86	126.37	136.79	92.92	79.58	107.24	Peromyscus leucopus	C1s	5.05	1.61	2.81	17	11.8	8.62	0.72	0.23	0.71
Mus musculus	ENSMUSG00000015476	Prrt1	1.49	1.3	1.28	1.45	1.18	1.23	0.67	0.38	1.18	Peromyscus leucopus	C2	0.84	5.24	12.44	13.64	76.55	94.86	0.22	1.13	10.23
Mus musculus	ENSMUSG00000015478	Rnf5	82.36	82.35	102.25	90.69	109.04	111.94	109.51	146.44	155.56	Peromyscus leucopus	C20H12orf40	0	0	0	0	0	0	0	0	0
Mus musculus	ENSMUSG00000015484	Fam163a	0	0	0	0	0	0	0	0	0.02	Peromyscus leucopus	C20H12orf54	0	0	0	0	0	0	0	0	0
Mus musculus	ENSMUSG00000015488	Cacfd1	13.17	12.83	14.53	14.86	14.4	15.95	19.38	20.01	18.85	Peromyscus leucopus	C20H22orf23	0.52	1.01	0.82	2.35	0.89	0.59	2.6	1.13	1.9
Mus musculus	ENSMUSG00000015501	Hivep2	1.5	0.8	2.49	2.38	1.66	1.98	1.69	1.08	1.26	Peromyscus leucopus	C20H8orf33	9.26	14.3	11.26	10.53	12.85	9.88	11.05	9.97	6.21
Mus musculus	ENSMUSG00000015519	2310057J18Rik	0	0	0	0	0	0	0	0	0	Peromyscus leucopus	C20H8orf82	5.75	4.86	7.69	5.95	6.09	7.33	8.8	6.12	7.91
Mus musculus	ENSMUSG00000015522	Arnt	17.65	15.97	15.55	22.19	14.71	15.04	26.34	15.35	24.23	Peromyscus leucopus	C22H19orf25	20.09	18.65	17.87	22.23	23.18	22.64	19.68	13.82	16.37
Mus musculus	ENSMUSG00000015533	Itga2	0	0.01	0.03	0.05	0	0.07	0.01	0.04	0.03	Peromyscus leucopus	C22H19orf71	40.07	51.59	45.16	28.67	38.31	46.89	56.58	85.64	73.45
Mus musculus	ENSMUSG00000015536	Mocs2	42.94	53.71	49.97	65.31	89.22	63.92	50.22	48.11	56.31	Peromyscus leucopus	C22H2orf16	0.01	0.01	0.01	0.03	0.01	0.01	0.03	0.03	0.02
Mus musculus	ENSMUSG00000015542	Nat9	12.44	16.19	19.17	13.06	22.79	27.42	27.71	36.02	50.75	Peromyscus leucopus	C22H2orf50	0	0	0	0	0	0.18	1.1	0.16	1.03
Mus musculus	ENSMUSG00000015568	Lpl	351.01	304.68	91.89	514.7	507.9	193.84	854.81	1551.39	135.53	Peromyscus leucopus	C23H12orf43	6.45	8.67	10.06	10.46	10.18	7.13	6.17	9.5	8.06
Mus musculus	ENSMUSG00000015575	Atp6v0e	514.37	591.36	633.62	478.95	399.72	466.2	600.39	473.88	477.16	Peromyscus leucopus	C23H12orf65	3.71	3.55	1.85	5.97	5.55	4.29	3.53	3.2	3.01
Mus musculus	ENSMUSG00000015579	Nkx2-5	0	0	0	0	0	0	0	0	0	Peromyscus leucopus	C23H7orf26	21.14	22.54	27.5	28.71	24.8	28.35	22.91	19.59	23.72
Mus musculus	ENSMUSG00000015597	Zfp318	3.37	1.72	2.19	5.77	1.52	1.78	8.9	2.52	4.22	Peromyscus leucopus	C23H7orf50	6.1	5.32	7.33	7.56	10.78	13.25	7.06	4.4	5.32
Mus musculus	ENSMUSG00000015599	Ttbk1	0	0	0	0	0	0	0.03	0	0.03	Peromyscus leucopus	C2H1orf109	2	1.18	1.12	1.32	1.6	1.07	1.51	0.65	1.04
Mus musculus	ENSMUSG00000015605	Srf	30.48	30.22	36.53	35.64	28.73	30.76	22.69	24.51	34.73	Peromyscus leucopus	C2H1orf122	28.61	29.12	45.47	44.28	40.5	60.39	27.53	18.68	23.78
Mus musculus	ENSMUSG00000015619	Gata3	0.17	0.1	0.03	0.03	0.05	0	0	0.24	0	Peromyscus leucopus	C2H1orf127	0	0.08	0	0.03	0.03	0.06	0	0.09	0.07
Mus musculus	ENSMUSG00000015627	Gata5	0	0	0	0	0	0	0	0	0	Peromyscus leucopus	C2H1orf141	0	0	0	0	0	0	0	0	0
Mus musculus	ENSMUSG00000015647	Lama5	0	0.59	1.59	0.03	0.01	0.02	0.04	0	0.42	Peromyscus leucopus	C2H1orf158	0	0	0	0	0	0	0	0	0
Mus musculus	ENSMUSG00000015652	Steap1	0.54	0	0.2	0.67	0.08	0.2	0.59	0.6	1.21	Peromyscus leucopus	C2H1orf159	6.1	3.68	5.52	5.19	3.65	6.06	9.04	4.47	6.13
Mus musculus	ENSMUSG00000015653	Steap2	0.06	0.14	0.09	0.12	0.01	0.21	0.37	0	1.32	Peromyscus leucopus	C2H1orf167	0.06	0.03	0	0.04	0	0	0.08	0	0
Mus musculus	ENSMUSG00000015656	Hspa8	2552.85	2312.34	2082.84	3207.99	2158.37	2293.73	1188.83	811.22	1251.53	Peromyscus leucopus	C2H1orf174	6.7	9.18	6.97	4.56	7.47	7.78	7.57	9.39	9.63
Mus musculus	ENSMUSG00000015659	Serac1	3.53	2.17	3.25	2.23	0.69	0.81	3.13	0.92	2.22	Peromyscus leucopus	C2H1orf185	0	0	0	0	0	0	0	0	0
Mus musculus	ENSMUSG00000015665	Awat1	0	0	0	0	0	0	0	0	0	Peromyscus leucopus	C2H1orf210	0	0	0	0	0	0	0	0	0
Mus musculus	ENSMUSG00000015668	Pdzd11	28.34	35.68	42.27	34.97	36.03	39.89	21.82	24.84	26.48	Peromyscus leucopus	C2H1orf216	0.97	0.42	0.24	2.09	0.77	0.87	2.95	0.26	2.17
Mus musculus	ENSMUSG00000015671	Psma2	60.04	63.93	68.03	56.5	61.24	62.39	36.94	46.59	44.1	Peromyscus leucopus	C2H1orf232	0	0	0	0	0	0	0	0	0
Mus musculus	ENSMUSG00000015672	Mrpl32	15.03	24.52	25.09	10.01	25.69	24.27	19.81	25	19.86	Peromyscus leucopus	C2H1orf50	41.37	36.21	39.6	52.68	48.38	57.39	44.89	26.22	45.33
Mus musculus	ENSMUSG00000015697	Setdb1	10.16	8.86	11	13.69	13.77	19.85	20.89	16.08	23.39	Peromyscus leucopus	C2H1orf87	0	0	0	0	0	0	0	0	0
Mus musculus	ENSMUSG00000015702	Anxa9	1.41	2.66	3.37	1.76	2.83	5.56	4.93	8.29	8.33	Peromyscus leucopus	C2H1orf94	0	0	0	0	0	0	0	0	0
Mus musculus	ENSMUSG00000015709	Arnt2	0.62	0.24	0.33	0.11	0.08	0.21	0	0	0.03	Peromyscus leucopus	C2H6orf163	0	0	0.1	0.05	0	0	0.12	0	0
Mus musculus	ENSMUSG00000015711	Prune1	8.31	8.47	8.12	6.84	7.86	6.75	13.99	11.08	12.99	Peromyscus leucopus	C2H8orf37	1.85	1.32	0.59	2.08	2.21	1.4	3.97	3.01	4.66
Mus musculus	ENSMUSG00000015714	Cers2	169.09	136.01	159.74	233.84	127.52	156.21	194.63	127.71	173.76	Peromyscus leucopus	C2H8orf88	0	0	0	0	0	0	0	0	0
Mus musculus	ENSMUSG00000015721	Nlrp5	0	0	0	0	0	0	0	0	0	Peromyscus leucopus	C2H9orf131	0	0	0.02	0	0	0.09	0.03	0	0.03
Mus musculus	ENSMUSG00000015733	Capza2	229.28	170.29	176.35	251.75	300.45	265.5	255.77	204.6	175.61	Peromyscus leucopus	C2H9orf152	0	0	0	0	0	0	0	0	0
Mus musculus	ENSMUSG00000015745	Plekho1	66.56	127.46	157.06	108.71	142.26	170.84	257.08	338.76	357.53	Peromyscus leucopus	C2H9orf24	0.48	0.23	0	0.32	0	0.11	0	1.28	0
Mus musculus	ENSMUSG00000015747	Vps45	21.3	28.09	15.7	34.24	14.26	23.16	33.39	50.03	49.27	Peromyscus leucopus	C2H9orf43	0	0	0	0	0	0	0.07	0.05	0
Mus musculus	ENSMUSG00000015748	Prpf3	20.29	25.47	24.21	15.55	16.07	22.3	14.81	22.28	21.32	Peromyscus leucopus	C2cd2	1.75	0.63	0.56	1.67	0.86	0.74	2.07	0.88	0.87
Mus musculus	ENSMUSG00000015749	Anp32e	37.19	42.01	55.37	22.63	30.23	41.57	51.44	47.63	84.14	Peromyscus leucopus	C2cd2l	45.58	28.27	29.2	37.52	36.45	43.08	48.99	30.93	36.66
Mus musculus	ENSMUSG00000015750	Aph1a	86.62	89.77	101.79	99.88	111.95	134.54	89.55	120.77	127.38	Peromyscus leucopus	C2cd3	1.51	1.1	0.82	2.39	1.53	1.51	3.56	1.87	2.46
Mus musculus	ENSMUSG00000015755	Tab2	62.12	56.2	45.39	53.22	50.23	52.61	66.91	51.65	62.74	Peromyscus leucopus	C2cd4a	0	0	0.05	0	0	0	0	0.04	0.05
Mus musculus	ENSMUSG00000015757	Ppil4	11.14	7.82	7.97	10.28	8.95	9.22	16.56	8.86	15.08	Peromyscus leucopus	C2cd4c	0.03	0.12	0.16	0.6	0.33	0.44	0.37	0.17	0.26
Mus musculus	ENSMUSG00000015759	Cnih1	41.22	50.67	70.16	32.69	43.75	48.76	70.36	77.65	82.69	Peromyscus leucopus	C2cd4d	0	0	0	0	0	0	0	0	0
Mus musculus	ENSMUSG00000015766	Eps8	0.3	0.96	0.14	0.2	0.62	0.22	4.44	1.35	4.17	Peromyscus leucopus	C2cd5	3.47	1.29	2.32	2.47	1.33	2.2	5.17	2.18	2.87
Mus musculus	ENSMUSG00000015776	Med22	15.43	8.8	12.36	18.32	9.61	13.43	35.09	19.86	35.5	Peromyscus leucopus	C3	200.18	177.67	208.11	151.71	158.69	246.68	93.85	162.88	185.85
Mus musculus	ENSMUSG00000015787	Abo	0	0	0	0	0	0	0	0	0	Peromyscus leucopus	C3H12orf4	12.05	9.02	9.45	13.33	11.36	11.24	15	9.08	12.38
Mus musculus	ENSMUSG00000015790	Surf1	32.1	35.89	34.96	33.96	48.26	47.65	46.17	69.03	73.47	Peromyscus leucopus	C3H12orf57	52.95	61.91	65.92	61.58	59.98	80.33	90.92	96.13	108.33
Mus musculus	ENSMUSG00000015804	Med28	73.92	99.07	79.36	66.67	89.12	88.63	61.4	93.98	66.76	Peromyscus leucopus	C3H12orf60	0	0	0	0	0	0.07	0	0	0
Mus musculus	ENSMUSG00000015806	Qdpr	41.05	42.17	49.37	39.03	40.17	51.65	72.35	92.41	62.17	Peromyscus leucopus	C3H12orf71	0	0	0.06	0	0	0	0	0	0
Mus musculus	ENSMUSG00000015812	Gnrh1	2.03	0.77	4.67	0.96	3.4	0.71	0.52	4.99	5.8	Peromyscus leucopus	C3H2orf42	2.39	3.11	2.21	2.55	2.58	2.71	2.94	3.05	2.78
Mus musculus	ENSMUSG00000015829	Tnr	0.01	0	0	0.02	0	0.02	0	0	0	Peromyscus leucopus	C3H2orf68	2.34	1.94	2.12	2.67	2.18	2.68	2.53	2.19	2.09
Mus musculus	ENSMUSG00000015837	Sqstm1	2289.7	1910.57	1179.57	1005.42	499.08	434.1	583.76	546.64	494.4	Peromyscus leucopus	C3H2orf81	0.13	0.21	0	0	0	0	0	0.24	0.14
Mus musculus	ENSMUSG00000015839	Nfe2l2	194.34	134.45	122.27	117.91	97.25	103.22	173.83	122.44	168.52	Peromyscus leucopus	C3H3orf20	0.09	0.1	0.07	0.13	0.08	0.23	0.12	0.12	0.05
Mus musculus	ENSMUSG00000015843	Rxrg	0	0	0	0	0	0	0	0	0	Peromyscus leucopus	C3H3orf22	0	0	0	0	0	0	0	0	0
Mus musculus	ENSMUSG00000015846	Rxra	14.05	14.42	17.76	14.29	10.97	14.6	33.72	24.62	47.85	Peromyscus leucopus	C3H7orf31	0.24	0	0	0	0	0	0	0.04	0
Mus musculus	ENSMUSG00000015850	Adamtsl4	1.17	1.51	0.79	1.41	1.72	1.58	1.04	0.95	3.3	Peromyscus leucopus	C3ar1	71.96	55.75	35.61	139.79	148.33	97.91	114.52	107.14	75.23
Mus musculus	ENSMUSG00000015852	Fcrls	22.08	14.24	17.37	39.75	25.12	28.53	140.74	150.32	66.52	Peromyscus leucopus	C4H11orf49	5.12	4.34	3.41	6.38	8.8	5.77	5.8	6.26	3.96
Mus musculus	ENSMUSG00000015854	Cd5l	3.29	5.83	0.68	4.41	5.17	1.06	16.26	51.96	2.29	Peromyscus leucopus	C4H11orf91	0.37	0.65	1.13	0.66	1.03	0.68	0	0.24	0.1
Mus musculus	ENSMUSG00000015869	Prpsap1	28.81	28.97	31.18	29.17	24.61	30.14	34.73	42.6	50.97	Peromyscus leucopus	C4H11orf94	0	0.05	0.06	0.06	0	0.23	0	0.16	0.14
Mus musculus	ENSMUSG00000015879	Fam184b	0	0.03	0.09	0	0.02	0.1	0	0	0.02	Peromyscus leucopus	C4H11orf96	4.47	3.38	5.48	5.07	0.86	1.87	1.82	1.52	2.7
Mus musculus	ENSMUSG00000015880	Ncapg	0.19	0.19	2.76	0.57	0.44	2.42	3.49	1.11	9.51	Peromyscus leucopus	C4H15orf48	388.37	689.54	1114.55	393.92	672.78	892.96	0.61	0.68	5.11
Mus musculus	ENSMUSG00000015882	Lcorl	4.07	2.61	6.36	1.8	2.48	2.29	7.06	3.35	7.09	Peromyscus leucopus	C4H15orf62	0.07	0	0.18	0.05	0.25	0.12	0.1	0.04	0.29
Mus musculus	ENSMUSG00000015889	Lta4h	23.8	26.26	35.03	23.17	28.55	31.63	49.27	37.51	66.11	Peromyscus leucopus	C4H20orf141	0	0	0	0	0	0	0	0	0
Mus musculus	ENSMUSG00000015890	Amdhd1	0	0	0	0.08	0	0.04	0	0	0	Peromyscus leucopus	C4H20orf173	0	0	0	0	0	0	0	0	0
Mus musculus	ENSMUSG00000015932	Dstn	129.62	124.66	184.61	84.59	88.79	118.72	128.05	111.06	118.92	Peromyscus leucopus	C4H20orf194	2.36	1.02	1.83	3.25	1.18	1.44	2.35	1.51	1.12
Mus musculus	ENSMUSG00000015937	Macroh2a1	103.03	75.07	80.43	182.51	136.68	136.61	145.5	117.52	199.07	Peromyscus leucopus	C4H20orf202	0	0	0	0	0	0	0	0	0
Mus musculus	ENSMUSG00000015942	Gtf2ird2	7.22	5.4	6.85	8.56	11.86	21.76	5.29	13.44	18.82	Peromyscus leucopus	C4H20orf204	0.18	0.07	0.09	0.14	0	0.13	0.11	0.2	0.05
Mus musculus	ENSMUSG00000015943	Bola1	13.76	9.55	12.92	15.08	16.1	17.34	26.51	35.27	26.22	Peromyscus leucopus	C4H20orf27	28.14	29.89	29.49	35.09	45.65	33.72	32.5	30.97	28.08
Mus musculus	ENSMUSG00000015944	Castor2	0.76	0.65	1.63	1.94	3.44	7.12	8.79	7.33	10.49	Peromyscus leucopus	C4H20orf85	0	0	0	0	0	0	0	0	0
Mus musculus	ENSMUSG00000015947	Fcgr1	12.01	11.63	24.97	413.86	535.93	489.62	88.8	109.92	57.2	Peromyscus leucopus	C4H20orf96	0.15	0	0	0.48	0	0.33	0.42	0	0.25
Mus musculus	ENSMUSG00000015950	Ncf1	299.06	164.36	159.7	445.36	356.88	375.89	295.57	279.67	392.05	Peromyscus leucopus	C4H9orf116	0	0	0	0	0	0	0	0	0
Mus musculus	ENSMUSG00000015957	Wnt11	0.57	0.2	1.13	1	0.05	1.32	0.05	0	0.74	Peromyscus leucopus	C4H9orf16	291.88	161.3	218.74	311.03	155.43	267.58	358.42	200.9	263.77
Mus musculus	ENSMUSG00000015961	Adss	23.84	21.11	25.97	17.16	19.41	21.68	72.28	60.2	62.3	Peromyscus leucopus	C4H9orf50	0	0	0	0	0	0	0	0	0
Mus musculus	ENSMUSG00000015962	1700016C15Rik	0	0	0	0	0	0	0	0	0	Peromyscus leucopus	C4H9orf78	76.58	56.4	69.42	78.12	73.15	86.79	73.94	37.1	68.8
Mus musculus	ENSMUSG00000015966	Il17rb	0.03	0	0	0	0	0.16	0	0	0	Peromyscus leucopus	C4bpa	0	0	0	0	0	0	0	0	0
Mus musculus	ENSMUSG00000015968	Cacna1d	2.13	4.14	4.26	5.69	8.22	7.78	6.38	7.21	3.95	Peromyscus leucopus	C4bpb	0	0	0	0	0.03	0	0	0	0.04
Mus musculus	ENSMUSG00000015970	Chdh	0.03	0.06	0	0.03	0.03	0.06	0.08	0.05	0.03	Peromyscus leucopus	C5	0.01	0	0.09	0.13	0	0	0.02	0	0
Mus musculus	ENSMUSG00000015971	Actr8	10.78	10.45	12.18	17.4	11.83	19.1	24.59	19.5	33.57	Peromyscus leucopus	C5H10orf67	0	0	0	0	0	0	0	0	0
Mus musculus	ENSMUSG00000015980	Lrrc27	3.74	4.65	14.45	9.9	2.55	9.27	61.73	28.42	34.47	Peromyscus leucopus	C5H16orf46	0.5	1.6	0.8	1.47	0.95	0.36	0.49	1.26	0.83
Mus musculus	ENSMUSG00000015981	Stk32c	0.07	0.13	0.06	0.17	0.1	0.12	0.28	1.18	1.29	Peromyscus leucopus	C5H16orf70	8.06	7.5	9.22	11.49	12.66	14.62	8.93	5.81	10.29
Mus musculus	ENSMUSG00000015994	Fnta	33.3	29.6	37.02	37.18	30.92	41.58	47.24	43.38	53.05	Peromyscus leucopus	C5H16orf74	0	0	0	0	0	0	0	0	0
Mus musculus	ENSMUSG00000016018	Mtrex	22.82	18.44	19.16	21.86	14.76	19.62	27.52	12.53	22.75	Peromyscus leucopus	C5H16orf78	0	0	0	0	0	0	0	0	0
Mus musculus	ENSMUSG00000016024	Lbp	0.16	0.65	0.12	0.28	0.14	0.04	0.58	0.48	0.14	Peromyscus leucopus	C5H16orf86	0	0	0	0	0	0	0	0	0
Mus musculus	ENSMUSG00000016028	Celsr1	0	0.03	0	0	0	0	0	0	0	Peromyscus leucopus	C5H16orf87	5.28	5.41	6.09	9.77	13.88	7.95	3.32	3.96	5.12
Mus musculus	ENSMUSG00000016087	Fli1	10.23	7.14	9.37	18.04	14.55	18.21	41.55	27.58	38.34	Peromyscus leucopus	C5H16orf95	0	0	0	0	0	0	0	0	0
Mus musculus	ENSMUSG00000016128	Stard13	0.07	0.02	0.14	5.09	0.11	0.19	0.33	0.19	0.69	Peromyscus leucopus	C5H19orf53	54.51	58.6	49.11	53.03	56.32	59.68	77.44	67.94	71.13
Mus musculus	ENSMUSG00000016150	Tenm1	0	0	0	0	0	0	0	0	0	Peromyscus leucopus	C5H19orf67	0	0.4	0.13	0	0.12	0.24	0.36	0.34	0.14
Mus musculus	ENSMUSG00000016179	Camk1g	0	0	0	0	0	0	0	0	0	Peromyscus leucopus	C5H1orf131	23.35	20.59	19.63	33.71	22.23	20.51	21.37	12.9	15.68
Mus musculus	ENSMUSG00000016181	Utp25	9.67	5.21	7.25	7.8	4.03	5.84	7.59	4.58	5.96	Peromyscus leucopus	C5H1orf198	4.71	4.24	6.12	2.85	3.08	5.42	8.14	6.13	10.14
Mus musculus	ENSMUSG00000016194	Hsd11b1	0.82	0.15	1.58	0.83	1.24	1.92	0.4	0.08	0.44	Peromyscus leucopus	C5H4orf51	0.03	0	0.13	0	0	0.08	0.05	0	0
Mus musculus	ENSMUSG00000016200	Syt14	0	0	0	0	0	0	0	0	0	Peromyscus leucopus	C5H5orf24	14.99	8.19	11.5	15.49	7.4	9.67	19.32	9.31	12.55
Mus musculus	ENSMUSG00000016206	H2-M3	48.53	46.63	35.05	108.48	108.21	77.16	42.52	52.45	39.87	Peromyscus leucopus	C5H6orf201	0	0	0	0	0	0	0	0	0
Mus musculus	ENSMUSG00000016239	Lonrf3	6.88	5.28	7.16	7.66	2.19	3.89	22.16	5.76	9.93	Peromyscus leucopus	C5H6orf52	0	0	0	0	0	0	0	0	0
Mus musculus	ENSMUSG00000016252	Atp5e	424.32	401.03	471	431.4	499.21	440.25	582.61	712.46	637.45	Peromyscus leucopus	C5H6orf62	105.56	123.64	117.9	122.25	159.68	116.42	89.27	158.98	144.93
Mus musculus	ENSMUSG00000016253	Nelfcd	14.29	10.29	12.15	13.53	19.41	19.6	25.78	30.87	29.01	Peromyscus leucopus	C5H7orf25	18.9	18.24	14.46	19.86	12.17	14.16	14.82	7.85	13.15
Mus musculus	ENSMUSG00000016255	Tubb1	0.52	0.55	0	0.48	0.28	0	0.28	0	0	Peromyscus leucopus	C5H8orf34	0	0	0	0	0	0	0	0	0
Mus musculus	ENSMUSG00000016256	Ctsz	2747.88	3049.03	2731.25	3419.83	2911	2546.01	1071.28	1291.53	1182.71	Peromyscus leucopus	C5H8orf89	0.42	0	0	0.13	0	0	0	0	0
Mus musculus	ENSMUSG00000016257	Prelid3b	63.72	53.2	62.59	58.52	62.39	68.2	36.76	38.6	40.13	Peromyscus leucopus	C5H9orf64	12.87	10.87	9.19	17.5	10.61	10.44	10.84	6.56	7.36
Mus musculus	ENSMUSG00000016262	Sertad4	0	0	0	0.16	0.05	0.07	0.19	0.06	0.61	Peromyscus leucopus	C5ar1	121.29	201.15	120.99	109.48	196.99	157.23	193.47	167.59	149.08
Mus musculus	ENSMUSG00000016283	H2-M2	169.46	208.42	44.88	104.21	37.58	5.33	1.09	0.69	0.48	Peromyscus leucopus	C5ar2	0.42	0.36	0.27	0.62	0	0.32	2.89	1.93	1.82
Mus musculus	ENSMUSG00000016308	Ube2a	77.89	83.78	75.75	70.36	65.53	81.96	61.22	54.39	62.38	Peromyscus leucopus	C6	0.6	0.07	0.06	1.04	0.03	0.03	0.43	0	0.17
Mus musculus	ENSMUSG00000016319	Slc25a5	304.57	262.08	254.53	263.47	211.64	231.34	264.75	205.13	321.63	Peromyscus leucopus	C6H1orf162	0	0	0	0.16	0.22	0.72	1.18	0.88	0.76
Mus musculus	ENSMUSG00000016327	Atp1b4	0	0	0	0	0	0.02	0	0	0	Peromyscus leucopus	C6H1orf189	0	0	0	0	0	0	0	0	0.16
Mus musculus	ENSMUSG00000016344	Ppdpf	39.22	28.94	44.87	55.52	89.99	82.18	73.98	115.55	80.02	Peromyscus leucopus	C6H1orf194	0	0	0	0	0	0	0	0	0
Mus musculus	ENSMUSG00000016346	Kcnq2	0	0	0	0	0	0	0	0	0	Peromyscus leucopus	C6H1orf43	20.4	14.67	12.11	22.32	17.46	14.71	24.55	10.75	16.57
Mus musculus	ENSMUSG00000016349	Eef1a2	0	0.28	0.56	0	0.09	1.03	0.38	0.65	0.96	Peromyscus leucopus	C6H1orf52	17.16	11.95	18.46	15.33	13.87	13.33	16.54	9.33	15.6
Mus musculus	ENSMUSG00000016356	Col20a1	0.18	0.14	0.02	0.23	0.4	0.49	0.76	0.4	0.24	Peromyscus leucopus	C6H1orf54	9.49	12.91	19.12	18.01	53.05	44.69	26.92	37.58	37.91
Mus musculus	ENSMUSG00000016382	Pls3	32.12	24.2	39.04	22.02	13.92	28.85	56.4	26.64	40.95	Peromyscus leucopus	C6H1orf56	0	0	0	0	0	0.16	0	0	0.48
Mus musculus	ENSMUSG00000016386	Mpped2	0	0	0	1.11	0	0	0	0	0	Peromyscus leucopus	C6H1orf68	0	0	0	0	0	0	0	0	0
Mus musculus	ENSMUSG00000016409	Nkap	5.8	4.97	5.63	4.58	6.86	6.59	10.55	19.78	12.24	Peromyscus leucopus	C6H3orf33	0.87	0.23	0.61	1.35	0.76	1.29	0.26	0.51	1.12
Mus musculus	ENSMUSG00000016427	Ndufa1	138.1	143	177.84	139.34	204.53	210.09	166.73	226.02	272.72	Peromyscus leucopus	C6H3orf80	3	0.88	0.57	2.84	0.66	0.65	6.25	1.22	1.68
Mus musculus	ENSMUSG00000016458	Wt1	0	0	0	0	0	0	0	0	0	Peromyscus leucopus	C6H4orf17	0	0	0	0	0	0	0	0	0
Mus musculus	ENSMUSG00000016477	E2f3	8.93	7.72	9.2	6.02	5.71	7.18	5.52	5.77	5.61	Peromyscus leucopus	C6H4orf3	517.07	330.55	522.07	501.68	382.66	485.2	551.3	216.92	449.52
Mus musculus	ENSMUSG00000016481	Cr1l	84.91	53.1	63.2	93.85	61.86	67.16	94.28	60.54	87.13	Peromyscus leucopus	C6H4orf33	1.75	0.57	1.19	2.29	2.03	0.68	4.06	2.03	4.4
Mus musculus	ENSMUSG00000016487	Ppfibp1	44.56	22.76	26.07	43.27	14.56	21.45	41.36	14.42	22.06	Peromyscus leucopus	C6H4orf45	0	0	0	0	0	0	0	0	0
Mus musculus	ENSMUSG00000016493	Cd46	0.18	0.16	0	0.14	0.07	0.22	0.16	0.13	0.21	Peromyscus leucopus	C6H4orf46	3.4	2.2	1.31	6.95	4.91	2.18	6.46	2.53	3.25
Mus musculus	ENSMUSG00000016494	Cd34	0	0.05	0.61	0.16	0.07	0.85	4.95	4.6	20.98	Peromyscus leucopus	C6H4orf54	0	0	0	0	0	0	0	0	0
Mus musculus	ENSMUSG00000016495	Plgrkt	68.63	93.68	106.75	82.99	105.95	106.29	65.01	88.12	128.88	Peromyscus leucopus	C7	0	0	0	0	0	0	0	0	0
Mus musculus	ENSMUSG00000016496	Cd274	177.13	245.42	150.74	238.38	247.3	101.41	9.28	7.12	7.62	Peromyscus leucopus	C7H11orf1	0.53	0	0.67	0.5	0.6	1.21	0.95	0.28	0.53
Mus musculus	ENSMUSG00000016498	Pdcd1lg2	0.16	0.07	0.27	0.46	0.57	0.2	0	0.06	0	Peromyscus leucopus	C7H11orf52	0	0	0	0.29	0	0.09	0.34	0	0
Mus musculus	ENSMUSG00000016503	Gtf3a	16.99	18.23	20.89	15.94	13.85	29.27	32.12	41.42	47.51	Peromyscus leucopus	C7H11orf53	0	0	0	0	0	0	0	0	0
Mus musculus	ENSMUSG00000016510	Mtif3	8.83	8.11	9	16.77	9.22	13.19	19.15	11.14	18.16	Peromyscus leucopus	C7H11orf54	17.5	9.17	9.32	19.7	10.42	11.01	22.32	9.04	18.26
Mus musculus	ENSMUSG00000016520	Lnx2	1.07	1.34	2.5	3.5	2.53	3.04	6.17	3.73	4.26	Peromyscus leucopus	C7H11orf65	0	0	0	0	0	0	0	0	0
Mus musculus	ENSMUSG00000016524	Il19	4.55	9.59	24.64	2.03	2.67	0.98	0	0	0	Peromyscus leucopus	C7H11orf71	4.32	6.04	9.67	12.89	11.62	6.71	10	7.28	5.39
Mus musculus	ENSMUSG00000016526	Dyrk3	0.1	0.1	0.23	0.24	0.08	0.58	0.79	0.7	2.37	Peromyscus leucopus	C7H11orf87	0	0	0	0	0	0	0	0	0
Mus musculus	ENSMUSG00000016528	Mapkapk2	400.62	496.25	432.41	385.09	299.86	286.53	104.2	119.15	124.82	Peromyscus leucopus	C7H11orf97	0.18	0	0	0	0	0	0	0	0
Mus musculus	ENSMUSG00000016529	Il10	10.9	24.16	55.71	2.63	4.2	2.85	2.37	3.44	0.71	Peromyscus leucopus	C7H15orf39	2.19	1.67	1.29	3.68	2.08	1.89	5.02	1.85	3.46
Mus musculus	ENSMUSG00000016534	Lamp2	206.44	167.77	217.94	300.01	324.61	288.59	478.77	310.87	416.38	Peromyscus leucopus	C7H15orf61	3.85	3.2	5.52	1.9	5.5	8.15	7.04	3.93	8.82
Mus musculus	ENSMUSG00000016541	Atxn10	26.89	29.48	28.5	26.72	23.65	29.91	63.82	52.89	56.98	Peromyscus leucopus	C7H19orf38	18.91	12.6	10.61	17.42	39.35	24.46	6.93	1.15	1.27
Mus musculus	ENSMUSG00000016552	Foxred2	1.45	3.56	3.76	2.2	2.87	3.89	5.14	5.23	9.04	Peromyscus leucopus	C7H22orf31	0	0	0	0	0	0	0	0	0
Mus musculus	ENSMUSG00000016554	Eif3d	126.05	127.35	120.39	132.26	108.13	113.96	91.61	84.21	115.87	Peromyscus leucopus	C7H3orf18	0.16	0	0.08	0.46	0.15	0.04	0.14	0.25	0.09
Mus musculus	ENSMUSG00000016559	H3f3b	397.22	415.72	380.5	542.33	786.87	594.74	448.58	551.22	443.9	Peromyscus leucopus	C7H3orf62	0.36	0.3	0.24	0.55	0.14	0.28	0.27	0.27	0.17
Mus musculus	ENSMUSG00000016619	Nup50	16.78	18.24	17.64	17.74	10.96	17.83	17.01	12.78	19.99	Peromyscus leucopus	C7H3orf84	0	0	0	0	0	0	0	0	0
Mus musculus	ENSMUSG00000016624	Phf21b	0	0.04	0.09	0.09	0.03	0.2	1.98	0.22	0.38	Peromyscus leucopus	C7H4orf48	9.47	10.07	5.78	6.94	5.91	8.62	13.63	15.55	13.51
Mus musculus	ENSMUSG00000016626	Nlrp14	0	0	0	0	0	0	0	0	0	Peromyscus leucopus	C7H5orf52	0	0.34	0	0.7	0.41	0.63	0	0	0
Mus musculus	ENSMUSG00000016637	Ift27	6.71	5.64	12.47	7.97	8.7	12.95	18.95	16.68	23.66	Peromyscus leucopus	C8AH6orf118	0	0	0	0	0	0	0	0	0
Mus musculus	ENSMUSG00000016664	Pacsin2	62.25	49.43	50.11	69.29	50.68	56.28	75.46	50.1	51.84	Peromyscus leucopus	C8AH6orf120	40.32	20	21	62.99	22.99	19.65	48.19	10.89	13.28
Mus musculus	ENSMUSG00000016756	Cmah	0.02	0.09	0	0.03	0	0	0.33	0.5	0.25	Peromyscus leucopus	C8AH6orf58	0	0	0	0	0	0	0	0	0
Mus musculus	ENSMUSG00000016757	Ttll12	5.94	4.74	6.05	8.63	5.96	6.08	8.34	5.47	7.53	Peromyscus leucopus	C8BH16orf71	0.18	0.07	0.19	0.19	0.21	0	0.18	0.2	0.05
Mus musculus	ENSMUSG00000016758	Bik	0.92	0.81	1.83	0	0.71	0.44	0	0.38	0.32	Peromyscus leucopus	C8BH16orf72	13.25	11.32	13.72	13.58	13.99	13.77	16.31	9.22	13
Mus musculus	ENSMUSG00000016763	Scube1	0	0	0.1	0	0	0	0	0	0.16	Peromyscus leucopus	C8BH16orf89	0	0	0	0	0	0	0	0	0
Mus musculus	ENSMUSG00000016831	Tox4	25.87	15.49	17.06	27.89	18	21.35	27.26	17.59	23.84	Peromyscus leucopus	C8BH16orf90	0.33	0.39	0	0.32	0.46	0.23	0.85	0.27	0.79
Mus musculus	ENSMUSG00000016833	Mrps18c	90.56	94.53	106.62	93.68	126.01	106.39	87.89	102.21	91.26	Peromyscus leucopus	C8BH16orf91	31.77	34.54	27.31	38.48	45.02	34.38	37.36	21.93	22.99
Mus musculus	ENSMUSG00000016918	Sulf1	0.12	0.25	0.37	0.32	0.1	0.27	0.25	0.13	1.59	Peromyscus leucopus	C8BH16orf96	0.02	0	0	0	0	0	0	0	0.03
Mus musculus	ENSMUSG00000016921	Srsf6	80.48	85.46	79.73	75.36	73.77	82.44	77.76	89.43	91.96	Peromyscus leucopus	C8BH17orf100	0.37	0.22	0	0	0.26	0.26	0.11	0.16	0
Mus musculus	ENSMUSG00000016933	Plcg1	2.62	3.5	3.75	4.19	3.31	5.25	8.98	3.2	5.83	Peromyscus leucopus	C8BH17orf113	0	0	0	0	0	0	0	0	0
Mus musculus	ENSMUSG00000016940	Kctd2	8.86	9.53	9.76	9.98	14.46	13.6	17.89	34.6	24.66	Peromyscus leucopus	C8BH17orf49	39.28	38.36	53.02	49.92	42.87	59.8	40.04	43.37	28.83
Mus musculus	ENSMUSG00000016942	Tmprss6	0	0	0	0	0	0	0	0	0	Peromyscus leucopus	C8BH17orf50	0.07	0	0	0.76	0	0	0	0	0
Mus musculus	ENSMUSG00000016946	Kctd5	19.24	17.61	21.29	20.6	19.45	23.14	21.98	19.67	20.16	Peromyscus leucopus	C8BH17orf58	0	0	0	0.14	0	0.06	0	0	0
Mus musculus	ENSMUSG00000016982	Pom121l2	0	0	0	0	0	0	0	0	0	Peromyscus leucopus	C8BH17orf64	0	0	0	0	0	0	0	0	0
Mus musculus	ENSMUSG00000016984	Etaa1	0.73	1.15	1.09	1.51	1.39	2.15	4.55	2.19	3.98	Peromyscus leucopus	C8BH17orf67	0	0	0	0.09	0	0.08	0	0.07	0
Mus musculus	ENSMUSG00000016995	Matn4	0	0	0	0	0	0	0	0	0	Peromyscus leucopus	C8BH17orf75	13.51	5.56	6.89	15.33	8.85	8.6	21.38	10.97	9.31
Mus musculus	ENSMUSG00000016998	Svs4	0	0	0	0	0	0	0	0	0	Peromyscus leucopus	C8BH17orf78	0	0.02	0	0.02	0.02	0	0.05	0.04	0.11
Mus musculus	ENSMUSG00000017000	Svs6	0	0	0	0	0	0	0	0	0	Peromyscus leucopus	C8BH17orf80	5.9	4.47	4.64	5.84	2.45	4.95	4.39	3.34	3.22
Mus musculus	ENSMUSG00000017002	Slpi	2833.46	2112.11	1471.31	2086.37	614.19	680.85	9.39	5.01	15.04	Peromyscus leucopus	C8BH17orf97	0	0	0	0	0	0	0	0	0
Mus musculus	ENSMUSG00000017003	Svs3a	0	0	0	0	0	0	0	0	0	Peromyscus leucopus	C8BH17orf98	0	0	0	0	0	0	0	0	0
Mus musculus	ENSMUSG00000017004	Svs5	0	0	0	0	0	0	0	0	0	Peromyscus leucopus	C8BH17orf99	0	0	0.08	0	0	0	0	0	0
Mus musculus	ENSMUSG00000017007	Rbpjl	0	0	0	0	0	0	0.02	0	0	Peromyscus leucopus	C8BH1orf35	13.63	22.84	23.48	16.78	16.65	23.86	17.83	30.98	21.2
Mus musculus	ENSMUSG00000017009	Sdc4	299.76	207.35	202.78	304.18	278.36	209.56	69.18	66.34	64.25	Peromyscus leucopus	C8BH5orf15	87.68	53.92	62.63	91.18	73.38	75.33	109.82	61.55	65.4
Mus musculus	ENSMUSG00000017049	Ccdc70	0	0	0	0	0	0	0	0	0	Peromyscus leucopus	C8BH5orf47	0	0	0	0	0	0	0	0	0
Mus musculus	ENSMUSG00000017057	Il13ra1	8.62	10.73	6.66	12.12	13.93	6.41	5.62	3.99	7.24	Peromyscus leucopus	C8BH5orf58	0	0	1.15	0.16	0	0.78	0	0	1.37
Mus musculus	ENSMUSG00000017064	Prl5a1	0	0	0	0	0	0	0	0	0	Peromyscus leucopus	C8a	0	0	0	0	0	0	0	0	0
Mus musculus	ENSMUSG00000017119	Nbr1	32.65	33.35	30.47	30.87	23.88	35.85	59.66	46.31	80.32	Peromyscus leucopus	C8b	0	0	0	0	0	0	0	0	0
Mus musculus	ENSMUSG00000017132	Cyth1	15.16	14.88	16.72	24.09	19.07	23.71	88.57	44.77	72.85	Peromyscus leucopus	C8g	0.4	0.52	0.91	2.01	1.31	1.34	1.55	0.97	2.17
Mus musculus	ENSMUSG00000017144	Rnd3	8.69	7.98	5.49	7.03	12.14	11.72	10.82	7.44	14.87	Peromyscus leucopus	C9	0.16	0	0	0.1	0	0	0	0.04	0.05
Mus musculus	ENSMUSG00000017146	Brca1	0.15	0.11	0.49	0.28	0.66	1.78	1.68	0.5	2.39	Peromyscus leucopus	C9H10orf53	0	0	0	0	0	0	0	0	0
Mus musculus	ENSMUSG00000017165	Gast	0	0	0	0	0	0	0	0	0	Peromyscus leucopus	C9H10orf71	0	0	0	0	0	0	0	0	0
Mus musculus	ENSMUSG00000017167	Cntnap1	0.83	0.35	0.74	0.73	0.58	0.81	0.8	0.86	1.16	Peromyscus leucopus	C9H10orf99	0	0	0	0	0.14	0.55	0	0.51	0
Mus musculus	ENSMUSG00000017176	Nt5c3b	17.1	11.44	13.98	14.04	10.77	12.89	14.32	16.27	12.71	Peromyscus leucopus	C9H13orf42	0	0	0	0	0	0	0	0	0
Mus musculus	ENSMUSG00000017188	Coa3	77.77	102.51	78.84	88.94	100.23	84.79	72.22	96.48	88.22	Peromyscus leucopus	C9H14orf119	40.07	45.31	34.3	49.99	48.44	43.23	34.32	19.45	27.85
Mus musculus	ENSMUSG00000017195	Zpbp2	0.08	0	0	0	0	0	0	0.08	0	Peromyscus leucopus	C9H14orf93	0.47	0.36	0.5	0.95	0.78	0.9	1.01	0.88	0.69
Mus musculus	ENSMUSG00000017204	Gsdma	0	0	0	0	0	0	0	0	0	Peromyscus leucopus	C9H3orf14	18.26	26.07	24.52	21.64	28.56	31.84	21.43	29.71	28.33
Mus musculus	ENSMUSG00000017210	Med24	18.9	17.77	19.6	18.26	14.21	24.1	17.94	12.06	31.06	Peromyscus leucopus	C9H3orf49	0	0	0	0	0	0	0	0	0
Mus musculus	ENSMUSG00000017211	Gsdma2	0	0	0	0	0	0	0	0	0	Peromyscus leucopus	C9H8orf58	0.05	0	0	0.06	0	0	0.14	0.1	0.39
Mus musculus	ENSMUSG00000017221	Psmd3	119.08	126.03	128.19	141.2	108.86	115.22	52.77	48.51	63.93	Peromyscus leucopus	C9H8orf74	0	0	0	0	0	0	0	0	0
Mus musculus	ENSMUSG00000017264	Exosc10	43.34	31.56	30.13	36.52	23.47	30.4	31.39	28.71	34.08	Peromyscus leucopus	C9orf72	22.75	15.89	20.42	23.93	15.13	15.4	16.83	9.97	13.37
Mus musculus	ENSMUSG00000017286	Glod4	28.31	29.07	21.25	30.17	30.49	29.08	60.26	42.77	69.34	Peromyscus leucopus	COX1	16515.71	16146.08	26511.65	16881.56	14043.26	16028.34	12956.5	26331.48	39280.34
Mus musculus	ENSMUSG00000017288	Vps53	31.52	30.05	30.72	27.93	22.66	29.74	37.39	24.81	33.88	Peromyscus leucopus	COX2	17849.91	18531.29	28345.46	14470.44	12878.14	14382.72	12356.09	34418.5	36014.7
Mus musculus	ENSMUSG00000017291	Taok1	10.26	7.24	7.66	8.37	7.75	7.85	14.39	8.33	11.7	Peromyscus leucopus	COX3	17505.72	16600.96	25974.52	13132.84	11269.86	13579.25	12743.86	32876.59	34274.78
Mus musculus	ENSMUSG00000017299	Dnttip1	34.06	30.66	33.58	49.4	42.65	38.4	53.56	31.41	56.44	Peromyscus leucopus	CXHXorf38	2.8	3.19	3.93	5.79	1.99	2.85	7.18	3.48	2.72
Mus musculus	ENSMUSG00000017300	Tnnc2	0	0	0	0	0.21	0	0	0	0	Peromyscus leucopus	CXHXorf56	11.01	4.44	5.41	11.61	5.97	3.84	14.85	5.49	7.77
Mus musculus	ENSMUSG00000017307	Acot8	27.89	27.42	21.67	38.24	29.74	36.84	17.96	22.65	28.72	Peromyscus leucopus	CXHXorf58	0	0	0	0	0	0	0	0	0
Mus musculus	ENSMUSG00000017309	Cd300lg	0	0	0.4	0.04	0.04	1.12	1.37	1.3	6.53	Peromyscus leucopus	CXHXorf65	0	0	0	0.44	0.26	0.66	0	0	0
Mus musculus	ENSMUSG00000017310	Spint4	0	0	0	0	0	0	0	0	0	Peromyscus leucopus	CXHXorf66	0	0	0	0	0	0	0	0	0
Mus musculus	ENSMUSG00000017311	Pyy	0	0	0	0	0	0	0	0	0	Peromyscus leucopus	CYTB	6655.17	6943.19	11219.84	4969.35	4227.62	5534.01	5617.88	12612.36	16767.62
Mus musculus	ENSMUSG00000017314	Mpp2	0.25	0.18	0.56	0.44	0.24	0.22	0.08	0.02	0.04	Peromyscus leucopus	Ca10	0	0	0	0	0	0	0	0	0
Mus musculus	ENSMUSG00000017316	Ppy	0	0	0	0	0	0	0	0	0	Peromyscus leucopus	Ca11	1.24	0.34	1.34	0.63	0.29	0.48	3.64	3.35	4.42
Mus musculus	ENSMUSG00000017344	Vtn	0	0	0	0	0	0	0	0	0	Peromyscus leucopus	Ca12	0.12	0.47	0.82	1.07	0.45	1.91	0	0.02	0.03
Mus musculus	ENSMUSG00000017376	Nlk	4.88	5.84	7.87	6.65	5.67	5.63	8.84	11.54	10.75	Peromyscus leucopus	Ca13	7.37	3.98	3.86	11.59	10.45	7.54	9.3	2.18	5.26
Mus musculus	ENSMUSG00000017386	Traf4	0.57	0.17	0.62	0.56	0.04	0.55	1.19	0.48	2.1	Peromyscus leucopus	Ca14	0.61	0.84	1.02	0.7	1.22	1.2	1.25	1.34	2.16
Mus musculus	ENSMUSG00000017390	Aldoc	19.56	16.59	26.68	14.11	9.05	16.88	32.98	21.74	30.44	Peromyscus leucopus	Ca3	0.06	0	0.08	0.08	0	0	0.26	0	0.16
Mus musculus	ENSMUSG00000017400	Stac2	3.22	8.75	6.73	1.21	0.61	1.49	5.64	3.81	6.5	Peromyscus leucopus	Ca4	0.42	0	1.17	0.09	0	3	0	0	0
Mus musculus	ENSMUSG00000017404	Rpl19	1069.57	1143.5	1091.09	978.04	917.98	1174.43	1045.37	1399.62	1299.46	Peromyscus leucopus	Ca5a	0	0	0	0	0	0	0	0	0
Mus musculus	ENSMUSG00000017405	Nek8	2.74	2.63	1.12	2.98	1.13	1.31	1.8	3.34	5.69	Peromyscus leucopus	Ca5b	6.75	4.07	6.43	8.16	5.35	8.47	9.35	6.41	16.06
Mus musculus	ENSMUSG00000017412	Cacnb4	0.03	0.01	0.04	0.02	0.05	0	0.06	0.02	0.08	Peromyscus leucopus	Ca6	0	0	0	0	0	0	0	0	0
Mus musculus	ENSMUSG00000017417	Plxdc1	0.89	1.74	2.08	3.39	6.93	8.12	24.6	26.32	24.69	Peromyscus leucopus	Ca7	0	0	0	0	0	0	0	0	0.16
Mus musculus	ENSMUSG00000017418	Arl5b	3.35	5.66	7.55	2.64	2.08	2.69	4.08	6.84	5.79	Peromyscus leucopus	Ca8	0	0	0	0	0	0	0	0	0
Mus musculus	ENSMUSG00000017421	Zfp207	88.48	73.55	75.48	80.26	67.48	75.69	71.27	49.46	82.15	Peromyscus leucopus	Ca9	0.2	0.1	0.07	0.33	0	0.06	0.08	0	0
Mus musculus	ENSMUSG00000017428	Psmd11	104.34	94.25	86.01	79.49	53.35	51.57	42.53	26.76	37.98	Peromyscus leucopus	Caap1	5.42	6.9	8.01	9.37	5	7.26	8.23	5.09	9.57
Mus musculus	ENSMUSG00000017446	C1qtnf1	0	0	0	0.04	0	0	0.53	0	0.14	Peromyscus leucopus	Cab39	65.18	52.04	55.8	69.93	62.77	57.06	55.36	39.52	51.31
Mus musculus	ENSMUSG00000017453	Pipox	0	0	0	0	0	0	0	0	0	Peromyscus leucopus	Cab39l	17.18	17.35	12.33	17.1	16.39	17.28	11	8.58	9.53
Mus musculus	ENSMUSG00000017466	Timp2	18.76	11.26	23.06	34.09	19.86	36.83	137.17	107.05	139.95	Peromyscus leucopus	Cabcoco1	0	0	0	0	0	0	0	0	0
Mus musculus	ENSMUSG00000017478	Zc3h18	29.01	30.7	21.08	35.82	19.13	25.3	27.7	13.55	25.54	Peromyscus leucopus	Cabin1	3.03	3	2.66	5.16	3.96	4.01	8.14	6.54	7.28
Mus musculus	ENSMUSG00000017485	Top2b	6.08	7	6.62	7.28	8.51	7.21	18.79	12.23	22.97	Peromyscus leucopus	Cables1	0.18	0.07	0.07	0	0.13	0.05	0.05	0.06	0.25
Mus musculus	ENSMUSG00000017491	Rarb	0	0	0.11	0	0	0	0	0	0	Peromyscus leucopus	Cables2	6.83	7.75	6.42	10.04	8.57	7.81	8.4	4.78	7.15
Mus musculus	ENSMUSG00000017493	Igfbp4	11.36	3.47	14.13	12.74	11.42	37.07	72.82	104.27	151.5	Peromyscus leucopus	Cabp1	0.17	0	0	0.03	0	0	0.18	0	0.16
Mus musculus	ENSMUSG00000017499	Cdc6	0.18	0.4	0.48	0.58	1.2	1.95	1.52	0.68	1.23	Peromyscus leucopus	Cabp2	0	0	0	0	0	0	0	0	0
Mus musculus	ENSMUSG00000017548	Suz12	14.64	14.59	14.59	11.2	16.16	16.76	20.9	19.98	24.28	Peromyscus leucopus	Cabp4	0	0	0	0	0	0	0	0	0
Mus musculus	ENSMUSG00000017550	Atad5	0.44	0.06	0.87	0.61	0.39	0.87	1.78	0.75	4.32	Peromyscus leucopus	Cabp5	0	0	0	0	0	0	0	0	0
Mus musculus	ENSMUSG00000017561	Crlf3	68.17	45.95	32.5	51.3	45.33	47.68	42.71	36.09	47.74	Peromyscus leucopus	Cabp7	0.09	0	0	0	0	0	0.52	0	0.06
Mus musculus	ENSMUSG00000017588	Krt27	0	0	0	0	0	0	0	0	0	Peromyscus leucopus	Cabs1	0	0	0	0	0	0	0	0	0
Mus musculus	ENSMUSG00000017607	Tns4	0.03	0	0	0.02	0.05	0.47	1.41	1.29	0.24	Peromyscus leucopus	Cabyr	0.94	1.48	1.55	2.63	2.35	1.44	2.56	1.73	0.99
Mus musculus	ENSMUSG00000017615	Tnfaip1	25.13	22.62	28.48	23.11	13.97	28.35	26.91	21.9	24.84	Peromyscus leucopus	Cacfd1	2.91	2.58	2.64	2.24	3.57	3.63	5.53	6.19	7.45
Mus musculus	ENSMUSG00000017631	Abr	143.82	116.41	112.07	150.45	86.82	102.59	122.81	74	132.81	Peromyscus leucopus	Cachd1	0.29	0.01	0.18	0.48	0.02	0.15	0.29	0.02	0.13
Mus musculus	ENSMUSG00000017639	Rab11fip4	0.04	0.2	0	0.17	0.16	0.04	0.18	0.2	0.1	Peromyscus leucopus	Cacna1a	0.01	0.01	0.04	0	0.01	0.06	0	0.05	0
Mus musculus	ENSMUSG00000017652	Cd40	312.46	141.36	65.49	376.78	163.82	76.89	3.4	3.48	2.6	Peromyscus leucopus	Cacna1b	0.2	0.12	0.01	0.21	0.01	0.08	0.09	0.03	0.02
Mus musculus	ENSMUSG00000017664	Slc35c2	35.85	30.49	46.91	45.41	32.85	57.45	59.37	70.25	75.85	Peromyscus leucopus	Cacna1c	0.05	0.01	0.06	0.14	0.1	0.1	0.05	0.01	0.06
Mus musculus	ENSMUSG00000017667	Zfp334	0.18	0.12	0.14	0.11	0.03	0.1	0.08	0.06	0.15	Peromyscus leucopus	Cacna1d	0.03	0	0.02	0	0.02	0.02	0.04	0.23	0.17
Mus musculus	ENSMUSG00000017670	Elmo2	13.31	11.22	13.88	17.34	15.81	22.6	28.86	23.34	40.52	Peromyscus leucopus	Cacna1f	0	0	0	0	0	0	0	0	0
Mus musculus	ENSMUSG00000017677	Wsb1	128.04	111.93	113.81	115.26	100.8	85.7	107.91	111.1	114.69	Peromyscus leucopus	Cacna1g	0.05	0.28	0.22	0.16	0.09	0.03	0.07	0.33	0.36
Mus musculus	ENSMUSG00000017679	Ttpal	13.92	13.76	12.7	15.36	9.74	11.01	13.71	8.34	9.62	Peromyscus leucopus	Cacna1h	0.03	0	0	0.01	0	0.03	0.03	0	0.04
Mus musculus	ENSMUSG00000017686	Rhot1	17.05	13.55	18.3	17.74	15.76	23.22	27.32	27.46	25.83	Peromyscus leucopus	Cacna1i	0	0.02	0	0.06	0.01	0.04	0.03	0.01	0
Mus musculus	ENSMUSG00000017688	Hnf4g	0	0	0	0	0	0	0	0	0	Peromyscus leucopus	Cacna1s	1.24	0.08	0.07	0.46	0.15	0.01	2.58	1.39	0.61
Mus musculus	ENSMUSG00000017692	Rhbdl3	0	0	0	0.05	0.04	0.11	0.13	0.16	0.02	Peromyscus leucopus	Cacna2d1	0.16	0.02	0.16	0.98	0.05	0.05	0.35	0.08	0.06
Mus musculus	ENSMUSG00000017697	Ada	0.72	0.51	0.6	0.64	0.72	2.32	1.14	1.35	1.87	Peromyscus leucopus	Cacna2d2	0.01	0	0	0	0	0.02	0.04	0.02	0.02
Mus musculus	ENSMUSG00000017707	Serinc3	80.88	52.27	103.46	120.69	102.24	167.92	403.96	213.71	570.25	Peromyscus leucopus	Cacna2d3	0	0	0	0.11	0.05	0	0	0.02	0
Mus musculus	ENSMUSG00000017713	Tha1	9.08	9.22	14.9	14.43	10.9	11.97	2.95	5.43	4.72	Peromyscus leucopus	Cacna2d4	0	0	0	0	0	0	0	0	0
Mus musculus	ENSMUSG00000017715	Pgs1	63.93	61.03	64.93	97.54	82.86	92.95	35	30.6	49.43	Peromyscus leucopus	Cacnb1	1.24	0.77	0.58	0.76	0.56	0.82	0.78	0.65	1.42
Mus musculus	ENSMUSG00000017716	Birc5	2.87	1.6	42.53	2.26	1.15	25.53	10.75	19.69	119.17	Peromyscus leucopus	Cacnb2	0	0	0	0	0	0	0	0	0
Mus musculus	ENSMUSG00000017718	Afmid	2.16	1.24	0.89	5.77	4.57	2.5	3.97	2.88	4.49	Peromyscus leucopus	Cacnb3	0.71	0.78	0.83	1.42	1.44	2	1.37	0.39	0.44
Mus musculus	ENSMUSG00000017720	Trp53tg5	0	0	0	0	0	0	0	0	0	Peromyscus leucopus	Cacnb4	0	0	0	0	0	0	0.03	0	0.02
Mus musculus	ENSMUSG00000017721	Pigt	32.73	33.78	42.02	47.23	43.13	59.82	47.73	55.01	75.05	Peromyscus leucopus	Cacng1	0	0	0	0	0.18	0	0	0	0
Mus musculus	ENSMUSG00000017723	Wfdc2	0	0	0	0	0	0	0	0	0	Peromyscus leucopus	Cacng2	0	0	0	0	0	0	0	0	0
Mus musculus	ENSMUSG00000017724	Etv4	0.28	0.71	0.37	0.71	0.04	0.36	0.47	0.57	2.94	Peromyscus leucopus	Cacng3	0	0	0	0	0	0	0	0	0
Mus musculus	ENSMUSG00000017733	Eppin	0	0	0	0	0	0	0	0	0	Peromyscus leucopus	Cacng4	0	0	0	0	0	0	0.03	0.03	0
Mus musculus	ENSMUSG00000017734	Dbndd2	21.92	23.93	41.92	20.65	29.88	35.95	43.49	74.01	53.98	Peromyscus leucopus	Cacng5	0	0	0.04	0	0	0	0	0	0
Mus musculus	ENSMUSG00000017737	Mmp9	70.93	29.55	10.76	53.07	21.92	9.97	5.36	6.54	2.25	Peromyscus leucopus	Cacng6	0	0	0	0	0	0	0	0	0
Mus musculus	ENSMUSG00000017740	Slc12a5	0.28	0.26	0.25	0.63	0.38	0.07	0	0.03	0	Peromyscus leucopus	Cacng7	0	0	0	0	0	0	0	0	0
Mus musculus	ENSMUSG00000017747	Ghdc	19.73	18.53	21.04	17.69	13.03	17.51	15.23	12.79	14.52	Peromyscus leucopus	Cacng8	0	0	0	0	0	0	0.04	0	0
Mus musculus	ENSMUSG00000017754	Pltp	199.52	273.43	90.35	291.09	439.27	126.04	642.09	930.13	292.43	Peromyscus leucopus	Cactin	11.15	16.04	18.86	16.7	16.9	23.18	17.56	17.61	19.66
Mus musculus	ENSMUSG00000017756	Slc12a7	12.73	2.92	8.78	11.71	6.2	23.71	23.24	12.52	15.03	Peromyscus leucopus	Cacul1	15.76	10.77	11.47	19.71	10.7	11.92	21.04	11.92	14.92
Mus musculus	ENSMUSG00000017760	Ctsa	688.79	574.19	686.28	733.19	372.23	541.46	1195.75	781.94	1045.1	Peromyscus leucopus	Cad	15.77	16.44	12.84	15.73	10.91	13.68	12.88	8.05	6.68
Mus musculus	ENSMUSG00000017764	Zswim1	4.44	4.81	6.01	5.8	3.82	5.83	6.36	4.4	4.76	Peromyscus leucopus	Cadm1	2.05	1.66	0.76	1.84	1.16	1.3	24.37	22.73	18.82
Mus musculus	ENSMUSG00000017765	Slc12a4	47.48	30.25	40.23	89.29	47.82	56.27	42.67	28.1	33.62	Peromyscus leucopus	Cadm2	0	0	0	0	0	0	0.05	0	0
Mus musculus	ENSMUSG00000017767	Spata25	0	0	0	0	0	0	0	0.51	0.53	Peromyscus leucopus	Cadm3	0.03	0.03	0	0.06	0	0.04	0.03	0	0.09
Mus musculus	ENSMUSG00000017774	Myo1c	88.92	56.56	54.97	107.72	57.37	63.71	85.04	43.35	65.13	Peromyscus leucopus	Cadm4	0.28	0	0.05	0.16	0.1	0.33	0.6	0.18	0.22
Mus musculus	ENSMUSG00000017776	Crk	65.96	52.28	52.69	68.75	48.25	54.53	70.91	45.9	53.73	Peromyscus leucopus	Cadps2	0.04	0	0	0.06	0	0.11	0.08	0.14	0.02
Mus musculus	ENSMUSG00000017778	Cox7c	332.25	345.69	356.23	298.92	385.77	344.74	305.66	507.56	389.79	Peromyscus leucopus	Cage1	0.07	0.03	0.04	0.3	0.04	0.16	0.15	0.08	0.05
Mus musculus	ENSMUSG00000017781	Pitpna	389.98	366.51	366.61	472.98	414.25	481.34	460.37	442.98	430.22	Peromyscus leucopus	Calb1	0	0	0	0	0	0	0	0	0
Mus musculus	ENSMUSG00000017801	Mlx	48.99	48.02	57.94	48.33	53.34	54.08	26.8	33.26	32.02	Peromyscus leucopus	Calb2	0	0	0	0	0	0	0	0	0
Mus musculus	ENSMUSG00000017802	Retreg3	26.96	26.61	28.19	31.06	30.46	39.63	35.09	38.54	53.39	Peromyscus leucopus	Calcoco1	7.19	5.69	4.91	9.62	8.13	9.41	14.7	14.64	18.85
Mus musculus	ENSMUSG00000017817	Jph2	0.04	0	0.02	0.04	0	0.07	0.17	0.16	0.18	Peromyscus leucopus	Calcoco2	53.77	41.66	41.78	102.86	100.19	63.3	37.6	21.08	24.82
Mus musculus	ENSMUSG00000017830	Dhx58	15.38	14.49	14.7	157.94	144.86	152.44	18.8	13.51	20.84	Peromyscus leucopus	Calcr	0.04	0.04	0	0.08	0.03	0.13	0.2	0.05	0
Mus musculus	ENSMUSG00000017831	Rab5a	53.69	51.83	57.44	39.39	52.34	55.06	68.41	60.06	68.11	Peromyscus leucopus	Calcrl	1.95	1.08	1.18	3.45	1.14	0.86	4.52	2.49	2.87
Mus musculus	ENSMUSG00000017832	Hspb9	1.45	0.31	0.68	1.3	2.39	3.06	1.03	0.72	1.22	Peromyscus leucopus	Cald1	6.33	0.75	0.77	12.45	0.5	1.17	13.38	0.89	4.26
Mus musculus	ENSMUSG00000017837	Nkiras2	50.29	41.9	42.29	86.56	44.05	47.79	73.78	45.32	59.57	Peromyscus leucopus	Calhm1	0	0	0	0	0	0	0	0	0
Mus musculus	ENSMUSG00000017843	Ppp2r5c	39.22	32.61	42.97	44.89	44.22	65.3	98.24	68.36	89.17	Peromyscus leucopus	Calhm2	3.28	0.54	2.28	5.47	2.57	3.02	9.3	6.99	7.45
Mus musculus	ENSMUSG00000017858	Ift52	17.82	14.9	16.3	17.85	16.57	22.12	25.32	21.28	30.15	Peromyscus leucopus	Calhm3	0	0	0	0	0	0	0	0	0.06
Mus musculus	ENSMUSG00000017861	Mybl2	0.61	0.98	1.2	0.71	0.54	1.41	1.65	0.8	2.36	Peromyscus leucopus	Calhm4	0	0	0	0	0	0	0	0	0
Mus musculus	ENSMUSG00000017868	Sgk2	0	0.04	0	0	0	0	0	0	0	Peromyscus leucopus	Calhm5	0.41	0	0.06	0.12	0	0	0.2	0.05	0
Mus musculus	ENSMUSG00000017897	Eya2	0.03	0	0.26	0.14	0.07	0	0.07	0.41	1.13	Peromyscus leucopus	Calhm6	0.09	0	0	0.96	3.49	1.08	0.68	2.35	1.65
Mus musculus	ENSMUSG00000017922	Prl3c1	0	0	0	0	0	0	0	0	0	Peromyscus leucopus	Calm1	572.46	540	496.25	702.1	587.8	528.84	446.29	330.9	311.04
Mus musculus	ENSMUSG00000017929	B4galt5	37.81	47.57	59.4	43.2	47.54	51.43	43.19	26.82	42.82	Peromyscus leucopus	Calm2	447.46	607.53	614.21	411.01	534.2	537.83	334.5	514.03	378.91
Mus musculus	ENSMUSG00000017943	Gdap1l1	0.04	0.36	0.21	0.2	0.44	0	0.96	2.52	0.18	Peromyscus leucopus	Calm3	162.9	147.12	166.29	215.9	202.13	206.62	193.56	123.33	145.09
Mus musculus	ENSMUSG00000017950	Hnf4a	0	0	0	0	0	0	0	0	0	Peromyscus leucopus	Calml3	0	0	0	0	0	0	0	0	0
Mus musculus	ENSMUSG00000017969	Ptgis	0	0	0	0	0	0	0	0	0	Peromyscus leucopus	Calml4	0	0	0	0	0	0	0.29	0.65	0
Mus musculus	ENSMUSG00000017978	Cadps2	0	0	0	0.07	0	0	0	0	0	Peromyscus leucopus	Calml6	0	0	0	0	0	0	0	0	0
Mus musculus	ENSMUSG00000017999	Ddx27	25.75	23.08	23.66	21.43	14.29	21.58	22.04	16.63	18.43	Peromyscus leucopus	Caln1	0	0	0	0	0	0	0	0	0
Mus musculus	ENSMUSG00000018001	Cyth3	11.46	10.15	11.74	11.27	7.87	9.2	15.7	9.65	12.21	Peromyscus leucopus	Calr	1472.62	1418.36	1130.95	1762.77	1821.14	1761.7	1634.79	1391.18	1079.51
Mus musculus	ENSMUSG00000018008	Cyth4	126.15	84.97	163.99	213.91	161.28	205.93	287.48	258.85	240.17	Peromyscus leucopus	Calr3	0.75	0.51	0.19	0.58	0.35	1.22	1.1	1.39	0.2
Mus musculus	ENSMUSG00000018012	Rac3	11.12	18.7	15.12	21.89	20.72	16.06	14.1	10.45	6.05	Peromyscus leucopus	Calu	232.36	171.52	216.33	226.62	213.06	210.79	203.65	124.97	112.34
Mus musculus	ENSMUSG00000018040	Rrp7a	57.06	55.63	57.01	61.68	39.92	43.71	25.51	25.8	45.96	Peromyscus leucopus	Caly	0.14	0	0	0	0	0	0	0	0
Mus musculus	ENSMUSG00000018042	Cyb5r3	207.87	195.78	172.45	212.79	162.05	148.56	151.34	132.17	128.56	Peromyscus leucopus	Camk1	3.26	1.62	2.05	3.92	0.56	2.58	8.46	4.52	5.85
Mus musculus	ENSMUSG00000018068	Ints2	3.09	2.49	3.25	5.93	3.42	6.82	5.86	3.9	5.9	Peromyscus leucopus	Camk1d	2.64	2.25	1.69	3.23	2.62	2.46	4.64	3.97	4.56
Mus musculus	ENSMUSG00000018076	Med13l	7.29	4.82	5.39	7.43	6.26	7.06	11.42	7.21	11.6	Peromyscus leucopus	Camk1g	0	0	0	0	0	0	0	0	0
Mus musculus	ENSMUSG00000018102	H2bc4	17.62	22.38	19.79	30.61	34.26	32.63	49.74	49.36	50.18	Peromyscus leucopus	Camk2a	0.03	0	0	0	0	0	0	0.03	0
Mus musculus	ENSMUSG00000018126	Baiap2l2	0	0	0	0	0	0	0	0.88	0	Peromyscus leucopus	Camk2b	0	0	0	0	0	0	0	0	0
Mus musculus	ENSMUSG00000018143	Mafk	18.77	21.75	20.82	22.74	25.35	24.26	18.4	19.27	23.86	Peromyscus leucopus	Camk2d	13.07	7.78	13.06	17.64	12.12	11.97	16.6	6.57	10.5
Mus musculus	ENSMUSG00000018160	Med1	10.65	8.06	8.03	10.55	9.13	10.36	13.57	10.27	12.17	Peromyscus leucopus	Camk2g	9.11	7.7	9.8	13.5	11.27	12.38	12.95	9.97	11.37
Mus musculus	ENSMUSG00000018166	Erbb3	0.76	0.45	0.39	1.3	0.98	0.76	1.13	0.68	1.33	Peromyscus leucopus	Camk2n1	0.09	0.09	0.06	0.29	0.16	0	0.53	0	0.19
Mus musculus	ENSMUSG00000018167	Stard3	59.52	39	46.99	191.65	128.74	128.92	59.19	43.84	65.66	Peromyscus leucopus	Camk2n2	0.2	0.97	0.68	0.34	0.23	0	0.87	0.36	0.45
Mus musculus	ENSMUSG00000018168	Ikzf3	0	0	0	0	0	0	0.09	0	0	Peromyscus leucopus	Camk4	0	0	0	0	0	0	0	0	0
Mus musculus	ENSMUSG00000018169	Mfng	1.23	1.03	2.23	2.59	4.2	5.72	9.18	12.22	20.14	Peromyscus leucopus	Camkk1	12.04	11.9	13.21	11.2	11.02	11.01	17.29	17.19	15.57
Mus musculus	ENSMUSG00000018171	Vmp1	253.55	201.42	239.85	251.01	242.91	257.95	118.86	83.03	120.02	Peromyscus leucopus	Camkk2	1.94	2.18	3.11	1.83	1.8	1.48	1.22	1.33	0.74
Mus musculus	ENSMUSG00000018189	Uchl5	20.42	12.95	23.76	15.95	19.99	23.74	34.39	23.76	27.95	Peromyscus leucopus	Camkmt	4.28	5.71	4.24	5.15	4.6	3.75	3.82	4.9	7.12
Mus musculus	ENSMUSG00000018196	Glrx2	20.75	21.22	30.19	30.44	22.61	30.88	22.16	36.49	40.54	Peromyscus leucopus	Camkv	0.02	0	0	0	0	0	0	0	0.03
Mus musculus	ENSMUSG00000018199	Ro60	1.47	1.45	1.74	0.98	1.1	1.74	6.36	5.43	4.91	Peromyscus leucopus	Camlg	14.82	12.84	12.44	17.76	12.39	9.32	15	9.83	9.31
Mus musculus	ENSMUSG00000018209	Stk4	25.9	17.87	24.36	32.13	27.49	33.03	42.15	24.66	43.42	Peromyscus leucopus	Camsap1	6.69	5.51	6.11	6.73	5.4	6.21	8.88	6.28	6.78
Mus musculus	ENSMUSG00000018211	Wfdc15b	0	0	0	0	0	0	0	0	0	Peromyscus leucopus	Camsap2	9.41	4.88	7.7	9.05	4.57	6.29	11.76	5.34	6.37
Mus musculus	ENSMUSG00000018217	Pmp22	153.39	234.27	259.83	108.17	97.14	95.52	449.34	314.65	221.15	Peromyscus leucopus	Camsap3	0.25	0.58	0.59	0.55	1.16	0.74	0	0	0
Mus musculus	ENSMUSG00000018238	Gdf9	0.24	0.07	0.53	0.24	0.1	0.74	0.5	0.63	1.26	Peromyscus leucopus	Camta1	23	41.59	37.83	29.58	31.74	33.4	26.69	22.5	20.43
Mus musculus	ENSMUSG00000018239	Zcchc10	7.24	10.22	10.37	8.08	9.86	11.54	7.23	13.34	10.54	Peromyscus leucopus	Camta2	6.48	8.89	10.17	7.96	8.23	9.87	6.99	7.35	9.86
Mus musculus	ENSMUSG00000018259	Prl8a2	0	0	0	0	0	0	0	0	0	Peromyscus leucopus	Cand1	24.61	18.34	16.17	27.4	19.3	17.77	27.16	13.76	17.81
Mus musculus	ENSMUSG00000018263	Tbx5	0	0	0	0	0	0	0	0	0	Peromyscus leucopus	Cand2	0.26	0	0.02	0.79	0.04	0.16	0.31	0.08	0.17
Mus musculus	ENSMUSG00000018286	Psmb6	662.58	815.03	726.11	663.58	572.82	543.62	335.31	369.35	360.98	Peromyscus leucopus	Cant1	29.98	39.76	33.69	43.33	54.37	45.61	33.15	27.98	26.27
Mus musculus	ENSMUSG00000018287	Spag7	76.8	61.04	59.81	67.94	62.74	74.38	80.67	107.09	98.65	Peromyscus leucopus	Canx	266.13	193.16	199.34	293.36	218.66	211.78	284.56	187.43	181.62
Mus musculus	ENSMUSG00000018293	Pfn1	4269.36	3978.3	4347.27	4871.54	4846.9	5135.46	2737.22	3641.13	3084.19	Peromyscus leucopus	Cap1	655.83	538.56	451.39	681.24	695.03	539.58	674.22	437.02	459.28
Mus musculus	ENSMUSG00000018322	Tomm34	31.85	28.99	28.93	29.04	34.86	36.66	29.62	38.98	33.26	Peromyscus leucopus	Cap2	0	0	0	0.23	0.05	0	0	0	0
Mus musculus	ENSMUSG00000018326	Ywhab	126.87	106.27	131.41	110.66	118.33	134.65	134.49	112.98	142.24	Peromyscus leucopus	Capg	551.8	646.05	720.02	563.76	694.19	797.88	714.5	900.54	809.44
Mus musculus	ENSMUSG00000018334	Ksr1	3.16	4.07	3.47	5.86	2.57	3.83	1.44	1.1	2.32	Peromyscus leucopus	Capn1	22.58	29.33	25.75	36.07	37.79	39.29	25.22	29.69	28.51
Mus musculus	ENSMUSG00000018339	Gpx3	5.61	2.18	6.33	4.78	2.52	10.76	22.62	20.33	42.34	Peromyscus leucopus	Capn10	2.15	2.41	2.31	3.92	3.75	2.02	5.62	3.62	5.31
Mus musculus	ENSMUSG00000018340	Anxa6	87.06	91.9	121.42	170.16	155.38	168.94	119.63	86.11	159.25	Peromyscus leucopus	Capn11	0.1	0	0	0	0	0	0	0	0
Mus musculus	ENSMUSG00000018341	Il12rb2	0.25	0.1	0.45	0.27	0.11	0.1	3.34	0.42	1.97	Peromyscus leucopus	Capn12	0.49	0.59	0.99	0.25	0.46	0.82	0.08	2.15	0.84
Mus musculus	ENSMUSG00000018347	Zkscan6	7.59	6.9	6.62	6.42	9.19	7.79	7.93	7.94	9.78	Peromyscus leucopus	Capn13	0	0	0	0	0	0	0	0	0
Mus musculus	ENSMUSG00000018362	Kpna2	53.2	42.16	70.42	49.4	34.46	59.54	49.76	32.9	112.55	Peromyscus leucopus	Capn15	4.03	4.34	4.44	4.94	4.68	6.45	5.55	5.12	5.61
Mus musculus	ENSMUSG00000018363	Smurf2	13.43	8.94	7.34	13.15	7.65	9.68	18.84	9.58	13.82	Peromyscus leucopus	Capn2	121.29	57.39	56.44	98.65	64.7	63.71	178.58	56.12	54.19
Mus musculus	ENSMUSG00000018372	Cep95	3.48	3.39	3.49	6.88	4.97	8.07	8.39	7.63	14.71	Peromyscus leucopus	Capn3	0.07	0.03	0	0.04	0.08	0	0.05	0	0.05
Mus musculus	ENSMUSG00000018377	Vezf1	11.37	8.37	8.59	9.07	7.58	8.86	17.85	12.61	16.64	Peromyscus leucopus	Capn5	0.74	0.3	0.19	0.91	0.75	0.17	1.93	0.9	1.95
Mus musculus	ENSMUSG00000018378	Cuedc1	6.13	6.11	10.16	4.36	4.36	5.77	11.26	15.8	15.02	Peromyscus leucopus	Capn6	0.02	0	0	0.05	0	0	0	0	0
Mus musculus	ENSMUSG00000018379	Srsf1	57.48	53.68	59.63	68.55	54.48	57.81	66.41	53.93	77.98	Peromyscus leucopus	Capn7	9.94	6.92	6.05	11.54	8.82	7.03	7.49	5.21	6.5
Mus musculus	ENSMUSG00000018381	Abi3	18	24.83	50.3	45.6	48.21	62.28	19.31	47.44	50.39	Peromyscus leucopus	Capn8	0	0	0	0	0	0	0	0	0
Mus musculus	ENSMUSG00000018387	Shroom1	0	0.09	0	0	0	0	0.09	0	0.33	Peromyscus leucopus	Capn9	0	0	0	0	0	0	0	0	0
Mus musculus	ENSMUSG00000018395	Kif3a	6.66	9.42	13.28	5.9	5.05	7.92	34.2	31.32	48.14	Peromyscus leucopus	Capns1	270.92	321.25	336.62	310.52	366.55	411.22	262.72	351.92	317.02
Mus musculus	ENSMUSG00000018398	Septin8	16.77	22.23	22.55	22.89	18.48	20.97	37.74	31.06	44.75	Peromyscus leucopus	Capns2	0.4	0.39	2.55	0.64	0.58	2.53	0.29	1.08	1.49
Mus musculus	ENSMUSG00000018401	Mtmr4	9.15	4.49	4.57	9.64	4.49	8.73	12.76	5.2	8.48	Peromyscus leucopus	Caprin1	99.9	62.07	62.25	115.94	73.66	58.8	115.12	54.83	60.9
Mus musculus	ENSMUSG00000018405	Mrm1	6.2	9.3	7.96	9.63	7.87	8.26	10.26	14.64	8.4	Peromyscus leucopus	Caprin2	3.18	2.89	2.95	4.98	2.71	5.9	4.65	5.7	8.21
Mus musculus	ENSMUSG00000018411	Mapt	0	0	0	0	0	0	0	0.7	0.02	Peromyscus leucopus	Caps	0	0.2	0	0	0	0.23	0.2	0.59	0
Mus musculus	ENSMUSG00000018412	Kansl1	16.1	14.02	15.46	19.11	12.22	12.1	30.71	15.25	27.36	Peromyscus leucopus	Caps2	0	0	0.17	0	0	0	0	0	0.23
Mus musculus	ENSMUSG00000018415	Gid4	7.86	6.99	7.1	6.91	5.85	7.76	12.21	7.29	8.57	Peromyscus leucopus	Capsl	0.01	0	0	0	0	0	0.02	0.01	0
Mus musculus	ENSMUSG00000018417	Myo1b	6.35	3.02	5.32	1.5	0.21	2.94	1.66	0.56	0.92	Peromyscus leucopus	Capza1	108.4	86.27	89.96	125.79	111.94	104.47	93.64	58.8	71.46
Mus musculus	ENSMUSG00000018425	Dhx40	23.05	17.08	17.92	17.77	17.34	15.83	13.56	7.46	16.72	Peromyscus leucopus	Capza2	129.12	100.11	113.55	154.49	140.82	122.14	104.61	78.67	93.92
Mus musculus	ENSMUSG00000018427	Ypel2	0.93	0.67	1.13	0.67	1.07	1.35	5.97	5.15	14.52	Peromyscus leucopus	Capza3	0	0	0	0	0	0	0	0	0
Mus musculus	ENSMUSG00000018428	Akap1	5.25	5.34	5.4	6.51	3.42	4.9	7.42	4.98	7.19	Peromyscus leucopus	Capzb	601.34	537.07	584.34	735.49	700.94	744.5	704.12	460.19	525.05
Mus musculus	ENSMUSG00000018433	Nol11	12.6	11.84	25.62	9.69	8.4	24.86	15.96	17.49	7.85	Peromyscus leucopus	Card10	0.08	0.02	0.05	0.15	0.11	0.07	0.06	0	0.03
Mus musculus	ENSMUSG00000018442	Derl2	79.04	99.93	103.66	78.76	108.88	82.87	69.9	70.34	80.2	Peromyscus leucopus	Card11	1.32	0.21	0.05	0.41	0.23	0.43	39.56	34.21	23.75
Mus musculus	ENSMUSG00000018446	C1qbp	60.63	74.99	74.52	47.58	49.55	70.31	59.22	104.6	81.07	Peromyscus leucopus	Card14	0	0	0	0	0	0	0.04	0	0
Mus musculus	ENSMUSG00000018449	Rpain	35.51	52.75	42.52	41.05	36.17	39.6	78.12	67.89	114.12	Peromyscus leucopus	Card19	41.35	48.33	76.75	36.02	57.85	85.75	61.53	79.45	78.92
Mus musculus	ENSMUSG00000018451	6330403K07Rik	0.06	0	0	0	0.2	0.07	0.19	0	0.43	Peromyscus leucopus	Card6	0.62	0.14	0.08	0.8	0.34	0.33	1.46	0.27	0.53
Mus musculus	ENSMUSG00000018459	Slc13a3	34.84	10.07	9.51	30.41	11.39	16.99	0.77	0.95	0.33	Peromyscus leucopus	Card9	8.11	11.6	13.09	12.11	17.21	17.18	6.57	8.14	10.95
Mus musculus	ENSMUSG00000018470	Kcnab3	0.03	0.11	0.2	0	0	0.43	0	0.36	0.47	Peromyscus leucopus	Carf	0.3	0.1	0.26	0.36	0.36	0.35	0.59	0.27	0.22
Mus musculus	ENSMUSG00000018474	Chd3	28.72	22.31	22.71	35.56	25.5	52.57	64.72	66.91	103.33	Peromyscus leucopus	Carhsp1	11.8	8.94	6.7	10.21	11.66	11.17	15.59	14.45	12.11
Mus musculus	ENSMUSG00000018476	Kdm6b	6.66	7.68	4.48	4.58	5.35	4.09	1.39	1.06	2.99	Peromyscus leucopus	Carm1	23.22	30.62	19.27	27.98	26.05	25.6	20.8	14.38	16.6
Mus musculus	ENSMUSG00000018479	Chct1	0	0	0	0	0	0	0	0	0	Peromyscus leucopus	Carmil1	0.39	0.05	0.1	0.52	0.08	0.29	0.61	0.1	0.3
Mus musculus	ENSMUSG00000018481	Appbp2	10.71	7.63	9.08	9.03	7.64	7.99	11.08	6.51	10.07	Peromyscus leucopus	Carmil2	0.05	0.12	0.18	0.24	0.31	0.45	0.46	0.1	0.24
Mus musculus	ENSMUSG00000018486	Wnt9b	0	0	0	0	0	0	0	0	0	Peromyscus leucopus	Carmil3	0.29	0.2	0.2	0.41	0.46	0.64	0.34	0.32	0.24
Mus musculus	ENSMUSG00000018500	Adora2b	105.11	125.23	78.73	133.4	106.98	34.29	4.71	2.47	2.89	Peromyscus leucopus	Carnmt1	4.15	2.12	3.43	6.56	3.36	3.91	4.64	1.62	3.06
Mus musculus	ENSMUSG00000018501	Ncor1	49	28.5	29.17	51.56	45.33	60.18	75.78	110.07	73.84	Peromyscus leucopus	Carns1	0.06	0	0.04	0.18	0	0.11	0.21	0.09	0.08
Mus musculus	ENSMUSG00000018507	Trpv2	79.87	80.42	96.8	89.54	63.56	90.24	111.03	93.55	117.19	Peromyscus leucopus	Cars1	36.53	37.8	41.38	38.9	41.89	33.92	34.07	23.52	30.74
Mus musculus	ENSMUSG00000018509	Cenpv	5.13	0.7	2.6	1.83	1.32	1.55	2.81	1.53	2.21	Peromyscus leucopus	Cars2	4.31	1.67	1.92	4.14	3.9	3.31	7.34	5.34	4.91
Mus musculus	ENSMUSG00000018537	Pcgf2	2.3	4.26	7.28	3.03	3.61	6.46	6.46	10.56	12.34	Peromyscus leucopus	Cartpt	0	0	0	0	0	0	0	0	0
Mus musculus	ENSMUSG00000018541	Cwc25	16.18	13.74	17.37	15.04	15.51	16.5	15.94	17.02	20.01	Peromyscus leucopus	Casc3	21.56	22.75	21.64	26.44	26.27	25.65	20.19	14.49	16.65
Mus musculus	ENSMUSG00000018543	1700001P01Rik	0	0	0	0	0	0	0.57	0	0	Peromyscus leucopus	Casd1	6.37	4.18	4.66	6.8	3.8	5.28	7.59	4.84	4.94
Mus musculus	ENSMUSG00000018547	Pip4k2b	17.86	12.16	17.79	25.73	18.76	27.26	22.78	13	17.72	Peromyscus leucopus	Cask	3.04	2.5	3.09	8.16	5.41	6.87	1.59	0.63	1.05
Mus musculus	ENSMUSG00000018548	Trim37	3.04	2.34	3.13	2.31	1.24	3.66	7.01	3.29	5.66	Peromyscus leucopus	Caskin1	0.07	0	0.1	0	0.06	0.12	0.02	0.01	0.03
Mus musculus	ENSMUSG00000018554	Ybx2	0	0	0	0	0	0	0	0	0	Peromyscus leucopus	Caskin2	2.31	1.87	1.55	3.31	1.45	1.76	3.72	2.53	2.95
Mus musculus	ENSMUSG00000018559	Ctdnep1	84.71	96.77	103.15	99.21	122.75	126.57	92.47	121.99	123.76	Peromyscus leucopus	Casp1	19.71	6.72	4.27	51.49	59.77	20.14	67.55	61.41	50.12
Mus musculus	ENSMUSG00000018565	Elp5	86.14	92.19	91.78	86.78	66.24	62.42	43.65	50.9	40.06	Peromyscus leucopus	Casp14	0	0	0	0	0	0	0	0	0
Mus musculus	ENSMUSG00000018566	Slc2a4	0	0	0	0.2	0	0	0	0	0	Peromyscus leucopus	Casp2	4.28	3.68	3.09	9.12	3.61	3.97	9.03	3.7	5.35
Mus musculus	ENSMUSG00000018567	Gabarap	568.21	686.59	658.21	418.71	503.24	540.37	607.5	814.52	685.26	Peromyscus leucopus	Casp3	10.12	10.44	10.43	26.82	51.82	14.16	5.44	4.14	3.26
Mus musculus	ENSMUSG00000018569	Cldn7	0.24	0.29	0	0.32	0.08	0	0	0	0	Peromyscus leucopus	Casp6	23.67	20.01	19.5	25.14	24.79	26.17	40.15	40.3	48.81
Mus musculus	ENSMUSG00000018570	2810408A11Rik	0	0	0	0	0	0.07	0.15	0.4	0.45	Peromyscus leucopus	Casp7	0.32	0.26	0.18	1.74	0.69	0.24	1.19	0.36	0.2
Mus musculus	ENSMUSG00000018572	Phf23	77.93	76.13	75.99	69.19	57.93	65.52	70.39	83.66	79.86	Peromyscus leucopus	Casp8	20.85	10.15	8.21	31.85	13.5	12.27	22.05	5.27	7.72
Mus musculus	ENSMUSG00000018574	Acadvl	44.67	31.59	34.92	59.74	40.05	50.53	55.34	49.52	59.8	Peromyscus leucopus	Casp8ap2	2.86	1.73	2.29	3.71	2.02	2.59	4.2	2.37	2.63
Mus musculus	ENSMUSG00000018581	Dnah11	0	0	0	0	0	0	0	0	0	Peromyscus leucopus	Casp9	8.3	6.64	6.05	10	6.91	7.2	8.52	4.81	5.89
Mus musculus	ENSMUSG00000018583	G3bp1	31.92	24.12	26.83	28.12	22.41	24.29	26.47	19.8	22.24	Peromyscus leucopus	Casq1	0.05	0	0.06	0.12	0.11	0.5	0	0	0
Mus musculus	ENSMUSG00000018585	Atox1	420.29	310.17	323.52	401.3	380.07	350.92	601.6	510.97	609.81	Peromyscus leucopus	Casq2	0	0	0	0	0	0	0	0	0
Mus musculus	ENSMUSG00000018589	Glra2	0	0	0	0	0	0	0	0	0	Peromyscus leucopus	Casr	0	0.08	0.04	0	0.04	0	0.01	0.01	0
Mus musculus	ENSMUSG00000018593	Sparc	15.2	10.13	22.94	36.02	11.91	35.66	40.4	25.1	100.43	Peromyscus leucopus	Cast	40.02	25.33	38.56	39.72	37.79	36.63	32.49	35.18	31.1
Mus musculus	ENSMUSG00000018595	Glra4	0	0	0	0	0	0	0	0	0	Peromyscus leucopus	Castor1	4.79	2.42	3.76	4.76	4.39	4.61	5.07	6.69	5.56
Mus musculus	ENSMUSG00000018599	Mief2	12.92	12.06	8.26	11.4	18.25	11.87	9.03	13.29	15.32	Peromyscus leucopus	Castor2	0.07	0.07	0.08	0.29	0.21	0.38	0.56	0.56	0.76
Mus musculus	ENSMUSG00000018604	Tbx3	0.08	0.25	0.18	0.1	0.08	0.6	0.03	0	0.29	Peromyscus leucopus	Casz1	0.02	0	0.04	0.03	0.09	0.1	0	0	0.03
Mus musculus	ENSMUSG00000018620	Mmp20	0	0	0	0	0	0	0	0	0	Peromyscus leucopus	Cat	47.94	12.95	19.47	46.98	18.2	26.82	71.57	26.82	40.53
Mus musculus	ENSMUSG00000018623	Mmp7	0	0	0.12	0	0.21	0	0	0	0	Peromyscus leucopus	Catsper1	0	0	0	0	0	0	0	0	0
Mus musculus	ENSMUSG00000018634	Crhr1	0	0	0	0	0	0	0	0	0	Peromyscus leucopus	Catsper2	0.76	0.73	1.3	1.38	0.59	1.26	1.53	1.14	1.69
Mus musculus	ENSMUSG00000018648	Dusp14	0.06	0.13	0.32	0.11	0.31	0.56	0	0.07	0.35	Peromyscus leucopus	Catsper3	0.05	0.1	0	0	0	0.06	0	0	0
Mus musculus	ENSMUSG00000018651	Tada2a	3.39	3.27	3.83	4.13	3.94	5.89	6.8	7.81	6.89	Peromyscus leucopus	Catsper4	0	0	0	0	0	0	0	0	0
Mus musculus	ENSMUSG00000018654	Ikzf1	37.67	14	19.23	50.91	31.52	39.16	34.16	18.94	28.65	Peromyscus leucopus	Catsperb	0	0	0	0	0	0	0	0	0
Mus musculus	ENSMUSG00000018656	Tcaf3	0	0	0	0	0	0	0	0	0	Peromyscus leucopus	Catspere	0	0.05	0	0.07	0.06	0	0.08	0	0.15
Mus musculus	ENSMUSG00000018659	Pnpo	7.5	7.11	8.23	11.29	12.45	12.44	15.37	18.99	19.56	Peromyscus leucopus	Catsperg	0.19	0.37	0.36	0.67	0.58	0.85	0.74	0.67	0.99
Mus musculus	ENSMUSG00000018661	Cog1	15.48	13.68	11.97	20.12	18.12	23.77	20.52	24.84	24.4	Peromyscus leucopus	Catsperz	0	0	0	0	0	0	0	0	0
Mus musculus	ENSMUSG00000018666	Cbx1	27.94	29.44	32.98	34.41	33.91	38.53	47.02	38.01	45.91	Peromyscus leucopus	Cav1	5.12	0.9	1.35	8.46	0.77	1.36	10.35	1.74	2.62
Mus musculus	ENSMUSG00000018669	Cdk5rap3	17.14	16.82	15.96	14.99	18.24	26	24.28	24.19	30.56	Peromyscus leucopus	Cav2	3.86	2.14	1.85	4.15	0.82	1.39	4.24	1.82	2.18
Mus musculus	ENSMUSG00000018672	Copz2	3.78	3.21	4.91	3.56	5.26	13.1	14.53	23.08	26.74	Peromyscus leucopus	Cav3	0	0	0	0	0	0	0.12	0	0
Mus musculus	ENSMUSG00000018677	Slc25a39	40.96	51.19	58.69	54.85	67.4	101.5	86.76	123.03	128.21	Peromyscus leucopus	Cavin1	1.07	0.03	0.43	1.78	0.36	0.29	1.94	0.17	0.42
Mus musculus	ENSMUSG00000018678	Sp2	8.4	5.38	5.85	10.82	7.68	7.53	12.15	7.69	12.62	Peromyscus leucopus	Cavin2	3.18	0.71	0.66	6.21	1.08	1.16	0	0	0
Mus musculus	ENSMUSG00000018697	Aatf	19.1	15.46	14.01	17.4	12.9	11.5	12.84	17.06	13.39	Peromyscus leucopus	Cavin3	4.83	3.06	3.79	10.3	3.44	3.1	8.09	1.31	3.52
Mus musculus	ENSMUSG00000018698	Lhx1	0	0	0	0	0	0	0	0	0	Peromyscus leucopus	Cavin4	0	0	0	0	0	0	0.08	0	0
Mus musculus	ENSMUSG00000018707	Dync1h1	69.85	44.69	56.2	111.69	109.34	138.53	60.57	61.16	105.74	Peromyscus leucopus	Cbfa2t2	2.75	2.2	1.05	4.98	1.7	2.05	6.04	2.89	1.89
Mus musculus	ENSMUSG00000018727	Cpsf4l	0	0	0.17	0	0	0.38	0.1	0.35	0.33	Peromyscus leucopus	Cbfa2t3	0	0	0.06	0	0.05	0	0.03	0.22	0.34
Mus musculus	ENSMUSG00000018733	Pex12	10.36	8.94	4.93	4.96	5.73	7.02	7.87	6.79	7.65	Peromyscus leucopus	Cbfb	42.66	22.51	32.5	44.59	26.34	23.77	56.94	26.25	33.53
Mus musculus	ENSMUSG00000018736	Ndel1	79.7	68.15	66.67	56.53	39.14	43.75	48.63	30.29	44.83	Peromyscus leucopus	Cbl	8.85	3.73	4.1	19.46	6.25	6.69	12.32	2.78	3.09
Mus musculus	ENSMUSG00000018740	Slc25a35	0.99	1	0.92	2.26	1.12	2.35	2.86	2.42	3.67	Peromyscus leucopus	Cblb	3.65	3.3	5.44	5.03	4.24	6.78	14.34	7.05	8.02
Mus musculus	ENSMUSG00000018750	Zbtb4	7.59	4.15	4.49	10.53	5.6	6.54	25.48	14.32	14.44	Peromyscus leucopus	Cblc	0	0	0	0	0	0	0	0	0
Mus musculus	ENSMUSG00000018752	Tnfsfm13	2.7	4.5	4.16	2.91	1.92	3.64	18.86	18.86	27.27	Peromyscus leucopus	Cbll1	6.44	4.5	5.03	8.74	5.85	5.12	6.06	4.3	5.7
Mus musculus	ENSMUSG00000018761	Mpdu1	89.58	81.61	76.57	112.28	83.2	96.62	133.16	106.13	108.4	Peromyscus leucopus	Cbln1	0	0.04	0	0	0	0	0	0	0.2
Mus musculus	ENSMUSG00000018765	Fxr2	40.9	49.02	38.54	39.73	35.96	39.44	35.94	34.82	41.54	Peromyscus leucopus	Cbln2	0.03	0	0	0.02	0.02	0	0.18	0	0
Mus musculus	ENSMUSG00000018770	Atp5g3	305.24	331.05	388.71	315.53	330.46	374.65	292.62	383.43	361.91	Peromyscus leucopus	Cbln3	0.26	0.1	0.16	0.28	0.09	0.11	0.99	0.34	0.3
Mus musculus	ENSMUSG00000018774	Cd68	862.4	943.64	968.73	978.48	677.96	782.67	2036.93	1847.99	1531.86	Peromyscus leucopus	Cbr3	3.69	2.4	2.34	7.29	3.49	8.45	13.14	10.41	24.05
Mus musculus	ENSMUSG00000018776	Slc35g3	0	0	0	0.07	0	0	0	0	0	Peromyscus leucopus	Cbr4	2.12	0.96	0.84	3.99	2	1.04	2.89	1.43	1.85
Mus musculus	ENSMUSG00000018796	Acsl1	445.93	444.61	205.66	519.05	365.03	194.31	29.15	12.89	19.19	Peromyscus leucopus	Cbs	0.07	0.22	0	0	0.34	0.34	0.16	0.2	0.1
Mus musculus	ENSMUSG00000018800	Abca5	0.27	0.75	0.62	0.17	0.02	0.09	1.15	0.56	0.69	Peromyscus leucopus	Cbwd1	7.88	5.66	4.73	13.26	8.19	6.29	8.17	3.17	4.51
Mus musculus	ENSMUSG00000018809	Smyd4	1.54	2.28	1.6	1.97	1.75	1.61	3.73	3.61	5.17	Peromyscus leucopus	Cbx1	65.56	51.94	51.56	70.02	59	55.18	65.16	39.55	50.78
Mus musculus	ENSMUSG00000018819	Lsp1	47.99	23.42	70.95	84.46	74.16	143.67	297	289.23	459.87	Peromyscus leucopus	Cbx2	0.19	0.53	0.19	0.87	0.51	0.47	0.88	0.82	0.26
Mus musculus	ENSMUSG00000018820	Zfyve27	23.36	22.12	23.41	29.99	19.66	22.96	23.64	18.37	30.29	Peromyscus leucopus	Cbx3	35.71	31.96	34.72	32.05	30.36	29.89	52.84	54.75	56.67
[truncated: 53,420 more rows]
