# Supplementary material for: Differentiating Peromyscus leucopus bone marrow-derived macrophages for characterization of responses to Borrelia burgdorferi and lipopolysaccharide
Source: Infect Immun. 2025 May 27;93(7):e00581-24. doi: 10.1128/iai.00581-24 (PMC12234436; doi:10.1128/iai.00581-24)
Supplement: Data S7 — BMDM differentially expressed gene analysis, restricted to genes present in P. leucopus and C57BL/6J datasets, in response to B. burgdorferi. [file iai.00581-24-s0007.csv]

	Row.names	baseMean_Pero	log2FoldChange_Pero	lfcSE_Pero	stat_Pero	pvalue_Pero	padj_Pero	baseMean_Mus	log2FoldChange_Mus	lfcSE_Mus	stat_Mus	pvalue_Mus	padj_Mus
476	A4galt	108.7256215	-1.869003847	0.537776055	-3.475431513	0.000510032	0.003899059	3.124960673	-2.76896555	1.524631915	-1.816153475	0.069346833	0.145992326
518	Aaas	579.2943089	-0.265283254	0.288496469	-0.919537266	0.357814623	0.581112597	107.3195627	-1.409262914	0.371198705	-3.796518943	0.000146742	0.000750507
519	Aacs	670.6693929	0.767655286	0.182701819	4.201683868	2.65E-05	0.000302024	517.7029545	0.518279014	0.247671243	2.092608768	0.036384093	0.087908571
520	Aagab	328.909074	-0.002543864	0.221182723	-0.011501188	0.990823582	0.995844243	662.4000737	-1.060632468	0.216506227	-4.898854327	9.64E-07	7.94E-06
521	Aak1	919.9132456	-1.382391004	0.194128665	-7.121004004	1.07E-12	5.09E-11	584.1914121	-0.069023893	0.293757856	-0.234968672	0.814233049	0.883439983
522	Aamdc	14.20031141	-1.662139354	0.729436677	-2.27866161	0.022687188	0.084771693	37.10584913	-1.754071619	0.426349544	-4.114163235	3.89E-05	0.000227263
524	Aar2	256.7126487	0.130927246	0.250162895	0.523367966	0.600718212	0.778075781	423.5374209	0.274327318	0.19463758	1.409426269	0.158709161	0.276966244
527	Aars2	159.2609486	0.138182113	0.248230653	0.556668206	0.577754143	0.762913382	126.6134444	-0.357478787	0.270365597	-1.322205161	0.186099843	0.312525033
529	Aasdh	130.2726782	0.160943241	0.241950507	0.665190759	0.50592849	0.709649166	77.43107286	-0.441781202	0.339547398	-1.301088465	0.193228176	0.321808302
530	Aasdhppt	221.3967212	0.184653375	0.294922364	0.62610842	0.53124383	0.730343203	150.8431647	-0.053514308	0.220968946	-0.242180223	0.808640519	0.879798121
531	Aatf	411.663296	0.810880987	0.19985573	4.057331697	4.96E-05	0.000524908	269.466258	0.757945597	0.271942324	2.787155693	0.005317293	0.017611371
532	Aatk	20.78230015	-2.039347297	0.825131031	-2.471543572	0.013453116	0.056950155	208.2906935	-1.667327731	0.451252779	-3.694886346	0.000219985	0.001074748
534	Abca1	1120.360777	0.685261664	0.944719352	0.725360037	0.468231183	0.679990584	3027.61961	0.855002871	0.385083392	2.220305755	0.02639802	0.067471907
536	Abca2	614.755516	-2.027007786	0.26720421	-7.585987447	3.30E-14	1.90E-12	425.6194874	-1.961870617	0.251499314	-7.800699659	6.16E-15	1.53E-13
537	Abca3	1212.249303	-0.368043137	0.206141673	-1.785389299	0.074198193	0.205309269	1995.286346	0.703620062	0.322850357	2.179399982	0.029301967	0.073549826
538	Abca5	121.6529337	0.234664236	0.270000737	0.869124425	0.384779078	0.607327214	35.70386925	-0.797929612	0.504625212	-1.581232157	0.113824965	0.214062653
539	Abca6	62.76164177	-6.916953115	0.774729338	-8.928218894	4.33E-19	4.01E-17	2.976904411	-5.354956579	2.78362084	-1.923737781	0.05438746	0.120561236
540	Abca7	432.4544401	-0.433325516	0.293244778	-1.477692183	0.139490188	0.317876457	1848.850692	0.746242059	0.308079731	2.422236789	0.015425296	0.04341237
542	Abca9	15.80378753	-8.021333651	1.477908913	-5.427488515	5.72E-08	1.22E-06	55.56669372	-3.126436363	0.65479225	-4.774699704	1.80E-06	1.40E-05
544	Abcb10	37.78712817	-0.597703911	0.566908827	-1.054321053	0.291735953	0.512818548	164.9852568	-0.502424581	0.284466156	-1.766201602	0.077362032	0.159338987
549	Abcb6	111.6794178	-0.160751438	0.461912455	-0.34801278	0.727830585	0.859471142	560.3166316	1.60320985	0.254421638	6.301389539	2.95E-10	4.27E-09
550	Abcb7	473.5554058	-0.293077433	0.165686402	-1.768868352	0.076915847	0.210591604	619.2291934	-1.068126271	0.213696507	-4.998332851	5.78E-07	4.95E-06
551	Abcb8	409.4092268	-0.248323456	0.267162453	-0.929484863	0.352637866	0.575705676	425.4523588	-0.407127295	0.202585877	-2.009652901	0.044467938	0.103143958
552	Abcb9	2.458740237	-1.341043036	1.933953323	-0.693420581	0.48804565	0.695669218	19.50099752	-0.641866736	0.57949753	-1.107626354	0.268023217	0.409224778
553	Abcc1	2154.443104	-0.526153357	0.321221453	-1.637977015	0.101426489	0.254850141	10578.13476	2.648271545	0.436990644	6.060247699	1.36E-09	1.78E-08
554	Abcc10	88.28885368	-0.529097905	0.299266821	-1.767980504	0.077064163	0.210927637	101.317574	-1.284753625	0.2571771	-4.995598848	5.87E-07	5.01E-06
556	Abcc3	285.0916974	-1.858796915	0.484341512	-3.837781543	0.000124151	0.001163181	1827.754645	-2.007030004	0.362413385	-5.537957724	3.06E-08	3.23E-07
557	Abcc4	313.3628692	-1.035340001	0.516876973	-2.003068536	0.045169933	0.141993325	1510.36336	2.601856998	0.330223955	7.879068009	3.30E-15	8.47E-14
558	Abcc5	2152.0854	-0.986037864	0.262343978	-3.758568707	0.000170888	0.001533795	7457.284238	2.735661256	0.155839527	17.55434776	5.51E-69	3.24E-66
559	Abcd1	726.3365496	-1.160013486	0.228110165	-5.085321323	3.67E-07	6.55E-06	1421.709946	-1.068747561	0.226679804	-4.714789513	2.42E-06	1.83E-05
561	Abcd3	475.5233862	-0.063666075	0.259665759	-0.245184715	0.806313411	0.90537751	513.8062265	0.041731621	0.241999985	0.172444726	0.863087913	0.915379935
562	Abcd4	185.2871246	-1.321811612	0.280460163	-4.713010216	2.44E-06	3.69E-05	214.0635263	-1.213118972	0.309197845	-3.923439278	8.73E-05	0.000471053
563	Abce1	1825.47418	0.772029123	0.194888838	3.961381935	7.45E-05	0.000745441	1252.327368	0.811923599	0.23508838	3.453695162	0.000552962	0.002440891
564	Abcf1	2055.986252	0.743923725	0.141874253	5.243542862	1.58E-07	3.11E-06	2233.01945	0.54942255	0.141965326	3.870117918	0.000108783	0.000571474
566	Abcf3	1066.363376	0.523359576	0.157996714	3.312471276	0.000924756	0.006481696	894.3439922	0.484949289	0.141043862	3.438287085	0.000585407	0.002569266
567	Abcg1	100.2471718	-2.581785128	0.637429695	-4.0503057	5.12E-05	0.00053846	520.5893704	-2.720367203	0.484845473	-5.610792213	2.01E-08	2.18E-07
571	Abhd1	138.7684599	-0.649104694	0.316687846	-2.049667212	0.040396917	0.130294765	17.93118516	-0.266199185	0.526526198	-0.505576335	0.613154098	0.736884313
572	Abhd10	117.1689927	0.474741639	0.267337267	1.775815413	0.075763346	0.20851815	116.2304846	-0.095561428	0.292302016	-0.326927025	0.743723081	0.833192297
573	Abhd11	172.8158273	0.133190275	0.241394743	0.551753004	0.58111759	0.765392153	346.7986457	0.077581469	0.267925963	0.289563087	0.77215051	0.854618587
574	Abhd12	771.9371644	-1.819018387	0.230093001	-7.905578954	2.67E-15	1.75E-13	2333.77524	-2.39978896	0.266249076	-9.013323145	2.00E-19	8.02E-18
575	Abhd13	542.7582559	0.889851541	0.23215461	3.83301258	0.000126583	0.001181985	433.8196722	0.090543433	0.232192682	0.389949554	0.69657385	0.798192596
576	Abhd14a	58.05898098	-0.255630613	0.333621113	-0.766230322	0.443539269	0.658315634	35.30124992	-1.261643923	0.577763615	-2.18366801	0.028986652	0.072881543
577	Abhd14b	62.98167362	-1.197822859	0.357950542	-3.346336207	0.00081887	0.005833769	165.206296	-1.925881162	0.300427862	-6.410461234	1.45E-10	2.20E-09
578	Abhd15	42.10594503	-0.274908605	0.500409169	-0.549367642	0.582753176	0.766399673	81.24292224	-2.409336868	0.50975665	-4.726445193	2.28E-06	1.73E-05
579	Abhd16a	424.8940577	-0.63634109	0.202183021	-3.147351777	0.001647566	0.010450619	499.0812767	-0.241587466	0.202260106	-1.194439528	0.232306082	0.367771838
581	Abhd17a	1144.623796	0.146873463	0.4047645	0.362861524	0.71670833	0.853107172	550.1994076	-0.617135666	0.163577604	-3.772739358	0.000161465	0.000817597
582	Abhd17b	211.9633768	-0.273082014	0.249958825	-1.092507991	0.27460988	0.494226596	331.4197906	0.056254154	0.247910966	0.226912731	0.820491602	0.886855744
583	Abhd17c	310.4217261	1.490521974	0.28486234	5.232429023	1.67E-07	3.28E-06	716.958746	1.216233191	0.335300181	3.627296555	0.000286404	0.0013652
584	Abhd18	32.94604692	0.146970453	0.586668529	0.250517022	0.802187543	0.902922757	65.7959578	-1.149711156	0.4613091	-2.492279375	0.012692616	0.036890178
585	Abhd2	1205.192312	-1.36420155	0.243830531	-5.594875851	2.21E-08	5.17E-07	808.8530832	0.036459311	0.300609326	0.121284697	0.903465541	0.941662868
587	Abhd4	503.7998598	-1.366404901	0.236845488	-5.769182735	7.97E-09	2.11E-07	1170.366213	0.403546134	0.276683002	1.458514368	0.144698818	0.257936234
588	Abhd5	851.4047425	0.816632122	0.21882212	3.731945023	0.000190007	0.001679484	654.1758069	0.645332813	0.19429567	3.321395742	0.000895684	0.003757301
589	Abhd6	48.4931576	-0.170555281	0.664882846	-0.256519299	0.797549881	0.900394385	18.41699099	-1.032518909	0.882006552	-1.170647663	0.24174043	0.379757119
590	Abhd8	92.18614549	-1.253209444	0.307501322	-4.07546035	4.59E-05	0.00049012	118.8763107	-1.132383417	0.291656848	-3.882588127	0.000103351	0.000545562
592	Abi2	277.8824562	-0.945238602	0.189442798	-4.98957265	6.05E-07	1.03E-05	327.270244	0.11012187	0.219303899	0.502142783	0.615567088	0.738785086
593	Abi3	1004.789742	0.504436252	0.447630704	1.126902706	0.259783619	0.476813689	898.3670887	0.267724617	0.368908923	0.72572009	0.468010383	0.613665692
594	Abitram	41.2958327	0.012567544	0.433105617	0.029017274	0.976850814	0.989175434	185.2775704	0.569344924	0.373241549	1.52540607	0.127157846	0.233813765
595	Abl1	892.8728977	-0.372202187	0.304000921	-1.224345593	0.220821884	0.429126923	1182.133126	-0.602640706	0.261590548	-2.303755658	0.021236364	0.056486827
597	Ablim1	14.06908003	3.745382442	1.186810661	3.155838219	0.001600376	0.010240194	1.822445075	-3.272988118	1.926666992	-1.698782473	0.089360177	0.17760466
600	Abr	4497.566967	0.401180408	0.196578987	2.040810228	0.041269694	0.132308957	6267.026032	0.62925051	0.281566945	2.234816701	0.025429385	0.06541186
602	Abracl	789.6631021	0.94144138	0.225104086	4.182249189	2.89E-05	0.000326365	2304.643872	2.822330122	0.278313711	10.14082315	3.64E-24	2.11E-22
603	Abraxas1	38.10244795	-0.005949928	0.404525098	-0.014708427	0.988264796	0.99469197	78.17222823	-0.530979386	0.325657832	-1.63048247	0.102999567	0.198116977
604	Abraxas2	331.5916658	0.257261034	0.169654959	1.516377922	0.129423818	0.302126718	952.4093513	0.382113395	0.189673608	2.014583894	0.043948266	0.102287147
605	Abt1	249.4611654	0.535537498	0.228339048	2.345360996	0.019008665	0.074097506	292.7894517	0.374799703	0.263159986	1.424227554	0.154380611	0.271239883
606	Abtb1	304.7225127	-1.168376466	0.319584955	-3.655918244	0.000256263	0.002174946	447.9844218	-1.863966816	0.312044073	-5.973408809	2.32E-09	2.93E-08
607	Abtb2	181.3249678	2.382626807	0.416362361	5.722483653	1.05E-08	2.72E-07	260.4311862	4.218705041	0.46428791	9.086398664	1.02E-19	4.19E-18
611	Acaa2	646.6080734	-0.323005765	0.215999192	-1.495402654	0.134809388	0.310831677	269.4082905	-2.120047765	0.276061419	-7.679623509	1.60E-14	3.77E-13
612	Acaca	687.5415709	-0.427438846	0.349073468	-1.224495372	0.220765411	0.429126923	336.8280518	0.54917964	0.427124519	1.285760042	0.198526819	0.327878849
613	Acacb	68.98811268	-1.025790359	0.491303789	-2.087894256	0.036807374	0.121472552	3.380047568	-0.225209305	1.690439686	-0.133225283	0.894015216	0.936068164
614	Acad10	75.98398994	-1.982991926	0.314460323	-6.306016316	2.86E-10	9.65E-09	71.08229591	-0.9652194	0.342329459	-2.819562774	0.004808912	0.016151604
615	Acad11	100.9806315	-0.827598358	0.393293936	-2.104274392	0.035354519	0.117919166	187.152782	0.180604374	0.310901924	0.580904654	0.561304715	0.695746505
617	Acad8	121.9715664	-1.280142361	0.272336833	-4.700584735	2.59E-06	3.91E-05	308.8581428	-0.65600895	0.174834812	-3.75216437	0.000175314	0.000878988
618	Acad9	378.0516414	0.208501084	0.271098842	0.769096183	0.441836214	0.657333744	322.155844	0.389387117	0.205919823	1.890964701	0.058629056	0.127885989
619	Acadl	2197.751869	-0.289923007	0.160950612	-1.801316589	0.071652995	0.200022964	799.7238223	0.232090671	0.179413501	1.293607616	0.19580099	0.325046725
620	Acadm	385.8971507	-0.809341608	0.261133569	-3.099339582	0.001939526	0.01192984	752.4941553	-1.020570502	0.167201249	-6.103844959	1.04E-09	1.37E-08
621	Acads	403.4716421	-0.83227077	0.193510792	-4.300901051	1.70E-05	0.0002061	381.9870435	-0.956647402	0.28775154	-3.324560497	0.00088558	0.003719604
622	Acadsb	67.06519282	-0.021104435	0.542794654	-0.038881066	0.968985213	0.985162164	661.3216323	0.22870267	0.177696209	1.287043049	0.198079284	0.327414642
623	Acadvl	647.809812	-0.317272025	0.321159933	-0.98789417	0.323204481	0.545606933	921.3106844	0.004114225	0.124629422	0.03301167	0.973665282	0.984618372
625	Acap1	175.9532136	-0.18676269	0.406053968	-0.459945486	0.64555535	0.808399714	41.56714916	-2.253560872	0.525503288	-4.288385866	1.80E-05	0.000113278
626	Acap2	284.408023	-0.256840497	0.404912724	-0.634310759	0.525878037	0.725630755	1494.111337	-0.279676754	0.215330907	-1.29882309	0.194004649	0.322784871
627	Acap3	252.1726157	-1.138177654	0.21376067	-5.324541937	1.01E-07	2.08E-06	272.1118073	-0.972278742	0.320935424	-3.029515193	0.002449466	0.009004748
628	Acat1	590.1334478	-0.664006723	0.230028999	-2.886621801	0.00389402	0.021103971	414.9337327	-0.687212351	0.210269316	-3.268248385	0.001082154	0.004444362
631	Acbd3	473.9235525	0.216484937	0.292564662	0.739955864	0.459326776	0.672333152	1231.910571	1.011916125	0.204817649	4.940570953	7.79E-07	6.54E-06
632	Acbd4	101.6029499	0.148842431	0.41821642	0.355898104	0.721916876	0.855995344	123.3706895	0.127053387	0.248731966	0.510804416	0.609488017	0.734152745
635	Accs	107.1198821	-0.791822647	0.294601151	-2.687778522	0.007192909	0.034666275	103.5592892	-2.558790886	0.31588742	-8.100325383	5.48E-16	1.55E-14
636	Acd	514.6244334	-0.70288781	0.212855177	-3.302187988	0.000959338	0.006690307	320.3157296	-0.036026488	0.197012981	-0.182863522	0.854905105	0.909668557
638	Acer3	236.3745221	1.543554156	0.247715302	6.231161907	4.63E-10	1.50E-08	548.9757684	-1.530716151	0.233510552	-6.555233325	5.56E-11	8.91E-10
639	Acin1	1540.253821	-0.359504754	0.279792436	-1.284898048	0.198827913	0.401217793	3089.10764	-0.03723956	0.175813572	-0.211812774	0.832253103	0.894715428
641	Acly	1804.263761	0.218773403	0.240310742	0.910377129	0.362623655	0.585512465	1929.780534	0.097666858	0.379583287	0.257300206	0.796947034	0.871342185
642	Aco1	2434.934839	0.590734643	0.189556052	3.116411409	0.001830667	0.011398569	891.1464702	0.145069734	0.317125898	0.457451551	0.647346518	0.762094561
643	Aco2	1221.619171	-0.353667695	0.259777835	-1.361423676	0.173379838	0.366455443	2794.628412	0.536365425	0.22524812	2.381220432	0.017255383	0.047598694
644	Acod1	4565.733502	9.583465583	0.570140545	16.80895293	2.10E-63	2.24E-60	42882.4636	9.54725405	0.216594138	44.07900489	0	0
646	Acot11	81.1128831	-0.495930278	0.453599628	-1.093321616	0.274252615	0.493711599	327.9281878	0.36835524	0.264185565	1.394304947	0.163225538	0.283134241
647	Acot13	62.48419373	-0.788502794	0.382427946	-2.061833616	0.039223579	0.127485815	164.07278	-0.874881157	0.231337849	-3.781833199	0.000155678	0.000791966
650	Acot7	1797.194834	1.234688421	0.337890953	3.65410322	0.000258082	0.002185697	1533.671453	1.846894923	0.239858934	7.699921326	1.36E-14	3.24E-13
651	Acot8	149.3969882	0.055347164	0.232045652	0.238518427	0.811479025	0.907927982	272.65997	0.623019458	0.229755878	2.711658407	0.006694754	0.021448477
652	Acot9	608.8732885	1.021776947	0.212396005	4.810716402	1.50E-06	2.36E-05	793.3789518	1.561532223	0.174016408	8.973476921	2.87E-19	1.14E-17
653	Acox1	1359.326435	0.098226233	0.22211715	0.442227143	0.658324847	0.81646173	991.769684	0.029278271	0.241828656	0.121070314	0.903635342	0.941718174
655	Acox3	353.7716897	-0.998840908	0.234669526	-4.256372455	2.08E-05	0.00024316	1049.041039	-1.921698483	0.234262579	-8.203181633	2.34E-16	7.03E-15
656	Acoxl	4.42538307	-3.095843278	1.217479439	-2.542830029	0.01099587	0.048438344	6.887383374	3.153022797	1.073246207	2.937837353	0.003305104	0.01169722
657	Acp1	528.8266781	0.652162539	0.176852409	3.687609024	0.000226371	0.001948644	606.4574532	0.215316604	0.206771694	1.041325336	0.297724582	0.443193752
658	Acp2	1046.138452	0.267140592	0.28858934	0.92567727	0.354613724	0.577640961	5609.700376	0.931070977	0.229255909	4.061273628	4.88E-05	0.000279135
661	Acp5	3027.899507	-0.528924083	0.227201642	-2.327994107	0.019912417	0.076822424	1099.910905	4.243811027	0.471361232	9.00330944	2.19E-19	8.76E-18
662	Acp6	169.0117975	0.073353329	0.287767437	0.254904896	0.798796555	0.901071587	185.5755023	-1.244764486	0.203105258	-6.128666971	8.86E-10	1.18E-08
668	Acsf2	5.505978632	-0.878297653	0.998156451	-0.879919828	0.378902743	0.602090247	55.99881632	-1.950380905	0.340576477	-5.726704677	1.02E-08	1.16E-07
669	Acsf3	154.2201912	-0.21676066	0.277500788	-0.781117278	0.43473352	0.651021886	123.6072234	0.082572548	0.248051902	0.332884158	0.739221728	0.82948722
670	Acsl1	1705.297571	3.572028758	0.345305613	10.34454299	4.43E-25	6.76E-23	11547.71505	4.678751699	0.437294552	10.69931395	1.03E-26	7.46E-25
671	Acsl3	231.3428024	-2.552849381	0.420867504	-6.065684227	1.31E-09	3.95E-08	160.8008509	-0.926174984	0.348470074	-2.657832202	0.007864504	0.024577781
672	Acsl4	110.1997922	-0.325786607	0.672260576	-0.484613584	0.627950476	0.797761496	1675.662087	1.140928919	0.262690157	4.343249597	1.40E-05	9.04E-05
673	Acsl5	2149.353416	0.478744692	0.2029794	2.358587579	0.018344631	0.072136844	5427.408256	1.98923063	0.154763372	12.8533684	8.23E-38	1.26E-35
674	Acss1	151.8685284	-3.879389925	0.68245485	-5.68446385	1.31E-08	3.27E-07	53.83660825	-2.864039756	0.608272659	-4.708480176	2.50E-06	1.87E-05
675	Acss2	25.86651179	-4.009483363	0.624300741	-6.422358806	1.34E-10	4.75E-09	284.9886783	3.082591499	0.435672346	7.075481218	1.49E-12	2.83E-11
678	Actb	87771.12232	0.246806994	0.244191171	1.010712195	0.312154199	0.534500068	94137.47464	0.581764212	0.215142535	2.704087378	0.006849228	0.021842633
679	Actg1	31960.71599	0.10778719	0.324084643	0.332589624	0.739444077	0.867233804	33947.1197	0.714236233	0.238427595	2.995610613	0.002738959	0.009951683
680	Actg2	122.6998694	-0.525328739	1.165123808	-0.45087804	0.652077452	0.813060472	46.75536534	-2.262953962	0.597555488	-3.78701896	0.000152465	0.000776659
681	Actl6a	436.3735161	0.023959046	0.24645761	0.097213658	0.922556722	0.963063766	611.1462208	0.191530756	0.17290093	1.10774856	0.267970421	0.40918505
682	Actn1	4026.195109	-0.076375585	0.192317133	-0.397133545	0.691268984	0.836888119	3176.340879	0.374270415	0.2876238	1.301249809	0.193172961	0.321751411
684	Actn4	5439.587489	-0.381956312	0.205719632	-1.856683819	0.063356151	0.182661993	3931.394797	0.068593833	0.263550866	0.26026791	0.794657124	0.869910471
685	Actr10	511.570232	0.360717269	0.227365486	1.586508468	0.112624013	0.273900438	817.9753928	0.539967024	0.160358762	3.367243661	0.000759236	0.00325095
686	Actr1a	1746.014578	0.471722316	0.172080758	2.741284512	0.006119949	0.030599745	2360.155486	0.55336596	0.140718969	3.932419091	8.41E-05	0.000455563
687	Actr1b	608.6534503	0.019000497	0.167420676	0.113489547	0.90964245	0.957355068	1022.800952	0.294117728	0.213080253	1.380314335	0.167489883	0.288688449
688	Actr2	5816.761199	0.099746706	0.298781178	0.333845346	0.738496263	0.866746529	10652.91317	0.435943858	0.208650053	2.089354168	0.036675854	0.088473622
689	Actr3	9245.516115	0.512639175	0.150869231	3.397904087	0.000679042	0.004983352	11825.76923	0.540747799	0.190269203	2.842014322	0.004482948	0.01521057
692	Actr5	216.7937579	0.147857555	0.264616963	0.558760681	0.57632506	0.761901139	199.9481049	0.048846787	0.194223376	0.251497983	0.801429121	0.874424587
693	Actr6	89.93636425	-0.337903015	0.316431349	-1.067855684	0.285585615	0.506625306	100.8334659	-0.975970225	0.302354724	-3.227898057	0.001247034	0.005046921
694	Actr8	334.365936	-0.168826114	0.193060535	-0.874472421	0.381861033	0.604181646	344.1052271	-0.755793711	0.200766479	-3.764541347	0.000166855	0.000840435
696	Acvr1	141.5660506	0.639744403	0.289210529	2.212037044	0.026964105	0.096171745	361.6902537	0.075203853	0.214698385	0.35027675	0.726131012	0.819676296
697	Acvr1b	836.9708444	1.375843716	0.194204203	7.084520798	1.40E-12	6.55E-11	1977.532535	1.888056867	0.179818798	10.4997747	8.66E-26	5.78E-24
698	Acvr2a	74.65076731	0.080677347	0.330855518	0.243844646	0.807351141	0.905957853	194.4464492	0.55886427	0.329630243	1.695427778	0.0899943	0.178679082
699	Acvr2b	23.17161901	-0.834644575	0.460595407	-1.812099215	0.069970868	0.196708949	17.46688642	-1.422659322	0.710621006	-2.001994466	0.045285327	0.104452011
700	Acvrl1	286.4074104	0.003449976	0.336831037	0.010242453	0.991827848	0.996266546	1042.856298	1.741571002	0.204291546	8.524929372	1.53E-17	5.23E-16
701	Acy1	240.7773136	0.624055809	0.317662437	1.964525034	0.049469236	0.152340208	40.66425918	1.5034998	0.620724263	2.422170181	0.015428124	0.04341237
702	Acy3	31.35237024	0.885301001	0.536700931	1.649523879	0.099040355	0.250578596	4.262603311	-0.885399701	1.117855759	-0.792051831	0.428330455	0.57642928
703	Acyp1	8.477579863	-0.828366582	0.750055971	-1.104406357	0.269416904	0.488107218	35.86654519	-1.093851971	0.472357352	-2.31572975	0.020573029	0.054964516
704	Acyp2	2.910033441	1.963896936	1.816522057	1.081130245	0.279639181	0.500295069	18.59947297	1.194712972	0.670734988	1.781199718	0.07487983	0.155319704
705	Ada	881.9536547	-0.681288775	0.586186791	-1.162238362	0.245138656	0.460713352	17.25550119	-0.771759669	0.628726328	-1.22749698	0.219635856	0.353648209
706	Adal	24.76456823	-0.438790502	0.483615835	-0.907312107	0.364241774	0.587108963	73.54838008	-0.317034995	0.325837215	-0.972985835	0.330560342	0.478098168
707	Adam10	1206.678987	0.188829278	0.264907211	0.712812902	0.475961541	0.686050658	2532.801372	-1.121253704	0.250758594	-4.471446761	7.77E-06	5.34E-05
708	Adam12	109.0592112	-0.691424576	1.274920797	-0.542327474	0.587592932	0.76925588	16.16171534	-1.010000331	0.82315392	-1.226988425	0.219826941	0.353881315
709	Adam15	1185.141079	-0.128199274	0.208611616	-0.614535646	0.538861425	0.736064032	4170.801491	-0.307813357	0.202404893	-1.520780221	0.128314999	0.235262126
710	Adam17	3483.456869	1.115052805	0.192385549	5.795928082	6.79E-09	1.82E-07	6342.250319	0.907106684	0.227131243	3.993755642	6.50E-05	0.000360512
713	Adam22	18.67422776	-0.566917703	0.71388947	-0.794125319	0.427122479	0.643930035	15.67320222	-1.592726608	0.696861433	-2.285571468	0.022279341	0.058702222
716	Adam30	2.414950693	1.237690421	1.794296884	0.689791323	0.490325426	0.697506991	1.839588664	-0.48005677	2.67803665	-0.179256983	0.857735922	0.911474888
720	Adam8	11.80373708	0.043441161	0.656523569	0.066168471	0.947243698	0.975199851	12511.98456	-1.20759142	0.341553739	-3.535582497	0.000406877	0.001874554
722	Adamts1	376.2253582	-1.32695599	1.057600076	-1.254685982	0.209592776	0.414776841	15.23089157	-0.516343662	0.831320692	-0.621112486	0.534525614	0.67203788
723	Adamts10	6.766938688	-1.362881038	1.212647885	-1.123888522	0.261060321	0.478460234	540.2924983	-2.475893279	0.389972912	-6.348885276	2.17E-10	3.21E-09
724	Adamts12	15.80390105	-0.22162535	1.576288257	-0.140599506	0.888186338	0.946612474	2.63243258	-2.921964725	1.709289813	-1.709461264	0.087365541	0.174662506
725	Adamts14	14.71155068	1.080131966	1.109220521	0.973775679	0.330167932	0.552801366	8.306319301	0.285507144	0.945091912	0.30209458	0.762579964	0.847752319
726	Adamts2	29.2996252	-0.454778777	1.046232668	-0.434682257	0.663793079	0.819223247	40.82790025	-1.148403731	0.673629704	-1.70479972	0.088231784	0.17591104
728	Adamts4	9.891546236	-0.442812836	1.303957045	-0.339591582	0.734164118	0.864033631	41.60279834	3.927150722	0.729655216	5.382200572	7.36E-08	7.29E-07
729	Adamts5	8.827928425	1.131342893	1.726342467	0.655340938	0.512248269	0.715113973	6.754485971	-0.112007422	1.162178894	-0.096377092	0.923221086	0.954771918
730	Adamts6	7.011923317	-1.729310905	1.205850067	-1.434101098	0.151543415	0.335510935	22.6494205	-0.005361445	0.545782245	-0.009823415	0.992162175	0.99430929
731	Adamts7	32.16272081	1.342655753	0.64738461	2.073969217	0.03808217	0.124651327	15.20548144	4.904325512	1.014820052	4.832704578	1.35E-06	1.08E-05
735	Adamtsl4	155.8417149	-0.553427318	0.366517299	-1.509962337	0.131053035	0.30485725	53.73070169	-0.047158263	0.461102993	-0.102272733	0.918540198	0.951863518
736	Adamtsl5	119.5598795	0.034924062	0.317894023	0.109860708	0.912519844	0.958655039	303.0550554	1.547403738	0.37348038	4.14319954	3.42E-05	0.000202007
737	Adap1	391.9647288	0.573322896	0.199942729	2.867435589	0.00413813	0.02211622	1855.232783	0.088706387	0.16210203	0.547225638	0.584223724	0.713848801
738	Adap2	306.5905249	-0.172739553	0.448764648	-0.384922372	0.70029493	0.842891393	361.012234	-2.075150772	0.533732074	-3.888000875	0.000101073	0.000534649
740	Adar	627.4289563	0.05676568	0.237420176	0.239093747	0.81103289	0.907716635	2206.894847	0.339929869	0.144621982	2.350471647	0.018749636	0.050941952
741	Adarb1	81.49979613	0.6364341	0.503261122	1.264620039	0.206007566	0.410271809	33.3205009	0.492597325	0.440863161	1.117347441	0.263845798	0.404747189
742	Adat1	12.66609447	-0.240954919	0.719645628	-0.334824405	0.737757549	0.866493913	48.25926058	-0.159372104	0.338930279	-0.47022091	0.638197196	0.755571216
743	Adat2	34.42843613	-0.096549171	0.585016808	-0.165036576	0.868915193	0.935970863	49.37512976	0.066400786	0.347154638	0.191271492	0.848312895	0.904985526
744	Adat3	88.02968578	-0.323185375	0.492327198	-0.656444285	0.511538305	0.714631899	63.91898024	0.938882629	0.381580133	2.460512346	0.01387388	0.039722698
747	Adck5	113.1743157	-0.20713533	0.350094872	-0.591654854	0.554081734	0.746934454	468.7034217	0.397266645	0.297786572	1.334065004	0.182182554	0.307538732
749	Adcy2	8.852081243	2.0929144	0.893121255	2.343370946	0.019110372	0.074410409	84.06394904	-0.445579471	0.566215867	-0.78694275	0.431315381	0.57925667
750	Adcy3	14.13373408	-0.161796332	0.818924654	-0.197571695	0.843380183	0.924356255	48.88021734	-4.052949116	0.878444766	-4.613777978	3.95E-06	2.86E-05
753	Adcy6	186.0420094	-1.378272572	0.308804417	-4.463254071	8.07E-06	0.000107568	20.96020951	-1.988348836	0.698271064	-2.84753148	0.004405974	0.014982663
754	Adcy7	917.3274009	-0.944925482	0.336833244	-2.80532132	0.005026644	0.026023473	3789.893647	-1.073853233	0.202774742	-5.295793852	1.19E-07	1.13E-06
755	Adcy9	84.04929797	-0.840362352	0.319708472	-2.628527007	0.008575555	0.039970317	136.4336079	-0.676958315	0.636276315	-1.06393763	0.287356955	0.431798327
756	Add1	1876.634502	0.382479706	0.139026827	2.751121592	0.005939159	0.029835466	2083.094839	-0.174800239	0.16683992	-1.04771231	0.294771174	0.439911434
757	Add3	457.8389255	-1.234582861	0.35591319	-3.46877524	0.000522837	0.003984406	195.3459598	-2.358137597	0.287076856	-8.2143076	2.13E-16	6.46E-15
758	Adgb	2.694390806	-0.783491846	1.916427471	-0.408829375	0.682664881	0.831480894	437.5402793	1.986246698	0.292616071	6.787893405	1.14E-11	1.97E-10
759	Adgra2	30.25205881	-1.10974833	1.057622077	-1.049286276	0.29404638	0.515444261	11.96100503	-1.246267931	0.668826064	-1.863366274	0.062410752	0.134484082
760	Adgra3	204.098272	-0.480684727	0.595223594	-0.807570016	0.419338154	0.637017934	26.47197653	-1.427361579	0.533964974	-2.673137091	0.007514553	0.02359996
762	Adgre1	1785.694295	3.381491949	0.550136589	6.146640704	7.91E-10	2.47E-08	32481.24774	1.313200537	0.319624624	4.108571243	3.98E-05	0.000232125
764	Adgre5	6266.233032	0.840713125	0.170439729	4.932612435	8.11E-07	1.35E-05	785.8869889	-2.382634272	0.356302275	-6.687114946	2.28E-11	3.82E-10
768	Adgrg1	3.007034391	-2.013595304	1.528678138	-1.317213385	0.187767109	0.386931775	23.39918631	-4.273779076	0.775301656	-5.512408032	3.54E-08	3.70E-07
769	Adgrg2	2.772107551	1.38203033	2.28193585	0.605639431	0.544754212	0.740398614	2.090761998	-1.513788221	1.668673962	-0.907180345	0.364311436	0.514072702
770	Adgrg3	7.670879437	5.049621203	1.443955884	3.497074433	0.000470391	0.003652893	11.21583078	-3.169231976	0.866572456	-3.65720368	0.000254982	0.001229221
771	Adgrg6	309.9857996	3.022692541	0.339607867	8.900537453	5.56E-19	5.11E-17	273.3659395	1.690065822	0.384419795	4.39640686	1.10E-05	7.27E-05
772	Adgrl1	119.7179057	-2.228416884	0.599660593	-3.716130276	0.000202297	0.001772293	16.37693254	-1.673914358	0.885838245	-1.889638846	0.058806278	0.128228817
773	Adgrl2	43.57005719	-0.220218061	0.72661951	-0.303072046	0.761834957	0.879527594	1408.966925	1.556406854	0.454150845	3.427070254	0.000610131	0.002666293
775	Adh7	3.853294544	-0.126117813	1.558396448	-0.080927939	0.935499261	0.969727063	15.293301	3.295335739	0.910709713	3.61842604	0.0002964	0.001406704
776	Adhfe1	2.340457337	-0.004019157	1.890093182	-0.002126433	0.998303353	0.998612629	68.09111116	5.921580103	0.779409461	7.597521458	3.02E-14	6.95E-13
777	Adi1	24.84004718	-1.902980411	0.524074252	-3.631127467	0.000282186	0.002360331	241.5666998	-0.900342661	0.288955594	-3.115851296	0.001834147	0.007030483
779	Adipor1	3279.867497	-0.560556941	0.222340196	-2.521167796	0.011696606	0.050959327	2594.103694	-0.50860499	0.132259702	-3.84550232	0.000120306	0.00062641
780	Adipor2	1655.447512	-0.033261862	0.165031917	-0.201548054	0.840270059	0.922847274	1186.695858	-0.454400271	0.214830588	-2.1151563	0.034416628	0.083933325
781	Adk	86.91238666	0.080065402	0.495750203	0.161503519	0.87169684	0.937434921	160.0549376	-0.834148757	0.388709017	-2.145946507	0.031877247	0.078903156
782	Adm	77.57925014	4.394387141	0.487950992	9.005796095	2.14E-19	2.02E-17	73.32477733	6.948982289	1.541511732	4.507901008	6.55E-06	4.54E-05
785	Adnp2	440.9614431	0.08546626	0.21390724	0.399548236	0.689489289	0.835753713	443.3679754	0.742256185	0.247840625	2.994893129	0.00274541	0.009965643
786	Ado	920.1935327	-0.67309657	0.22920902	-2.936605946	0.003318255	0.018533373	624.9564776	0.765105345	0.229207084	3.338052778	0.000843677	0.003560639
788	Adora2a	318.3172516	5.986203605	0.60388947	9.912747124	3.66E-23	4.85E-21	1344.556951	7.898386188	0.493060863	16.01908969	9.40E-58	3.78E-55
789	Adora2b	1170.249481	3.917777434	0.296855571	13.19758772	9.06E-40	3.93E-37	1363.301949	5.428985726	0.472143481	11.498593	1.34E-30	1.27E-28
790	Adora3	8.026337182	-3.740687421	1.359297488	-2.751926972	0.005924573	0.029772963	55.34666108	1.188756142	0.483153138	2.460412753	0.013877731	0.039722698
791	Adpgk	603.4693618	0.02648931	0.272493066	0.097210951	0.922558872	0.963063766	415.8731791	0.329404578	0.300738576	1.095318673	0.27337705	0.415406987
792	Adprh	1208.410599	0.167214008	0.197731204	0.845663226	0.397740643	0.617605551	1579.555988	1.083554241	0.226786761	4.777854917	1.77E-06	1.38E-05
793	Adprm	67.61427024	0.096849298	0.548324143	0.17662782	0.859800741	0.931081991	205.0745245	0.170112144	0.249982443	0.680496364	0.496190223	0.638334792
794	Adprs	339.5125801	-0.058815989	0.268471515	-0.219077204	0.826589908	0.917006022	485.5224291	0.382559661	0.245506214	1.558248382	0.11917438	0.222100351
798	Adrb2	158.6667764	-1.291838372	0.382853411	-3.374237597	0.000740204	0.005347419	238.2854233	-2.131202132	0.453794786	-4.696400664	2.65E-06	1.98E-05
799	Adrm1	2369.471171	0.875570631	0.16075342	5.446668771	5.13E-08	1.11E-06	1780.797738	1.308931765	0.185095297	7.071664088	1.53E-12	2.91E-11
801	Adsl	388.3885707	0.730901001	0.277685542	2.632117598	0.008485449	0.039643491	379.4145165	0.923764708	0.314300404	2.939113971	0.00329152	0.011657245
806	Aebp1	572.1397101	-0.582893509	1.003081624	-0.581102769	0.561171192	0.751674899	231.8958844	-1.059497892	0.539743783	-1.962964513	0.049650298	0.112341701
807	Aebp2	329.0525229	-0.159088569	0.389605953	-0.408331977	0.683029966	0.831480894	945.3575686	-0.177749027	0.148345109	-1.198212926	0.230834134	0.365934361
808	Aen	78.58363337	0.671262362	0.535912133	1.252560488	0.210365702	0.415791638	513.0225895	1.325122907	0.175541306	7.548781185	4.39E-14	9.96E-13
809	Afap1	27.4796035	-0.523081838	0.963978789	-0.542627955	0.587385988	0.769235852	27.91182721	0.080168507	0.539884147	0.148492056	0.881954455	0.928366716
811	Afdn	48.59339998	-0.590625898	0.622225113	-0.949215783	0.342510876	0.565129239	371.7541262	-0.301751583	0.355268408	-0.849362273	0.395679739	0.545295137
812	Aff1	379.6990433	-0.761616724	0.444353693	-1.71398761	0.086531001	0.229019535	1400.200245	0.619133956	0.334646134	1.850115371	0.064296923	0.137539672
813	Aff4	844.4410698	0.194223759	0.279882655	0.693947108	0.487715379	0.695439012	1157.001031	0.167329966	0.309478984	0.540682809	0.588726229	0.717223457
814	Afg1l	57.45675489	-0.772193523	0.359592424	-2.147413217	0.031760399	0.108779759	94.26101941	0.109314127	0.344791447	0.317044196	0.751210067	0.838077985
816	Afg3l2	1052.494792	-0.298217211	0.254550384	-1.171544927	0.24137981	0.455873428	1398.808753	1.933654664	0.240817362	8.029548408	9.78E-16	2.68E-14
817	Afmid	33.26904678	-2.427655578	0.517533797	-4.690815538	2.72E-06	4.08E-05	60.70682305	-0.799977297	0.47052661	-1.700174401	0.089098126	0.177222121
819	Aftph	931.6105403	0.436484284	0.171846065	2.539972526	0.011086118	0.048774	1478.443487	-0.649707167	0.237703855	-2.73326306	0.006271022	0.020273386
820	Aga	588.5664886	-0.587694816	0.173081372	-3.395482775	0.000685077	0.005019679	362.2930439	0.204141317	0.214091599	0.953523253	0.34032502	0.488699398
821	Agap1	890.5485606	-1.141976934	0.305894413	-3.733238933	0.000189033	0.001672865	612.2961928	-0.742785976	0.268227248	-2.769241313	0.0056187	0.018422008
822	Agap2	100.0790956	0.177387825	0.300786441	0.589746747	0.55536045	0.747521008	64.994651	-1.112406388	0.445664823	-2.49606056	0.012558116	0.036591195
823	Agap3	2479.279316	-0.186380941	0.232865601	-0.800379876	0.423490737	0.641083859	1328.343501	0.100458491	0.138230877	0.72674422	0.467382659	0.613093716
824	Agbl3	5.245157122	-0.949130308	1.082379672	-0.876892215	0.380545185	0.603202965	16.3091522	-1.157676561	0.579578478	-1.997445738	0.045776783	0.105197114
825	Agbl5	24.95836802	-1.066082083	0.5610185	-1.900261902	0.057398758	0.16985971	45.65621547	-1.062611202	0.420283229	-2.528321688	0.011460929	0.033903584
826	Ager	12.2170354	0.534374418	1.019809325	0.523994441	0.600282406	0.777874121	14.96497624	-1.942038739	0.902599212	-2.151606951	0.031428324	0.078021368
827	Agfg1	1225.227626	1.275748541	0.16362876	7.796603386	6.36E-15	4.01E-13	1435.842503	1.210599846	0.218164227	5.549030017	2.87E-08	3.05E-07
828	Agfg2	208.9811256	-0.880329803	0.29166482	-3.01829272	0.002542032	0.014914792	544.8193039	-0.639297689	0.224493788	-2.847729976	0.004403227	0.014979989
829	Aggf1	300.2593689	0.885433742	0.202362575	4.375481684	1.21E-05	0.000153221	779.5041497	0.055087483	0.187335733	0.294057529	0.768713944	0.852131618
830	Agk	255.1027056	-0.145599071	0.206755671	-0.704208355	0.481303028	0.689892752	185.665498	0.244137991	0.19613227	1.244761971	0.213219259	0.346194721
831	Agl	394.8330083	-0.807557987	0.333138227	-2.424092829	0.015346682	0.063006706	861.0690803	0.313455861	0.259745642	1.206780058	0.227516858	0.362235168
834	Ago2	762.0719745	0.309393688	0.15380032	2.011658284	0.044255971	0.139848465	1513.961226	0.228677739	0.176039721	1.299012159	0.193939756	0.322712038
837	Agpat1	1370.082364	-0.036157754	0.201460152	-0.179478442	0.857562043	0.930101391	1598.69501	0.593841146	0.142562609	4.165476136	3.11E-05	0.000185403
838	Agpat2	251.5367522	0.240294895	0.325113922	0.739109828	0.459840309	0.672801127	404.0839728	0.26749582	0.188765952	1.417076637	0.156460522	0.274012113
839	Agpat3	1137.520592	-1.164190762	0.26208923	-4.441963377	8.91E-06	0.000117099	1043.417518	0.610706321	0.209859863	2.910067286	0.00361351	0.012645215
840	Agpat4	373.5911354	1.668527548	0.30425894	5.483906403	4.16E-08	9.15E-07	983.3985782	2.622257116	0.158172887	16.57842352	9.98E-62	4.62E-59
841	Agpat5	93.49262815	0.180177922	0.308767938	0.583538316	0.559530971	0.750563959	964.3296452	1.378532105	0.237445323	5.805682285	6.41E-09	7.54E-08
842	Agps	957.3577142	0.228335124	0.259985907	0.878259617	0.379802845	0.602569659	1096.843655	-0.126731896	0.225658613	-0.561608947	0.574382483	0.705957047
843	Agrn	433.8885656	-0.931503893	0.216271203	-4.307110145	1.65E-05	0.000201279	1392.54127	0.690439979	0.383369889	1.800976025	0.071706659	0.150112488
844	Agtpbp1	214.9176189	0.094340017	0.212157224	0.4446703	0.656558035	0.816048391	559.035384	0.482936009	0.189305346	2.55109546	0.010738491	0.032008117
846	Ahctf1	707.6874468	0.498745768	0.241233597	2.067480538	0.038688896	0.126161419	679.1147415	0.846623032	0.245714419	3.445556976	0.000569884	0.00250762
847	Ahcy	1069.162152	-0.116243228	0.219442799	-0.529719946	0.596306116	0.775288468	636.7819023	0.74624445	0.225522009	3.308965067	0.000936415	0.003903518
849	Ahcyl1	1179.472166	-0.828523862	0.251031025	-3.30048392	0.000965182	0.00672769	1416.076576	0.442519618	0.220264267	2.009039523	0.044532942	0.103239142
850	Ahcyl2	304.0649928	0.029515946	0.285228308	0.103481825	0.917580573	0.960685135	687.7017493	-1.200152484	0.226088513	-5.3083302	1.11E-07	1.06E-06
851	Ahdc1	123.1725129	-0.482803472	0.245235992	-1.968730075	0.048984096	0.151257579	105.2264252	-0.789449741	0.358684053	-2.200961356	0.02773876	0.070310786
853	Ahnak	5762.714005	-1.476319775	0.335273718	-4.403326884	1.07E-05	0.000137054	13289.36813	-1.453192904	0.301309324	-4.822927105	1.41E-06	1.13E-05
854	Ahnak2	1225.050021	-2.766579522	0.460947771	-6.001937091	1.95E-09	5.70E-08	1066.923841	1.220976365	0.2933611	4.162025457	3.15E-05	0.000188081
855	Ahr	158.4764431	-0.575555603	0.336420838	-1.710820313	0.087114289	0.229953854	317.0472757	2.739192899	0.391317982	6.999915735	2.56E-12	4.74E-11
856	Ahrr	153.0424227	-0.613068677	0.611594959	-1.002409631	0.316145792	0.538347354	510.3940211	0.530630731	0.407710034	1.301490488	0.193090618	0.321719454
857	Ahsa1	1986.322646	0.406906801	0.171981328	2.36599407	0.017981732	0.071153136	2011.106204	0.514014652	0.199105766	2.581616102	0.009833891	0.029624622
873	Aida	1176.100802	0.669334366	0.290519969	2.303918617	0.021227212	0.08062192	972.0843263	0.078422757	0.166208769	0.471832852	0.6370461	0.75473591
874	Aif1	1934.212359	-0.5906272	0.399520417	-1.478340465	0.139316672	0.317585288	392.3988782	-1.863240999	0.46814132	-3.980082335	6.89E-05	0.00037966
876	Aifm1	668.2408359	-0.194791399	0.305178901	-0.63828593	0.523287569	0.723978467	366.7273133	-0.030664009	0.210780737	-0.145478234	0.8843333	0.9298768
877	Aifm2	137.6482717	-0.351391179	0.287874706	-1.220639296	0.222222621	0.430594854	497.134557	0.231169079	0.281563853	0.821018313	0.411635837	0.561361669
878	Aig1	28.2304815	0.129199605	0.446733287	0.289209711	0.772420901	0.885783301	108.5678688	0.605118641	0.329913372	1.834174339	0.066628119	0.141516458
880	Aimp1	651.9033835	0.635246945	0.218800433	2.903316673	0.003692331	0.02024803	625.6717415	0.239711048	0.235444085	1.018123042	0.308619486	0.455155664
881	Aimp2	546.3861671	0.580283687	0.25094112	2.312429658	0.020754018	0.079254547	259.1139087	1.051393789	0.268266008	3.919221069	8.88E-05	0.000478322
885	Ajm1	5.258978825	-0.809639365	0.92772884	-0.872711218	0.382820502	0.605200499	1.793425454	-1.90097884	1.827005904	-1.040488613	0.298112952	0.443512668
886	Ajuba	29.05924464	-0.431432351	0.773075472	-0.558072746	0.57679471	0.762242205	43.35078435	-1.659460902	0.463382316	-3.581191695	0.000342031	0.001600892
887	Ak1	18.66922511	-1.939828571	0.647858474	-2.99421656	0.002751506	0.015925243	40.06140096	-1.17136193	0.492251955	-2.379598331	0.017331518	0.047756989
888	Ak2	1197.952532	0.567634555	0.172802873	3.28486757	0.001020303	0.00703771	1474.291415	1.399679606	0.208735621	6.705513904	2.01E-11	3.40E-10
889	Ak3	709.7562577	0.223692655	0.189359099	1.181314529	0.237477798	0.450502473	478.7180991	-0.685553339	0.204796605	-3.347483909	0.000815487	0.003458861
890	Ak4	35.33525284	-0.436874768	0.622092615	-0.702266442	0.482513017	0.69069197	393.6876249	4.895918651	0.450000408	10.87980935	1.44E-27	1.10E-25
892	Ak6	244.2045102	0.797113807	0.223835278	3.561162542	0.000369216	0.002965049	976.5442233	0.624257239	0.130296997	4.791033219	1.66E-06	1.30E-05
895	Akap1	255.5933966	0.090154508	0.327866111	0.27497355	0.783336559	0.892770921	221.1262853	0.122342262	0.231460211	0.528567142	0.597105759	0.724031596
896	Akap10	337.2516053	-0.17368754	0.225447847	-0.77041117	0.441056029	0.656454386	661.1171008	-0.338005863	0.22609778	-1.494954364	0.134926353	0.244509015
897	Akap11	461.9597138	-0.52599103	0.211399728	-2.48813485	0.012841503	0.054896635	383.5976863	-0.297983031	0.244999731	-1.216258607	0.223886425	0.358343112
898	Akap12	200.6433658	1.290184732	0.670169362	1.925162212	0.054209068	0.162779608	21.82325642	-1.652161578	0.79229298	-2.085291199	0.037042876	0.089190047
899	Akap13	1251.63846	-0.498107704	0.131402013	-3.790715931	0.000150214	0.001372182	2332.235101	0.002471393	0.183835306	0.013443516	0.989273949	0.992787849
901	Akap3	70.45779213	0.692747582	0.378250894	1.831449953	0.067033411	0.190144824	25.63159417	-0.935099152	0.491629398	-1.902040758	0.057165826	0.125410301
902	Akap5	5.267772294	1.825982016	1.56163552	1.169275412	0.242292686	0.456983709	1.923535373	-1.950566701	1.773652588	-1.09974564	0.271442963	0.412960813
903	Akap6	19.39180304	-0.995547815	0.58691074	-1.696250805	0.089838393	0.234839164	8.645800456	3.148476545	1.018241313	3.092073072	0.001987639	0.007535376
904	Akap7	50.86149674	-0.845096634	0.337144989	-2.506626711	0.012188936	0.052740224	82.11149828	-0.771785528	0.431837018	-1.787214844	0.073902771	0.153681589
905	Akap8	247.5626586	-0.301936711	0.259487574	-1.163588325	0.244590885	0.459932887	1200.451326	-0.255544946	0.135679546	-1.883444878	0.059640103	0.129749126
906	Akap8l	391.6589086	-0.482744538	0.268333585	-1.799046285	0.072011359	0.20077866	536.6356102	-0.835708788	0.183023255	-4.56613444	4.97E-06	3.51E-05
907	Akap9	703.1342407	-0.601701516	0.380126395	-1.58289854	0.113444592	0.274966976	491.5400433	-0.156713004	0.386928648	-0.405017838	0.685464399	0.790338758
908	Akip1	238.4470034	0.317600951	0.230058295	1.380523797	0.167425428	0.358639627	202.6799376	0.33214082	0.227761007	1.45828658	0.144761568	0.258017994
909	Akirin1	1317.818091	0.476065079	0.217851673	2.185271626	0.028868937	0.101228557	1390.25491	0.521459805	0.199526536	2.613485985	0.008962376	0.027420026
910	Akirin2	563.2324613	0.942492847	0.337067712	2.796152859	0.005171493	0.026556729	388.9426787	-0.104002241	0.306144459	-0.339716229	0.734070239	0.825525159
911	Akna	1162.032921	-0.081043004	0.317190267	-0.255502807	0.798334776	0.900859246	1330.04771	1.036343971	0.269004959	3.85250879	0.000116914	0.000610412
912	Akr1a1	10686.65867	0.316023421	0.135792157	2.327258279	0.019951523	0.076951915	20717.89544	0.600164011	0.208396579	2.879912974	0.00397785	0.013709855
922	Akt1	4201.452919	-0.029272134	0.137677175	-0.21261428	0.831627832	0.91867245	3665.560876	0.139380677	0.13959925	0.998434278	0.318068819	0.464918957
923	Akt1s1	408.1730051	0.063696415	0.266875253	0.238674866	0.811357708	0.907899036	828.0644058	0.32397099	0.216997003	1.492974488	0.135443865	0.245185163
924	Akt2	1204.709572	0.049520744	0.149739097	0.330713518	0.74086089	0.8680889	1523.822526	-0.165628525	0.16120049	-1.027469118	0.30419962	0.450375759
925	Akt3	55.02874114	0.501827487	0.423833634	1.184019971	0.236405158	0.44903281	461.3175881	-0.760706328	0.367647833	-2.069116854	0.038535123	0.091942817
927	Alad	77.22217587	0.071475524	0.277587754	0.25748803	0.796802055	0.90013803	139.7375803	0.515275826	0.265057307	1.944016682	0.051893439	0.116197146
928	Alas1	8050.388909	3.166788484	0.175190438	18.07626329	4.90E-73	8.51E-70	7174.573077	4.175623588	0.371006216	11.25486154	2.19E-29	1.95E-27
929	Alcam	9842.962642	-2.134820866	0.333030685	-6.41028279	1.45E-10	5.08E-09	3779.621719	0.668716927	0.379416808	1.762486302	0.077987169	0.160403757
930	Aldh16a1	1119.810787	-0.446749282	0.260375954	-1.715785481	0.086201312	0.228504243	647.5906377	-0.693113006	0.213700532	-3.243384561	0.001181187	0.004799493
931	Aldh18a1	360.7639835	-0.317887248	0.346729233	-0.91681698	0.359238553	0.582609715	174.2628414	0.112460946	0.368929612	0.304830358	0.760495359	0.846089842
932	Aldh1a2	322.8547738	4.75695018	1.253626449	3.794551546	0.000147911	0.001355603	8.105858974	1.185589705	0.950589467	1.247215276	0.212318573	0.344883764
934	Aldh1b1	2.6474131	-1.950090921	1.502354223	-1.298023389	0.194279298	0.395479849	233.8928071	-0.155931799	0.310566912	-0.50208761	0.615605895	0.738785086
936	Aldh1l2	20.45657628	-0.611077914	1.465693008	-0.416920809	0.676736333	0.82696006	29.73057098	0.353330819	0.613518103	0.575909362	0.564676447	0.698143444
937	Aldh2	1744.445414	-0.434708133	0.192555571	-2.257572344	0.023972334	0.088052341	7476.72679	-0.901224069	0.149209381	-6.039996017	1.54E-09	2.00E-08
939	Aldh3a2	874.5166372	-0.029195834	0.273751232	-0.106650968	0.915065883	0.95942685	877.7752678	-0.042827632	0.196643479	-0.217793301	0.827590164	0.891969313
940	Aldh3b1	491.3975415	-0.641502707	0.175950035	-3.64593679	0.000266419	0.002246044	2079.01333	0.657311751	0.226379817	2.903579309	0.003689235	0.012871893
941	Aldh4a1	170.1839614	-1.045895156	0.242692462	-4.309549418	1.64E-05	0.000200124	207.6763734	-0.497380405	0.274748148	-1.810313948	0.070247115	0.147521838
942	Aldh5a1	2.427815267	-0.565679696	1.490246632	-0.379587972	0.704251291	0.845414185	4.056528409	-1.572999511	1.380438745	-1.139492438	0.254497821	0.394605894
943	Aldh6a1	54.7694053	-1.080816986	0.566517592	-1.907825988	0.056413711	0.167731129	456.3244332	1.493661498	0.481901775	3.099514415	0.001938381	0.007377919
944	Aldh7a1	63.87332306	-0.355255027	0.716496638	-0.495822322	0.620019775	0.791921127	257.0440348	-0.180410001	0.201291558	-0.896262129	0.37011278	0.519238365
945	Aldh9a1	442.4844158	-0.770087101	0.322653976	-2.386727446	0.016999089	0.067962092	701.0415725	-1.278688949	0.318758692	-4.011463786	6.03E-05	0.000338162
946	Aldoa	18062.64489	0.35947862	0.192145505	1.870866668	0.061363564	0.178100562	32277.44551	1.435145625	0.193563189	7.414352023	1.22E-13	2.62E-12
947	Aldoc	29.15587586	0.243095569	0.678512175	0.358277387	0.720135739	0.854884533	432.2150289	-0.095442623	0.254049658	-0.375684912	0.707151156	0.805327071
948	Alg1	531.7269682	0.053497955	0.171684888	0.311605498	0.755340355	0.875816354	810.0693716	0.363476788	0.177668895	2.045809921	0.040775076	0.096252346
950	Alg11	146.6619068	0.561487751	0.496727344	1.130374155	0.2583186	0.474752317	252.2647066	0.938989803	0.211720202	4.435050574	9.21E-06	6.24E-05
951	Alg12	883.6818528	0.465451194	0.18864616	2.467323978	0.013612713	0.05738085	258.9593506	1.137583855	0.212045244	5.364816653	8.10E-08	7.99E-07
952	Alg13	96.17888656	-0.243379362	0.275677238	-0.882841703	0.377321805	0.60040262	101.2256963	-0.8754712	0.329249694	-2.65898865	0.00783756	0.024508614
954	Alg2	772.0083581	1.05817311	0.33515287	3.157284947	0.001592457	0.010208337	461.1955839	0.944176057	0.248188069	3.804276581	0.000142219	0.000729817
955	Alg3	551.8265736	-0.055961635	0.265936552	-0.210432282	0.833330299	0.91920144	297.1999491	1.01664836	0.214651604	4.736271899	2.18E-06	1.66E-05
956	Alg5	497.8890419	-0.004152762	0.18745846	-0.022152974	0.98232593	0.991288356	457.7340817	-0.05171199	0.222588026	-0.232321525	0.816288295	0.884655013
957	Alg6	115.5248878	-0.438192251	0.445895291	-0.982724555	0.325743022	0.547994638	78.86088746	-1.038161319	0.43068841	-2.410469599	0.015931999	0.044616604
958	Alg8	279.9523827	0.196603361	0.318386953	0.617498171	0.536906187	0.734826737	353.6948251	0.691139849	0.198996674	3.473122622	0.00051444	0.00229538
959	Alg9	325.5134768	0.619364504	0.28482486	2.174545102	0.029664222	0.103437399	625.6083793	1.396292457	0.178973832	7.801657062	6.11E-15	1.52E-13
961	Alkbh1	30.46930612	0.164979339	0.517331262	0.318904638	0.749798827	0.873135246	259.1430449	0.218101634	0.355064717	0.61425882	0.53904431	0.675995007
962	Alkbh2	56.75232002	-1.029374972	0.417961359	-2.462847221	0.013783864	0.057961522	49.83630946	-0.053632529	0.409525439	-0.130962631	0.895804869	0.937136501
963	Alkbh3	326.4685956	0.254485398	0.169339826	1.502808898	0.132888331	0.307588582	249.2619952	0.300591498	0.215504587	1.394826446	0.163068182	0.282979242
964	Alkbh4	15.90279153	0.315618393	0.589656459	0.535258095	0.592471399	0.77272829	132.8731257	-0.28646467	0.238636404	-1.200423179	0.229975031	0.364913137
965	Alkbh5	777.8649972	0.285469848	0.228046805	1.251803757	0.210641381	0.416157594	1721.508339	0.686351271	0.16249733	4.223769524	2.40E-05	0.000146742
966	Alkbh6	105.1955015	0.326132438	0.295385504	1.104090869	0.269553722	0.48829138	243.5397665	-0.030605394	0.281503176	-0.10872131	0.913423539	0.947837776
967	Alkbh7	17.68238736	0.032534703	0.815856486	0.039877974	0.968190412	0.985003214	155.0240401	0.502072794	0.274525908	1.828872174	0.06741876	0.14285822
968	Alkbh8	2.428181027	-2.589957126	1.837240442	-1.409699606	0.158628401	0.345760209	135.0680725	-0.034431856	0.26336461	-0.130738357	0.895982288	0.937257946
969	Alms1	33.39225193	-0.794105051	0.689046896	-1.152468803	0.249128482	0.465177111	37.27491523	-3.337998149	0.765017914	-4.363294097	1.28E-05	8.32E-05
973	Alox5	18.51951704	-1.776544928	0.66247624	-2.681673427	0.007325493	0.035134534	56.28132464	-4.5322589	0.604671674	-7.495404687	6.61E-14	1.46E-12
976	Alpk1	351.4726658	2.634751742	0.389434675	6.765580747	1.33E-11	5.52E-10	744.0253534	0.245972532	0.285643757	0.861116429	0.389173921	0.538660979
977	Alpk2	451.8403961	7.222771749	0.547221207	13.19899824	8.89E-40	3.93E-37	15.88090497	6.080870923	1.285573789	4.730083153	2.24E-06	1.71E-05
978	Alpl	113.6898585	-1.652902726	0.686431619	-2.407964145	0.016041756	0.065122428	11.2486	-3.08534365	1.386839444	-2.224730241	0.026099353	0.066809097
979	Als2	666.5995538	-0.69855199	0.330509795	-2.113559117	0.034552941	0.115829933	490.8536462	0.35662455	0.356535402	1.000250041	0.317189518	0.464210899
981	Alyref	599.5285171	0.279421116	0.16363199	1.707619132	0.087707036	0.231127765	439.5636962	0.426403301	0.195433676	2.181831241	0.02912199	0.073173668
983	Amacr	266.1412986	-1.089506227	0.217375629	-5.012090043	5.38E-07	9.32E-06	37.42014915	-1.003012481	0.384333413	-2.609745724	0.009060955	0.027677295
985	Ambra1	421.610315	-0.063697958	0.156953157	-0.40584057	0.684859748	0.832686304	743.5634189	0.140707451	0.277773973	0.506553761	0.612467959	0.736407187
986	Amd1	1714.69074	-0.140485534	0.187276043	-0.750152194	0.453163047	0.666796323	1181.261439	0.651875793	0.271954375	2.397004255	0.016529732	0.045949462
989	Amdhd2	574.9351556	-1.121805836	0.240249106	-4.66934448	3.02E-06	4.49E-05	1002.677158	0.050451981	0.202544704	0.249090594	0.803290705	0.875723253
990	Amer1	28.31983417	0.160858511	0.83010863	0.193780073	0.84634809	0.925682807	113.105131	-1.714447972	0.425523569	-4.029031757	5.60E-05	0.000316414
992	Amfr	1989.751975	0.063817817	0.195514336	0.32640991	0.744114241	0.869665463	2632.34511	0.546777289	0.189312783	2.8882217	0.003874267	0.013423851
993	Amigo1	9.085330413	-0.532423585	1.114284573	-0.477816527	0.632780797	0.800415538	78.81609112	-0.021370034	0.270497073	-0.07900283	0.937030372	0.963122017
994	Amigo3	318.0310267	0.260410448	0.196081149	1.328074874	0.184153373	0.382150588	50.85852328	0.949695496	0.604630718	1.570703354	0.11625157	0.217736392
995	Ammecr1	272.6608282	-0.263870189	0.373348863	-0.706765749	0.479712063	0.688383836	154.7348343	0.683369013	0.232923852	2.933873059	0.003347611	0.011823016
996	Ammecr1l	813.1575551	0.851921892	0.214167614	3.977827811	6.95E-05	0.000701868	409.3266119	0.881447359	0.414308242	2.127515867	0.033377244	0.081978632
997	Amn1	147.0687562	0.285436379	0.359066194	0.794940834	0.42664792	0.643494065	163.1630292	0.037513958	0.227029748	0.165238075	0.868756598	0.920051166
998	Amot	8.947683387	-0.552958018	0.996040676	-0.555156061	0.57878792	0.763560121	35.39794115	-2.053893577	0.539182728	-3.80927183	0.000139377	0.000715951
999	Amotl1	310.0345217	-0.606487055	0.520252228	-1.165755804	0.243713191	0.458841716	47.09938053	0.742124309	0.431868591	1.71840306	0.085723123	0.172076811
1000	Amotl2	61.53073143	-1.3996748	1.080280576	-1.295658582	0.195093137	0.396555146	36.39112721	-1.341340445	0.711248907	-1.88589456	0.059309165	0.129148284
1001	Ampd2	332.1376452	-0.120287965	0.218693985	-0.550028686	0.582299698	0.766154772	840.6045438	0.954482791	0.258514673	3.692180334	0.00022234	0.001085905
1002	Ampd3	91.56075583	2.405359149	1.390387169	1.729992338	0.083631644	0.223830229	2880.030766	3.340349574	0.532910321	6.268127002	3.65E-10	5.20E-09
1003	Amt	36.17616672	-1.130634082	0.635500176	-1.779124734	0.075219314	0.207390822	18.30206393	-1.719560981	0.618758169	-2.779051765	0.005451784	0.01796338
1005	Amz1	4.904289793	-0.088217444	1.133009568	-0.077861164	0.937938492	0.970698975	279.9616866	-1.041075956	0.609370029	-1.708446275	0.087553567	0.174901226
1006	Amz2	217.6692128	-0.011411273	0.238754434	-0.047795021	0.961879605	0.982686948	322.1135614	-0.201482087	0.204466615	-0.985403349	0.324425985	0.471819367
1007	Anapc1	1028.085224	-0.190998826	0.239618186	-0.797096537	0.425394968	0.642756163	1196.575227	-0.177562052	0.322503719	-0.550573658	0.581925971	0.712066033
1008	Anapc10	145.3061299	0.720384839	0.276418369	2.606139534	0.009156915	0.042030997	165.0243019	0.268420038	0.223350725	1.20178718	0.229445994	0.364338495
1009	Anapc11	452.6374092	0.063205474	0.252344344	0.250473114	0.802221494	0.902922757	903.5999714	-0.127744184	0.186348933	-0.685510678	0.493021725	0.635543951
1010	Anapc13	350.8039879	0.123477134	0.336238198	0.36723113	0.71344662	0.850987268	291.4229289	-0.675286365	0.311567841	-2.167381467	0.030205779	0.075511977
1011	Anapc15	418.8433102	0.086911515	0.28560565	0.304306009	0.760894768	0.879177356	320.6966656	-1.748669528	0.467625766	-3.739463595	0.000184413	0.000917982
1012	Anapc16	247.9607615	0.22507009	0.172111587	1.307698655	0.19097554	0.390910116	434.2303965	0.248930019	0.191299167	1.301260338	0.193169358	0.321751411
1013	Anapc2	995.7884771	-0.211648466	0.117634451	-1.799204776	0.071986294	0.200749085	1922.389134	0.04502341	0.23086155	0.195023424	0.84537461	0.903427608
1014	Anapc4	467.0822368	-0.117024916	0.188634058	-0.620380628	0.535007223	0.73319214	591.8841746	0.158665823	0.167137957	0.949310534	0.342462698	0.490856776
1015	Anapc5	3689.792807	0.060065077	0.159351162	0.376935293	0.706221693	0.846722062	2026.017536	-0.652538522	0.252560005	-2.583696982	0.009774763	0.029492188
1016	Anapc7	1311.090585	-0.423032887	0.132502298	-3.192645672	0.001409758	0.00919854	605.1633651	0.256492993	0.186051623	1.378611963	0.168014426	0.289111188
1018	Angel1	16.93121597	-0.690937407	0.606951913	-1.138372566	0.254964945	0.471396572	66.94444077	-0.182794309	0.353275311	-0.517427353	0.60485787	0.729956406
1019	Angel2	199.7359969	-0.126477992	0.357321093	-0.353961728	0.723367565	0.856554549	589.5767288	-0.508118877	0.203017914	-2.502827789	0.012320548	0.036041847
1020	Angpt1	10.90008772	1.433779823	1.643056759	0.872629515	0.382865048	0.605200499	1.82284214	-2.648870596	2.393458389	-1.106712617	0.268418199	0.409676798
1021	Angpt2	5.81855493	-2.180761596	1.110121793	-1.964434543	0.04947972	0.152340208	16.01510236	-2.809460996	0.967103171	-2.905027178	0.003672212	0.012835944
1023	Angptl2	224.905254	-2.920078779	0.685462372	-4.260013239	2.04E-05	0.000240127	805.8950953	-0.309033629	0.386795425	-0.798958852	0.424314272	0.572949993
1025	Angptl4	70.98376193	3.186938676	1.797403825	1.773078832	0.076215645	0.209348018	64.55381013	-4.243476221	0.61882924	-6.857265212	7.02E-12	1.23E-10
1026	Angptl6	11.49886739	-1.650407255	1.014508154	-1.626805313	0.103778453	0.2589333	14.00637811	-0.636749859	0.689363048	-0.923678548	0.355653704	0.505261682
1029	Ank2	14.5490471	-0.397292997	1.497007728	-0.265391414	0.79070795	0.89682894	11.37776252	-2.585412077	1.097600801	-2.355512199	0.01849719	0.050327907
1031	Ankfy1	1239.46928	-0.012300876	0.32395004	-0.037971523	0.969710387	0.985591961	2597.999693	0.221792583	0.249734634	0.88811303	0.374479955	0.523443032
1034	Ankib1	309.057869	-0.080044646	0.322302087	-0.248352863	0.803861401	0.903643115	608.9715484	0.439616625	0.26934497	1.632169429	0.102643799	0.197536204
1036	Ankle2	586.947567	-0.279242411	0.312661828	-0.893113218	0.371796545	0.595355825	617.8540794	-0.682670952	0.244826472	-2.788387005	0.005297122	0.01755598
1038	Ankmy2	468.7659285	-0.760496595	0.18606965	-4.087160883	4.37E-05	0.000468575	143.7408066	-1.467428379	0.264477357	-5.548408363	2.88E-08	3.05E-07
1039	Ankra2	518.5442562	0.770113333	0.206452416	3.730221941	0.000191311	0.001687647	201.7548362	-0.726380544	0.31662351	-2.294145948	0.021782117	0.057670532
1041	Ankrd10	269.9569256	-0.079420537	0.261882107	-0.303268282	0.761685416	0.879527594	369.7412864	-0.908914832	0.219900335	-4.133303531	3.58E-05	0.000210178
1042	Ankrd11	3123.178334	-0.345558853	0.369647066	-0.934834563	0.349873564	0.573246809	2723.168619	-0.255205095	0.143046817	-1.784066922	0.074412791	0.154591664
1043	Ankrd12	3865.392438	0.085502448	0.407828362	0.209653022	0.833938494	0.919497815	1192.48238	-0.332812785	0.27396759	-1.21478889	0.224446619	0.358973651
1044	Ankrd13a	1725.178558	-0.198619536	0.180058226	-1.103085038	0.269990238	0.488410956	2297.018869	0.261514607	0.273377282	0.956606946	0.338765682	0.487124116
1045	Ankrd13b	143.4808437	-1.001911399	0.232258419	-4.313778602	1.60E-05	0.000196515	112.7070434	-1.163718992	0.397831734	-2.925153761	0.003442861	0.012111832
1046	Ankrd13c	712.5062473	0.260377859	0.174700275	1.490426156	0.136112219	0.312972892	578.15343	-0.141802841	0.150049828	-0.94503834	0.344639302	0.493143991
1047	Ankrd13d	41.98925739	-2.473770181	0.435169829	-5.684608663	1.31E-08	3.27E-07	165.2289448	-1.113296661	0.329065462	-3.383207258	0.000716445	0.003083278
1048	Ankrd16	57.66555324	-0.299561831	0.363637036	-0.823793514	0.410056893	0.62844398	427.7954562	-0.567640737	0.201627168	-2.815298864	0.004873189	0.016335178
1049	Ankrd17	1815.14116	-0.388948494	0.245430407	-1.584760827	0.113020686	0.274303832	1680.086444	0.086815907	0.293104926	0.296193955	0.767081965	0.851186944
1054	Ankrd27	308.1093095	0.47289778	0.287678613	1.643840586	0.100209135	0.252642293	526.7357623	0.104930634	0.16516018	0.635326471	0.525215513	0.664212468
1055	Ankrd28	453.8427965	-1.35459193	0.644707841	-2.101094239	0.035632695	0.118647473	709.3535377	-1.199274742	0.232280467	-5.163046018	2.43E-07	2.22E-06
1059	Ankrd33b	2.667604135	1.786083221	2.076400894	0.860182263	0.38968858	0.610978538	742.0829193	2.397570337	0.435179088	5.509387758	3.60E-08	3.75E-07
1060	Ankrd34a	4.751773395	-2.088136442	1.270985692	-1.642926789	0.100398082	0.252953613	4.569616273	-2.274100899	1.760494739	-1.291739673	0.196447313	0.325696986
1061	Ankrd37	3.963251989	1.380289901	1.466659329	0.941111459	0.346647744	0.569744783	140.7413076	2.339706428	0.468301753	4.996151332	5.85E-07	5.00E-06
1062	Ankrd39	13.00133171	-0.998792719	0.685931438	-1.456111592	0.145361774	0.325645083	71.30544469	-0.039492382	0.266836473	-0.148002189	0.882341041	0.928645715
1063	Ankrd40	760.2103359	0.062187264	0.147162218	0.422576289	0.672604429	0.824111238	1394.890676	0.446151833	0.158723942	2.810866634	0.004940826	0.016503979
1065	Ankrd42	29.25355186	-0.984948659	0.491794173	-2.00276602	0.045202409	0.142063251	3.466326462	-2.053341619	1.332263633	-1.541242715	0.123257725	0.228456586
1066	Ankrd44	375.6083091	-0.366834338	0.289864787	-1.265536052	0.205679233	0.409853064	747.9670231	-1.458977444	0.34099523	-4.278586074	1.88E-05	0.000117799
1067	Ankrd46	445.7070589	-0.001519867	0.252118998	-0.006028372	0.995190084	0.997416942	395.364292	-0.278790273	0.225543513	-1.236081982	0.216428092	0.350043599
1068	Ankrd49	132.4331313	0.245969245	0.268388397	0.916467509	0.359421741	0.582738309	242.5319688	0.379839946	0.269399896	1.409948375	0.158554927	0.276823534
1069	Ankrd50	127.7306777	0.039462509	0.405893381	0.097223829	0.922548645	0.963063766	860.3945512	0.754172766	0.26081361	2.891615838	0.003832663	0.013302465
1070	Ankrd52	868.0904698	-0.02985626	0.168815004	-0.176857859	0.859620041	0.930958916	1123.848602	0.92441438	0.393614209	2.348528986	0.018847732	0.051132796
1071	Ankrd54	91.44019445	-0.429226507	0.279119066	-1.537789997	0.12409997	0.293498226	164.4361934	0.046556068	0.24137189	0.192881069	0.847052112	0.904263018
1076	Ankrd9	102.5560187	-0.075962473	0.34791397	-0.218336943	0.827166593	0.917062097	54.15926124	0.19153222	0.422388815	0.453450028	0.650224719	0.763717943
1080	Anks3	203.3013061	0.05694097	0.296742811	0.191886605	0.84783103	0.926555643	304.1647812	-0.14850035	0.211517283	-0.702071944	0.482634298	0.626364479
1081	Anks6	3.075096838	-1.260376993	1.881221893	-0.669977846	0.502871913	0.707219336	20.30709982	-2.711379981	0.62424125	-4.343480954	1.40E-05	9.04E-05
1082	Ankzf1	81.96704568	0.083998597	0.511613666	0.164183645	0.869586576	0.936420785	451.7313617	-0.084712837	0.216979608	-0.390418425	0.696227166	0.798038545
1083	Anln	339.0436546	-1.094406579	0.439051292	-2.492662244	0.012678939	0.054402679	133.9068468	-2.008875523	1.469002285	-1.367510141	0.171465461	0.293759548
1084	Ano10	685.971273	0.24398838	0.238965821	1.021017896	0.30724596	0.529228402	417.0867831	-0.002374706	0.199814409	-0.011884558	0.990517718	0.993377855
1086	Ano6	1252.459388	0.887997268	0.234447479	3.787617053	0.000152099	0.001385758	2129.761967	0.148497323	0.291515957	0.509396894	0.610474053	0.735050778
1087	Ano7	2.349937507	-1.95241388	1.849800524	-1.05547266	0.291209207	0.512216853	3.177033039	-0.656315588	1.252547269	-0.523984686	0.600289191	0.725994087
1088	Ano8	333.2615771	-1.698542584	0.214507462	-7.918337975	2.41E-15	1.59E-13	387.779786	-0.168122068	0.29120742	-0.577327556	0.563718202	0.697493447
1089	Anp32a	1441.08817	-0.281987822	0.269764567	-1.045310825	0.295879336	0.517220771	3639.303455	0.708534329	0.217301855	3.260599543	0.001111769	0.004552373
1090	Anp32b	5091.098047	0.456193321	0.331052846	1.378007551	0.168200957	0.359490772	2955.181305	0.280439717	0.254642753	1.101306489	0.270763288	0.412255113
1091	Anp32e	757.6723297	-0.24021677	0.182408674	-1.316915285	0.187867022	0.387080221	956.1230832	-0.094225729	0.27578684	-0.34166144	0.732605694	0.82440076
1093	Antkmt	308.7211438	-0.578972583	0.315714952	-1.833845937	0.066676867	0.189443072	609.0088674	-0.837738845	0.271371489	-3.087055489	0.002021499	0.007642885
1094	Antxr1	39.62682221	0.544106009	0.999394295	0.544435777	0.586141632	0.768660423	438.0046082	4.140419638	0.448992243	9.221583905	2.93E-20	1.26E-18
1095	Antxr2	3031.910301	2.238614182	0.281553369	7.950940844	1.85E-15	1.27E-13	1132.31596	-1.687360746	0.315051128	-5.355831469	8.52E-08	8.36E-07
1096	Anxa1	4410.869198	0.488857467	0.333775458	1.464629755	0.143021959	0.322694167	5772.569779	-1.163674476	0.329398065	-3.532730154	0.000411292	0.001890904
1097	Anxa11	4490.00448	0.033277072	0.178655176	0.186264247	0.852237543	0.928613222	1236.618927	0.17687326	0.166530305	1.062108546	0.288186411	0.432917009
1098	Anxa2	31965.2411	0.6930244	0.178807103	3.875821408	0.000106266	0.001021813	6720.967171	0.063989873	0.216717822	0.295268163	0.767789035	0.851600525
1099	Anxa3	854.9455661	2.048096792	0.269359705	7.603575284	2.88E-14	1.67E-12	2631.447825	0.529287513	0.27302674	1.938592212	0.052551013	0.117353493
1100	Anxa4	5307.716714	-0.692066907	0.289471319	-2.390796126	0.016811885	0.067389746	4880.731069	0.761997802	0.24476738	3.113150954	0.001851013	0.007080647
1101	Anxa5	14444.93925	0.158059111	0.141698588	1.115460026	0.264653339	0.48294278	16420.01062	1.119247913	0.254005884	4.406385775	1.05E-05	7.00E-05
1102	Anxa6	3189.886542	0.180037484	0.250150684	0.71971614	0.471699787	0.681960802	3394.103743	0.209307834	0.1979531	1.057360727	0.290346988	0.435178763
1103	Anxa7	2369.349461	0.41969757	0.118194884	3.550894558	0.000383924	0.003074272	2779.434215	0.934896854	0.164538054	5.681949156	1.33E-08	1.49E-07
1105	Aoah	420.9244781	3.488604927	1.134317684	3.075509599	0.002101432	0.01274165	3361.668434	4.118113045	0.277182136	14.85706512	6.26E-50	1.74E-47
1106	Aoc2	13.55137917	-0.477362431	0.739713499	-0.645334216	0.518710624	0.71994191	23.50843634	0.824725211	0.437888846	1.883412235	0.059644524	0.129749126
1109	Ap1ar	478.3614357	0.304968282	0.202891976	1.503106665	0.13281154	0.307553075	564.304552	0.264986923	0.15366926	1.72439773	0.084636067	0.170454451
1110	Ap1b1	2260.853116	0.009852662	0.218374568	0.045118177	0.964013113	0.983416166	1505.893768	-1.458048309	0.194762196	-7.486300429	7.08E-14	1.56E-12
1111	Ap1g1	1047.663557	-0.136433291	0.143395557	-0.951447125	0.341377448	0.563813148	1880.535714	0.399980061	0.221095338	1.809084098	0.070437939	0.147881932
1112	Ap1g2	255.5498568	-0.369369699	0.274471254	-1.34575003	0.178383146	0.373223033	598.6340413	0.049499951	0.21611423	0.229045311	0.818833699	0.886031055
1113	Ap1m1	1556.489622	0.05767255	0.189741453	0.303953349	0.761163433	0.879337238	804.8905376	0.53798417	0.228951628	2.349772197	0.018784904	0.050998561
1115	Ap1s1	2384.927876	0.619916071	0.295689707	2.096508795	0.036037081	0.119621053	2593.941969	0.432137835	0.219171281	1.971690056	0.048645	0.110640405
1116	Ap1s2	819.0596132	0.088116742	0.291471795	0.302316532	0.762410777	0.879826599	877.2714305	-2.851315452	0.285758607	-9.978056255	1.90E-23	1.05E-21
1117	Ap1s3	9.232617486	4.684695426	1.322915553	3.541190075	0.000398327	0.003169492	42.33229172	-0.490501	0.48671243	-1.007784001	0.313558168	0.4605282
1118	Ap2a1	1658.884794	-0.06325929	0.208408542	-0.303535018	0.761482165	0.879527594	1441.333888	0.37572292	0.190918393	1.967976544	0.049070737	0.111360113
1119	Ap2a2	2749.295979	-0.122298118	0.226986224	-0.538790925	0.590031126	0.771066559	1720.152807	-0.185094904	0.173481071	-1.066945821	0.285996302	0.430219066
1120	Ap2b1	2098.633384	1.178965275	0.299465257	3.936901685	8.25E-05	0.000814551	3316.505189	0.674429853	0.241525381	2.792376727	0.00523224	0.017356
1121	Ap2m1	8820.6344	-0.314138117	0.214651831	-1.463477459	0.143336777	0.323246898	7419.496568	0.829859436	0.194568405	4.265129463	2.00E-05	0.000124261
1123	Ap2s1	2659.407501	0.784374807	0.363557027	2.157501437	0.030966615	0.106772151	2364.159844	0.233175423	0.271863848	0.85769191	0.391062609	0.540443008
1124	Ap3b1	1215.282422	-0.017887873	0.230118152	-0.077733431	0.938040101	0.970698975	2001.811789	0.857327499	0.289873955	2.9575872	0.00310057	0.011039822
1125	Ap3d1	1679.14408	-0.3202735	0.134161904	-2.387216414	0.016976495	0.06789131	3160.381661	0.262693551	0.247819533	1.060019554	0.289135703	0.43391651
1126	Ap3m1	1345.609174	0.385561475	0.189282794	2.036959977	0.041654053	0.133202792	1359.907069	0.630419644	0.187809115	3.356704198	0.000788775	0.003360483
1127	Ap3m2	85.00161971	-0.599321367	0.400008005	-1.498273435	0.134062223	0.309584893	302.7197237	-0.275505716	0.231389546	-1.190657574	0.23378804	0.369737216
1128	Ap3s1	668.8478108	0.806866704	0.35793191	2.254246357	0.024180674	0.088611417	1654.854809	0.970389309	0.209646664	4.628689489	3.68E-06	2.67E-05
1131	Ap4b1	169.0103186	0.25784245	0.251130872	1.026725419	0.304549776	0.52634723	252.1612703	0.415252034	0.206578223	2.010144289	0.04441592	0.103046013
1132	Ap4e1	94.45764906	-0.45084227	0.577898298	-0.780141198	0.435307769	0.651530492	163.1814689	0.349835441	0.439726089	0.795575813	0.42627863	0.574765309
1133	Ap4m1	56.701165	-0.520285391	0.380649083	-1.366837367	0.171676287	0.364316866	329.8017841	-0.761087812	0.240289195	-3.167382586	0.001538178	0.00605368
1134	Ap4s1	127.1736829	0.697872953	0.257473573	2.710464398	0.006718906	0.032884036	147.5260263	0.292668434	0.30595001	0.956589067	0.338774709	0.487124116
1135	Ap5b1	295.7839596	0.130284718	0.367958468	0.354074522	0.723283036	0.856554549	710.9386868	0.759893505	0.270083993	2.813545138	0.004899851	0.016390708
1136	Ap5m1	94.99018187	-0.412364897	0.324328244	-1.271443068	0.203571069	0.407230125	331.8646787	-0.238461035	0.240814127	-0.990228596	0.322062398	0.469140937
1137	Ap5s1	225.412786	-0.170466353	0.301584595	-0.565235609	0.571913519	0.759893468	280.522252	-0.910843357	0.319282451	-2.852782398	0.004333829	0.014770198
1138	Ap5z1	1051.56979	-0.543546154	0.243352088	-2.233579166	0.025510776	0.092345907	610.4328915	0.196798219	0.21896762	0.898754891	0.368783232	0.518015838
1139	Apaf1	194.0063518	0.161169737	0.522804932	0.308278915	0.757870109	0.877234881	833.5891551	-0.167820376	0.219524018	-0.764473873	0.444584901	0.592082479
1140	Apba1	327.2572833	-1.88309114	0.380826274	-4.944751114	7.62E-07	1.27E-05	280.2374664	-0.18899643	0.278617067	-0.678337592	0.497557669	0.639462374
1141	Apba3	284.6551102	0.418448456	0.385389536	1.085780535	0.2775761	0.497758511	600.1143916	1.098373951	0.196486196	5.590082011	2.27E-08	2.44E-07
1142	Apbb1	16.96733751	0.050290024	0.792532995	0.063454802	0.949404349	0.976407628	5.629595131	-3.571978396	1.277367623	-2.79635896	0.005168196	0.01717338
1144	Apbb2	236.7731663	-0.759624758	0.512053737	-1.483486408	0.137945225	0.315566277	744.3530778	0.017841332	0.371439635	0.048032924	0.961690003	0.977619013
1145	Apbb3	227.0637225	0.236004732	0.39756534	0.593625019	0.552762943	0.746093129	189.8823588	-0.304733996	0.340808631	-0.894149879	0.371241705	0.520201333
1146	Apc	404.7185992	-0.649836686	0.320097406	-2.03012169	0.042344171	0.135005469	621.5900705	-0.511396226	0.290404276	-1.760980362	0.078241727	0.160797481
1148	Apcdd1	24.21876399	-0.68687939	1.097508586	-0.625853318	0.531411156	0.730486476	7.323351847	-1.865124913	1.21341929	-1.537081971	0.124273237	0.229760902
1149	Apeh	875.0337012	0.332196979	0.152393447	2.179863935	0.029267549	0.102432972	865.6377865	0.000337085	0.146947793	0.002293908	0.998169728	0.998757925
1150	Apex1	1180.382602	0.565261394	0.274467938	2.059480603	0.039448221	0.128006205	670.0102542	0.321421118	0.252339035	1.27376693	0.202746028	0.332942704
1151	Apex2	211.3364223	-0.183098377	0.244096737	-0.750105794	0.45319099	0.666796323	134.6895845	0.301741866	0.294599201	1.024245366	0.305719396	0.451837892
1152	Aph1a	1289.185071	-0.119277081	0.250732789	-0.475713932	0.634278194	0.801221673	2635.413172	0.218373356	0.176319814	1.23850718	0.215528061	0.348908881
1155	Api5	1168.061784	-0.036718988	0.259495219	-0.141501597	0.887473699	0.946160629	1762.093551	0.080519499	0.236264597	0.340802217	0.733252482	0.824909042
1157	Aplf	40.52951453	0.546724216	0.495405911	1.103588399	0.269771726	0.488360233	76.58003819	-0.324810655	0.376057151	-0.863726843	0.387737964	0.537208665
1158	Aplp1	22.45000945	-0.01582395	0.5589805	-0.028308591	0.977416029	0.98949475	42.12135628	-0.18128253	0.374032032	-0.484671136	0.627909644	0.748378972
1159	Aplp2	7793.991318	-0.750454581	0.264328791	-2.839095117	0.004524167	0.023812759	4420.046326	-1.185987055	0.209755139	-5.654150178	1.57E-08	1.74E-07
1161	Apobec1	109.0466954	-0.15760467	0.44910369	-0.350931585	0.725639675	0.857928039	2283.458776	-3.751438395	0.237259674	-15.81152972	2.59E-56	9.43E-54
1163	Apobr	2178.440013	0.08216797	0.225975853	0.363613937	0.716146318	0.85258438	3282.266048	0.443755467	0.223998879	1.981061103	0.047584422	0.108583714
1164	Apoc1	14.4422786	-1.545010768	0.683815181	-2.259398169	0.023858628	0.087734085	2.885546191	-2.243182375	1.856653099	-1.208186051	0.226975706	0.361505236
1166	Apoe	59430.8844	-0.876757686	0.359986899	-2.435526649	0.014870129	0.0616886	92623.31091	-1.228708587	0.548456817	-2.24030142	0.025071361	0.064708755
1171	Apoo	227.3261934	0.360038023	0.217236473	1.657355313	0.09744766	0.248358451	68.44432522	0.283254911	0.311116774	0.910445641	0.362587537	0.512397146
1172	Apool	144.1590692	-0.169435282	0.322191157	-0.525884336	0.598968573	0.776693144	206.7982974	0.855925957	0.210965004	4.057194039	4.97E-05	0.000283418
1174	Appbp2	575.8968676	0.291123406	0.177129374	1.643563677	0.100266362	0.252713457	670.0230413	0.457305082	0.219996782	2.078689867	0.037645865	0.090371365
1175	Appl1	334.3262591	-0.098522093	0.32835513	-0.300047369	0.764141024	0.880660103	778.1018273	0.776283563	0.309180116	2.510781004	0.01204644	0.035361833
1176	Appl2	205.3155975	-1.867940775	0.252392074	-7.400948643	1.35E-13	7.22E-12	717.3158968	-0.993706542	0.244820027	-4.05892669	4.93E-05	0.000281639
1177	Aprt	3129.709865	0.023056934	0.191732635	0.120255657	0.90428063	0.954463575	1824.149286	0.410668455	0.353371725	1.162142938	0.245177409	0.383933769
1178	Aptx	139.3432105	0.100337876	0.272312306	0.368466181	0.712525658	0.850466443	236.0792422	0.782589895	0.232714015	3.362882528	0.000771332	0.003295357
1179	Aqp1	7.730991971	-5.789963866	1.715268291	-3.375544161	0.000736699	0.005327636	5.720655993	-2.319675535	1.508143506	-1.538100005	0.124024165	0.229487943
1183	Aqp9	329.3500219	5.102056543	0.420034899	12.14674436	5.97E-34	1.63E-31	65.13077591	3.209021591	0.53897941	5.953885307	2.62E-09	3.26E-08
1184	Aqr	789.8350807	-0.067037856	0.193052195	-0.347252491	0.728401639	0.859772537	840.474811	0.100203622	0.293941196	0.34089683	0.733181252	0.824889633
1185	Araf	758.513627	0.295290473	0.197861547	1.492409607	0.135591798	0.31201394	1036.374838	0.032428305	0.189639626	0.170999628	0.864224058	0.916330539
1186	Arap1	5855.584422	0.828347278	0.263212546	3.147066091	0.001649177	0.01045131	8047.227174	1.226064413	0.139629921	8.780814346	1.62E-18	5.89E-17
1187	Arap2	185.6399117	0.814491133	0.347255091	2.345512431	0.019000945	0.074097506	31.51497356	-1.560383208	0.6123905	-2.548019945	0.010833628	0.032247662
1189	Arc	9.369652069	-1.299809725	0.974820144	-1.333384146	0.182405772	0.379482564	8.575261121	-1.401328444	0.971956989	-1.441759729	0.149370167	0.264473977
1190	Arcn1	2074.948523	0.218373672	0.241664858	0.903621958	0.366195894	0.589385648	2641.049124	0.772010742	0.224053917	3.445647153	0.000569694	0.00250762
1191	Areg	6.157739725	5.551881942	1.556796289	3.566222491	0.000362164	0.002918541	6.384285228	6.829524326	1.83289176	3.726092546	0.000194471	0.000961782
1192	Arel1	491.6262408	-0.128103151	0.21359349	-0.599752133	0.548671439	0.743321585	767.1646008	-0.008466657	0.2974628	-0.028462909	0.97729295	0.986287294
1193	Arf1	6501.593175	0.460901155	0.149561188	3.081689589	0.002058294	0.012529332	7024.513615	0.731343675	0.118928136	6.149458807	7.77E-10	1.05E-08
1195	Arf3	6076.246604	-0.28628969	0.160022596	-1.789057904	0.073605491	0.204116684	4036.176633	-0.112039728	0.158894562	-0.705119968	0.480735581	0.624445487
1196	Arf4	3210.373228	0.976310446	0.148353353	6.580979998	4.67E-11	1.77E-09	1900.297948	0.361383177	0.196357796	1.840432032	0.065704834	0.139992616
1197	Arf5	1065.646005	-0.176402352	0.257429875	-0.685244291	0.493189779	0.699411713	2081.353908	0.253248269	0.262812081	0.963609692	0.335241646	0.483290501
1198	Arf6	2670.167574	-0.063093883	0.150230427	-0.41998072	0.674499538	0.825308773	2084.073547	0.272288966	0.272617963	0.998793193	0.317894884	0.464753623
1199	Arfgap1	823.8628381	-0.007109113	0.130904364	-0.054307684	0.956690028	0.980414867	766.9668581	0.23113111	0.171416095	1.348362943	0.177541677	0.301699159
1200	Arfgap2	1165.760528	0.167756683	0.214475447	0.78217197	0.434113515	0.650444174	1419.198722	0.358848963	0.150775618	2.380019846	0.017311706	0.047728213
1201	Arfgap3	320.8640398	0.298019236	0.249825312	1.192910494	0.232904429	0.444702695	650.1858732	1.380563502	0.275825239	5.005210937	5.58E-07	4.78E-06
1202	Arfgef1	1255.891664	-0.127285697	0.217790394	-0.584441285	0.558923458	0.750038872	1479.373198	0.515276235	0.214414604	2.403176956	0.01625332	0.045325409
1203	Arfgef2	1232.589085	-0.342816204	0.235900004	-1.453226788	0.146160797	0.326856165	1122.039511	0.195299129	0.274114235	0.712473501	0.476171615	0.620892032
1205	Arfip1	606.3871395	0.125426386	0.218092532	0.575106287	0.565219416	0.754506563	547.4766266	-0.286882505	0.254785019	-1.125978702	0.260174534	0.400845572
1206	Arfip2	493.000808	0.067888331	0.204733251	0.331594065	0.740195802	0.867675704	482.3000711	0.024740818	0.186357137	0.132760239	0.894383001	0.936339574
1207	Arfrp1	350.9050916	0.551846071	0.156111053	3.534958359	0.000407839	0.003235915	548.2527546	0.350750453	0.191198355	1.83448468	0.06658208	0.14143833
1208	Arg1	756.7097204	4.263216367	1.387065327	3.073551247	0.002115274	0.01281189	271.4927224	4.656691041	0.61591862	7.560562205	4.01E-14	9.13E-13
1209	Arg2	4.052655618	0.606772868	1.563389161	0.388113774	0.697931839	0.841554771	203.9924026	2.948781408	0.590273129	4.99562196	5.86E-07	5.01E-06
1210	Arglu1	460.8535221	0.383194343	0.262391717	1.460390396	0.144182811	0.324049584	962.8460131	-0.143513583	0.243195985	-0.590114937	0.555113596	0.689806958
1211	Arhgap1	705.3926872	-0.029709484	0.17839247	-0.166540013	0.867731997	0.935220588	982.9840481	0.117737292	0.204073547	0.576935587	0.563982969	0.697595123
1212	Arhgap10	59.15146877	-1.268292146	0.619873444	-2.046050138	0.040751438	0.131101417	1236.418565	-0.035796146	0.217271453	-0.164753101	0.86913832	0.920391643
1214	Arhgap12	683.5418037	0.425545762	0.199738612	2.13051326	0.033129262	0.112287225	553.0870737	-0.558809242	0.224199464	-2.492464666	0.012685995	0.036884073
1215	Arhgap15	13.10241657	-3.364027498	1.116108671	-3.01406806	0.0025777	0.015089107	180.1187784	-5.357795887	0.522810323	-10.24806828	1.21E-24	7.24E-23
1216	Arhgap17	763.5115808	-1.113205021	0.188552033	-5.90396721	3.55E-09	9.95E-08	1671.853738	0.071940824	0.217488229	0.330780312	0.740810433	0.830781906
1217	Arhgap18	422.7392893	-1.661139268	0.518343768	-3.204705777	0.001352006	0.008875936	417.0555066	-4.130168659	0.42717405	-9.668585114	4.10E-22	2.05E-20
1218	Arhgap19	33.64641702	-0.703179089	0.68559834	-1.025642929	0.305059925	0.526900989	1069.938722	-4.910665743	0.56169991	-8.742507617	2.28E-18	8.16E-17
1219	Arhgap21	2492.827759	2.182164605	0.277164147	7.873185009	3.46E-15	2.24E-13	526.9624835	1.122600638	0.449465727	2.497633456	0.012502539	0.036469519
1220	Arhgap22	1053.832764	0.944612691	0.221540402	4.263839388	2.01E-05	0.000237456	596.3537619	-2.03243402	0.290269893	-7.001876774	2.53E-12	4.68E-11
1221	Arhgap23	65.28694182	-0.057630702	0.324328056	-0.17769262	0.858964381	0.93073212	198.4859594	0.029182128	0.256643228	0.113706985	0.909470075	0.945540642
1222	Arhgap24	68.7674957	1.443748994	0.438187049	3.294823518	0.000984835	0.006833801	217.9006829	-1.98508445	0.381405805	-5.204651909	1.94E-07	1.80E-06
1223	Arhgap25	848.6051736	-1.265798764	0.195730846	-6.467037712	9.99E-11	3.61E-09	820.3260965	-1.962487473	0.315699215	-6.216320408	5.09E-10	7.08E-09
1224	Arhgap26	910.3673292	1.1129969	0.152953249	7.276713018	3.42E-13	1.71E-11	146.2764642	-0.514970836	0.383660786	-1.342255593	0.179513137	0.304204896
1225	Arhgap27	51.9637579	-0.933342633	0.496272445	-1.880706136	0.060011904	0.175313548	1154.424435	-0.540261243	0.205542836	-2.628460588	0.008577229	0.026432188
1229	Arhgap28	14.68625808	0.227803735	1.067802115	0.213338906	0.831062629	0.918588171	9.393297453	1.236487554	0.95858618	1.289907553	0.197082758	0.326307552
1230	Arhgap29	22.97570259	-0.264382682	0.724017879	-0.365160432	0.714991652	0.851938448	23.79847424	-0.035350033	0.528521027	-0.066884818	0.946673399	0.968675681
1231	Arhgap30	3179.220383	-0.011140997	0.128076168	-0.086987279	0.930681624	0.967833609	4075.772866	-0.090435805	0.178993051	-0.505247574	0.61338496	0.736987889
1232	Arhgap31	257.040801	0.661996257	0.50189138	1.319003042	0.187168095	0.386328081	2285.256918	1.586553586	0.422856283	3.751992461	0.000175435	0.000879303
1233	Arhgap32	133.1439329	1.654726064	0.63821257	2.592750663	0.009521177	0.043366987	8.098177557	-0.876122901	0.732932284	-1.195366775	0.231943761	0.367274329
1234	Arhgap33	24.61409217	-1.851326196	0.737682365	-2.509652234	0.012085011	0.052372154	10.05077659	-3.185420455	1.323550853	-2.406723133	0.016096368	0.044978523
1235	Arhgap35	100.8318177	1.086886379	0.730952432	1.48694543	0.137029224	0.314124282	460.1377758	1.732706673	0.479011025	3.617258442	0.00029774	0.001412624
1236	Arhgap39	109.3255983	-0.898499105	0.263762726	-3.406467316	0.000658094	0.004844984	206.2383705	-1.205239574	0.280358573	-4.298921775	1.72E-05	0.000108517
1237	Arhgap4	231.6298047	-1.525720023	0.312655248	-4.879879785	1.06E-06	1.72E-05	1554.316698	0.092690753	0.254231172	0.3645924	0.715415689	0.811593984
1238	Arhgap42	155.3138972	-0.123857071	0.320413555	-0.38655378	0.699086581	0.842240102	4.616789478	-0.742485162	1.211869378	-0.61267755	0.54008957	0.676861473
1240	Arhgap45	2399.315415	-0.160286392	0.252174022	-0.635618176	0.525025319	0.725154338	3402.675093	-2.575807454	0.271278931	-9.495051607	2.20E-21	1.03E-19
1241	Arhgap5	119.4651296	0.738678924	0.42271067	1.747481144	0.080553913	0.217762476	301.8291528	-0.669085871	0.270561507	-2.472952929	0.013400179	0.038550741
1242	Arhgap6	23.71469344	-2.012620448	0.512461623	-3.92735838	8.59E-05	0.000843351	109.880957	-1.424945474	0.31903157	-4.466471686	7.95E-06	5.46E-05
1243	Arhgap9	583.235454	0.39032621	0.253296206	1.540987194	0.123319903	0.292350495	1095.792786	-1.040513013	0.216625924	-4.803270968	1.56E-06	1.23E-05
1244	Arhgdia	19686.4107	0.137599536	0.254225642	0.541249634	0.588335531	0.769865125	18158.74026	0.716832118	0.149761599	4.78648813	1.70E-06	1.33E-05
1245	Arhgdib	5027.693902	-0.003829251	0.200839925	-0.019066182	0.984788309	0.992509784	11306.3213	1.662014806	0.172447902	9.637779234	5.54E-22	2.71E-20
1246	Arhgef1	2668.700295	-0.171037545	0.230714089	-0.741339837	0.458487413	0.671883666	3230.058127	-0.507812376	0.246500886	-2.060083372	0.039390571	0.093487608
1247	Arhgef10	131.5969782	0.918996701	0.35266978	2.605827758	0.009165254	0.042041476	10.85411319	0.456860111	0.818007027	0.558503896	0.576500345	0.707693652
1248	Arhgef10l	628.7100217	-0.276240884	0.2616682	-1.055691459	0.2911092	0.512187532	1161.186001	-1.624380273	0.233497058	-6.95674836	3.48E-12	6.32E-11
1249	Arhgef11	497.6401664	-0.967053006	0.179563532	-5.385575753	7.22E-08	1.52E-06	502.7791376	-0.565436553	0.314494475	-1.797922054	0.072189361	0.150854343
1250	Arhgef12	316.6455219	0.197519179	0.245144938	0.80572408	0.420401962	0.637947291	394.85108	0.384660083	0.407018647	0.945067471	0.344624431	0.493143991
1251	Arhgef17	32.44417551	-1.381669234	0.764079294	-1.808279907	0.070562947	0.198052663	15.13537831	-2.539823823	0.907552519	-2.798541979	0.00513339	0.017076286
1252	Arhgef18	22.52898615	-2.194453381	1.122913481	-1.954249743	0.050671689	0.154972776	75.8014691	-1.265772993	0.550233818	-2.300427476	0.021424014	0.056899857
1253	Arhgef19	6.260273956	-3.135257606	1.240393255	-2.527631936	0.011483467	0.050188208	7.76252956	-0.670721892	1.128944519	-0.594114132	0.55243578	0.687317723
1255	Arhgef25	16.32020054	-0.756316174	1.133445506	-0.667271757	0.504598563	0.708499449	10.76826811	-0.852419396	1.087419395	-0.78389203	0.433103467	0.581096329
1256	Arhgef28	18.59112011	-0.467289831	0.785121688	-0.595181407	0.551722217	0.745490754	1.618562386	-2.30083383	1.897196846	-1.212754404	0.225223733	0.359551516
1257	Arhgef3	768.6874081	4.611133666	0.37573547	12.27228738	1.28E-34	3.69E-32	461.8952921	2.164427706	0.427974042	5.057380811	4.25E-07	3.70E-06
1261	Arhgef39	11.80568715	-1.653215425	0.881538297	-1.875375615	0.060741067	0.176922534	80.40843296	-2.376422258	1.497491906	-1.58693496	0.112527376	0.212249242
1262	Arhgef4	8.627368079	-0.464212919	1.061102677	-0.43748162	0.661762103	0.817696091	42.5301	-1.458783252	0.353209453	-4.130079868	3.63E-05	0.000212901
1263	Arhgef40	183.8123091	-1.241920438	0.522372583	-2.377460989	0.017432287	0.069334661	37.76574128	-1.89558157	0.636998335	-2.97580302	0.002922225	0.010487891
1264	Arhgef5	8.076034389	-1.888256526	1.244806574	-1.516907579	0.12929002	0.3019719	4.475670435	-2.740665669	1.507560353	-1.817947562	0.069072148	0.14559456
1265	Arhgef6	308.645333	-1.448357352	0.357880144	-4.047045849	5.19E-05	0.00054436	1146.504328	-2.068200401	0.333897043	-6.194126128	5.86E-10	8.09E-09
1266	Arhgef7	440.8201522	-0.051720638	0.141910308	-0.364460049	0.715514502	0.852124441	1329.329113	-0.229907504	0.234081897	-0.982166957	0.326017603	0.473483691
1268	Arid1a	1257.011867	-0.190413716	0.218682812	-0.870730145	0.383901515	0.606148798	2127.177858	-0.201146214	0.162642722	-1.236736638	0.216184872	0.349823932
1269	Arid1b	403.792664	-0.334593074	0.221253999	-1.512257747	0.130468306	0.303849786	788.2152313	-1.03556363	0.202957097	-5.102377038	3.35E-07	2.97E-06
1270	Arid2	230.9177479	-0.603427093	0.265596259	-2.271971353	0.023088241	0.085785449	527.3420499	-0.685055901	0.242129289	-2.829297954	0.004665025	0.015723623
1271	Arid3a	388.0587904	1.814105108	0.198406132	9.143392358	6.05E-20	5.92E-18	1015.103779	1.309641208	0.272934762	4.798367191	1.60E-06	1.26E-05
1272	Arid3b	224.2849547	0.445987719	0.292373596	1.525403541	0.127158476	0.298393686	203.7614519	0.342983378	0.213366761	1.607482708	0.10794852	0.205310426
1273	Arid4a	393.389144	-0.77291652	0.237738869	-3.251115498	0.001149531	0.007801195	837.8198203	-1.510475616	0.249209605	-6.061065003	1.35E-09	1.77E-08
1274	Arid4b	539.2722037	-0.063814244	0.28690185	-0.222425347	0.823982782	0.91560331	564.3124519	-0.888805868	0.238747716	-3.7227827	0.000197039	0.000972908
1275	Arid5a	586.9522484	2.243081295	0.320563436	6.997308615	2.61E-12	1.19E-10	260.4999894	1.412194679	0.387735058	3.64216402	0.000270356	0.001296644
1276	Arid5b	569.4522111	-0.598339183	0.201900436	-2.963535862	0.003041266	0.017257042	1030.862206	0.493700774	0.245451343	2.011399765	0.044283248	0.102786613
1277	Arih1	1014.431216	-0.402462074	0.214195598	-1.878946517	0.060251796	0.17582938	1716.666961	0.411453984	0.244718648	1.681334823	0.092697898	0.182693999
1278	Arih2	482.2774434	0.273899535	0.211538394	1.294798213	0.195389849	0.396983911	893.9958329	0.36149364	0.15871854	2.277576647	0.022751813	0.059722656
1279	Arl1	1611.388524	0.734408029	0.168240924	4.365216318	1.27E-05	0.000159869	2581.596882	1.423934375	0.173755186	8.195061134	2.50E-16	7.49E-15
1280	Arl10	535.4326031	0.315742133	0.183999708	1.715992581	0.0861634	0.228490988	91.83087917	0.496172609	0.528460828	0.938901396	0.347781373	0.496948629
1281	Arl11	656.84831	-0.40879407	0.420340491	-0.972530788	0.330786556	0.553303376	841.4634338	-2.279484115	0.19294902	-11.81391913	3.31E-32	3.64E-30
1282	Arl13b	40.99488655	-0.091360511	0.536373533	-0.170330014	0.864750609	0.933556718	126.8145991	-0.203545085	0.235974068	-0.862573954	0.388371756	0.537940467
1284	Arl15	35.63733072	-0.078177784	0.491542889	-0.159045703	0.873632866	0.937947781	79.66171629	-1.32452607	0.533939909	-2.480665048	0.013113754	0.037890789
1285	Arl16	193.0585353	0.301909722	0.284294501	1.061961171	0.288253313	0.508823852	110.210493	0.222192118	0.24504154	0.906752865	0.364537501	0.51420178
1286	Arl2	903.7571257	-0.279737841	0.32268151	-0.866916239	0.385987905	0.60812864	355.6127009	-0.093763442	0.237888665	-0.394148423	0.693471462	0.79585693
1288	Arl3	147.5334423	0.035935866	0.251674211	0.142787239	0.886458215	0.945569987	269.2131855	-0.284913992	0.315936348	-0.901808206	0.36715876	0.516849684
1289	Arl4a	623.097806	2.23333309	0.443716991	5.033237707	4.82E-07	8.41E-06	99.11427122	-0.543198476	0.293563465	-1.850361301	0.064261493	0.137502679
1290	Arl4c	1049.696045	-0.874941618	0.341541521	-2.561743049	0.010414834	0.046438655	1524.323666	-3.140500336	0.236783177	-13.26319028	3.78E-40	7.14E-38
1291	Arl4d	17.85280396	0.97709999	0.670758796	1.456708426	0.145196883	0.325538304	8.854985392	-0.413385035	0.766750991	-0.539138574	0.589791241	0.71818245
1292	Arl5a	485.9654112	0.032642969	0.234005257	0.139496733	0.889057637	0.946973796	1096.487303	-0.400952574	0.229312375	-1.748499499	0.080377572	0.164025271
1293	Arl5b	218.9326692	0.032035871	0.297438974	0.107705695	0.914229152	0.959366321	206.9821977	0.230864307	0.224998232	1.02607165	0.304857812	0.451000686
1294	Arl5c	33.30446837	-0.215396724	0.698075011	-0.308558135	0.757657671	0.877234881	620.7975821	1.06882262	0.206017102	5.188028603	2.13E-07	1.96E-06
1295	Arl6	35.30126787	-0.224420942	0.50052072	-0.448374929	0.653882632	0.814201448	60.178746	-0.257674452	0.303807419	-0.848150625	0.396354091	0.545683173
1296	Arl6ip1	1516.864242	0.015674535	0.227458377	0.068911664	0.945059934	0.974248807	3325.779854	-0.138054484	0.172954357	-0.798213393	0.424746666	0.573268796
1297	Arl6ip4	752.1964782	0.182740325	0.282732749	0.646335898	0.518061844	0.719653706	483.7399995	0.123641996	0.209334726	0.590642547	0.55475995	0.689479633
1298	Arl6ip5	3280.398438	-0.261667442	0.184297453	-1.419810406	0.155662885	0.341764224	2563.058923	-0.09699992	0.185145286	-0.523912447	0.600339437	0.725994087
1299	Arl6ip6	98.36875984	-0.077810209	0.421366052	-0.184661789	0.853494319	0.929256543	288.1965201	-0.241111891	0.21867002	-1.102628936	0.270188339	0.411625779
1300	Arl8a	2110.013875	0.551564304	0.255347655	2.160052356	0.030768617	0.106221343	2642.415641	1.047901181	0.158008588	6.631925504	3.31E-11	5.41E-10
1303	Armc1	372.1023839	0.15847943	0.185950699	0.852265846	0.394066558	0.614649983	415.0643603	0.043398467	0.169627674	0.255845443	0.798070183	0.872209722
1304	Armc10	117.0878575	0.299720945	0.359305759	0.834166827	0.404186981	0.623362905	376.023873	-0.817962925	0.204116341	-4.007336806	6.14E-05	0.000343311
1307	Armc5	212.3820296	-0.333293244	0.348197597	-0.957195705	0.338468484	0.561150436	608.8692917	0.097596552	0.181825113	0.536760573	0.591433009	0.719493651
1308	Armc6	180.0101416	0.163965637	0.219485611	0.74704504	0.455036374	0.668519739	106.9188752	1.169717345	0.315099983	3.712210112	0.000205457	0.001009257
1309	Armc7	57.28459478	0.322951314	0.313247501	1.030978099	0.30255109	0.524459661	549.5669557	0.546528072	0.200206238	2.729825396	0.006336788	0.02046034
1310	Armc8	392.1760683	0.524917683	0.220090727	2.385005906	0.017078847	0.068163206	444.7099512	0.34446426	0.21302463	1.617016118	0.105874802	0.202070528
1311	Armc9	72.60048572	-1.378057963	0.319443126	-4.313938379	1.60E-05	0.000196515	57.45027663	-1.819799631	0.337435033	-5.393037037	6.93E-08	6.90E-07
1312	Armcx1	3.507823216	-1.708603924	1.834222653	-0.931513915	0.35158779	0.57487005	6.580396325	0.128527996	0.922321092	0.139352767	0.889171395	0.932790892
1313	Armcx2	3.721340486	-0.702529872	2.273206026	-0.309048042	0.757284982	0.87711895	19.48260665	-0.101292241	0.50595006	-0.200202053	0.841322561	0.901475902
1314	Armcx3	410.3730095	-0.165577555	0.267250966	-0.619558304	0.535548625	0.733631872	692.0579772	0.624512784	0.206346657	3.026522424	0.002473845	0.009087811
1315	Armcx4	6.710708933	-2.150337727	1.202743598	-1.787860463	0.073798523	0.204570272	13.23035104	1.698196895	0.856705093	1.982242091	0.047452152	0.108362789
1316	Armcx5	86.82474237	-0.204078934	0.303275942	-0.672915011	0.501001362	0.706081337	87.60099692	0.035027854	0.316804407	0.110566184	0.911960365	0.947287285
1318	Armh3	149.4196942	-0.291729709	0.334882613	-0.871140208	0.383677603	0.605864155	349.6564672	0.245561106	0.180853038	1.357793646	0.174529172	0.297773228
1319	Armt1	417.539348	-0.098116392	0.265659155	-0.369331869	0.711880374	0.850027005	227.18267	-0.234411793	0.214543595	-1.092606813	0.27456647	0.416634376
1320	Arnt	385.2175088	0.044690592	0.207819076	0.215045669	0.829731713	0.918400677	765.1081401	0.009640813	0.194830984	0.049482956	0.96053442	0.97683801
1321	Arnt2	118.0670922	3.211589611	0.481505001	6.66989876	2.56E-11	1.00E-09	8.747622357	5.306714716	1.246745864	4.256452633	2.08E-05	0.000128763
1322	Arntl	96.76345098	-0.633474073	0.297339012	-2.130477496	0.033132212	0.112287225	128.3025036	-0.607134796	0.236591007	-2.566178672	0.010282585	0.030805422
1324	Arpc1a	1281.440912	0.370658212	0.211421998	1.753167675	0.07957323	0.216006705	742.5556478	0.068281326	0.186876988	0.365381132	0.714826924	0.811227168
1325	Arpc1b	18577.74738	0.491377057	0.22961858	2.139970806	0.032357126	0.110252441	15299.30956	0.322796711	0.184815439	1.746589535	0.080708564	0.164561477
1326	Arpc2	11248.94397	0.247520729	0.156227579	1.584360014	0.113111816	0.27442907	10282.72802	0.366513715	0.200630109	1.826813118	0.067727873	0.143385824
1327	Arpc3	3828.847463	0.440952358	0.231336558	1.906107542	0.056636254	0.168150236	5586.883282	0.155862782	0.166314361	0.937157684	0.348677453	0.497710521
1328	Arpc4	4786.660811	0.632413984	0.297138265	2.128349185	0.033308143	0.112690927	6185.713043	0.131883669	0.208385411	0.632883408	0.526809783	0.665677783
1330	Arpc5l	1885.893941	0.558107438	0.180980953	3.083791013	0.002043811	0.012468505	374.2245691	-0.470923781	0.302280364	-1.557903977	0.119256012	0.222225385
1331	Arpin	66.43976008	0.121810535	0.423820635	0.28741058	0.773797961	0.886519867	253.6342465	1.299334111	0.259924186	4.998896529	5.77E-07	4.93E-06
1332	Arpp19	1628.506643	0.358765189	0.175272729	2.046896806	0.040668218	0.130985434	519.8361161	-0.612529777	0.213372084	-2.870711879	0.004095486	0.014067705
1333	Arrb1	1428.959537	-1.473419992	0.256304945	-5.748699045	8.99E-09	2.36E-07	2627.036232	-0.210379061	0.279009338	-0.754021577	0.450836265	0.597940145
1334	Arrb2	761.2940395	-0.584267457	0.31312219	-1.865940761	0.062049654	0.179687231	5410.708077	-0.22952221	0.232732868	-0.986204538	0.324032753	0.47147182
1335	Arrdc1	767.6194584	-0.088710492	0.384988575	-0.230423699	0.817762547	0.911244913	1076.644005	-0.497597535	0.280952967	-1.771106175	0.076543047	0.158029026
1336	Arrdc2	20.51390181	-0.634897593	0.567256	-1.119243504	0.26303627	0.48087671	176.5772664	-1.254285164	0.271580548	-4.618464661	3.87E-06	2.80E-05
1337	Arrdc3	151.0638957	0.503153329	0.375974444	1.338264705	0.180810163	0.377355947	222.966479	-4.363035642	0.409223728	-10.66173669	1.54E-26	1.10E-24
1338	Arrdc4	997.5914661	0.786604566	0.253268357	3.105814618	0.001897556	0.011704829	812.5176417	2.121667304	0.291162098	7.286893857	3.17E-13	6.48E-12
1339	Arsa	1101.163049	-0.005552693	0.210289472	-0.026404998	0.978934307	0.990144653	610.2336334	0.177944802	0.201274875	0.884088495	0.376648444	0.525512783
1340	Arsb	436.0727107	-1.935615524	0.461801799	-4.191442144	2.77E-05	0.00031533	330.7348895	-1.219413136	0.605156934	-2.015036212	0.043900855	0.102192363
1341	Arsg	83.66624788	-0.113773903	0.345270097	-0.329521449	0.741761585	0.868557902	35.71805613	-1.750720021	0.39818515	-4.396748657	1.10E-05	7.27E-05
1343	Arsk	84.43463515	-1.141839028	0.632298606	-1.805854096	0.070941133	0.198658334	210.8000368	-1.485957998	0.266298827	-5.580039602	2.40E-08	2.58E-07
1346	Artn	2.886887459	0.675412454	1.522676892	0.443569123	0.657354134	0.816063919	18.70496605	5.88996151	1.507073475	3.90821125	9.30E-05	0.00049823
1347	Arv1	125.6969926	0.173764371	0.256560172	0.677285059	0.498225108	0.703811542	48.22236188	1.657194541	0.403920978	4.102769187	4.08E-05	0.000237481
1348	Arvcf	202.5925103	-1.311768222	0.636182242	-2.061937814	0.039213657	0.127483406	22.3314863	-1.60564733	0.556355255	-2.8860109	0.003901586	0.013486551
1350	As3mt	16.09926919	-0.962241483	0.759447449	-1.267028396	0.205145137	0.409435133	74.02303991	0.044647262	0.320624409	0.139250978	0.889251826	0.932790892
1351	Asah1	10437.48813	-0.954930503	0.36854711	-2.59106767	0.009567868	0.043528781	4458.23037	-0.71675447	0.174051815	-4.118052259	3.82E-05	0.000223719
1353	Asap1	897.9949727	-0.475361453	0.226972461	-2.094357404	0.036228154	0.120054397	1952.631585	-0.268997899	0.340813763	-0.789281211	0.429947666	0.577876889
1354	Asap2	170.1344446	0.949646032	0.310636501	3.057097373	0.002234917	0.013385513	33.13389656	-0.305502281	0.531624899	-0.574657585	0.565522899	0.698855261
1355	Asap3	6.723827232	-1.343689663	0.824585012	-1.629534424	0.103199934	0.257771371	10.53300787	-2.62399402	1.442178114	-1.819465983	0.068840368	0.145246238
1356	Asb1	34.72713948	0.216327201	0.449983249	0.48074501	0.630697738	0.799455732	215.3521493	1.335603304	0.206742902	6.460213577	1.05E-10	1.62E-09
1358	Asb13	15.63181824	-1.777367647	0.709425399	-2.505362297	0.012232602	0.052912673	141.6884206	-3.328963546	0.367063427	-9.069177981	1.20E-19	4.89E-18
1360	Asb2	4.478118032	-0.690376276	2.215158292	-0.311660019	0.755298916	0.875816354	2.478253403	1.530740388	2.005161563	0.763400025	0.445224865	0.592470079
1361	Asb3	82.95725648	-0.187255667	0.308436176	-0.607113178	0.543775805	0.739792971	155.9382649	-0.428302748	0.2778489	-1.541495207	0.123196308	0.22837045
1364	Asb6	634.5938499	0.768802917	0.261606646	2.938774409	0.003295128	0.018438723	777.0368845	0.883943376	0.172913064	5.112068187	3.19E-07	2.84E-06
1365	Asb7	46.96603078	-0.407248949	0.556664062	-0.73158836	0.464419855	0.676096316	176.562263	-0.153256964	0.199539331	-0.768053912	0.442455156	0.590223437
1366	Asb8	362.6095831	-0.176715674	0.248636258	-0.710739757	0.477245518	0.686667622	362.3806649	-0.381497191	0.204843254	-1.862385918	0.062548713	0.134729037
1367	Ascc1	386.5677031	0.559205483	0.253071266	2.209675918	0.027127662	0.096581433	243.8590104	-0.819389897	0.227596136	-3.600192487	0.000317982	0.001500277
1368	Ascc2	510.6000778	0.23239502	0.176117976	1.319541739	0.186988066	0.386128687	976.5329994	0.163134782	0.148706637	1.097024219	0.272630805	0.414355441
1370	Ascl2	82.87331306	0.487433502	0.360983456	1.350293189	0.176921956	0.371306131	3.002172955	3.007615139	1.483943628	2.026771828	0.042685753	0.100025253
1371	Asf1a	230.9294738	0.188859776	0.318186557	0.593550455	0.552812827	0.746093129	182.0261755	1.117076491	0.350174706	3.190054773	0.001422458	0.005653578
1372	Asf1b	143.4088857	-1.190277741	0.282526049	-4.212984056	2.52E-05	0.000289676	132.9873646	-1.147180625	0.582900517	-1.968055598	0.049061641	0.111356007
1374	Ash1l	390.7567229	-0.128891099	0.311258809	-0.41409623	0.678803633	0.828280625	769.9042426	-0.082011988	0.347428883	-0.23605403	0.813390745	0.883177758
1375	Ash2l	818.3265213	-0.096292486	0.185227599	-0.519860359	0.603160907	0.778914545	679.5664451	0.058656788	0.139221695	0.421319305	0.673521936	0.782422061
1376	Asic1	2.644047167	1.159797203	1.66992645	0.694519931	0.487356206	0.695309504	26.9656512	0.507474338	0.454278686	1.117099158	0.26395193	0.404850051
1378	Asl	37.68318941	-1.507595986	0.509968996	-2.956250276	0.003114043	0.017555211	838.6661002	0.309923113	0.174403026	1.777051236	0.07555981	0.156341305
1379	Asns	903.4455878	0.198775771	0.29936576	0.663989664	0.506696926	0.710511697	567.7054907	1.499189358	0.292125257	5.132008696	2.87E-07	2.58E-06
1380	Asnsd1	288.381345	-0.797524952	0.248269671	-3.212333386	0.001316615	0.008692914	555.0323946	-0.502476653	0.191883893	-2.618649457	0.008827861	0.027084395
1382	Asph	621.0745621	-2.232636593	0.562560189	-3.968707057	7.23E-05	0.000723418	910.3508555	-1.736980619	0.326645252	-5.317636201	1.05E-07	1.01E-06
1383	Asphd1	4.210762658	-0.562981606	1.034998384	-0.54394443	0.586479713	0.768866513	2.799781673	-1.772026816	1.280032361	-1.384360951	0.166247959	0.287056616
1385	Aspm	161.9723614	-0.76967766	0.433379621	-1.77598951	0.075734646	0.208480484	110.1349993	-2.49226628	1.75114797	-1.423218553	0.154672809	0.271597135
1387	Aspscr1	509.8539549	0.174827993	0.243631348	0.717592356	0.473008673	0.683141816	951.5414972	0.581548704	0.198518021	2.929450441	0.00339562	0.011975965
1388	Asrgl1	3.444224884	-0.683080432	1.343351661	-0.508489662	0.611109988	0.785454242	60.31228201	-2.909347197	0.557664595	-5.217019732	1.82E-07	1.70E-06
1389	Ass1	2.765283684	-0.493832499	1.558526015	-0.316858682	0.751350835	0.87380127	5945.246648	5.795895832	0.320900267	18.06136181	6.42E-73	4.09E-70
1390	Aste1	108.2905806	-0.088734896	0.264351661	-0.335669902	0.737119805	0.866044042	64.04202722	0.140933173	0.285346883	0.493901217	0.621375945	0.743432803
1391	Asxl1	422.0567281	-0.199335908	0.163822893	-1.216776876	0.22368912	0.432700395	1005.939144	-0.082369685	0.211253364	-0.389909461	0.696603498	0.798192596
1392	Asxl2	173.1402938	-0.749174361	0.574673186	-1.303652891	0.192351958	0.392707975	790.8261348	-0.397603587	0.247675966	-1.605337784	0.108419488	0.206001072
1394	Atad2	313.7162857	-1.015096851	0.328026654	-3.094556002	0.001971077	0.012093861	327.6423338	-0.983918123	0.335531905	-2.932413008	0.003363391	0.011873261
1395	Atad2b	472.9531738	0.604222216	0.209648866	2.882067664	0.003950749	0.021319917	511.4612044	0.13546864	0.241978512	0.559837478	0.575590297	0.706974033
1398	Atad5	68.25487524	-1.415273056	0.410016419	-3.451747269	0.000556969	0.004205284	54.99854686	-1.718139881	0.663917897	-2.587880052	0.00965686	0.029203926
1399	Atat1	60.18430553	-0.106439334	0.553554557	-0.192283367	0.847520247	0.926424085	94.81891212	0.122809449	0.250796511	0.489677663	0.624362011	0.745487948
1400	Ate1	470.0475311	-0.042396025	0.223332951	-0.189833273	0.849439782	0.926976938	702.0479835	-0.086625138	0.231280448	-0.374545875	0.707998233	0.805991433
1401	Atf1	572.9343016	0.625949681	0.232932775	2.687254645	0.007204201	0.034708649	748.2813508	0.305119883	0.161054565	1.894512473	0.05815702	0.127104
1402	Atf2	300.5064554	-0.019949421	0.224796835	-0.088744224	0.929285186	0.967033261	516.2351502	0.191093071	0.203530322	0.938892392	0.347785996	0.496948629
1403	Atf3	2340.406229	-1.594481849	0.290803669	-5.483018341	4.18E-08	9.19E-07	3441.400255	0.236898835	0.279269104	0.848281574	0.396281177	0.545631944
1404	Atf4	4412.794355	0.551193635	0.199137484	2.76790498	0.00564179	0.028579444	3664.119963	1.314127682	0.29814362	4.407700157	1.04E-05	6.97E-05
1405	Atf5	323.3271933	-0.237447841	0.291132551	-0.815600453	0.41472869	0.63322057	764.6782668	1.064986647	0.265560777	4.010331124	6.06E-05	0.00033954
1406	Atf6	1311.010599	2.05338818	0.275526258	7.452604309	9.15E-14	5.00E-12	1398.255204	-0.236652689	0.32467963	-0.728880615	0.466074693	0.611903219
1407	Atf6b	1277.844207	0.337362721	0.22776024	1.481218678	0.13854831	0.316249103	2924.455256	1.287162447	0.194958015	6.602254565	4.05E-11	6.56E-10
1411	Atg10	32.1607868	-1.993962126	0.505985488	-3.940749628	8.12E-05	0.000802735	119.4377956	-0.52313814	0.345687347	-1.513327416	0.130196512	0.238054929
1412	Atg101	438.0419588	0.56243509	0.264137873	2.129323915	0.033227471	0.112500226	483.6452939	-0.051736335	0.261682927	-0.197706192	0.843274945	0.902359735
1414	Atg13	308.7760015	0.057025601	0.207165174	0.275266347	0.783111617	0.892770921	712.8240392	-0.043750862	0.217657059	-0.201008238	0.840692133	0.900943701
1415	Atg14	73.27447902	-0.249853559	0.376338385	-0.663906657	0.506750056	0.710511697	219.7919844	-0.78208661	0.218136056	-3.585315632	0.000336671	0.001578706
1416	Atg16l1	222.5036607	0.071060979	0.280724274	0.253134431	0.800164333	0.901966223	690.8381085	0.302068797	0.155135806	1.947124938	0.051519758	0.115545192
1418	Atg2a	793.0987859	-0.275374623	0.267373703	-1.029924107	0.303045633	0.525054731	682.3842055	-0.349455864	0.256879652	-1.360387486	0.173707336	0.29673547
1419	Atg2b	350.5311512	-1.102816066	0.277496793	-3.974157884	7.06E-05	0.000710331	392.1053926	-0.042061899	0.268283649	-0.156781448	0.875417095	0.923903594
1420	Atg3	1258.697601	0.254172203	0.16600479	1.531113674	0.125741301	0.296119057	857.5594337	0.474910733	0.181602725	2.615107961	0.008919926	0.027317496
1421	Atg4a	126.5100144	-0.618232813	0.397732576	-1.554393202	0.120090654	0.286969051	341.4612633	0.823202057	0.170917792	4.816362566	1.46E-06	1.16E-05
1422	Atg4b	515.5993423	0.357576988	0.180660511	1.97927586	0.047784956	0.148299981	626.389291	0.436673728	0.217028371	2.012058267	0.044213795	0.102698439
1423	Atg4c	151.2262489	-0.997074575	0.334139899	-2.984003336	0.002845037	0.016335755	252.6660012	-0.490354951	0.230698593	-2.125522071	0.033543074	0.082240536
1424	Atg4d	197.921938	0.264595939	0.314914912	0.840214069	0.400788372	0.620187957	390.6473047	0.855669951	0.254147186	3.366828352	0.00076038	0.003253115
1425	Atg5	457.0490965	0.405141689	0.158939968	2.549023347	0.010802507	0.047722815	738.460819	0.525349692	0.167718473	3.13233052	0.001734245	0.006706158
1426	Atg7	1230.074058	-1.179627132	0.273347318	-4.315488228	1.59E-05	0.000195854	819.3592608	-0.773411167	0.169705667	-4.557367936	5.18E-06	3.65E-05
1427	Atg9a	355.4330998	-0.400909576	0.242264298	-1.654843817	0.097956183	0.249060906	1325.327171	0.8980743	0.214395448	4.188868325	2.80E-05	0.000168872
1428	Atg9b	5.461043269	-1.238237055	1.197172642	-1.034301162	0.300995394	0.52313444	19.57027954	-1.770277764	0.888724149	-1.991931655	0.046378557	0.106324199
1429	Atic	1361.247191	0.307033181	0.281282762	1.091546378	0.275032536	0.494720232	1509.277438	1.139056181	0.198376955	5.741877539	9.36E-09	1.07E-07
1430	Atl1	5.764350646	-0.336399347	1.140255685	-0.295020978	0.767977854	0.88315307	41.59829565	-0.998795819	0.636484143	-1.569239123	0.116592231	0.218085983
1431	Atl2	210.0326143	-0.083681583	0.398216707	-0.210140815	0.833557771	0.91920144	295.0607369	-0.608012734	0.223039369	-2.726033236	0.006410054	0.020653268
1432	Atl3	149.1366906	-0.167567401	0.643240418	-0.260505087	0.794474192	0.899484194	1412.897384	-0.675052053	0.249384555	-2.706871938	0.006792045	0.021723741
1433	Atm	78.5809621	-1.291459884	0.661407743	-1.952592629	0.050867885	0.15537217	105.9609165	-1.245438053	0.721124288	-1.727078222	0.084153616	0.169773672
1434	Atmin	155.2208921	0.480585096	0.318585157	1.508498074	0.131427099	0.305314585	400.1969184	-0.606555736	0.234501633	-2.586573612	0.009693546	0.02929382
1435	Atn1	558.1703204	0.191495637	0.379544458	0.504540728	0.61388145	0.78740422	751.6739719	0.583140412	0.217519861	2.680860537	0.007343311	0.023133474
1436	Atoh8	10.90437616	-2.863785064	1.156660449	-2.475908178	0.013289775	0.056413491	8.469434374	-1.39445117	1.010902594	-1.379412	0.167767761	0.288979591
1439	Atox1	557.0083243	-0.43413124	0.348894381	-1.244305622	0.213387103	0.419968805	1090.9295	-0.138781895	0.178756331	-0.776374714	0.43752777	0.585490475
1440	Atp10a	143.5876459	-1.326743644	0.701443357	-1.891448012	0.058564565	0.172312969	134.9959238	0.619822314	0.296240315	2.09229562	0.036412079	0.08792808
1441	Atp10d	707.6291793	-0.535706915	0.493442808	-1.085651479	0.277633215	0.497796641	74.30965155	-0.323684047	0.442617668	-0.73129491	0.464599039	0.610385361
1442	Atp11a	485.772479	-0.423525848	0.311934825	-1.357738264	0.174546751	0.368045806	798.6139988	0.241721683	0.367990967	0.656868524	0.511265459	0.652237978
1443	Atp11b	671.6887788	-0.187840329	0.214495575	-0.875730553	0.381176532	0.603768668	696.9815606	-0.530812881	0.261425678	-2.030454261	0.042310386	0.09924971
1444	Atp11c	140.9491914	-0.449499443	0.267660663	-1.679363107	0.093081299	0.24054231	392.5730118	-0.772040224	0.296707515	-2.602024504	0.009267523	0.028218029
1446	Atp13a2	6361.88526	0.483438571	0.315242744	1.533543848	0.125141911	0.295258359	4049.908895	-1.138806127	0.20759395	-5.485738511	4.12E-08	4.24E-07
1447	Atp13a3	1581.653231	0.744242113	0.316526627	2.351278059	0.018709047	0.073299977	1193.720733	-0.271358352	0.210887317	-1.286745717	0.198182933	0.327490439
1448	Atp1a1	14180.0507	-0.980095519	0.217257152	-4.511223259	6.45E-06	8.82E-05	12165.81835	0.652623863	0.193501504	3.372706922	0.000744331	0.003192498
1452	Atp1b3	6546.881114	1.126703291	0.172529872	6.530482398	6.56E-11	2.44E-09	7159.866882	1.233311805	0.167628071	7.35743003	1.87E-13	3.94E-12
1453	Atp23	19.1290129	-0.271178277	0.677580581	-0.400215539	0.68899777	0.835411553	41.16028099	-1.45148635	0.350769004	-4.138012001	3.50E-05	0.000206388
1454	Atp2a2	4247.554938	0.169865984	0.224847227	0.755472888	0.449965294	0.66366774	5542.223261	1.60120663	0.200466845	7.987388801	1.38E-15	3.68E-14
1455	Atp2a3	1535.775511	0.11006319	0.207294678	0.530950388	0.595453159	0.77479778	243.8854917	-1.910765211	0.641364792	-2.979217498	0.002889856	0.010398228
1456	Atp2b1	3920.693228	-1.191428868	0.268970991	-4.42958129	9.44E-06	0.000123211	4949.601966	-0.774998518	0.167185187	-4.635569288	3.56E-06	2.59E-05
1457	Atp2b4	1197.253419	0.1803584	0.377023741	0.478374119	0.632383951	0.800223739	178.3045978	-0.354096168	0.331767653	-1.067301662	0.285835638	0.430067789
1458	Atp2c1	443.4714736	-0.158757284	0.307616105	-0.516088986	0.60579226	0.780860149	1980.221099	0.515110989	0.227645573	2.262776216	0.023649488	0.061600728
1481	Atp5md	486.6460048	0.188340728	0.304853446	0.617807444	0.536702276	0.73476761	457.5764833	0.804406996	0.224639323	3.580882396	0.000342436	0.001602297
1485	Atp5mpl	499.6365488	-0.118883588	0.310007682	-0.383485944	0.70135949	0.84358771	324.6745511	0.276182812	0.253644753	1.08885679	0.276217043	0.418455983
1487	Atp5pb	1005.231069	-0.18149744	0.223544381	-0.811907861	0.416844503	0.635132631	2040.385376	0.148386396	0.196905711	0.753591125	0.451094775	0.597940145
1492	Atp6ap1	6873.023318	-0.294282838	0.167931537	-1.752397686	0.079705449	0.216238797	7716.108033	0.196450249	0.123580169	1.589658361	0.111911834	0.211244646
1493	Atp6ap2	5361.310038	-0.276787179	0.303762547	-0.911195873	0.362192178	0.585248271	3749.706065	0.217090179	0.152943256	1.41941648	0.155777631	0.273071506
1494	Atp6v0a1	2600.885573	-0.196054152	0.265993877	-0.737062652	0.46108425	0.673840102	2647.385198	-0.684533531	0.282268461	-2.425115182	0.01530353	0.043147845
1495	Atp6v0a2	675.7605662	-0.595226454	0.252976111	-2.352895905	0.018627848	0.073044236	1066.07145	0.649639333	0.190946373	3.402208299	0.000668437	0.002891325
1496	Atp6v0b	7879.144648	-0.150141263	0.2636352	-0.569503857	0.569014254	0.757140672	8024.608168	0.995788591	0.248289615	4.010593003	6.06E-05	0.000339287
1497	Atp6v0c	30407.11664	0.185672097	0.247930966	0.748886272	0.453925755	0.667621172	22401.55533	0.954685778	0.186930393	5.107172586	3.27E-07	2.91E-06
1499	Atp6v0d1	3020.276706	-0.152461241	0.323930243	-0.470660717	0.637883041	0.803721055	2866.75632	0.99228124	0.16785073	5.91168855	3.39E-09	4.18E-08
1500	Atp6v0d2	5300.66957	-1.087544507	0.367533674	-2.959033647	0.003086054	0.017432815	107.7325632	-2.36993736	0.588103483	-4.029796503	5.58E-05	0.00031562
1503	Atp6v0e2	27.88555084	-0.61565255	0.672110896	-0.915998466	0.3596677	0.582932883	2.206976152	-2.112073379	1.762313621	-1.19846624	0.230735558	0.365816039
1504	Atp6v1a	4380.24745	-0.62450224	0.459399687	-1.359387605	0.174023797	0.367389451	7227.523628	0.04411901	0.242175458	0.182177874	0.855443137	0.909908814
1505	Atp6v1b2	7830.363654	-0.599288342	0.259046068	-2.313443116	0.020698289	0.079128783	6427.969312	0.055667954	0.189913541	0.293122614	0.769428432	0.8523054
1506	Atp6v1c1	2497.224907	0.053426259	0.166928828	0.320054117	0.748927307	0.872662835	2965.323908	0.447644051	0.177800399	2.517677423	0.011813146	0.034777209
1507	Atp6v1d	1716.704805	0.188618936	0.176429416	1.069090063	0.285029089	0.506025943	1555.024634	0.321980467	0.225889955	1.425386385	0.154045542	0.27077966
1508	Atp6v1e1	3334.302305	0.080413846	0.168553273	0.477082675	0.633303251	0.80073158	5117.640677	1.884664849	0.246801104	7.636371228	2.23E-14	5.20E-13
1509	Atp6v1f	2506.472724	0.194009391	0.255072252	0.760605631	0.446892655	0.661243022	2415.820771	0.342506945	0.228780763	1.497096784	0.134368076	0.243670695
1510	Atp6v1g1	3401.29185	0.194790926	0.171955611	1.132797736	0.257299202	0.473508002	2593.00242	0.475506634	0.203690824	2.334452896	0.01957202	0.052741951
1511	Atp6v1g2	2.978570091	-0.690753248	1.231446505	-0.560928343	0.574846387	0.761105398	57.51455849	-0.131020795	0.38348699	-0.341656426	0.732609467	0.82440076
1512	Atp6v1h	4115.188483	0.284571348	0.193419629	1.471264054	0.141219721	0.319936465	2182.532041	1.689396588	0.209453259	8.065745045	7.28E-16	2.02E-14
1513	Atp7a	273.6518064	-0.580857188	0.492525363	-1.179344724	0.238260936	0.451392155	383.9383578	0.562091376	1.047770508	0.536464208	0.591637766	0.719533593
1516	Atp8a1	220.0882665	-0.843686157	0.407087446	-2.072493674	0.038219426	0.124906083	506.7110462	-1.827962509	0.282749761	-6.464948037	1.01E-10	1.57E-09
1518	Atp8b1	72.53172419	1.31048258	0.684789022	1.913702669	0.055658158	0.166053614	3.74801811	-0.456666756	1.199696124	-0.380652022	0.703461474	0.802624215
1519	Atp8b2	93.05078036	-0.72595875	0.402870566	-1.801965223	0.071550877	0.199853329	434.9805077	-0.574369686	0.26005332	-2.208661234	0.027198213	0.069147078
1521	Atp8b4	245.9793212	2.823958982	0.499662323	5.651734887	1.59E-08	3.86E-07	1518.166719	-0.254418007	0.375972003	-0.676694023	0.498600109	0.64035691
1522	Atp9a	5.183474068	-0.480679123	1.479236311	-0.324950868	0.745218257	0.870171788	18.8466815	-0.66220576	0.686124318	-0.965139615	0.334474887	0.48243938
1523	Atp9b	632.9298275	-0.649911088	0.196252257	-3.311610778	0.000927605	0.006495107	1285.696202	0.223228677	0.162485579	1.373836856	0.169492336	0.290904025
1524	Atpaf1	90.16849019	0.026452896	0.48350279	0.054710948	0.956368747	0.980353208	141.7639457	-0.278640989	0.264980609	-1.051552376	0.293004967	0.437959889
1525	Atpaf2	173.8163234	0.493820614	0.254460907	1.940654148	0.052300241	0.158556518	296.3807915	0.279385241	0.210639241	1.32636844	0.184717687	0.310989941
1527	Atpsckmt	147.080979	0.121094616	0.341191955	0.354916387	0.722652232	0.856424935	136.7786857	0.616142727	0.226684689	2.718060626	0.00656658	0.021082034
1528	Atr	249.2439136	-0.168332542	0.235766357	-0.713980334	0.47523934	0.685384627	187.084103	0.043012941	0.321409943	0.133825795	0.893540329	0.935795155
1529	Atraid	348.7187008	-0.515761106	0.197354387	-2.613375432	0.008965276	0.041342695	383.9966865	-1.286650395	0.219071048	-5.873210562	4.27E-09	5.19E-08
1531	Atrn	91.37961386	-0.277754879	0.633825819	-0.438219573	0.661227122	0.817615889	868.5084052	0.046853023	0.286905036	0.163304988	0.870278307	0.920906841
1532	Atrnl1	555.0066511	0.121678552	0.250431485	0.485875617	0.627055357	0.796995839	602.1772095	1.255419343	0.418985148	2.996333757	0.002732472	0.009932834
1533	Atrx	750.5171412	-0.680977639	0.244051825	-2.790299309	0.005265934	0.026901209	1164.760892	-0.999445476	0.256736123	-3.892889959	9.91E-05	0.000525075
1534	Atxn1	104.7031714	-0.949384348	0.423233187	-2.243170849	0.024885799	0.09059762	320.2109924	-1.577052774	0.270671037	-5.826455587	5.66E-09	6.71E-08
1535	Atxn10	530.1077239	0.564279035	0.145929259	3.866798469	0.000110273	0.001052335	709.4425163	-0.562827408	0.160239368	-3.512416543	0.000444051	0.002018544
1536	Atxn1l	403.603204	-0.502397938	0.301457947	-1.6665606	0.095601809	0.245230208	740.5027227	-0.173018954	0.190337294	-0.909012369	0.363343597	0.51313343
1537	Atxn2	322.3298082	0.076886601	0.159400368	0.482348955	0.629558076	0.79822974	471.5438403	0.476610302	0.172079957	2.76970259	0.00561075	0.018407789
1538	Atxn2l	1642.032007	-0.269001134	0.294904571	-0.912163325	0.361682747	0.584697281	2675.483804	0.11247917	0.208604993	0.539196924	0.589750983	0.71818245
1539	Atxn3	74.72722339	0.174615698	0.449971848	0.388059161	0.697972253	0.841554771	677.0665372	-0.271275693	0.241016114	-1.125550024	0.260356032	0.400923321
1540	Atxn7	148.8380926	-0.361565219	0.240617445	-1.502655878	0.132927806	0.307588582	363.0109281	-0.105094733	0.198958874	-0.528223403	0.597344288	0.724136433
1541	Atxn7l1	237.828092	-0.323464092	0.200233855	-1.615431579	0.106217266	0.263267894	495.115945	0.070517498	0.175627295	0.401517874	0.688038882	0.792250028
1542	Atxn7l2	77.65586494	-0.98337962	0.387774923	-2.535954653	0.011214125	0.049150294	78.07117252	-0.405853609	0.292426602	-1.387881973	0.165172988	0.285475413
1543	Atxn7l3	1158.612193	0.550329084	0.184605358	2.981111109	0.002872046	0.016424363	1265.975747	0.344340659	0.145067657	2.373655613	0.01761297	0.048419338
1544	Atxn7l3b	1009.969796	-0.102423403	0.199881842	-0.512419748	0.608357273	0.783003405	1154.956042	-0.165845709	0.272752221	-0.608045312	0.543157422	0.679383555
1550	Auh	200.5072854	-0.186623486	0.389505496	-0.479129275	0.631846664	0.80003565	240.445013	-0.733479333	0.21808751	-3.363234018	0.00077035	0.003293005
1552	Aup1	2348.629907	0.015873555	0.267424947	0.059357045	0.952667726	0.978314575	2472.976029	0.37766181	0.197905917	1.908289634	0.056353792	0.124038406
1554	Aurkaip1	1069.286493	0.521317642	0.255200609	2.042775854	0.041074632	0.131927195	753.0894175	0.256046645	0.213864434	1.197238086	0.231213769	0.366433721
1555	Aurkb	153.1041982	-0.863301612	0.369175822	-2.33845653	0.019363578	0.075059543	129.3156	-1.681526015	1.3700336	-1.22736115	0.219686881	0.353693102
1557	Auts2	3.964046564	0.592442767	1.239844844	0.477836215	0.632766783	0.800415538	1.773484938	-3.310944108	2.261098609	-1.464307702	0.143109894	0.255700385
1559	Aven	46.63443392	0.221085159	0.520771922	0.424533562	0.671176734	0.823476978	184.6557164	0.932144021	0.192941939	4.831215164	1.36E-06	1.09E-05
1561	Avl9	61.35732737	-0.602375477	0.865157587	-0.696260988	0.4862654	0.694271987	479.2941954	-0.139752486	0.303598732	-0.460319729	0.645286742	0.760706494
1562	Avpi1	690.0169027	0.623048633	0.29798827	2.09084953	0.036541555	0.120919801	105.9946226	-0.399716053	0.321659101	-1.242669809	0.213989534	0.34704555
1573	Axin1	499.7944914	-0.118208976	0.165716878	-0.71331887	0.475648464	0.685670569	733.3182787	-0.004550053	0.139516712	-0.03261296	0.973983235	0.984809567
1575	Axl	569.9235001	-1.655750664	0.525097615	-3.153224501	0.001614776	0.010299847	1791.698671	-1.792891371	0.335228107	-5.348272811	8.88E-08	8.70E-07
1577	Azi2	478.3209439	0.376394077	0.23091182	1.630033823	0.103094349	0.257708414	1185.428716	0.501689149	0.220470657	2.275537048	0.022873733	0.059982327
1578	Azin1	1164.991242	0.147410627	0.254251784	0.579782073	0.562061588	0.752504595	2015.249301	0.389959569	0.321592364	1.21258964	0.225286752	0.359551516
1579	Azin2	28.64111906	-1.985407647	0.424770305	-4.674073554	2.95E-06	4.40E-05	44.853775	-0.983711096	0.526083896	-1.869874944	0.061501186	0.132861341
1598	B2m	12431.75601	0.490114032	0.168896682	2.901857081	0.003709577	0.020326552	28970.7627	0.186032525	0.32204019	0.57766866	0.563487842	0.69737781
1600	B3galnt1	1522.779513	0.607340892	0.160273872	3.789394257	0.000151015	0.001376786	153.3921069	-0.97003259	0.447121047	-2.169507779	0.030044154	0.075173721
1601	B3galnt2	366.2658633	0.551858822	0.173748062	3.176201319	0.001492174	0.009659128	328.7856021	0.845001611	0.333904601	2.530667766	0.011384563	0.033698034
1602	B3galt2	2.973520214	-0.637510879	1.297155369	-0.491468404	0.623095194	0.794314797	2.261966911	5.34351331	2.026437098	2.636900655	0.008366733	0.025851277
1603	B3galt4	160.9315729	1.329877099	0.366205288	3.631507089	0.000281771	0.002358282	231.2846027	0.098858037	0.187197994	0.52809346	0.59743447	0.72414289
1604	B3galt6	43.17352893	0.374696974	0.375529736	0.997782434	0.31838487	0.540172766	154.1928979	1.215183269	0.357546124	3.39867555	0.00067713	0.00292727
1606	B3gat3	663.7816274	0.120417351	0.336267686	0.358099682	0.720268717	0.854884533	807.9781166	0.307312765	0.24077167	1.276365963	0.201826182	0.331978444
1607	B3glct	210.9668872	0.148533873	0.318149825	0.466867687	0.640594545	0.805164774	147.1680275	-0.965092621	0.22534661	-4.282703079	1.85E-05	0.000115735
1608	B3gnt2	411.9025935	1.071847749	0.343549172	3.119925286	0.001808969	0.011288781	1440.140511	1.576777975	0.380434887	4.144672397	3.40E-05	0.000201101
1611	B3gnt5	5.506276846	-0.270955639	1.766987433	-0.153343275	0.878127576	0.940778719	20.40250384	-1.116456461	0.968015603	-1.153345522	0.248768592	0.38780798
1612	B3gnt7	354.4543668	0.271621613	0.373462731	0.727305806	0.467038642	0.678968856	19.845011	-0.905431407	0.537974993	-1.683036235	0.092368077	0.182255514
1613	B3gnt8	21.48717206	0.728668774	0.524070948	1.390401007	0.164407141	0.354581105	537.9112279	-2.236915429	0.292614536	-7.644580693	2.10E-14	4.89E-13
1614	B3gnt9	9.343703358	0.302421842	0.713352006	0.423944756	0.671606103	0.82369993	17.82969161	0.96784191	0.582489879	1.661560046	0.09660102	0.188586713
1615	B3gntl1	132.8685518	0.002120684	0.251819863	0.008421434	0.993280747	0.996788435	76.40348194	-0.185814989	0.35345614	-0.525708758	0.599090578	0.725402968
1620	B4galnt1	18.1961539	-1.097753057	0.888775229	-1.235130123	0.21678208	0.424242347	1052.263974	-0.56799844	0.174857682	-3.248347079	0.001160776	0.004725353
1621	B4galnt2	6.729581238	-0.330528062	1.540901457	-0.21450305	0.830154789	0.918400677	10.04636908	3.849993544	0.875568463	4.397135926	1.10E-05	7.26E-05
1622	B4galt1	2485.053545	0.939032274	0.170819127	5.497231424	3.86E-08	8.53E-07	2289.575926	-0.54287405	0.144135136	-3.766424086	0.000165602	0.000835502
1623	B4galt2	14.88050986	-1.042104715	1.042848556	-0.999286722	0.317655816	0.539463185	7.653517157	0.300554749	0.950499657	0.31620711	0.751845312	0.838541822
1624	B4galt3	331.50986	0.168651269	0.298395269	0.56519418	0.571941695	0.759893468	445.2504859	0.314002151	0.28458267	1.103377626	0.269863209	0.411294461
1625	B4galt4	8.133413468	-0.441426957	1.001116113	-0.440934824	0.659260182	0.81686843	36.91690866	-2.622589216	0.556289159	-4.714435246	2.42E-06	1.83E-05
1626	B4galt5	380.4253007	0.3917866	0.523180074	0.748856119	0.453943931	0.667621172	2148.767354	0.854046495	0.215543838	3.96228675	7.42E-05	0.000405455
1627	B4galt6	51.35386036	-0.618331962	0.380810516	-1.62372607	0.104434285	0.259858585	2808.646968	-0.598690377	0.336157798	-1.780980188	0.074915687	0.155319704
1628	B4galt7	702.1196697	0.291342943	0.19939677	1.461121679	0.143982052	0.32391296	580.060426	0.142000615	0.183713084	0.772947746	0.439553306	0.587532023
1629	B4gat1	124.2188204	-0.8367352	0.318575774	-2.626487219	0.008627123	0.040183699	311.0941417	-1.298767321	0.220327556	-5.89471124	3.75E-09	4.59E-08
1635	B9d1	46.93417572	-0.413534285	0.385209913	-1.073529707	0.283033517	0.504176106	9.426650547	-1.59590514	0.943869759	-1.690810755	0.090872952	0.179932685
1636	B9d2	103.8432803	0.359114493	0.381477365	0.941378247	0.346511057	0.569736926	225.9775875	0.059564725	0.270310652	0.220356559	0.825593474	0.890633875
1637	Babam1	618.6716349	0.072300377	0.261147443	0.276856538	0.781890266	0.89244113	829.0447474	0.379250514	0.177376395	2.138111517	0.032507693	0.080229743
1638	Babam2	450.8666261	-0.287649861	0.294097212	-0.978077485	0.328036002	0.550727513	666.6407168	0.35511391	0.214766783	1.653486187	0.098231955	0.191062841
1639	Bace1	23.844361	-1.163394311	0.988126879	-1.177373409	0.239046499	0.452612411	114.311497	-1.088763201	0.415355771	-2.621278618	0.008760064	0.026935874
1641	Bach1	367.8242066	-1.041967334	0.257417433	-4.047773003	5.17E-05	0.000543083	1188.9392	-0.918085811	0.269434461	-3.407455032	0.000655717	0.002846781
1642	Bach2	2.956586226	-3.593925569	1.747342469	-2.05679518	0.039705932	0.128604254	6.739095365	-6.482610342	1.49952059	-4.323121928	1.54E-05	9.83E-05
1643	Bad	288.9563783	-0.396320373	0.280292928	-1.413950669	0.157376387	0.344083142	422.8296839	0.302644085	0.216264226	1.399418161	0.161687624	0.28104075
1644	Bag1	1350.105352	0.360285816	0.199045627	1.810066466	0.07028548	0.197393587	1362.456089	0.257647264	0.174533556	1.476204754	0.139888934	0.251385546
1645	Bag2	19.42795936	-0.519480676	0.742029742	-0.700080666	0.483876929	0.692071607	27.22312184	-0.369027479	0.538955431	-0.684708711	0.493527751	0.636033993
1646	Bag3	1381.687352	-0.059560627	0.243250246	-0.244853308	0.806570016	0.905500055	920.368768	0.188713206	0.24984619	0.755317526	0.450058485	0.59728995
1647	Bag4	36.4308007	-0.581923598	0.487436416	-1.193845144	0.232538549	0.444065156	180.3056953	-0.589709991	0.234141725	-2.518602741	0.01178215	0.034702171
1648	Bag5	621.2822603	0.031326445	0.175171327	0.178833179	0.858068693	0.93026007	362.4531039	0.100845637	0.220295041	0.457775339	0.647113855	0.761879347
1649	Bag6	4276.213579	0.17712673	0.214780294	0.824687992	0.409548751	0.627981529	2733.933254	0.146633283	0.153358033	0.956149994	0.33899646	0.487383979
1650	Bahcc1	12.0003171	-0.781303496	1.456955022	-0.536257801	0.591780391	0.772189712	63.45444504	-2.780021234	0.509035956	-5.461345517	4.73E-08	4.81E-07
1651	Bahd1	311.9986324	0.259928704	0.230165146	1.129313922	0.25876543	0.475447664	920.3163901	0.078769732	0.134265356	0.586672052	0.557423981	0.692058923
1652	Baiap2	930.8436576	-0.282183792	0.24658384	-1.144372607	0.252469144	0.468779628	562.8935124	-1.209673832	0.551669486	-2.192751028	0.028325322	0.071512898
1653	Baiap2l1	5.766548593	0.097390222	1.53236558	0.063555475	0.949324186	0.976407628	17.87588145	-0.707957138	0.7043038	-1.005187162	0.314806736	0.461740717
1655	Bak1	1099.744065	0.471531994	0.313265996	1.505212821	0.13226937	0.306758009	1941.854804	0.575580623	0.137769703	4.177846134	2.94E-05	0.000176431
1658	Banf1	1282.51272	0.360854946	0.289903685	1.244740803	0.213227042	0.419832315	1130.874293	0.514100924	0.193033644	2.663271091	0.007738504	0.024243506
1659	Bank1	83.3501349	-0.495550375	0.406008025	-1.220543301	0.222258985	0.430594854	2.869132091	-1.194697357	1.915260652	-0.623777946	0.532773425	0.670585001
1661	Bap1	1302.165175	0.309943313	0.186448018	1.662357774	0.09644106	0.246429975	892.7852256	-0.066341745	0.162856883	-0.407362244	0.683741953	0.78907601
1662	Bard1	16.70998909	-0.333299582	0.680217287	-0.489989872	0.624141065	0.795102993	26.05321764	-1.330674541	1.147153978	-1.159979015	0.24605735	0.384798242
1663	Basp1	24.06174747	4.060341785	0.987715912	4.110839703	3.94E-05	0.000429653	2797.75549	-0.035802567	0.415291543	-0.086210681	0.93129894	0.959489678
1664	Batf	430.9808741	5.577678465	0.640136048	8.713270372	2.95E-18	2.63E-16	773.6676247	4.518707952	0.299712344	15.07681629	2.30E-51	6.63E-49
1665	Batf2	95.60806451	1.499203483	0.478974304	3.130029043	0.00174789	0.010961814	258.7962463	1.249664595	0.457579742	2.731031294	0.006313648	0.020398555
1666	Batf3	168.5022344	5.878207341	1.41992557	4.139799624	3.48E-05	0.00038306	16.40988298	-0.263837767	0.783426663	-0.336774046	0.73628724	0.827393318
1667	Bax	2532.687794	0.472484827	0.237788187	1.986998734	0.046922537	0.146211721	3902.613947	1.037569463	0.217725323	4.765497413	1.88E-06	1.46E-05
1668	Baz1a	1145.415583	-0.117394599	0.246804122	-0.475658989	0.634317343	0.801221673	1208.953934	0.602966491	0.173951822	3.46628442	0.000527705	0.002340895
1669	Baz1b	905.2330746	-0.377755176	0.166739884	-2.265535794	0.02347982	0.086799069	2040.368414	0.040526733	0.206061176	0.196673305	0.844083201	0.902868306
1670	Baz2a	1504.396146	1.050844588	0.192619409	5.455548802	4.88E-08	1.06E-06	1307.572428	-0.445191847	0.154142186	-2.888189518	0.003874663	0.013423851
1671	Baz2b	451.7063618	-0.106799506	0.23340379	-0.457574001	0.647258526	0.809322013	737.8249571	-0.317432535	0.215106339	-1.475700517	0.140024307	0.25154008
1672	Bbc3	278.3204041	0.268559663	0.302582558	0.887558306	0.374778389	0.597862815	138.0330001	-2.228353856	0.393044762	-5.669465856	1.43E-08	1.60E-07
1673	Bbip1	143.4395105	0.261608672	0.314914842	0.830728301	0.406127135	0.62476911	263.1043741	0.405888874	0.209119614	1.940941194	0.052265411	0.116857353
1676	Bbs1	62.66314789	-1.738276956	0.487869705	-3.562994254	0.000366649	0.002949113	19.52056743	-1.393476053	0.637401234	-2.18618349	0.028802184	0.072537075
1677	Bbs10	14.41516276	0.024244926	0.670850828	0.036140562	0.971170279	0.986372564	51.30671684	-1.695589718	0.569151076	-2.97915578	0.002890438	0.010398228
1678	Bbs12	32.50536507	0.065436115	0.529692927	0.123535943	0.901682714	0.95313706	46.4818209	-1.885347676	0.464390636	-4.059831377	4.91E-05	0.00028076
1679	Bbs2	151.4401924	-0.896067404	0.267483669	-3.34998921	0.000808147	0.005772182	52.21242558	-2.080802846	0.449583963	-4.628285297	3.69E-06	2.67E-05
1680	Bbs4	87.99032484	0.384407721	0.266075979	1.444729142	0.148533981	0.330830017	71.6129545	-0.288442854	0.285360906	-1.010800176	0.312112079	0.45884529
1681	Bbs5	53.81233186	-0.90470197	0.447571363	-2.021358036	0.043242715	0.137177314	34.30693827	-0.960345696	0.704026028	-1.364076978	0.17254334	0.295142972
1682	Bbs7	72.6075462	-1.096638324	0.352372838	-3.112153392	0.00185728	0.011517788	81.76465643	-0.139182023	0.421015128	-0.33058675	0.740956656	0.83082395
1683	Bbs9	32.49751301	-1.354942117	0.470365828	-2.880613419	0.003969021	0.021392664	87.5601805	-1.66797846	0.32689157	-5.10254352	3.35E-07	2.97E-06
1684	Bbx	321.3653003	-1.049565823	0.31946739	-3.285361371	0.001018516	0.007032373	994.7969578	-0.035614968	0.296687864	-0.120041875	0.904449976	0.942181632
1714	Bcam	10.6904783	-1.369331243	1.047759329	-1.306913912	0.191241951	0.39116484	37.00089686	3.135866667	0.768844779	4.078673293	4.53E-05	0.000261296
1716	Bcap29	399.2786125	-0.255576773	0.238955344	-1.069558721	0.284817984	0.505909902	586.2554382	0.342839688	0.286256609	1.197665581	0.231047234	0.36623419
1717	Bcap31	1878.536791	0.215981813	0.189165055	1.141763808	0.25355221	0.469973626	2648.722603	0.225474691	0.184543176	1.221799127	0.221783599	0.355981195
1718	Bcar1	44.37584797	-0.392613753	0.923712653	-0.425038838	0.670808362	0.823365277	27.61300398	-0.789894291	0.575295486	-1.37302362	0.169745004	0.29123646
1719	Bcar3	1150.206531	0.289945874	0.222306821	1.30425991	0.192144979	0.39243537	193.0151272	-2.108786594	0.448962723	-4.69701934	2.64E-06	1.97E-05
1720	Bcas2	1056.028805	0.343652738	0.143946832	2.387358807	0.01696992	0.067884568	611.0625556	-0.577345862	0.250919582	-2.300919913	0.021396158	0.056855519
1721	Bcas3	203.7865369	-0.613162536	0.289079065	-2.121089385	0.033914281	0.114102203	223.5570613	-1.106047782	0.256704249	-4.308646178	1.64E-05	0.00010433
1723	Bcat1	41.71321959	-0.116401406	1.060556931	-0.109754981	0.912603695	0.958655039	25.50937565	-0.456415409	0.748651081	-0.609650371	0.542093437	0.678496192
1724	Bcat2	547.9052988	0.584471925	0.274582684	2.128582611	0.033288808	0.112680426	1271.527856	0.670973542	0.257785495	2.60283668	0.009245599	0.028173726
1726	Bcdin3d	44.79788884	-0.080658751	0.390742825	-0.206424138	0.836459617	0.921034242	94.52494328	-0.235961149	0.265194842	-0.889765229	0.37359196	0.522708391
1728	Bckdha	358.9197437	-1.030056503	0.260400233	-3.955666596	7.63E-05	0.000759659	438.8667753	-1.842617071	0.237287849	-7.765324166	8.14E-15	1.98E-13
1729	Bckdhb	112.6638413	-0.998295512	0.357877736	-2.78948761	0.005279152	0.026948905	164.4179606	1.051606672	0.389873808	2.697300126	0.006990424	0.022223352
1730	Bckdk	443.6618282	0.064847699	0.199253586	0.325453107	0.744838167	0.869959451	625.2788221	-0.374802105	0.161756518	-2.317075745	0.020499606	0.054843581
1731	Bcl10	317.8655074	0.685437145	0.237483301	2.88625407	0.003898573	0.021103971	1373.543792	0.22936439	0.171680913	1.335992367	0.181551768	0.306794506
1732	Bcl11a	2.093891243	-0.010098096	1.798199059	-0.005615672	0.995519366	0.997458969	2.731209535	-1.296936345	1.443089407	-0.898722102	0.368800702	0.518015838
1733	Bcl2	129.9070879	-1.225076053	0.270200711	-4.533948297	5.79E-06	8.05E-05	138.4347445	0.783521673	0.498153596	1.572851585	0.115753188	0.216968014
1738	Bcl2l1	2779.710377	0.801978704	0.219485158	3.653908594	0.000258278	0.002185697	978.1741012	0.770918846	0.384014399	2.007525886	0.044693697	0.103562985
1739	Bcl2l11	102.0797385	-0.181710287	0.330921532	-0.549103849	0.582934184	0.766399673	1114.533186	-0.973170705	0.189663007	-5.131051766	2.88E-07	2.59E-06
1740	Bcl2l12	174.8893227	0.344173426	0.362408949	0.949682472	0.342273619	0.564895899	89.25123036	-0.975425655	0.381965674	-2.553699772	0.010658512	0.031794529
1744	Bcl3	1428.245714	3.435409936	0.553392501	6.207908367	5.37E-10	1.72E-08	979.4092223	2.10970147	0.192152264	10.97932141	4.81E-28	3.86E-26
1745	Bcl6	211.376498	-0.590452418	0.422230254	-1.398413335	0.161988981	0.350675219	1012.445022	-0.648628751	0.336583637	-1.927095318	0.053967752	0.119874301
1746	Bcl6b	14.4339698	-1.937481605	0.974411979	-1.988359797	0.046771912	0.145840556	4.321032695	3.917538424	1.325140321	2.95631969	0.003113342	0.011080134
1747	Bcl7a	32.63186759	-1.080209316	0.443447837	-2.435933216	0.014853427	0.061656152	33.97792144	-0.820870828	0.464544471	-1.767044663	0.077220749	0.15908432
1748	Bcl7b	630.6455079	0.379111665	0.274847801	1.379351277	0.167786474	0.358881032	855.5237034	0.515699225	0.216616608	2.380700308	0.017279764	0.047657345
1749	Bcl7c	439.0814179	0.14311458	0.325529833	0.439635834	0.660200883	0.817013303	300.2335015	-0.150296246	0.250333618	-0.600383789	0.548250489	0.683892252
1750	Bcl9	90.11089996	0.019038348	0.328252904	0.057999024	0.953749406	0.978866329	317.7708103	0.104729182	0.223372143	0.468855159	0.63917317	0.75617079
1751	Bcl9l	56.71784997	-0.864860711	0.379721899	-2.2776161	0.02274946	0.084912972	207.0439327	-1.793505652	0.352557821	-5.087124841	3.64E-07	3.21E-06
1753	Bclaf3	68.07202525	0.085265952	0.380099598	0.22432529	0.822504199	0.914588837	94.00521024	0.317084389	0.260176796	1.218726626	0.222947968	0.357254149
1754	Bco2	10.36778071	0.503925453	0.977273182	0.51564441	0.606102787	0.781115389	45.11889098	-1.64028035	0.609822896	-2.689765114	0.007150233	0.022627843
1755	Bcor	318.4401983	0.124897392	0.234512463	0.532583176	0.59432215	0.773958063	548.7001939	0.378203015	0.405376803	0.932966592	0.350837218	0.500372782
1756	Bcorl1	131.1778209	1.070070003	0.302524278	3.537137612	0.000404489	0.003211165	241.85252	0.407172119	0.24904442	1.634937734	0.102062101	0.196660324
1757	Bcr	22.35700759	-1.096866911	0.64559051	-1.699013373	0.089316664	0.233772267	59.66877513	-0.522696843	0.45330456	-1.15308093	0.248877168	0.387898101
1759	Bdh1	609.2845729	0.658209115	0.263579757	2.49719145	0.012518135	0.053829144	58.55560404	0.728405042	0.321903088	2.262808497	0.023647497	0.061600728
1760	Bdh2	401.9660222	-0.319624137	0.288912324	-1.106301499	0.268596043	0.487066861	14.92118056	-0.777993361	1.068996146	-0.727779388	0.466748644	0.612483674
1761	Bdkrb1	23.28622192	1.293111093	0.957190558	1.350944263	0.176713288	0.370974707	2.919215197	-0.206255975	1.626717767	-0.126792723	0.899104455	0.938660629
1764	Bdp1	239.4827976	-0.451336413	0.34696301	-1.300819973	0.193320084	0.393931517	720.1783772	1.218534014	0.365741355	3.33168234	0.000863227	0.003633115
1767	Becn1	1076.605166	0.194586556	0.221465712	0.878630622	0.379601587	0.602506874	1586.342261	0.058796817	0.128619396	0.457138029	0.647571838	0.762162832
1768	Bend3	58.75637638	-0.48600665	0.369710069	-1.314561573	0.188657292	0.387845202	68.62750039	0.451443718	0.379836904	1.188519896	0.234628646	0.370757416
1769	Bend4	123.1565487	0.110756149	0.334744873	0.33086735	0.740744685	0.868025989	241.0916822	-0.926977517	0.321846041	-2.880189282	0.003974365	0.013700935
1770	Bend6	8.25961516	1.576719466	0.881557959	1.788560185	0.073685675	0.204298242	23.0572567	2.849455718	0.771153058	3.695058573	0.000219836	0.001074364
1772	Bet1	309.9552754	0.270416514	0.162346588	1.665674142	0.095778335	0.24532834	396.7621253	0.510322886	0.282692332	1.80522366	0.07103969	0.148846605
1773	Bet1l	263.911493	0.379673366	0.211237596	1.797375911	0.072275962	0.201354682	366.4317889	0.507455976	0.212526006	2.387735906	0.016952519	0.04693268
1774	Bex3	9.936318412	-2.381665172	0.953873344	-2.49683586	0.012530694	0.053833135	166.799687	-0.427186639	0.352626761	-1.211441348	0.225726301	0.359965494
1775	Bfar	717.362083	0.138175575	0.148602538	0.929833208	0.352457449	0.575478797	1043.463406	0.561738701	0.225563089	2.49038397	0.012760515	0.037013115
1777	Bgn	102.531596	0.04357606	1.345789452	0.032379552	0.974169369	0.987759069	342.3128557	-1.234721398	0.543408651	-2.272178395	0.023075738	0.060394489
1778	Bhlha15	2.304614189	2.449193093	2.113420663	1.158876288	0.246506615	0.462562159	4.568114399	0.788551526	1.501989011	0.525004857	0.599579814	0.72570717
1780	Bhlhb9	9.066858427	-0.597407852	1.373199253	-0.435048192	0.663527448	0.819100535	4.62605007	-2.189498424	1.243708798	-1.760459063	0.078330003	0.16091398
1782	Bhlhe40	2008.76822	-0.62328599	0.144057119	-4.326658732	1.51E-05	0.000187179	387.3099752	0.335476957	0.281696474	1.190916423	0.233686397	0.369650711
1783	Bhlhe41	306.9918876	-1.341841925	0.387728275	-3.460779136	0.000538615	0.004077788	1258.52906	1.041646557	0.298266914	3.492330215	0.000478826	0.002155351
1784	Bicc1	29.65566169	-0.873952693	1.288790362	-0.678118582	0.49769651	0.703432007	8.940966968	-1.358009461	1.031676839	-1.316312832	0.188069066	0.315001256
1785	Bicd1	11.31328018	-0.745074206	1.020443385	-0.730147519	0.465300018	0.676937421	7.621953389	-3.112776491	1.284314203	-2.423687665	0.015363813	0.043279224
1786	Bicd2	1016.121147	0.139645354	0.334003812	0.418095091	0.675877594	0.826323888	1344.074797	0.522881133	0.262610548	1.991089609	0.046471037	0.106488286
1787	Bicdl1	40.96248369	0.86067927	1.202452156	0.715770075	0.474133333	0.68441016	28.92631422	-1.149267407	0.491743719	-2.337126766	0.019432594	0.052412442
1788	Bicra	172.0206797	-0.476340513	0.542428506	-0.878162757	0.3798554	0.602569659	258.5159452	-0.965809813	0.358691493	-2.692591915	0.007089899	0.022483469
1789	Bicral	211.6475432	-0.733773989	0.249972202	-2.935422346	0.00333094	0.018581799	278.6346442	-0.78491598	0.350859818	-2.237121324	0.025278412	0.065100217
1790	Bid	184.6548387	1.746193337	0.447848876	3.899068257	9.66E-05	0.000937612	523.214197	0.957079152	0.219294574	4.36435401	1.27E-05	8.29E-05
1792	Bin1	937.7551131	0.805925991	0.250542615	3.216722194	0.001296641	0.008589627	1833.652594	0.205297495	0.207634013	0.988746943	0.322786969	0.470061984
1793	Bin2	877.2480649	-1.006510908	0.275505888	-3.653319045	0.000258872	0.00218773	1129.654953	-0.381832204	0.191220822	-1.996812898	0.045845512	0.105291721
1794	Bin3	395.9456753	0.150910712	0.350025501	0.43114205	0.666365087	0.820413138	905.2965613	-0.42069089	0.225662611	-1.864247199	0.062286998	0.134255275
1797	Birc5	151.7631499	-0.496331259	0.467373103	-1.061959399	0.288254118	0.508823852	181.9944575	-1.230778155	1.515394509	-0.812183328	0.416686445	0.565976557
1798	Birc6	1158.264681	-0.494161988	0.310997016	-1.588960546	0.1120693	0.27305549	1975.434938	0.307584106	0.375302567	0.819563021	0.412465261	0.562241916
1799	Bivm	56.17714971	-0.470107598	0.345295347	-1.361465196	0.173366725	0.366455443	92.35229243	-1.719426691	0.328857532	-5.228485057	1.71E-07	1.60E-06
1802	Blm	26.4759806	-0.194774459	0.533973752	-0.364764108	0.7152875	0.851995376	59.91421594	-0.487191599	0.499407136	-0.975539923	0.329292508	0.476854744
1803	Blmh	1457.333292	0.402128367	0.176960444	2.272419515	0.023061184	0.085714655	1000.086581	0.579951407	0.182564862	3.176686915	0.001489678	0.005877938
1804	Blnk	361.8207577	-1.005826825	0.336312677	-2.990749067	0.002782941	0.016087066	1649.251864	0.009709541	0.269896314	0.035975077	0.971302232	0.983139535
1805	Bloc1s1	513.6458447	-0.284127767	0.33674237	-0.843754137	0.398806809	0.618776683	310.7810875	-0.430619946	0.311114768	-1.38411927	0.166321937	0.287104015
1806	Bloc1s2	440.3650315	0.014053565	0.297527374	0.047234527	0.96232631	0.98285405	294.0558625	-0.057193109	0.24050592	-0.237803331	0.812033635	0.882456498
1807	Bloc1s3	92.57954599	0.130272176	0.353557919	0.368460638	0.71252979	0.850466443	295.8267999	-0.171989547	0.20997492	-0.819095669	0.412731833	0.562391051
1808	Bloc1s4	169.2660967	0.477187265	0.30107598	1.584939668	0.112980043	0.274253128	292.5966691	0.804442137	0.29155814	2.759113964	0.005795832	0.01892562
1809	Bloc1s5	370.7784472	-0.251752513	0.227768901	-1.10529801	0.26903048	0.487597991	194.3582802	0.074721292	0.22486276	0.332297318	0.739664765	0.829740654
1810	Bloc1s6	201.7227558	0.068319859	0.272959455	0.250293067	0.802360718	0.902922757	361.4457288	-0.35563747	0.229619812	-1.54881004	0.121427391	0.225721128
1813	Blvra	256.0429928	-1.237631543	0.245920098	-5.032657152	4.84E-07	8.43E-06	866.0455469	-0.43909443	0.158775137	-2.765511264	0.005683364	0.018606078
1814	Blvrb	2434.252993	0.249992279	0.291246711	0.858352282	0.390697968	0.61207732	6840.69969	2.532404906	0.365683488	6.925127848	4.36E-12	7.86E-11
1815	Blzf1	202.2438306	0.434271754	0.214303393	2.026434334	0.042720295	0.135892624	275.6711949	0.934109339	0.277707384	3.363646034	0.000769201	0.003289013
1816	Bmerb1	22.68028393	-0.120146602	0.530513295	-0.226472367	0.820834049	0.913390028	10.29423621	4.546331338	1.384295033	3.284221375	0.001022646	0.004228374
1817	Bmf	109.6702236	-0.962788187	0.496473851	-1.939252561	0.052470592	0.158960384	382.6828716	-4.247016423	0.269691596	-15.74767802	7.12E-56	2.53E-53
1818	Bmi1	326.1462906	0.32455669	0.212967004	1.523976408	0.127514605	0.299027239	539.8875964	0.783125991	0.259416703	3.018795555	0.002537817	0.009293775
1819	Bmp1	2100.019861	0.3971555	0.272727651	1.456234814	0.145327719	0.325645083	215.3617863	0.496392497	0.452185804	1.097762231	0.272308328	0.41407123
1820	Bmp2	2.759285294	0.525989061	2.041020319	0.25770888	0.796631592	0.90013803	19.12708415	-3.801266077	0.878477045	-4.32710917	1.51E-05	9.68E-05
1821	Bmp2k	1087.159022	-0.489639515	0.199960613	-2.4486798	0.014338085	0.059838986	940.3101095	-0.208378365	0.227258712	-0.91692135	0.359183855	0.509102366
1822	Bmp5	2.904913854	0.074682516	1.539112619	0.0485231	0.961299355	0.982448821	4.389037955	-0.511782311	1.23979077	-0.412797323	0.679755113	0.786610268
1825	Bmpr1a	45.84890419	0.228931558	0.693791726	0.329971588	0.74142143	0.868379297	23.5904908	-0.442582494	0.668039821	-0.66250915	0.507644973	0.648865045
1826	Bmpr2	434.0652039	-0.096155689	0.288133732	-0.33371896	0.738591641	0.866746529	792.6053295	-1.04264326	0.178429812	-5.84343642	5.11E-09	6.11E-08
1827	Bms1	1460.956607	0.456274956	0.196247033	2.32500308	0.020071796	0.077265562	816.0962281	0.376813547	0.288171221	1.307602979	0.191008006	0.318910122
1828	Bmt2	372.1683786	0.143057697	0.21471813	0.666258117	0.505246131	0.708978528	618.7302347	-0.98986156	0.227888124	-4.343629422	1.40E-05	9.04E-05
1832	Bnip1	285.6580449	0.198768149	0.32536031	0.610917014	0.54125452	0.737807308	278.2892761	0.911626748	0.297335129	3.065990723	0.0021695	0.008114123
1833	Bnip2	1554.32128	0.236429085	0.140607006	1.681488644	0.09266804	0.239786758	2971.238208	0.193713097	0.158481759	1.222305316	0.22159219	0.355838632
1834	Bnip3	624.8505278	1.391187008	0.365158878	3.809812915	0.000139072	0.001282214	1150.685032	1.9604187	0.472707462	4.147213352	3.37E-05	0.000199503
1835	Bnip3l	789.2057728	0.000841954	0.233092733	0.003612099	0.997117968	0.998207979	1137.56087	-0.368630633	0.26721817	-1.37951185	0.167736995	0.288959166
1837	Bnip5	8.53955595	1.615808169	1.036357049	1.559123055	0.118967258	0.285196888	2.066752064	-4.211995181	2.190188108	-1.923120286	0.054464945	0.120654966
1838	Boc	6.067916555	-2.242910042	1.413104621	-1.587221505	0.112462486	0.273626277	43.92141504	4.503360054	0.567187179	7.939812849	2.02E-15	5.32E-14
1839	Bod1	148.2063035	0.245374568	0.243284767	1.008589936	0.313171336	0.535325989	204.4143818	0.420060527	0.27663753	1.518450973	0.12890075	0.236137768
1842	Bok	12.20739033	-0.753244237	1.000787374	-0.752651619	0.45165929	0.665812639	7.322432653	-3.08900948	1.225185674	-2.521258242	0.0116936	0.034498377
1843	Bola1	37.16473928	-0.829991723	0.494902962	-1.677079726	0.093526893	0.241553384	85.47060315	-0.723439311	0.322724907	-2.241659369	0.024983396	0.064525309
1846	Bola3	174.1162093	0.49166246	0.199161739	2.468659206	0.013562031	0.057205486	136.924957	0.337554309	0.291306909	1.158758337	0.246554704	0.385314644
1847	Bop1	500.3264844	0.484525516	0.209289436	2.315097813	0.02060758	0.078868866	1154.138945	1.453272128	0.296198249	4.906417005	9.28E-07	7.68E-06
1848	Bora	17.54442083	-0.906389615	0.64240198	-1.410938389	0.158262781	0.345442415	80.94459892	-1.220738567	0.662265625	-1.843276354	0.065288672	0.139254504
1849	Borcs5	104.8942588	0.96119051	0.375657459	2.558688739	0.010506777	0.046776531	64.39303952	-0.563248305	0.330677192	-1.703317674	0.088508635	0.176370969
1850	Borcs6	181.0402086	-0.410740059	0.533432457	-0.769994502	0.441303154	0.656681416	369.0629532	-0.841303289	0.286057703	-2.941026514	0.003271265	0.01159626
1851	Borcs7	64.76907413	0.05500847	0.269905243	0.203806602	0.838504634	0.922177748	167.7219078	-0.378689489	0.335555652	-1.128544508	0.259090031	0.399616901
1852	Borcs8	117.5199104	-0.357151422	0.331655384	-1.076875091	0.281536072	0.502394084	137.1130713	-0.34662359	0.239778764	-1.445597531	0.14829012	0.262896706
1853	Bpgm	74.71072973	-0.478937753	0.315982674	-1.515708902	0.129592976	0.302369092	106.697242	-0.912767552	0.328003171	-2.782800999	0.005389185	0.017791645
1854	Bphl	43.27868006	-0.620479506	0.379396443	-1.635438386	0.101957181	0.255675539	73.90596453	-2.906068748	0.349343806	-8.318649709	8.90E-17	2.78E-15
1858	Bpnt1	352.6764552	-0.211437556	0.285682679	-0.740113321	0.459231236	0.672264177	308.7292993	0.691970847	0.215167857	3.215958262	0.001300097	0.005214721
1859	Bpnt2	1584.51726	0.84353452	0.185757347	4.541056037	5.60E-06	7.80E-05	632.6380466	0.086745914	0.209690081	0.413686299	0.679103862	0.785978887
1860	Bptf	766.144407	-0.554342734	0.197020944	-2.813623375	0.004898658	0.025493955	1190.298884	-0.150832533	0.23400327	-0.644574465	0.519202987	0.658910501
1861	Braf	34.06115262	0.193127102	0.652983447	0.295761099	0.767412533	0.882883671	678.9223247	0.962208126	0.223615194	4.302963978	1.69E-05	0.000106688
1863	Brat1	264.1934417	0.01097108	0.21712074	0.050529856	0.959700158	0.981905291	292.5082352	0.105350485	0.254284247	0.414302051	0.678652912	0.785635467
1864	Brca1	67.49797195	-1.890309838	0.613995915	-3.078701002	0.002079052	0.012644608	52.28093145	-2.064131279	0.766141246	-2.694191558	0.00705596	0.02239443
1865	Brca2	142.6488105	-1.233729935	0.232935486	-5.296444761	1.18E-07	2.39E-06	35.9324396	-2.328985801	0.540638014	-4.307846917	1.65E-05	0.000104664
1866	Brcc3	75.90493657	0.391210262	0.402129724	0.972845922	0.330629885	0.553107946	316.9052177	0.090702615	0.190913589	0.475097739	0.63471731	0.753027756
1867	Brd1	364.9871619	0.079089896	0.232241952	0.340549565	0.733442703	0.863623807	1016.769503	0.010842287	0.153044826	0.070843862	0.943522023	0.967083778
1868	Brd2	4279.865853	-0.163495499	0.291601717	-0.560680851	0.575015124	0.761105398	4391.796024	0.486417404	0.159057344	3.058126023	0.002227259	0.008303725
1869	Brd3	325.7671657	-0.587909136	0.402425058	-1.460915824	0.144038543	0.323961078	752.0427127	-0.624977347	0.250552828	-2.494393507	0.012617258	0.036727036
1870	Brd3os	2.530783329	1.835516053	2.027985535	0.905093267	0.365415979	0.588403208	16.67845892	-0.449041176	0.716246929	-0.626936267	0.530701013	0.669045774
1871	Brd4	1118.24457	0.318194744	0.275575483	1.154655491	0.248231533	0.464388957	2012.448124	0.187770087	0.252247514	0.744388259	0.45664162	0.60308417
1872	Brd7	1379.760348	0.438917503	0.171835186	2.554293527	0.010640352	0.047216772	1138.730699	0.303691234	0.174315474	1.742193197	0.081474644	0.165857934
1875	Brd9	515.7497612	-0.19988277	0.210702791	-0.948647942	0.342799699	0.565360948	577.7044012	-0.159964565	0.189477248	-0.844241546	0.398534443	0.547747401
1876	Brdt	5.008570376	-1.88976208	1.11369283	-1.696843177	0.089726313	0.234623326	8.40734258	-1.651447506	0.848863268	-1.945481172	0.051717094	0.115919716
1877	Brf1	243.8727418	-0.671617841	0.251098877	-2.674714638	0.007479288	0.035785637	462.0607674	-0.325493767	0.178321671	-1.825318059	0.067953047	0.143771073
1878	Brf2	111.3434441	-0.116738741	0.351419604	-0.332191885	0.739744371	0.86745442	102.0973781	-0.351210117	0.266454099	-1.318088623	0.187473982	0.314211165
1879	Bri3	656.6943482	-0.447401989	0.25975473	-1.722401706	0.084996775	0.226304932	1061.321096	-0.119870799	0.365904479	-0.327601345	0.743213105	0.832804126
1882	Brip1	26.89161147	-2.602889877	0.556365096	-4.678384566	2.89E-06	4.32E-05	44.0088364	-1.470522257	0.779457634	-1.886596774	0.059214581	0.12897908
1884	Brix1	531.4699984	0.7873864	0.190279028	4.138061922	3.50E-05	0.00038536	404.2943238	0.491465918	0.193188395	2.543972264	0.010959979	0.032598364
1885	Brk1	1022.728704	0.192008276	0.196905305	0.975130034	0.329495763	0.552142006	2731.84442	0.116222415	0.234617441	0.495369884	0.620339049	0.742808659
1886	Brme1	38.13232224	-1.866588164	0.414647287	-4.501628788	6.74E-06	9.16E-05	3.709479855	0.885648072	1.266171566	0.699469247	0.484258826	0.627688157
1887	Brms1	897.2553315	-0.132416911	0.28194085	-0.469662028	0.638596501	0.803996713	1005.387746	0.157578799	0.181830436	0.866624985	0.386147519	0.5355878
1888	Brms1l	208.9476247	0.705729232	0.227287309	3.105009412	0.00190273	0.011731528	161.5172761	0.280600247	0.231351425	1.212874517	0.2251778	0.359551516
1889	Brox	287.6847429	0.414860975	0.47335235	0.876431638	0.380795425	0.603371503	1279.810843	-0.095842853	0.245515598	-0.390373784	0.69626017	0.798038545
1890	Brpf1	605.0228571	0.272208758	0.216262944	1.258693482	0.208141067	0.413098729	1502.736715	0.679802173	0.203232187	3.344953296	0.000822964	0.003484771
1891	Brpf3	234.1681928	0.375237192	0.336596951	1.114796764	0.264937524	0.483243076	347.543141	0.504196118	0.288381094	1.748367452	0.08040042	0.16404262
1894	Brwd1	336.2476541	-0.118540461	0.244671685	-0.484487862	0.628039677	0.797761496	567.1088511	0.234223222	0.228306111	1.025917442	0.3049305	0.451064554
1895	Brwd3	253.1211144	0.152615461	0.215237728	0.709055343	0.478290134	0.687480177	178.3316795	-0.500525991	0.340535553	-1.469820071	0.141610492	0.253598122
1896	Bscl2	471.9365004	-1.32784817	0.320205701	-4.146859865	3.37E-05	0.000372625	787.3272399	-1.101418375	0.214961585	-5.123791662	2.99E-07	2.68E-06
1897	Bsdc1	382.6188671	0.025754985	0.269535386	0.09555326	0.923875388	0.963642561	657.573938	0.172003373	0.181048363	0.950041027	0.342091407	0.490508621
1898	Bsg	4482.781136	-0.687347537	0.237298274	-2.896555142	0.003772843	0.020591953	4668.033315	1.167162475	0.188503465	6.19172954	5.95E-10	8.21E-09
1900	Bspry	12.28041904	1.146782351	1.22484752	0.936265398	0.349136559	0.572344879	4.175068778	-1.772167668	1.563232809	-1.133655625	0.25693903	0.397302667
1901	Bst1	1879.388902	4.446773483	0.600434911	7.405920945	1.30E-13	7.01E-12	2660.873135	4.987789878	0.340492404	14.64875523	1.37E-48	3.49E-46
1902	Bst2	1620.486995	0.038306614	0.489231778	0.078299521	0.937589798	0.970634152	7920.479764	0.993390034	0.362697912	2.738890964	0.006164681	0.019989896
1903	Btaf1	814.0642488	0.234076468	0.276302969	0.847173189	0.396898595	0.617126203	825.275409	0.094657834	0.341630994	0.277076249	0.781721559	0.861489064
1904	Btbd1	246.0926023	0.084284432	0.215559685	0.391002759	0.695795196	0.840274975	766.8684346	-0.406672293	0.170422621	-2.386257708	0.017020819	0.047079123
1905	Btbd10	258.355915	0.282034292	0.234717775	1.201588979	0.229522813	0.440688719	300.1687714	0.259573716	0.180383869	1.439007364	0.150148436	0.265421446
1907	Btbd19	83.09010306	0.124609309	0.36351488	0.342790118	0.73175636	0.86229628	131.871619	0.216096178	0.313651653	0.688968721	0.490842952	0.633535641
1908	Btbd2	144.6496361	-0.898037981	0.533522028	-1.683225685	0.09233141	0.239138525	290.9697118	-1.007372398	0.210435981	-4.787072983	1.69E-06	1.33E-05
1909	Btbd3	153.1589193	-0.165052021	0.279477384	-0.590573801	0.554806024	0.747257895	91.4142243	-0.689870577	0.312099711	-2.210417228	0.027076219	0.068872801
1910	Btbd6	96.38533981	-0.123985198	0.295163362	-0.420056191	0.674444405	0.825308773	132.0773169	-1.11000938	0.247583041	-4.483382122	7.35E-06	5.07E-05
1911	Btbd7	555.9237877	0.178423836	0.212921491	0.83797946	0.402042239	0.621387037	488.8502058	-0.022011316	0.239987951	-0.091718421	0.926921762	0.957303397
1912	Btbd8	31.02378667	-0.864170167	0.522550096	-1.653755639	0.098177173	0.249348828	57.33693572	1.504073849	0.629868427	2.387917516	0.016944144	0.046917995
1913	Btbd9	174.6588311	-0.355090869	0.283131829	-1.254153832	0.209786097	0.415021856	589.3269078	-0.018656156	0.201873105	-0.092415265	0.926368112	0.956990299
1914	Btd	190.4743571	-0.72060644	0.290030662	-2.484587098	0.012970178	0.055276524	279.0765612	0.245725339	0.29864124	0.822811138	0.410615402	0.560370117
1915	Btf3	4027.032673	0.76560897	0.246395391	3.107237379	0.001888447	0.011658998	3839.430035	0.216617157	0.204333891	1.060113696	0.289092878	0.433894849
1917	Btf3l4	433.2224373	1.051589872	0.24931194	4.217968346	2.47E-05	0.000284053	495.4267731	-0.066785332	0.228766618	-0.291936527	0.770335155	0.853062452
1920	Btg2	244.6614194	1.571734629	0.297960059	5.274984289	1.33E-07	2.66E-06	623.3973963	-0.634346559	0.298339304	-2.126258764	0.03348172	0.082129637
1921	Btg3	129.6804989	0.637494848	0.516518253	1.234215526	0.217122603	0.424612302	132.7623096	1.968518533	0.384867706	5.114792706	3.14E-07	2.80E-06
1922	Btk	1363.196926	-0.113528547	0.207777324	-0.546395272	0.58479426	0.767899209	1249.066304	-0.156712418	0.142522355	-1.099563771	0.271522234	0.413040293
1925	Btnl2	2.397633038	2.633537497	2.846382166	0.925222737	0.354850059	0.577740776	3.474161816	0.515894549	1.356925372	0.380193753	0.703801596	0.802828693
1926	Btrc	60.38657737	-1.131351372	0.434936911	-2.601185006	0.009290234	0.042558527	182.9467353	-0.229227985	0.230186888	-0.995834244	0.319330689	0.466094707
1927	Bub1	166.3469252	-1.099280176	0.459289773	-2.393434906	0.016691443	0.067225919	103.1125515	-0.782011653	1.41149279	-0.554031631	0.579557198	0.709849572
1928	Bub1b	160.176655	-0.751051265	0.443620284	-1.693004788	0.090454556	0.235728511	208.0038818	-1.835642997	1.233971535	-1.487589418	0.136859206	0.247194889
1929	Bub3	1014.11973	0.295624204	0.150851562	1.95970264	0.050030556	0.153485258	1405.654003	0.344096028	0.134940358	2.549986021	0.010772724	0.032097634
1930	Bud13	180.1799881	0.160112348	0.264205694	0.606013995	0.54450546	0.740350403	217.5873875	0.481776725	0.252291219	1.909605605	0.056184013	0.123789516
1931	Bud23	268.963531	0.442003958	0.21460811	2.059586465	0.039438091	0.128003249	331.5023325	0.160837736	0.206362667	0.779393572	0.435747909	0.583819839
1932	Bud31	1361.901552	1.112524283	0.238643476	4.661867576	3.13E-06	4.63E-05	945.9015807	0.662793211	0.264641327	2.504496251	0.01226259	0.035907547
1935	Bysl	374.8494741	0.710765552	0.321402277	2.211451516	0.027004586	0.096241959	452.9174591	1.315118302	0.190739046	6.894856257	5.39E-12	9.61E-11
1936	Bzw1	2636.635981	0.363866468	0.307610084	1.18288212	0.236855869	0.449711984	3178.427185	0.63955125	0.196836121	3.249155933	0.00115748	0.004713192
1937	Bzw2	768.3408204	-0.11328984	0.23893552	-0.474143986	0.635397234	0.801753052	159.6071344	-0.039226846	0.279363961	-0.14041484	0.888332233	0.932278463
1986	C1d	287.6981761	0.388768492	0.208125849	1.867949093	0.061769167	0.179003848	540.2922651	-0.203488126	0.250005543	-0.813934457	0.4156825	0.565064932
1987	C1galt1	488.7570503	0.133108719	0.238245598	0.55870379	0.576363892	0.761901139	316.3419732	-1.165695483	0.326234077	-3.573187369	0.000352662	0.001647626
1988	C1galt1c1	195.7392406	-0.096174355	0.302131381	-0.318319649	0.750242481	0.873406293	380.2361237	0.549495683	0.216140724	2.54230518	0.011012397	0.032716069
2007	C1qa	2132.317148	0.957841017	0.543457329	1.762495353	0.077985641	0.212820484	5184.284158	-2.340180912	0.281811912	-8.304052512	1.01E-16	3.13E-15
2008	C1qb	2119.101423	1.112811267	0.834588835	1.333364671	0.18241216	0.379482564	12402.61893	-1.535604787	0.225736214	-6.80265146	1.03E-11	1.78E-10
2010	C1qc	2779.932908	0.811547396	0.644146687	1.259879795	0.207712729	0.412602466	7966.861654	-1.969463019	0.235857012	-8.350241533	6.81E-17	2.17E-15
2012	C1qtnf1	9.197071626	-0.173463747	0.964026932	-0.179936619	0.857202326	0.930101391	1.732516383	-4.467571172	2.815699162	-1.586664951	0.112588548	0.212312216
2013	C1qtnf12	20.82767265	-0.34478662	0.669524347	-0.514972489	0.606572245	0.78135779	134.5539207	-1.478501596	0.365465956	-4.045524817	5.22E-05	0.000296588
2015	C1qtnf5	10.80977067	-0.227599332	1.261066474	-0.180481629	0.856774475	0.930101391	1.637946394	-0.677740048	2.340954584	-0.289514394	0.772187767	0.854618587
2016	C1qtnf6	39.07304036	-0.02270854	0.909107873	-0.024978928	0.980071771	0.990638	80.76284343	0.097738446	0.336509615	0.290447705	0.771473752	0.854013899
2019	C1rl	10.63957195	0.907544723	1.101675885	0.823785594	0.410061394	0.62844398	138.5729904	1.922491343	0.433127821	4.438623543	9.05E-06	6.15E-05
2022	C2	660.5989846	0.817632768	1.443303091	0.566501086	0.571053195	0.759198929	5.270639526	2.115279264	1.22260056	1.730147469	0.083603931	0.168932338
2039	C2cd2	71.95964488	-0.217918842	0.474623428	-0.45914051	0.646133268	0.808697429	191.8840624	0.563114705	0.199320216	2.825176073	0.004725464	0.015899283
2040	C2cd2l	1281.173388	-0.02975319	0.191341414	-0.155497912	0.8764288	0.939891401	422.3226513	0.22485085	0.257566239	0.87298262	0.382672551	0.531829931
2041	C2cd3	153.8099499	-1.026399011	0.25924118	-3.959243712	7.52E-05	0.000749984	293.0190935	-1.263185235	0.275962219	-4.577384692	4.71E-06	3.35E-05
2043	C2cd5	113.2212411	-0.358250854	0.37073317	-0.966330728	0.333878715	0.556693667	239.8911411	-1.365930575	0.286341772	-4.770280517	1.84E-06	1.43E-05
2051	C3	9799.550926	0.488102071	0.374373886	1.303782367	0.192307797	0.392675552	11522.1203	3.608001572	0.482862816	7.472104814	7.89E-14	1.73E-12
2055	C3ar1	1709.37671	-0.742988214	0.287007022	-2.588745767	0.009632618	0.043751686	9056.509589	-2.70993952	0.283931842	-9.544331133	1.37E-21	6.52E-20
2078	C5ar1	1929.659871	-0.026034773	0.357825001	-0.072758395	0.941998379	0.972464498	7309.095876	-0.114061163	0.276938157	-0.411865104	0.680438299	0.787153332
2079	C5ar2	25.45116137	-2.487139259	0.70210697	-3.542393628	0.000396513	0.00316077	110.7328579	-4.529678233	0.452899137	-10.00151659	1.50E-23	8.40E-22
2125	C8g	10.24342793	-1.237801917	0.734435486	-1.685378689	0.091915533	0.238366033	4.22346385	-3.559379945	1.706662897	-2.085578793	0.037016794	0.089155342
2132	C9orf72	547.7125586	0.721233596	0.19408277	3.716113475	0.000202311	0.001772293	1141.522461	1.252513406	0.16080516	7.789012547	6.75E-15	1.67E-13
2139	Caap1	148.5713134	0.016202042	0.341615188	0.047427757	0.962172307	0.982769051	132.4626971	-0.594108904	0.330186183	-1.799314856	0.071968889	0.150537718
2140	Cab39	2130.999707	0.366994505	0.144507142	2.539628837	0.011097017	0.048806485	2279.469908	-0.380798712	0.193809678	-1.964807513	0.04943652	0.111940866
2141	Cab39l	471.6589066	0.841975208	0.204245621	4.122366022	3.75E-05	0.000410314	337.0824733	0.193861273	0.250374749	0.774284442	0.438762602	0.58683442
2142	Cabin1	383.1146062	-1.186499219	0.174513045	-6.798914203	1.05E-11	4.48E-10	964.5969807	0.090431534	0.249810906	0.361999942	0.717352073	0.812825268
2143	Cables1	2.772393548	-0.009121994	1.439112128	-0.006338626	0.994942542	0.997407319	8.599655934	-4.965022933	1.403829179	-3.536771429	0.00040505	0.001867262
2144	Cables2	228.0455641	0.232617034	0.227406688	1.022912017	0.306349447	0.528273978	396.0092851	1.353590932	0.222906972	6.072447713	1.26E-09	1.65E-08
2147	Cabyr	34.36740604	-0.183153803	0.490712886	-0.373240256	0.708969637	0.848697596	8.841763528	-0.39099996	0.713586238	-0.54793652	0.583735491	0.713366316
2148	Cacfd1	97.65912111	-1.123567221	0.364943918	-3.078739405	0.002078784	0.012644608	351.6832838	0.172862441	0.17174698	1.006494794	0.314177615	0.461260669
2149	Cachd1	9.486872378	0.376596145	1.260596577	0.298744382	0.765135091	0.881358946	2.860811728	-1.154201207	1.694617866	-0.681098217	0.495809345	0.638009664
2151	Cacna1b	8.456840684	1.413468133	1.183607983	1.19420294	0.232398593	0.44393927	14.97999067	1.023524052	0.836201256	1.224016401	0.22094604	0.355121728
2152	Cacna1c	6.946299642	0.021544775	0.977100766	0.022049696	0.982408314	0.991288356	3.121787744	-2.647401084	1.527978024	-1.732617251	0.083163721	0.168332183
2153	Cacna1d	6.265144557	-3.061859009	1.314074181	-2.330050354	0.01980349	0.076465923	282.1845504	-0.376860452	0.338547517	-1.113168562	0.265636042	0.406717763
2157	Cacna2d1	15.06128663	-0.238210938	1.18709538	-0.200667059	0.840958919	0.923133417	4.419488666	-1.833167442	1.27771935	-1.434718385	0.151367363	0.267267018
2158	Cacnb1	27.47923291	-0.086860229	0.513161526	-0.16926489	0.865588291	0.934143745	52.62295693	-0.405086047	0.331925286	-1.220413339	0.222308223	0.356561111
2159	Cacnb3	24.28717856	0.357618204	0.545262192	0.655864664	0.511911206	0.714863431	57.44903489	0.960071046	0.526970434	1.821868902	0.06847488	0.144674839
2164	Cactin	419.3822373	-0.098542761	0.333620973	-0.295373399	0.767708652	0.883004857	534.8629528	0.305494495	0.144732341	2.110754879	0.034793386	0.08465412
2165	Cacul1	822.5970612	-0.167603292	0.207266714	-0.808635833	0.418724647	0.636802612	1573.490199	-0.83370302	0.207938834	-4.009366612	6.09E-05	0.000340804
2167	Cad	968.9546634	0.89258098	0.214199771	4.167049178	3.09E-05	0.000344688	409.0981168	0.764113107	0.338994871	2.254055071	0.024192704	0.062790913
2168	Cadm1	478.8302744	-3.760558825	0.312187855	-12.04582038	2.04E-33	5.35E-31	1185.259723	-3.460589342	0.320539181	-10.79615081	3.59E-27	2.68E-25
2169	Cadm4	4.049057266	-1.423149677	1.271246535	-1.119491489	0.26293052	0.480746677	2.737609191	-1.033466947	1.221861631	-0.845813405	0.397656846	0.546983971
2171	Cage1	2.516185332	-0.717652778	1.43066225	-0.501622782	0.615932891	0.789054381	3.518874726	-2.311735954	1.424372454	-1.622985581	0.104592487	0.200323648
2172	Calcoco1	320.9864119	-1.323252301	0.245787296	-5.383729444	7.30E-08	1.53E-06	511.464362	-1.893853109	0.231539686	-8.17938877	2.85E-16	8.45E-15
2174	Calcr	2.191552712	-1.141246401	1.683891844	-0.677743291	0.497934473	0.703696708	28.97033116	8.996218361	1.308721398	6.874051557	6.24E-12	1.11E-10
2175	Calcrl	117.0368379	-1.068620635	0.442140342	-2.416926334	0.015652184	0.063939565	1201.966355	1.21982727	0.380051068	3.209640422	0.001329011	0.005313958
2176	Cald1	172.5704683	-0.941573068	1.322439425	-0.711997124	0.476466557	0.686255666	188.9930606	-0.828189577	0.551332036	-1.502161172	0.13305549	0.241778121
2177	Calhm2	87.13521295	-1.865155611	0.494346101	-3.772975261	0.000161312	0.001461071	265.4692946	-1.774510557	0.252584366	-7.025417233	2.13E-12	3.99E-11
2178	Calhm6	10.42354553	-5.397204527	1.510737233	-3.572563387	0.000353504	0.002863711	94.45316444	-2.261240234	0.574944645	-3.932970336	8.39E-05	0.000454842
2179	Calm1	10274.73421	0.726455822	0.145827701	4.981603745	6.31E-07	1.07E-05	15566.59827	1.092925618	0.250829458	4.357245867	1.32E-05	8.54E-05
2180	Calm2	3991.871743	0.565001992	0.355125052	1.590994465	0.111610821	0.272405925	4666.305565	-0.667820763	0.159284742	-4.19262231	2.76E-05	0.000166363
2181	Calm3	3558.373745	0.219098634	0.151723238	1.444067745	0.14871992	0.331031756	3890.867367	0.375624102	0.174923186	2.147365995	0.031764156	0.078725239
2182	Calr	26648.06615	0.119912012	0.204798665	0.585511688	0.55820371	0.749759153	16658.13104	0.986564304	0.267454456	3.68871889	0.000225386	0.001098676
2183	Calr3	7.712469733	-0.793440667	0.970754422	-0.817344376	0.413731654	0.632115318	21.18909922	2.68268368	0.613855849	4.370217673	1.24E-05	8.09E-05
2184	Calu	5858.19782	0.641021171	0.198637501	3.227090392	0.001250559	0.008340066	2757.905119	1.401013711	0.198002602	7.075733842	1.49E-12	2.83E-11
2185	Camk1	55.23389742	-1.290152872	0.530619779	-2.431407427	0.015040291	0.062134616	1208.726933	-2.012445364	0.226705318	-8.87692172	6.87E-19	2.58E-17
2186	Camk1d	240.7210674	-0.866890959	0.21457313	-4.040072293	5.34E-05	0.000558691	1048.531423	-0.632505752	0.30096419	-2.101598038	0.035588502	0.086341242
2188	Camk2d	490.0981511	0.341331964	0.242093525	1.409917777	0.158563963	0.345738164	1138.646435	0.212624302	0.285043151	0.74593724	0.455705328	0.602274555
2189	Camk2g	407.4183073	-0.217043637	0.179913629	-1.206376849	0.227672218	0.438086025	362.4454752	-0.480748709	0.172606429	-2.785230598	0.005348967	0.017685615
2190	Camk2n1	2.591667924	-1.24694483	1.648926403	-0.756216183	0.449519592	0.663221712	2.489551344	-2.291391583	1.606998917	-1.425882469	0.153902271	0.270617248
2191	Camk2n2	5.91108414	0.424015146	1.046835086	0.405044837	0.685444554	0.83313646	9.066357182	-0.295761129	0.804327383	-0.367712371	0.713087715	0.80991895
2192	Camkk1	494.6171224	-0.288088126	0.219265124	-1.313880298	0.18888649	0.388086551	11.17131444	1.950650565	0.942640018	2.069348349	0.03851341	0.091919714
2193	Camkk2	59.56613595	1.283335155	0.410788878	3.124074733	0.001783651	0.011155638	1080.704042	-0.492700682	0.345049745	-1.427912032	0.15331718	0.269836824
2194	Camkmt	72.39064946	-0.033809642	0.401104574	-0.08429134	0.932824798	0.968901281	33.85909153	-0.771009069	0.425567309	-1.81172062	0.070029376	0.147145459
2198	Camsap1	398.0441695	-0.080736896	0.146533862	-0.550977738	0.581648935	0.765695167	362.8482886	0.841696835	0.249440267	3.374342262	0.000739923	0.003175373
2199	Camsap2	577.0908271	0.094528366	0.283464517	0.333475128	0.738775661	0.866810341	547.4982923	-0.464408148	0.351590689	-1.320877265	0.186542292	0.312992896
2200	Camsap3	18.42443486	6.825355239	1.365927429	4.996865204	5.83E-07	9.96E-06	14.80468211	-3.20161142	0.954816931	-3.353115468	0.000799074	0.00339773
2201	Camta1	203.295771	0.366186993	0.346153707	1.057873962	0.290112907	0.511089734	85.27270878	-0.51713399	0.34928637	-1.480544428	0.138728013	0.249861422
2202	Camta2	427.2238514	0.227221294	0.329906401	0.688744727	0.490983924	0.697753866	3008.686148	0.809715703	0.230035943	3.519952983	0.000431623	0.001969942
2203	Cand1	1366.791218	0.18820776	0.19118155	0.984445202	0.324896662	0.547208898	947.0427501	0.114915612	0.252357966	0.455367485	0.648844884	0.762859479
2204	Cand2	8.53746562	-0.867800776	1.341538808	-0.646869677	0.517716292	0.719496619	3.994270262	-2.545826853	1.53868824	-1.654543648	0.098017102	0.190742055
2205	Cant1	581.3292963	0.411580576	0.266980654	1.541611984	0.123167912	0.292089915	1091.894395	-0.033646565	0.150819847	-0.223091099	0.823464606	0.88910567
2206	Canx	9734.014839	0.17779097	0.148785414	1.194948921	0.232106988	0.44354604	7898.044816	0.720713496	0.142404175	5.061041895	4.17E-07	3.64E-06
2207	Cap1	14726.30073	0.229367846	0.172753613	1.327716637	0.184271735	0.382298581	12898.10171	0.362431378	0.282672935	1.282158047	0.19978721	0.329286901
2208	Capg	7791.549938	-0.209100928	0.312789994	-0.668502612	0.503812815	0.707825654	14062.28096	0.432542498	0.150311745	2.877636056	0.004006671	0.013790528
2209	Capn1	914.277135	0.030775285	0.278382932	0.110550185	0.911973052	0.958572311	886.2975857	-0.604162503	0.195044661	-3.097559816	0.00195121	0.007419356
2210	Capn10	97.4474774	-1.055681885	0.308503053	-3.421949559	0.000621738	0.004614024	133.6281316	-0.199842813	0.34706599	-0.575806385	0.564746057	0.698143444
2211	Capn12	24.18710677	-0.554036656	0.964634619	-0.574348718	0.565731848	0.754798377	10.88591243	-0.516609951	1.063805686	-0.485624356	0.627233525	0.747885121
2212	Capn15	259.3445997	-0.205654063	0.261532892	-0.786341104	0.431667678	0.648108316	415.2088437	-0.056867809	0.238416071	-0.238523389	0.811475177	0.882191339
2213	Capn2	2715.098101	-0.08260288	0.370528364	-0.222932676	0.823587905	0.915500605	2144.339761	-1.000705241	0.249721221	-4.007289563	6.14E-05	0.000343311
2214	Capn5	18.5821834	-1.818253832	0.707138667	-2.571283282	0.010132241	0.045603295	403.0521212	-2.749211302	0.209409901	-13.12837308	2.26E-39	3.89E-37
2215	Capn7	292.6140098	0.390254723	0.21869047	1.784507222	0.074341282	0.205582295	746.0551249	0.101633781	0.199100493	0.510464739	0.609725911	0.734265672
2216	Capns1	4197.30416	0.117996709	0.31088464	0.379551429	0.704278421	0.845414185	6383.583284	0.263550785	0.118294127	2.227927894	0.025885324	0.06633901
2217	Capns2	9.738024628	0.307739778	1.112752594	0.276557232	0.782120108	0.892461614	20.28451933	0.577868366	0.729793474	0.791824519	0.428463004	0.576532902
2218	Caprin1	3020.807318	0.121156203	0.268360394	0.45146827	0.651652088	0.812955009	4248.469006	0.435239257	0.284071685	1.532145864	0.125486444	0.231380772
2219	Caprin2	163.7137489	-1.001002306	0.361571083	-2.768479983	0.005631845	0.028539475	23.52106402	-2.945159511	0.555758276	-5.299353398	1.16E-07	1.11E-06
2220	Capza1	3018.77346	0.511226537	0.118811359	4.302842259	1.69E-05	0.000204838	4210.106615	0.502491631	0.187635261	2.678023452	0.007405803	0.023301521
2222	Capza2	2617.803595	0.452744781	0.147441735	3.070669114	0.002135797	0.012893713	5742.638429	0.290610159	0.229724499	1.265037729	0.205857803	0.337074783
2223	Capzb	6950.79824	0.199081351	0.151558564	1.313560556	0.18899413	0.388177366	7992.631772	0.388620555	0.139541084	2.784990224	0.005352934	0.017691191
2233	Card11	465.4072501	-5.911503183	0.659068148	-8.969486995	2.98E-19	2.78E-17	38.44458255	-5.900355528	0.880641205	-6.700067515	2.08E-11	3.52E-10
2234	Card19	361.6142177	-0.268211731	0.445982842	-0.60139473	0.547577108	0.742554812	2037.55184	0.4067114	0.210786413	1.929495335	0.053669399	0.119385116
2235	Card6	18.9852844	-1.225738239	0.800957826	-1.53034055	0.125932456	0.296459486	66.50964942	-0.463608081	0.415294419	-1.116335928	0.264278368	0.405248045
2236	Card9	257.0844566	0.484757249	0.394478453	1.22885609	0.219125767	0.426846419	854.200466	-0.525337004	0.294500556	-1.783823471	0.074452354	0.154652831
2237	Carf	12.40887254	-0.530453817	0.647717408	-0.818958717	0.412809968	0.631177427	65.2907048	-1.734166104	0.328971231	-5.271482554	1.35E-07	1.28E-06
2238	Carhsp1	355.6728907	-0.495476653	0.249559995	-1.985400958	0.047099879	0.146665581	527.8651096	-0.448152192	0.214262181	-2.091606606	0.036473721	0.088041606
2239	Carm1	736.0364367	0.675700163	0.235636103	2.867557876	0.004136531	0.022116187	367.2165133	0.363692523	0.234367666	1.551803328	0.120709289	0.224577473
2240	Carmil1	13.29761194	-0.693608353	0.936702316	-0.740478956	0.459009426	0.672146752	185.7487423	-0.137423479	0.348641407	-0.394168554	0.6934566	0.79585693
2241	Carmil2	11.00596564	-0.895769952	0.811860273	-1.103354828	0.269873105	0.488360233	7.862276337	0.931759093	1.226158093	0.75990127	0.447313602	0.594524828
2243	Carnmt1	57.33543593	0.246345833	0.394705765	0.624125248	0.532545334	0.731393864	267.658066	0.312788974	0.17851526	1.752169394	0.079744685	0.163137465
2244	Carns1	2.361843402	-1.882774832	1.62995717	-1.155106936	0.248046638	0.464137855	9.968127675	-1.417250316	0.847752172	-1.671774326	0.094568831	0.185620952
2247	Cars2	82.61461227	-1.105802004	0.31488608	-3.511752575	0.000445162	0.003478378	249.3262733	-0.444223839	0.265153014	-1.675349008	0.093865775	0.184543519
2248	Casc3	845.0639521	0.529835885	0.178005005	2.976522403	0.002915378	0.016637904	1079.621151	0.332310035	0.194112987	1.711941276	0.086907491	0.173951575
2249	Casd1	230.2981531	-0.033005185	0.219055306	-0.150670555	0.880235601	0.942188662	646.1466979	-0.097466231	0.224330729	-0.434475613	0.6639431	0.774887617
2250	Cask	265.4879131	1.603296523	0.255433633	6.27676356	3.46E-10	1.15E-08	241.4082271	-1.203172273	0.293468378	-4.099836176	4.13E-05	0.000240054
2251	Caskin1	3.036643947	1.368909028	1.715049164	0.798174803	0.424769057	0.642404788	3.954080624	-0.499750436	1.033023568	-0.483774476	0.628545931	0.748713771
2252	Caskin2	120.326506	-0.525546084	0.291665464	-1.801879716	0.071564332	0.199853329	225.4613346	-0.019945575	0.287117472	-0.069468345	0.944616829	0.967381217
2253	Casp1	592.4159738	-2.488549536	0.492933111	-5.048452782	4.45E-07	7.82E-06	2010.147944	1.072524322	0.256665734	4.178681368	2.93E-05	0.000175922
2255	Casp2	156.0159258	-0.335765669	0.218770039	-1.534788176	0.124835868	0.294736614	358.5004415	-1.596878843	0.260810084	-6.122764971	9.20E-10	1.23E-08
2256	Casp3	187.0044117	1.407763825	0.470068525	2.994805545	0.002746199	0.015907788	328.989977	-1.44692599	0.259939348	-5.566398472	2.60E-08	2.77E-07
2258	Casp6	318.5448306	-0.916126293	0.238602034	-3.839557771	0.000123256	0.001156359	208.271149	-1.257416361	0.345924956	-3.63493971	0.000278046	0.00132992
2259	Casp7	32.78925955	-0.919176902	0.746904123	-1.230649121	0.218454125	0.426016226	288.6396475	0.596096964	0.386010172	1.544251959	0.122527306	0.227433777
2260	Casp8	233.4120855	0.373131734	0.467749488	0.797717035	0.425034716	0.642596585	1377.374464	-0.362144738	0.191437166	-1.891715934	0.058528839	0.127703844
2261	Casp8ap2	192.2651413	-0.251586932	0.245814901	-1.023481208	0.30608038	0.528006719	213.1015159	-0.626967851	0.268973972	-2.330961048	0.019755414	0.053161161
2262	Casp9	138.6175597	0.302559072	0.213429076	1.417609434	0.156304824	0.342533537	497.9063796	-0.490740477	0.168419	-2.913807092	0.003570505	0.012511913
2264	Cast	819.308913	0.175102054	0.186361985	0.939580321	0.347432875	0.57049497	1844.982108	-0.596322748	0.186294716	-3.200964369	0.001369685	0.005466576
2265	Castor1	69.18660471	-0.596549295	0.356622252	-1.672776423	0.094371318	0.242881511	46.38781162	-1.555570723	0.617075469	-2.520875971	0.011706311	0.03452921
2266	Castor2	26.01833376	-2.934257856	0.548776893	-5.346904896	8.95E-08	1.85E-06	362.8198789	-2.718681515	0.441382288	-6.159471249	7.30E-10	9.90E-09
2267	Casz1	2.888272276	1.192109014	1.879315775	0.634331404	0.525864566	0.725630755	89.71275337	2.008787921	0.374697378	5.361094157	8.27E-08	8.14E-07
2268	Cat	635.1916957	-0.645924437	0.424127997	-1.522946945	0.127771979	0.299377984	6723.328555	1.482507749	0.441715206	3.356252465	0.000790064	0.00336475
2270	Catsper2	24.72198827	-0.492941314	0.511454637	-0.963802609	0.335144899	0.557905157	13.84368827	-0.218716308	0.802062194	-0.272692454	0.785089636	0.863519491
2273	Cav1	83.49593519	-0.790759969	0.836721341	-0.945069679	0.344623304	0.567626877	3838.409131	2.413988947	0.366383619	6.588692353	4.44E-11	7.16E-10
2274	Cav2	60.11692963	0.109105366	0.523559866	0.208391385	0.834923382	0.919926295	1533.36758	-0.061627272	0.281571205	-0.218869227	0.826751919	0.891317307
2275	Cavin1	21.11561864	-0.484675888	1.084208821	-0.447031862	0.654852055	0.814941435	57.14856108	-1.121429044	0.474818918	-2.361803628	0.018186273	0.049620257
2277	Cavin3	39.19919397	0.110463585	0.598717452	0.184500359	0.853620945	0.929256543	6.566980305	0.45247339	1.035006703	0.437169527	0.661988408	0.773610679
2280	Cbfa2t2	70.1347928	-0.68944103	0.506363921	-1.361552436	0.173339175	0.366455443	248.8496497	-0.45930064	0.241169644	-1.904471196	0.056848845	0.124948086
2281	Cbfa2t3	3.103557473	-3.366135454	2.01213487	-1.672917409	0.094343556	0.242855075	7.902132799	-3.77138439	1.181263431	-3.19267006	0.001409639	0.005610272
2282	Cbfb	750.3193117	-0.07730576	0.266593502	-0.289976161	0.771834475	0.885330168	1512.841372	-0.214891246	0.166126513	-1.293539739	0.195824449	0.325046725
2283	Cbl	224.9409188	0.11083555	0.532696971	0.208064915	0.835178282	0.920061127	2851.303271	0.400763775	0.260066403	1.541005567	0.123315431	0.228535826
2284	Cblb	432.2635742	-1.033675746	0.312120558	-3.311783606	0.000927032	0.006494371	495.3434327	-0.628882605	0.252459046	-2.491028205	0.012737401	0.036983106
2285	Cbll1	229.6895505	0.136743121	0.219336198	0.623440739	0.532994933	0.73157717	285.8398739	0.269393434	0.233476403	1.153835809	0.24856749	0.387573552
2289	Cbr3	64.21982988	-2.396606912	0.47954916	-4.997625084	5.80E-07	9.95E-06	312.4267559	1.420851858	0.307806994	4.616047999	3.91E-06	2.83E-05
2290	Cbr4	18.3414888	-0.478907252	0.613646905	-0.780428041	0.435138968	0.651348056	123.9735786	-0.673229281	0.277667971	-2.424583858	0.015325943	0.043180506
2292	Cbwd1	107.0905789	0.404316243	0.337398555	1.198334245	0.23078692	0.442179713	134.6682787	0.963457453	0.335304029	2.873384659	0.004060993	0.013955498
2293	Cbx1	1149.47981	0.285001828	0.132487449	2.151160966	0.031463497	0.108040928	635.7561033	-0.148529012	0.159680982	-0.930160936	0.352287764	0.501926311
2294	Cbx2	20.04267328	-0.90009176	0.687998638	-1.308275498	0.190779883	0.390647201	32.50451395	-1.203291734	0.43189179	-2.786095407	0.005334717	0.017661426
2295	Cbx3	689.6635145	-0.54656503	0.207865631	-2.629415102	0.008553189	0.039892853	587.1650197	-1.328292478	0.382173065	-3.475630806	0.000509653	0.002277346
2297	Cbx4	301.1886698	0.292895054	0.382218857	0.766301945	0.443496661	0.658315634	329.273698	-0.660850183	0.23838158	-2.77223678	0.005567252	0.01828078
2298	Cbx5	183.1087971	-0.446063097	0.387779042	-1.150302231	0.250019412	0.466100905	373.6102587	-0.397606027	0.382099664	-1.040581984	0.298069596	0.443491342
2299	Cbx6	56.68753072	-2.193120475	0.589179823	-3.722327867	0.000197394	0.001735796	179.766677	-2.734830076	0.508003028	-5.383491686	7.31E-08	7.25E-07
2300	Cbx7	72.75270325	-1.489591768	0.396386364	-3.757928887	0.000171326	0.001535736	97.6183371	-3.322891328	0.345082752	-9.62925937	6.02E-22	2.93E-20
2301	Cbx8	114.6787271	-0.50357324	0.340510092	-1.478879045	0.139172645	0.317361172	58.74166722	-2.490037247	0.397004397	-6.272064656	3.56E-10	5.08E-09
2302	Cby1	177.5403494	-0.418769276	0.267894894	-1.563184984	0.118009091	0.28378182	79.08894191	-1.648388561	0.32204979	-5.118427685	3.08E-07	2.75E-06
2303	Cc2d1a	454.4828065	-0.234831361	0.272563954	-0.861564258	0.388927346	0.610721399	578.5272753	-0.183404307	0.184000414	-0.996760297	0.318880874	0.465660537
2304	Cc2d1b	865.6310955	0.112085208	0.159605457	0.702264263	0.482514376	0.69069197	1104.827444	-0.165282706	0.178344098	-0.926762969	0.354049616	0.503544553
2305	Cc2d2a	235.8523917	-0.419024453	0.438774931	-0.954987223	0.339584158	0.562395758	26.21557593	0.293367479	0.558042698	0.525707944	0.599091143	0.725402968
2306	Ccar1	1611.061648	0.006464707	0.27785106	0.023266808	0.981437448	0.991144813	1475.733292	-0.138017891	0.206127806	-0.669574346	0.503129173	0.644656663
2307	Ccar2	637.5581834	-0.073667529	0.170607035	-0.431796547	0.665889289	0.820412703	583.9433692	0.052857649	0.16555391	0.319277562	0.749516046	0.836921249
2308	Ccbe1	9.672126112	-2.679891918	1.618917664	-1.65536023	0.097851448	0.248931359	34.35283927	0.294342537	0.609119382	0.483226353	0.628935026	0.748989812
2309	Ccdc102a	35.49556093	-1.070807579	0.780292587	-1.372315458	0.169965256	0.362069281	8.444749602	-1.752810021	0.846318921	-2.071098705	0.038349573	0.091628858
2311	Ccdc107	134.5703614	-0.593783589	0.300962936	-1.972945893	0.048501727	0.150155291	154.8908537	-0.021775732	0.327338967	-0.066523493	0.946961054	0.96872004
2312	Ccdc112	90.87055573	-0.257306608	0.322758248	-0.797211567	0.425328169	0.642756163	76.83307001	-0.429575584	0.31951867	-1.34444596	0.17880422	0.303272596
2313	Ccdc115	305.5088771	0.279556792	0.213927385	1.306783569	0.191286227	0.39116484	660.000703	0.193858846	0.188820631	1.026682549	0.304569969	0.45077816
2315	Ccdc117	308.8275226	0.641410214	0.200036892	3.206459614	0.001343792	0.008834539	417.882789	0.254162262	0.227737821	1.116030097	0.264409252	0.405408065
2316	Ccdc12	132.4783847	-0.0551157	0.321811092	-0.171267249	0.864013632	0.933515631	735.3250529	-0.526940443	0.244155899	-2.158213031	0.030911273	0.076985996
2317	Ccdc120	27.94513349	0.239561799	0.425927855	0.562446893	0.573811577	0.760815964	39.89013405	-0.640437909	0.452119332	-1.416524053	0.156622127	0.27423228
2319	Ccdc122	10.55738595	0.887655215	0.739456611	1.200415552	0.229977992	0.441105971	29.65275339	0.902517284	0.558084717	1.617168965	0.105841813	0.202058038
2320	Ccdc124	1175.189673	0.0321937	0.303798613	0.105970529	0.915605735	0.959753897	1071.953184	0.343814803	0.182892823	1.879870387	0.060125745	0.130653541
2321	Ccdc125	14.83053399	-0.678702558	0.5368478	-1.264236451	0.206145171	0.410428119	132.1199267	-0.546466895	0.327980624	-1.666156033	0.095682341	0.187151866
2322	Ccdc126	186.1186211	0.395882749	0.357444416	1.107536533	0.268062026	0.486440233	91.62496791	0.596921639	0.282048659	2.116378217	0.034312653	0.083724408
2323	Ccdc127	306.0598049	0.56323664	0.279531983	2.014927357	0.043912261	0.139015446	435.1511533	-0.136876716	0.161748654	-0.846230943	0.397423923	0.546712791
2324	Ccdc130	71.61864764	0.19491241	0.330005455	0.590633903	0.554765744	0.747257895	155.6779802	0.400305433	0.250565417	1.597608468	0.110130141	0.208551277
2325	Ccdc134	272.7784793	0.697109123	0.548090727	1.271886366	0.203413497	0.407090862	288.7701476	0.818532221	0.286854151	2.853478735	0.004324342	0.014741155
2326	Ccdc137	136.4295167	0.224998256	0.451358092	0.498491686	0.618137528	0.790899334	117.201482	-0.125449465	0.261823153	-0.479138165	0.63184034	0.75107219
2327	Ccdc138	11.7852951	-0.275765642	0.831233576	-0.331754695	0.740074497	0.867612853	28.251147	-0.878361336	0.609835884	-1.440324123	0.14977572	0.264946469
2328	Ccdc14	9.482705357	-0.832110729	0.981691441	-0.847629605	0.396644281	0.617007153	30.12115648	-0.968426921	0.651534923	-1.486377609	0.137179269	0.247594478
2330	Ccdc142	18.83101732	-0.851648084	0.590677319	-1.441816127	0.149354252	0.331805407	16.98968126	0.009204774	0.909011438	0.010126137	0.99192065	0.994262847
2334	Ccdc15	21.40102446	-1.644831068	0.710976266	-2.313482385	0.020696132	0.079128783	5.100631295	-2.187233397	1.155076579	-1.89358302	0.058280379	0.12727966
2335	Ccdc152	544.7551503	-2.394861281	0.428012856	-5.595302212	2.20E-08	5.17E-07	33.69901489	-3.31902935	0.763978008	-4.344404309	1.40E-05	9.01E-05
2337	Ccdc157	2.827943416	-0.556403236	1.38990411	-0.400317714	0.688922522	0.835411553	40.9212764	-0.953938234	0.535956571	-1.779879724	0.075095647	0.155608362
2338	Ccdc159	6.183141615	1.663633091	0.942880078	1.764416419	0.077661896	0.212174568	13.90080281	-0.837228152	0.607013919	-1.379256925	0.167815552	0.288996763
2340	Ccdc163	14.09487133	-0.142749172	0.654068339	-0.2182481	0.82723581	0.917062097	112.6690317	-0.962615655	0.342219628	-2.812859276	0.004910314	0.01641641
2341	Ccdc166	8.792960509	-0.451443734	0.997184936	-0.452718164	0.650751698	0.812196614	38.09939478	-1.229579976	0.452056892	-2.719967327	0.006528837	0.020977599
2342	Ccdc167	140.8994093	0.259814957	0.284645814	0.912765773	0.361365743	0.584457	144.5776772	0.455543168	0.256489147	1.776071907	0.075721066	0.156522295
2344	Ccdc171	2.001286899	-0.590693417	1.937433274	-0.304884521	0.760454105	0.878883407	17.60838707	-1.100062883	0.747517668	-1.471621247	0.141123185	0.252978828
2345	Ccdc173	19.93600856	-0.637534078	0.699580703	-0.911308838	0.362132671	0.58522022	27.10578305	-0.530591434	0.687178324	-0.772130632	0.440037062	0.587921522
2346	Ccdc174	196.1545712	0.142634994	0.360519383	0.395637517	0.692372456	0.837984807	275.2888156	0.052835667	0.210302004	0.251237108	0.801630796	0.874537538
2347	Ccdc18	32.73389626	-0.969186332	0.60193933	-1.610106342	0.107374643	0.265425835	10.97840272	-3.803467648	1.193546569	-3.186693966	0.00143909	0.005706322
2349	Ccdc181	2.17618671	-4.961507445	2.062169204	-2.40596525	0.016129799	0.065428647	72.43371432	-0.959070411	0.402008605	-2.38569622	0.017046826	0.047133995
2350	Ccdc186	133.7251857	-0.214854191	0.590778425	-0.363679819	0.716097115	0.85258438	338.1167192	-0.117285376	0.275165011	-0.426236516	0.669935512	0.779602571
2351	Ccdc189	11.16192976	0.050247623	0.837080728	0.060027213	0.952133961	0.978083309	30.63911712	-1.761359013	0.686923218	-2.564127936	0.010343541	0.030957696
2352	Ccdc191	53.56960189	-0.828280379	0.440812115	-1.878987329	0.060246223	0.17582938	108.0175764	-1.134203372	0.287843487	-3.940347529	8.14E-05	0.000441921
2353	Ccdc22	616.4327153	-0.097123921	0.198685677	-0.488832021	0.624960626	0.795719302	770.0623021	0.102421901	0.239381732	0.427860137	0.668752951	0.778717053
2355	Ccdc25	212.0869964	0.067188705	0.246928497	0.272097816	0.785546809	0.894189002	340.1522407	0.496280046	0.232426876	2.135209375	0.032743911	0.080697888
2356	Ccdc28a	84.92496555	-0.611151539	0.366849533	-1.665946073	0.095724156	0.24532834	102.6555505	-0.683368188	0.317609739	-2.151597081	0.031429102	0.078021368
2357	Ccdc28b	213.1784217	0.01763728	0.388344735	0.045416555	0.963775286	0.983321096	87.27114393	-0.4545682	0.364315478	-1.247732328	0.212129098	0.344647765
2358	Ccdc32	77.40842482	-0.412954725	0.282442959	-1.462081854	0.143718781	0.323530361	273.1753771	-0.393858268	0.184487138	-2.134881988	0.032770651	0.080748321
2359	Ccdc34	151.1954026	-1.633152478	0.437616789	-3.731923729	0.000190023	0.001679484	144.7261228	-2.309135507	0.665215786	-3.471257832	0.000518026	0.002309358
2360	Ccdc38	5.678594226	-0.533711634	1.179480528	-0.452497198	0.650910839	0.812322218	3.330764945	3.328439324	1.492791847	2.229674105	0.025769086	0.066096538
2362	Ccdc40	19.9425039	-2.958488809	0.949542346	-3.115699708	0.00183509	0.011415874	7.144288112	-0.424275385	0.795508452	-0.533338627	0.593799194	0.72139592
2363	Ccdc43	43.99630315	0.178120904	0.510788333	0.348717644	0.727301297	0.859014844	327.9150334	0.35955878	0.166424217	2.160495544	0.030734328	0.07663273
2364	Ccdc47	979.6645611	0.141833542	0.2507466	0.565644926	0.571635181	0.759695134	1234.390722	0.23806515	0.183471635	1.297558334	0.194439148	0.323366966
2365	Ccdc50	115.2222533	-0.56209455	0.399546194	-1.406832447	0.159477079	0.346911991	2680.981573	0.971821181	0.203507924	4.775348105	1.79E-06	1.40E-05
2366	Ccdc51	125.2449297	0.584898954	0.316093858	1.850396457	0.064256429	0.184262809	101.6048349	-0.094658475	0.232145181	-0.407755504	0.683453184	0.788912377
2367	Ccdc57	77.75861716	-1.495314763	0.367804395	-4.065516299	4.79E-05	0.000508758	24.74921064	0.545234951	0.583881464	0.93381103	0.350401379	0.499923859
2369	Ccdc59	158.3151141	0.347700972	0.28735477	1.210005918	0.226276622	0.436307582	492.2948346	0.16321786	0.224616878	0.726650024	0.467440375	0.613116798
2370	Ccdc6	158.6868755	-0.283674717	0.297294992	-0.954185992	0.339989504	0.562798553	634.4329549	-0.414244489	0.154360853	-2.683611034	0.007283179	0.022986229
2371	Ccdc61	156.6381538	0.193563651	0.319986246	0.60491241	0.545237197	0.740503724	168.0116463	-0.335359969	0.288784098	-1.161282673	0.245526964	0.384283394
2372	Ccdc62	22.1645232	-0.116037167	0.634327292	-0.182929489	0.854853345	0.929494024	13.04498152	-1.254202352	0.618825746	-2.026745589	0.042688438	0.100025253
2374	Ccdc66	132.3297937	-0.276226201	0.285637352	-0.9670521	0.333517989	0.556263938	83.54446873	-0.370561759	0.367607549	-1.008036315	0.313437029	0.460394529
2375	Ccdc69	18.474019	-2.5583521	0.734947861	-3.480998087	0.000499549	0.00383006	17.49299517	-3.194013807	0.821652567	-3.887304605	0.000101364	0.000535999
2376	Ccdc71	472.8375347	0.358306704	0.225102241	1.591750942	0.111440677	0.272199724	524.0392175	-0.037150076	0.189688416	-0.195847891	0.844729224	0.903026214
2377	Ccdc71l	85.69697076	0.762870696	0.311297936	2.450612764	0.014261328	0.059608232	1976.061382	0.915919641	0.298365468	3.069791048	0.002142086	0.008029275
2380	Ccdc77	18.30545743	-1.36061789	0.561745008	-2.422127249	0.015429946	0.063236366	105.2166848	-0.195732793	0.368773614	-0.530766805	0.595580386	0.722755456
2381	Ccdc78	13.23135645	-0.376254687	0.758570142	-0.496005136	0.619890787	0.791902068	1.967501939	-0.901760853	1.681008284	-0.536440458	0.591654177	0.719533593
2384	Ccdc82	169.9114789	-0.207838752	0.233911538	-0.888535698	0.374252663	0.597573392	722.6381728	-0.278810777	0.198417898	-1.405169494	0.159970883	0.27875428
2386	Ccdc85b	532.9247858	-1.531150326	0.237813237	-6.438457101	1.21E-10	4.31E-09	250.2695778	-0.433151382	0.355588517	-1.218125336	0.223176347	0.357503243
2387	Ccdc85c	8.665273537	-1.136849257	1.123359741	-1.012008189	0.311534138	0.534239317	10.4830899	-3.229076764	1.092519934	-2.955622744	0.003120385	0.011100029
2388	Ccdc86	330.8428754	1.14531181	0.227170325	5.041643586	4.62E-07	8.07E-06	1199.28228	2.116814647	0.24563112	8.617860192	6.82E-18	2.37E-16
2390	Ccdc88a	2268.890287	-0.49822771	0.39952588	-1.2470474	0.212380118	0.418758582	542.7128521	-0.033396842	0.1882995	-0.177360226	0.859225447	0.912359872
2391	Ccdc88b	169.5015436	0.492613135	0.502941136	0.979464792	0.327350377	0.549874181	3603.736537	1.543822114	0.226279908	6.822621274	8.94E-12	1.56E-10
2392	Ccdc88c	12.50026982	0.060978758	0.873877459	0.069779529	0.944369141	0.973898211	7.241743813	0.477490761	0.773337904	0.6174413	0.536943688	0.674079803
2393	Ccdc89	3.564193565	-3.164092899	1.971711911	-1.60474402	0.10855015	0.267569471	1.876990771	-0.216201866	1.599435968	-0.135173818	0.892474447	0.935253
2394	Ccdc9	446.6769728	0.120579388	0.243177785	0.495848698	0.620001164	0.791921127	1350.446847	-0.037252084	0.276096519	-0.134924134	0.892671858	0.93533942
2395	Ccdc90b	168.7550869	-0.090465185	0.279639271	-0.323506724	0.746311516	0.870801294	205.6919287	-0.455406976	0.216965539	-2.098982995	0.0358184	0.086761259
2396	Ccdc91	120.3165468	0.391580393	0.285379291	1.372140185	0.170019802	0.36212992	289.1937341	0.236819444	0.274837149	0.861671881	0.388868103	0.538432758
2397	Ccdc92	23.07212688	0.293404495	0.594686502	0.493376753	0.621746405	0.793250835	7.68134987	-1.145120468	0.914488933	-1.252197186	0.210498021	0.342689971
2398	Ccdc92b	7.400813227	-5.855882571	1.45800656	-4.016362295	5.91E-05	0.000610603	3.810771545	-1.807282557	1.195011576	-1.51235569	0.130443401	0.238261651
2399	Ccdc93	899.0097262	-0.205236524	0.219641207	-0.93441721	0.350088724	0.573364229	996.7925673	1.22999324	0.348410606	3.530297927	0.000415092	0.001904413
2401	Ccdc97	379.7818206	0.110044601	0.286321878	0.384338778	0.70072737	0.843107946	797.0418726	0.090997844	0.153394279	0.593228409	0.553028303	0.687830921
2402	Ccdc9b	10.5801259	-1.378158412	0.860610937	-1.60137218	0.109294511	0.268716296	5.031002952	-1.596018001	1.753662074	-0.910105786	0.362766723	0.512555572
2403	Cchcr1	206.1273836	-0.92997269	0.337254399	-2.757481274	0.005824855	0.029346194	121.7055647	-0.214422593	0.413474484	-0.518587243	0.604048607	0.72914412
2407	Ccl17	91.66029184	2.651855878	0.987850702	2.684470307	0.007264484	0.034926369	4.363672006	3.646262433	1.604269399	2.272849208	0.023035269	0.060319564
2410	Ccl22	276.0589489	0.511759165	0.764953286	0.66900708	0.503490961	0.707588259	690.7288713	4.775472212	0.51674554	9.241438669	2.43E-20	1.06E-18
2411	Ccl24	88.01913284	-4.692714895	0.719163468	-6.525240928	6.79E-11	2.51E-09	17.52569103	0.482484789	1.117297105	0.43183213	0.665863425	0.776002812
2416	Ccl5	1403.826692	7.544506858	1.274550386	5.919347671	3.23E-09	9.12E-08	15129.58925	8.494172206	0.470863959	18.03954635	9.53E-73	5.83E-70
2421	Ccm2	609.4732114	0.939492086	0.296329579	3.170429664	0.001522137	0.009821036	512.6195846	-0.066648883	0.191835242	-0.347427733	0.728270002	0.821177759
2422	Ccn1	162.0794552	-1.250415938	0.647447278	-1.93130156	0.053445771	0.161114747	113.3146372	-2.372980739	0.516890793	-4.590874459	4.41E-06	3.16E-05
2423	Ccn2	2439.731404	4.420114148	0.383215826	11.53426829	8.86E-31	2.05E-28	244.9656577	-2.249713006	0.398797469	-5.641241936	1.69E-08	1.86E-07
2424	Ccn4	214.4196054	0.568357453	0.759838126	0.747998072	0.454461321	0.668028312	37.48993493	-1.33262299	0.65420896	-2.036998989	0.041650143	0.097922691
2425	Ccn5	14.1029657	0.829926135	1.187731283	0.698749074	0.484708859	0.692833283	9.833771672	-2.259778369	1.208028854	-1.870632776	0.061395998	0.132671613
2427	Ccnb1	237.8650314	-0.485920335	0.411357535	-1.181260326	0.237499323	0.450502473	219.8707054	-0.627352498	1.628409839	-0.385254672	0.700048741	0.800579575
2430	Ccnc	290.9225206	0.251181365	0.220053336	1.141456745	0.253679902	0.469984393	326.4671667	0.322880461	0.245720736	1.314013896	0.188841528	0.315846999
2431	Ccnd1	260.3662384	-1.986508286	0.749650621	-2.649912147	0.00805127	0.038076257	324.8849169	-5.102239508	0.681528609	-7.48646416	7.08E-14	1.56E-12
2432	Ccnd2	174.1065493	1.488437835	0.489622698	3.039969025	0.002366025	0.014039425	266.2511951	-0.870366323	0.472769825	-1.840993812	0.065622466	0.139846956
2433	Ccnd3	1919.206028	0.988303534	0.283902276	3.48113988	0.000499285	0.00383006	1307.658198	0.375796414	0.37118522	1.012422892	0.311335898	0.458183428
2434	Ccndbp1	375.2762479	0.235035168	0.200978554	1.169453972	0.242220776	0.456961341	623.7103153	-0.41964738	0.189102289	-2.219155474	0.026476149	0.06762636
2435	Ccne1	78.9491034	-1.006244113	0.470009147	-2.140903254	0.032281841	0.110076954	54.72087262	0.159901644	0.392050254	0.40786007	0.683376409	0.788892453
2436	Ccne2	38.11742174	-2.556827802	0.846222056	-3.021462018	0.002515572	0.014785537	28.7505451	-1.467475218	0.695100731	-2.111169148	0.034757776	0.084617523
2437	Ccnf	270.1057008	-0.915171825	0.317447597	-2.882906767	0.00394024	0.02127975	157.1202173	-0.608336247	0.720785274	-0.843990948	0.398674464	0.547792048
2438	Ccng1	73.49183274	0.355294516	0.575439491	0.617431583	0.536950095	0.734826737	821.5951636	-0.55006259	0.238550567	-2.305853207	0.021118836	0.056226142
2439	Ccng2	113.3383211	-1.500414426	0.458624901	-3.271550287	0.001069596	0.007326757	560.8618438	-1.636266174	0.28694889	-5.702291347	1.18E-08	1.33E-07
2440	Ccnh	410.7749662	0.355196423	0.171747397	2.068132782	0.038627539	0.125990927	238.7810045	-0.221649283	0.18264186	-1.213573289	0.224910712	0.359264713
2441	Ccni	1951.935449	0.059259947	0.243798012	0.243069852	0.807951286	0.906537665	2085.017417	-0.928123735	0.213737424	-4.342354835	1.41E-05	9.08E-05
2442	Ccnj	220.2496481	0.746321035	0.268846241	2.7760144	0.005502977	0.027968096	165.7602384	-0.619618559	0.370359913	-1.673017345	0.094323881	0.185205905
2444	Ccnk	262.6894966	0.615634097	0.216553166	2.842877381	0.004470827	0.023594614	423.3910912	0.376497271	0.183570203	2.050971589	0.040269714	0.095204481
2445	Ccnl1	472.6061291	0.179355438	0.255881652	0.700931219	0.48334594	0.691383371	1538.293126	-0.005598706	0.208584518	-0.026841427	0.978586211	0.986900382
2446	Ccnl2	774.275391	-0.127745957	0.23429219	-0.545242063	0.585587046	0.76830364	1596.222597	-0.127515886	0.184189835	-0.692306854	0.488744647	0.631627543
2447	Ccno	3.575039193	-3.973629424	1.587317797	-2.503360973	0.012302	0.053146631	7.019235044	1.347192774	0.956215583	1.408879753	0.158870728	0.277184891
2448	Ccnq	85.34574862	-0.044359134	0.281607652	-0.157521052	0.874834218	0.938722806	176.863866	-0.863415502	0.262929677	-3.283826734	0.001024079	0.004233154
2449	Ccnt1	79.99028735	-0.829774167	0.578743338	-1.433751566	0.151643171	0.335601758	953.9727334	0.151621116	0.170213125	0.890772177	0.373051404	0.522114806
2450	Ccnt2	772.5940678	0.011381082	0.361095645	0.031518192	0.974856285	0.98816466	996.8293338	-0.245867563	0.214643597	-1.145468891	0.252014975	0.391909316
2451	Ccny	1260.62487	-0.373455162	0.195530482	-1.90995879	0.05613852	0.167271104	1107.397501	-0.389120135	0.199696392	-1.948558668	0.051348152	0.115263188
2452	Ccnyl1	125.5568185	0.065528839	0.327328289	0.200193021	0.841329625	0.923248388	144.3131075	0.44313719	0.266711935	1.661482414	0.096616598	0.188593032
2453	Ccp110	115.5505218	-0.361188136	0.41081492	-0.879199169	0.379293295	0.602388049	127.4325205	-0.060152082	0.326152487	-0.184429321	0.85367667	0.908614491
2454	Ccpg1	390.7013666	-1.618307167	0.315764401	-5.125046276	2.97E-07	5.49E-06	654.3220595	-2.192953592	0.29750512	-7.371145727	1.69E-13	3.58E-12
2455	Ccr1	2684.786499	1.082234754	0.237558098	4.555663494	5.22E-06	7.32E-05	477.2498119	1.382516136	0.521590395	2.65057821	0.008035412	0.025014701
2456	Ccr10	5.659092673	-1.741946397	1.077220052	-1.617075724	0.105861936	0.26262158	4.840351925	0.032287645	1.078383699	0.029940776	0.976114286	0.98559488
2460	Ccr7	981.7103648	2.383638354	0.575758717	4.139995248	3.47E-05	0.000383037	114.3138023	2.88938703	0.652849986	4.425805456	9.61E-06	6.48E-05
2463	Ccrl2	264.9666178	2.040365636	0.489983917	4.164148181	3.13E-05	0.000347979	1280.423037	3.772581102	0.428019439	8.814041502	1.21E-18	4.47E-17
2464	Ccs	163.5320026	-0.405107522	0.277341586	-1.460680773	0.144103068	0.323972477	244.1330821	-0.769287541	0.229874182	-3.346559121	0.000818212	0.003469167
2467	Ccser2	345.8095837	1.062022994	0.234667845	4.525643442	6.02E-06	8.32E-05	283.0959084	-0.36149785	0.211937201	-1.705683801	0.088066967	0.175654934
2468	Cct2	2210.851809	0.659220419	0.170546791	3.865334637	0.000110937	0.001057214	3240.331976	0.734671165	0.124787554	5.8873753	3.92E-09	4.79E-08
2470	Cct4	3418.043759	0.737531102	0.18004843	4.096292869	4.20E-05	0.000452225	2385.692636	0.58493401	0.157577492	3.712040363	0.000205595	0.00100961
2471	Cct5	3142.237431	0.825773439	0.176048471	4.690602727	2.72E-06	4.08E-05	2500.031658	0.738825377	0.158158801	4.6714149	2.99E-06	2.21E-05
2472	Cct6a	1935.859871	0.852501668	0.303280918	2.810930777	0.004939841	0.025669796	2830.371824	1.236365419	0.183219957	6.747984446	1.50E-11	2.57E-10
2474	Cct7	3143.45795	0.643961114	0.198105362	3.250599114	0.001151621	0.007811558	3003.74685	1.23681934	0.154368754	8.012109384	1.13E-15	3.07E-14
2475	Cct8	3180.931448	0.885173797	0.166560686	5.314422133	1.07E-07	2.19E-06	2879.25432	1.073277636	0.131863744	8.139292901	3.98E-16	1.15E-14
2476	Ccz1	896.7266233	0.079147089	0.179767155	0.440275582	0.659737524	0.817013303	632.1254935	0.107633167	0.183434102	0.586767485	0.557359877	0.692035557
2478	Cd109	2874.491486	-1.376859402	0.375627221	-3.665494209	0.000246861	0.002103983	181.0792642	-1.112589802	0.583612354	-1.90638494	0.056600281	0.124491292
2479	Cd14	17245.9295	3.11841893	0.258048431	12.08462661	1.27E-33	3.40E-31	33343.09822	2.273340363	0.259573241	8.75799198	1.99E-18	7.15E-17
2480	Cd151	1873.667762	-0.300586595	0.22104352	-1.359852553	0.173876588	0.367190331	954.6315745	-0.201171831	0.269294717	-0.747032224	0.45504411	0.602039017
2483	Cd164	5993.384332	0.742854064	0.259116347	2.866874561	0.004145473	0.022146938	1397.705766	0.659126525	0.413738964	1.593097538	0.111138312	0.210069967
2484	Cd177	6.577292832	0.041497149	1.228186026	0.033787349	0.973046725	0.987339504	23.54783153	-2.234345825	0.706409303	-3.162962063	0.001561727	0.006119566
2485	Cd180	1131.634174	-4.087642588	0.565044776	-7.234192334	4.68E-13	2.31E-11	1217.565853	-1.63061586	0.319794866	-5.098943203	3.42E-07	3.02E-06
2494	Cd22	2.343024203	-2.281990834	1.73538849	-1.314974051	0.188518624	0.387679232	37.56183528	-0.092561767	0.644879983	-0.143533322	0.885868996	0.930628308
2499	Cd248	12.93143691	-0.689808022	1.158774776	-0.59529085	0.551649071	0.745490754	8.111375001	-1.781956041	0.879899807	-2.025180625	0.04284882	0.100262697
2501	Cd274	308.2867334	6.837938416	0.665577768	10.27368813	9.26E-25	1.37E-22	5910.19701	5.049403919	0.380074049	13.2853162	2.82E-40	5.38E-38
2502	Cd276	2187.697849	0.763945449	0.297467566	2.568163844	0.010223882	0.045867076	70.69545926	-2.159185757	0.474853269	-4.547058848	5.44E-06	3.82E-05
2505	Cd2bp2	905.5076818	0.488119901	0.189561874	2.574989843	0.010024303	0.045249495	1122.727772	0.454663676	0.175889279	2.584942519	0.009739523	0.029420715
2508	Cd300e	392.1193243	0.415552705	0.368276171	1.128372505	0.259162634	0.475925563	502.7563581	6.589049477	0.527382342	12.49387579	8.06E-36	1.11E-33
2514	Cd300lf	5202.881444	0.133926824	0.204877745	0.653691421	0.513310632	0.716025529	384.6848923	-2.27694432	0.581990287	-3.912340755	9.14E-05	0.000490882
2517	Cd320	416.7702156	0.504411648	0.264924417	1.90398323	0.056912368	0.168816115	77.39603622	0.186873704	0.299901509	0.623116919	0.533207692	0.67093289
2519	Cd34	3.146156098	2.211608878	1.678417604	1.317674977	0.187612475	0.386727911	75.8197551	-5.031037596	1.468147752	-3.426792425	0.000610756	0.002668259
2520	Cd36	3273.893253	-1.291262425	0.456648865	-2.827692181	0.004688486	0.024556633	4238.314851	-0.306609907	0.439035758	-0.698371151	0.484945113	0.628098247
2521	Cd37	5993.624721	-0.277860127	0.36252174	-0.76646473	0.44339983	0.658315634	3499.367654	-0.144925695	0.261247091	-0.554745678	0.579068628	0.709478616
2522	Cd38	1650.727085	3.697122624	0.461413403	8.012603441	1.12E-15	7.84E-14	4612.636682	11.88657048	0.621860265	19.1145361	1.91E-81	1.62E-78
2523	Cd4	2.72120404	-2.11758266	1.991217458	-1.063461276	0.287572817	0.508396812	9.24088666	-2.601595018	1.296524663	-2.006591231	0.044793206	0.103716632
2524	Cd40	3460.209857	7.06954135	0.590229167	11.97762113	4.65E-33	1.13E-30	1802.94325	6.054678809	0.548161534	11.0454281	2.31E-28	1.92E-26
2525	Cd44	10187.40557	0.721311519	0.212561122	3.39343108	0.000690229	0.005046779	6253.379722	0.48583198	0.226273071	2.147104727	0.031784945	0.078728538
2527	Cd47	2330.863739	3.251667215	0.382040127	8.511323763	1.72E-17	1.40E-15	4262.75364	0.114625878	0.231413823	0.495328572	0.620368205	0.742808659
2528	Cd48	4683.009813	0.4299238	0.251269209	1.711008692	0.087079508	0.229946281	1671.774337	-0.224221886	0.181324534	-1.236577763	0.21624388	0.349882369
2531	Cd53	517.9914846	0.537435792	0.427365083	1.257556628	0.208552147	0.413511282	8159.717537	1.457874685	0.308564471	4.724700412	2.30E-06	1.75E-05
2532	Cd55	191.7876927	1.369779964	0.620261681	2.208390435	0.027217068	0.096874901	4.365582009	0.95567468	1.369706511	0.697722229	0.485350924	0.628357575
2535	Cd5l	121.5252841	5.027788032	1.362633114	3.689759173	0.000224466	0.001937052	201.2724722	-2.464815568	1.217020458	-2.02528688	0.042837915	0.10025733
2536	Cd63	41399.94806	-0.595157261	0.246507562	-2.414357012	0.015763009	0.064259946	15296.74068	0.236567584	0.218967357	1.080378313	0.279973749	0.423116973
2538	Cd68	12840.25783	-0.605868005	0.279453727	-2.168044105	0.030155331	0.104755259	10393.48763	-0.416189909	0.248523577	-1.674649605	0.094003001	0.184738378
2542	Cd72	3.191546952	0.979259979	1.423656829	0.687848335	0.491548295	0.697939265	4927.677032	-1.592592686	0.431689781	-3.689206361	0.000224955	0.001096923
2543	Cd74	3001.676543	-0.954548713	0.617987294	-1.544608963	0.122440877	0.29073447	2575.175236	0.19210358	0.511237081	0.375762218	0.707093678	0.805321627
2545	Cd79b	3.747778415	0.23396517	1.761167357	0.132846642	0.894314666	0.949557085	14.74487913	-2.565981587	0.763690299	-3.359976669	0.000779491	0.003325565
2546	Cd80	128.2566924	1.086108036	0.325296895	3.33882079	0.000841348	0.00595419	115.8131152	0.387243692	0.351804895	1.100734235	0.271012341	0.412390987
2547	Cd81	10654.52739	0.948545882	0.289818555	3.272895633	0.001064518	0.007302781	1658.869164	-0.434051283	0.190935888	-2.273282868	0.023009139	0.060271797
2548	Cd82	689.7541822	0.97898424	0.295382772	3.314290246	0.000918761	0.006449441	3233.107537	1.657341534	0.246176288	6.732336194	1.67E-11	2.85E-10
2549	Cd83	589.1651165	-0.203664934	0.41015659	-0.496554095	0.619503531	0.791625854	201.1815319	-1.423681672	0.443237125	-3.212009082	0.001318102	0.005275861
2550	Cd84	16.61061234	-1.589802079	0.710977508	-2.236079286	0.025346578	0.09193466	4095.540529	-0.990536951	0.152957234	-6.475907844	9.42E-11	1.47E-09
2551	Cd86	3594.863876	1.369674742	0.278286728	4.921811232	8.57E-07	1.42E-05	295.0988464	-0.629166489	0.45709071	-1.376458709	0.168679662	0.290048281
2552	Cd9	4344.916199	0.663559837	0.226329747	2.931827765	0.003369736	0.018760538	5351.529036	-0.325042716	0.219728942	-1.479289495	0.139062959	0.250254839
2553	Cd93	77.18776735	3.650454165	0.948595055	3.848274502	0.000118953	0.001124342	2668.547477	-2.302152363	0.375211641	-6.135610182	8.48E-10	1.13E-08
2555	Cd99l2	769.3604907	-1.04702757	0.352508074	-2.970222946	0.002975837	0.016941163	391.2406199	-0.168364954	0.275468058	-0.611195925	0.541069881	0.677645462
2557	Cdadc1	104.0993582	0.082548217	0.233364515	0.353730803	0.723540636	0.85656095	263.0543158	0.141914174	0.246338759	0.576093565	0.564551941	0.698107636
2558	Cdan1	255.5838582	-0.922186334	0.233863066	-3.943274801	8.04E-05	0.000794891	324.9179304	-1.606257079	0.322021333	-4.988045558	6.10E-07	5.19E-06
2559	Cdc123	738.7953952	-0.073576869	0.219585734	-0.335071264	0.737571329	0.866493913	729.5333185	0.02883686	0.144379278	0.199729911	0.84169182	0.901590122
2560	Cdc14a	104.9149907	-0.525321182	0.256156635	-2.050781085	0.04028827	0.130033155	95.86183229	-0.57675977	0.284782106	-2.02526689	0.042839966	0.10025733
2561	Cdc14b	98.4708983	-1.003346493	0.372136391	-2.696179458	0.007013987	0.033960366	134.0720487	-0.523457845	0.376088399	-1.391847889	0.163968465	0.284036055
2562	Cdc16	817.2503842	0.18878553	0.162115204	1.164514652	0.244215509	0.459464574	411.8231229	-0.172437177	0.218428728	-0.789443673	0.429852739	0.57780012
2564	Cdc23	383.089771	-0.033667556	0.279201199	-0.120585286	0.904019524	0.954463575	347.733383	0.090158538	0.232201828	0.388276607	0.697811347	0.799114591
2565	Cdc25a	241.6642139	-0.223235965	0.331479968	-0.673452354	0.500659551	0.705680425	336.9006185	1.155623801	0.215520733	5.362007554	8.23E-08	8.11E-07
2566	Cdc25b	709.4078766	-0.30477243	0.288700328	-1.055670539	0.291118762	0.512187532	354.0666011	-2.194606895	1.185254028	-1.851592016	0.06408443	0.137325098
2567	Cdc25c	54.79635574	-0.724791825	0.488767765	-1.482896125	0.138102011	0.315721335	21.60095279	-1.783629892	2.218803489	-0.803870149	0.421471971	0.569908272
2568	Cdc26	645.5046201	0.037450396	0.20321108	0.18429308	0.853783542	0.929256543	585.5167233	0.106036447	0.197858339	0.535921042	0.592013121	0.719741012
2569	Cdc27	498.4279333	-0.069929016	0.329979377	-0.211919353	0.832169952	0.918791936	449.7674625	0.312873004	0.258318472	1.211190983	0.225822218	0.360005752
2570	Cdc34	530.453796	0.379160528	0.329368668	1.151173638	0.249660808	0.465682472	802.6657765	1.010504832	0.203556635	4.964244128	6.90E-07	5.82E-06
2571	Cdc37	1977.238783	0.449729858	0.199740897	2.251566229	0.024349697	0.089160218	2770.597774	0.206802771	0.198266301	1.043055576	0.296922554	0.442215229
2572	Cdc37l1	196.2387748	0.64735333	0.245070938	2.641493658	0.008254135	0.038850396	396.1606146	0.27752008	0.222043656	1.249844675	0.211356293	0.343799035
2573	Cdc40	196.843247	0.153456096	0.329236448	0.466096924	0.641146125	0.805566369	405.970036	-0.006815078	0.248780223	-0.02739397	0.978145507	0.986679803
2574	Cdc42	10917.32319	0.615170528	0.212081191	2.900636896	0.003724051	0.020385568	14123.8098	0.233952997	0.193545275	1.20877659	0.226748688	0.361331955
2575	Cdc42bpa	355.8078881	0.769866681	0.255292079	3.015630897	0.002564452	0.015017891	145.5234026	1.47570463	0.392137555	3.763232089	0.000167731	0.000844014
2576	Cdc42bpb	1201.117667	-0.302723955	0.166508283	-1.818071448	0.069053213	0.194641467	1035.268167	0.17281225	0.283468889	0.609633917	0.542104339	0.678496192
2577	Cdc42bpg	2.33089402	2.856827771	1.870216715	1.527538358	0.126627197	0.297498921	259.7703032	1.08935153	0.231077661	4.714222586	2.43E-06	1.83E-05
2578	Cdc42ep1	10.93075008	0.050638171	1.110440737	0.045601867	0.963627581	0.983242869	7.688990738	-2.199837342	1.034119864	-2.127255667	0.033398846	0.082005329
2579	Cdc42ep2	1039.694363	8.893207054	0.597568047	14.88233365	4.29E-50	2.98E-47	718.9621524	5.294173498	0.362215101	14.61610376	2.22E-48	5.55E-46
2580	Cdc42ep3	27.59315381	-0.426475152	0.426410457	-1.000151721	0.317237089	0.539147734	152.904266	-3.011133056	0.453196399	-6.644212229	3.05E-11	5.00E-10
2581	Cdc42ep4	334.4524978	0.781615269	0.233029815	3.354142768	0.000796113	0.005695016	515.3578607	0.44252479	0.221422275	1.998555881	0.045656428	0.105047579
2583	Cdc42se1	2566.746152	0.432415077	0.244808979	1.766336673	0.077339383	0.211514147	2593.974631	0.241417155	0.167579027	1.44061676	0.149692983	0.264861429
2584	Cdc42se2	971.9075766	0.519312697	0.178440096	2.910291522	0.003610918	0.019848612	2492.809074	0.880283338	0.203606495	4.323454101	1.54E-05	9.82E-05
2585	Cdc45	80.52051092	-1.182652403	0.581117812	-2.035133631	0.041837429	0.133666061	59.10439538	-1.264620762	0.834992442	-1.51452959	0.129891575	0.237639536
2586	Cdc5l	1081.057649	0.185086521	0.136500288	1.355942348	0.175117512	0.368828139	979.7211104	0.044770237	0.178340194	0.251038403	0.801784419	0.874580263
2587	Cdc6	34.91431635	-1.136531934	0.637128313	-1.783835235	0.074450442	0.205761224	27.17960259	-1.598636875	0.655059071	-2.440446893	0.014669103	0.04159058
2588	Cdc7	389.9496452	0.138996841	0.262150445	0.530217833	0.595960908	0.77523039	41.84856633	-0.34385295	0.635665148	-0.540934092	0.588553011	0.717131807
2589	Cdc73	356.0851706	0.309469388	0.168112699	1.840844802	0.065644305	0.18719544	511.536526	-0.033486345	0.239220458	-0.139981108	0.888674917	0.932486273
2590	Cdca2	40.09736359	-1.434299643	0.587594772	-2.440967332	0.01464798	0.060912608	65.78516392	-1.874990551	0.919798431	-2.038479832	0.04150197	0.097679517
2591	Cdca3	194.4177838	-0.89477829	0.428622827	-2.087565649	0.036837033	0.121492211	174.4573628	-1.663904903	1.510552838	-1.10152049	0.270670192	0.412172302
2592	Cdca4	250.7310986	-0.393773959	0.191993818	-2.050972071	0.040269667	0.13000333	384.2858757	-0.016028248	0.169727616	-0.094435123	0.924763516	0.955784935
2594	Cdca7	67.54803029	-1.51716439	0.628193081	-2.415124323	0.01572984	0.064200125	42.66993524	-0.71793016	0.618911949	-1.159987558	0.246053872	0.384798242
2595	Cdca7l	31.03480142	-0.670095196	0.73184366	-0.915626154	0.359863009	0.583181358	85.35747421	-3.038879216	0.559959849	-5.426959129	5.73E-08	5.77E-07
2596	Cdca8	142.8022094	-0.259724656	0.353061904	-0.735634892	0.461952922	0.674116272	209.0891476	-0.821553697	1.071539424	-0.766704125	0.44325745	0.59088105
2599	Cdh11	89.74458993	-0.847621149	1.307091474	-0.648478829	0.516675299	0.718625316	61.60723741	-0.728382408	0.565336775	-1.288404434	0.197605216	0.326889252
2603	Cdh2	46.33846802	-1.790469281	1.113332014	-1.608207847	0.107789665	0.266025507	25.15248696	-1.318371457	0.915663015	-1.439799833	0.149924038	0.265116773
2605	Cdh23	295.8563789	-2.276708775	0.503089356	-4.525456061	6.03E-06	8.32E-05	3.491873096	-1.35133099	1.344568805	-1.005029259	0.314882761	0.461806617
2606	Cdh24	6.028649439	-2.693985088	1.038728	-2.59354238	0.009499283	0.04332414	16.4775894	0.229025222	0.764156571	0.299709812	0.764398514	0.849191445
2610	Cdh5	3.561972194	-4.805811797	1.841513745	-2.609707264	0.009061973	0.041677873	6.329499752	0.523727327	1.013995544	0.516498647	0.605506184	0.730565727
2612	Cdin1	42.52041646	-1.23026608	0.395834654	-3.108030256	0.001883388	0.011643295	45.21397356	-0.907144663	0.404908254	-2.240370885	0.025066855	0.064708053
2613	Cdip1	258.1792606	-0.759227163	0.323170792	-2.349306252	0.01880843	0.073581947	517.2281799	-0.507661238	0.187805991	-2.703115245	0.006869292	0.021892915
2614	Cdipt	1432.902811	0.800455605	0.185558347	4.313767704	1.60E-05	0.000196515	2086.797408	0.214188112	0.195780562	1.094021337	0.27394562	0.416022754
2616	Cdk1	288.3386632	-0.590677137	0.337831178	-1.748438791	0.080388076	0.217580591	243.257414	-1.04770441	1.041393043	-1.006060504	0.314386466	0.461478626
2617	Cdk10	251.9277943	0.251726381	0.181171808	1.389434615	0.164700631	0.354883342	437.1151337	0.313788111	0.305240264	1.02800367	0.303948101	0.450134207
2620	Cdk12	561.9027674	-0.253419333	0.202816349	-1.249501507	0.211481703	0.417461394	383.4938694	-0.012428952	0.369694017	-0.033619565	0.97318052	0.984221804
2621	Cdk13	653.8943767	-0.154635615	0.183326994	-0.843496156	0.398951015	0.618873699	751.3355106	-0.151083206	0.243195937	-0.621240666	0.534441287	0.672006061
2622	Cdk14	112.8913545	-0.895960792	0.426324368	-2.101594137	0.035588844	0.118529887	681.1420476	-1.017046458	0.406628243	-2.501170233	0.012378366	0.036190203
2623	Cdk15	108.5013755	-1.947866798	0.374672024	-5.198858391	2.01E-07	3.86E-06	8.760172011	-6.824227408	1.528546664	-4.464520166	8.02E-06	5.50E-05
2624	Cdk16	1088.902257	0.583627853	0.166664606	3.501810422	0.000462108	0.003596622	1352.808988	0.928985547	0.175918364	5.280776418	1.29E-07	1.22E-06
2625	Cdk17	166.6345344	0.361596864	0.352613451	1.02547666	0.305138333	0.526905329	464.6033462	-0.051975471	0.177506312	-0.292809144	0.769668038	0.852509021
2626	Cdk18	605.3532508	0.506665639	0.193548786	2.617767074	0.00885072	0.040964081	1778.005251	-0.221067286	0.242769777	-0.91060464	0.362503725	0.512373467
2627	Cdk19	149.4940077	-0.863440629	0.292331704	-2.953633214	0.00314057	0.017697572	612.6820814	-1.702646363	0.302755926	-5.623825054	1.87E-08	2.04E-07
2628	Cdk2	165.9488669	-0.240212213	0.259108993	-0.927070149	0.353890114	0.576665207	430.0964964	-0.727323007	0.225406622	-3.226715355	0.0012522	0.005063804
2629	Cdk20	187.3315019	0.590395458	0.347342144	1.699751868	0.089177609	0.233728133	428.8661852	-1.526251394	0.223549565	-6.827351219	8.65E-12	1.51E-10
2630	Cdk2ap1	664.5931692	0.146984292	0.292214222	0.503001841	0.614962978	0.788435914	467.4126843	0.08527194	0.282607342	0.301732926	0.762855666	0.847974999
2631	Cdk2ap2	1016.114598	0.644467115	0.321261544	2.006051225	0.044850783	0.141181846	1016.370698	0.625599366	0.288756689	2.166527704	0.030270885	0.075625252
2633	Cdk4	1857.209993	-0.030738841	0.159200234	-0.193082887	0.846894055	0.926170674	1455.803581	0.44989993	0.211181825	2.130391338	0.033139318	0.081494312
2634	Cdk5	377.698056	-0.205761024	0.221758086	-0.927862553	0.353478871	0.576265602	417.2126912	-0.675738272	0.232883916	-2.901609881	0.003712506	0.012947172
2635	Cdk5r1	22.15323883	-0.413703279	0.649959849	-0.6365059	0.524446736	0.724787791	59.19040949	-0.051858357	0.39449236	-0.131455923	0.895414652	0.936841104
2636	Cdk5rap1	120.6515736	-0.101061979	0.239336042	-0.422259755	0.67283543	0.824273861	104.5477846	0.120334715	0.373733565	0.321979952	0.747467883	0.835305608
2637	Cdk5rap2	160.5661091	-0.68572629	0.311113761	-2.204101447	0.02751721	0.097568046	231.2429622	-0.232135981	0.465509417	-0.49867086	0.618011277	0.740682953
2638	Cdk5rap3	817.5790212	-0.283671319	0.250676221	-1.13162436	0.257792394	0.474161796	383.9939427	-0.261009778	0.204097355	-1.278849392	0.200950097	0.3309537
2639	Cdk6	68.83191782	-0.735464903	0.637765675	-1.15318985	0.248832469	0.46507455	824.3498972	-0.326597527	0.345841541	-0.944355979	0.344987769	0.493503986
2640	Cdk7	671.7494284	0.362207651	0.173267034	2.090459121	0.036576577	0.121006855	409.0687517	1.145473284	0.237155227	4.830057075	1.36E-06	1.09E-05
2641	Cdk8	500.4478684	0.445007285	0.182189834	2.442547285	0.014584019	0.060722844	481.4626068	0.588031612	0.174463702	3.370509775	0.000750292	0.003215359
2642	Cdk9	966.0049103	0.657550188	0.191767145	3.428899076	0.000606035	0.004514374	2292.489211	-0.250808667	0.258319914	-0.970922695	0.331586775	0.479268808
2643	Cdkal1	116.5237246	0.005701955	0.262943584	0.021685087	0.98269916	0.991288356	85.44879065	-0.551816282	0.410263848	-1.345027802	0.178616256	0.30303448
2644	Cdkl2	119.6155709	0.547497858	0.289780642	1.889352771	0.058844575	0.17288551	76.30571749	-1.018029656	0.428401338	-2.376345652	0.017485075	0.04814539
2645	Cdkl3	5.951756718	0.447892758	0.846779275	0.528936845	0.596849261	0.775524237	17.08025183	-0.596082773	0.552184709	-1.079498876	0.280365395	0.423415749
2648	Cdkn1a	1087.069958	0.232506207	0.25280247	0.919714933	0.357721747	0.581067671	3293.452006	1.207806317	0.259202444	4.659702656	3.17E-06	2.33E-05
2649	Cdkn1b	325.7171717	-0.685287373	0.240115923	-2.853985541	0.00431745	0.022907065	685.3121085	-1.000411124	0.276593372	-3.616902012	0.00029815	0.001414131
2650	Cdkn1c	9.998381356	0.005550247	1.004638794	0.00552462	0.995592014	0.997459781	45.42887369	-1.216685873	0.656651861	-1.852862903	0.063902011	0.13700998
2653	Cdkn2aipnl	457.7315688	0.218589588	0.250481129	0.872678868	0.382838139	0.605200499	499.3198496	0.214959906	0.21886498	0.982157608	0.326022209	0.473483691
2655	Cdkn2c	185.3451567	-2.097443571	0.334567957	-6.269110737	3.63E-10	1.20E-08	210.9085296	-2.479897737	0.959709567	-2.584008561	0.009765937	0.029477197
2656	Cdkn2d	154.9130351	0.240178094	0.347263426	0.691630838	0.489169191	0.696654067	254.3525894	-0.481388551	0.441061202	-1.091432545	0.275082598	0.417179225
2660	Cdon	11.03979902	-0.704329699	1.07950151	-0.652458281	0.514105578	0.716383904	6.419771955	-0.150384576	0.841019566	-0.178812221	0.858085149	0.91159244
2661	Cdpf1	18.03481484	-0.646296393	0.517111917	-1.249819181	0.211365607	0.417291548	75.23802675	-0.506499708	0.292354298	-1.732485931	0.08318708	0.168357165
2662	Cdr2	200.0069452	0.767690048	0.239339166	3.207540412	0.001338753	0.008809753	247.531572	1.819012319	0.314116349	5.790887113	7.00E-09	8.16E-08
2663	Cdr2l	210.7931573	-0.73374717	0.29522124	-2.485414569	0.012940064	0.055199014	9.287459876	-0.755660738	1.198402566	-0.630556676	0.528330434	0.666882439
2664	Cds1	36.94628561	1.909458103	0.716362594	2.665491078	0.007687597	0.036630846	206.0608134	-1.359431395	0.301148321	-4.514158968	6.36E-06	4.42E-05
2665	Cds2	408.3359418	0.323524346	0.3644784	0.88763654	0.374736292	0.597862815	1872.267237	0.170350904	0.16926667	1.006405477	0.31422056	0.461279404
2666	Cdsn	4.068828648	-0.666337645	1.282841721	-0.519423117	0.603465714	0.779001713	4.763115909	-2.774618718	1.60016598	-1.733956822	0.082925745	0.16788221
2667	Cdt1	79.74170208	-1.182817138	0.602140916	-1.964352705	0.049489203	0.152340208	373.7463501	-0.688935424	0.297474499	-2.315947842	0.020561117	0.054953459
2668	Cdv3	4404.424207	1.178723748	0.204044812	5.776788617	7.61E-09	2.03E-07	2566.344985	1.290267939	0.175769645	7.340675586	2.13E-13	4.44E-12
2669	Cdyl	195.4287247	-0.240076557	0.231127377	-1.038719688	0.298935122	0.520792242	280.1412595	0.774124782	0.288713307	2.681292349	0.007333841	0.023113171
2670	Cdyl2	152.9374684	0.460636335	0.262232829	1.756592933	0.078987218	0.21483595	139.4711978	1.261249488	0.291544974	4.326088942	1.52E-05	9.72E-05
2676	Cebpa	1178.043995	-1.046514715	0.18410105	-5.684458159	1.31E-08	3.27E-07	1866.410778	-1.899103971	0.266848586	-7.116784831	1.10E-12	2.12E-11
2677	Cebpb	2216.934663	1.869898477	0.352512523	5.304488082	1.13E-07	2.30E-06	2686.357917	1.957258241	0.393343241	4.975954932	6.49E-07	5.50E-06
2678	Cebpd	1222.154447	4.009271244	0.329055096	12.18419436	3.77E-34	1.07E-31	922.1338785	1.477526539	0.320405115	4.611432437	4.00E-06	2.89E-05
2679	Cebpe	83.81354955	0.032486795	0.535248633	0.060694775	0.951602293	0.977871362	8.665063444	-3.205203846	1.170592619	-2.738103585	0.006179461	0.020028531
2680	Cebpg	251.9983532	-0.101076068	0.175159576	-0.57705134	0.563904774	0.753965685	911.8857746	-0.781367224	0.173190736	-4.511599433	6.43E-06	4.47E-05
2681	Cebpz	495.9880759	0.611900151	0.176457123	3.467698776	0.000524935	0.003996013	467.3243291	-0.005077401	0.166028607	-0.030581484	0.975603309	0.985311162
2682	Cebpzos	149.6338376	-0.127882866	0.245025665	-0.521916209	0.601728672	0.778114738	113.5124024	-1.23211918	0.326013942	-3.779345062	0.000157241	0.000798857
2684	Cela1	2.352606479	-0.155385765	1.510185584	-0.102891835	0.918048818	0.960967968	39.68349967	-2.550608943	0.572742896	-4.453322706	8.46E-06	5.77E-05
2685	Celf1	1306.516474	0.312394258	0.160036157	1.952022985	0.050935476	0.155437161	1775.31871	0.270857313	0.138503178	1.955603599	0.050511869	0.113836068
2686	Celf2	1134.258818	-1.316228911	0.243390087	-5.407898598	6.38E-08	1.35E-06	1390.246794	-2.840529353	0.42839963	-6.630559768	3.34E-11	5.45E-10
2690	Celsr3	24.6384125	0.187752375	0.533249613	0.352090972	0.724770039	0.857510474	127.0593448	1.601720225	0.330708973	4.843292314	1.28E-06	1.03E-05
2692	Cemip2	1537.792397	3.200882161	0.351719581	9.10066522	8.98E-20	8.72E-18	822.9287926	2.893705028	0.317000524	9.128391929	6.95E-20	2.88E-18
2694	Cenpa	185.8347259	-0.543671945	0.272201048	-1.997317599	0.045790693	0.14358712	296.0246709	-2.327590486	1.471196652	-1.582106976	0.113625151	0.213844774
2695	Cenpb	2339.286806	0.105318758	0.363139042	0.290023231	0.771798465	0.885330168	4289.410933	-0.313135408	0.179035938	-1.749008674	0.08028952	0.163923087
2698	Cenpe	200.6987152	-0.574737269	0.467335561	-1.229817108	0.2187656	0.426384104	198.5658236	-1.678323885	1.315828035	-1.275488772	0.202136296	0.332278484
2699	Cenpf	255.3432687	-1.169324325	0.419376809	-2.788242698	0.005299483	0.027032813	167.9701481	-2.243002327	1.635619418	-1.371347333	0.170266707	0.2920332
2700	Cenph	45.12819767	-1.287477606	0.422654944	-3.046167152	0.002317789	0.013818165	25.50512273	-2.106359711	1.900394689	-1.10838013	0.267697683	0.408932026
2701	Cenpi	58.93480522	-0.529430663	0.466374573	-1.135204819	0.256289511	0.472704923	34.33449346	-1.195518832	1.179113652	-1.013913146	0.310624198	0.457405954
2702	Cenpj	122.9594117	-0.728901134	0.340760091	-2.139044894	0.032432033	0.110453464	148.3728962	-0.154930718	0.399470641	-0.387840062	0.698134397	0.799327881
2703	Cenpk	12.12135564	-0.82018219	1.052863101	-0.779001742	0.435978689	0.652064637	16.14875012	-2.469796376	0.99796948	-2.474821552	0.013330276	0.038407481
2704	Cenpl	43.90612563	0.766377098	0.517336424	1.481390181	0.13850263	0.316249103	94.00398116	-1.042871179	0.471800154	-2.210408729	0.027076809	0.068872801
2705	Cenpm	23.81648872	-0.993369604	0.649975183	-1.528319281	0.126433285	0.297093614	17.093072	-3.679411182	1.126253099	-3.266948774	0.001087133	0.004462416
2706	Cenpn	87.92500407	0.055898601	0.325334117	0.171819055	0.863579784	0.933281857	44.38507295	-1.836119755	0.888358146	-2.066868821	0.038746516	0.092311961
2707	Cenpo	64.50336684	-0.875770503	0.519107366	-1.687070074	0.091589879	0.237794589	120.2847064	-1.372889644	0.346530226	-3.961817871	7.44E-05	0.000405962
2709	Cenpq	67.47304367	-0.945214517	0.353056108	-2.677235986	0.007423233	0.035554188	42.25801172	-0.623302614	1.055974134	-0.590263146	0.555014243	0.689739584
2711	Cenpt	148.9294964	-0.820525051	0.47555195	-1.725416228	0.084452489	0.225201231	193.3470043	0.054074548	0.29188428	0.185260228	0.853024931	0.908300376
2712	Cenpu	36.53528762	-0.499801504	0.556188914	-0.898618242	0.368856039	0.592293986	22.77492591	-1.022489378	0.65564985	-1.559505243	0.118876845	0.221735132
2713	Cenpv	31.87121927	-1.096897745	0.49872475	-2.199405072	0.027849132	0.09854363	12.25822943	-0.459098863	0.606869636	-0.756503269	0.449347513	0.596760989
2714	Cenpw	52.6933933	-0.489342985	0.575569285	-0.850189539	0.395219717	0.615618776	23.41423815	-0.344108434	0.843108575	-0.408142491	0.683169066	0.788712674
2715	Cenpx	822.4168031	0.13587671	0.257524415	0.527626516	0.597758585	0.775979614	357.4002419	-0.492241312	0.198360191	-2.481552921	0.013081128	0.03780367
2716	Cep104	267.2408006	-0.46908089	0.277968019	-1.687535461	0.091500437	0.237722694	365.9368298	0.358570357	0.227427299	1.576637276	0.114879011	0.215726351
2717	Cep112	9.990638919	-1.436734104	0.947563212	-1.516240907	0.129458448	0.302134565	4.530197427	-2.732187172	1.728084068	-1.581049917	0.113866625	0.214088307
2719	Cep120	276.6691456	0.017261683	0.197012053	0.087617397	0.930180774	0.967626164	341.2406557	-0.386711067	0.288286799	-1.341410941	0.179787067	0.304601548
2721	Cep128	61.65662074	-0.942933627	0.51495689	-1.83109236	0.067086759	0.190218428	74.22872505	-1.934567341	0.630141721	-3.070051189	0.002140221	0.008024253
2722	Cep131	77.71230316	-0.537417206	0.378671902	-1.419215956	0.155836066	0.341955465	137.409217	-1.369278009	0.374749246	-3.653851275	0.000258336	0.001244606
2723	Cep135	354.1443361	0.879877159	0.293693514	2.995902592	0.002736338	0.015857286	175.5046078	0.268536939	0.27538346	0.975138225	0.3294917	0.476898375
2724	Cep152	87.77272393	-0.615683126	0.282691412	-2.177933604	0.02941098	0.102786675	121.4577349	-0.287419406	0.325957529	-0.881769496	0.377901471	0.526780103
2725	Cep162	26.36253206	-1.034003572	0.899634883	-1.149359137	0.250407923	0.466449424	174.194443	-0.130807069	0.337229665	-0.387887195	0.698099515	0.799327881
2726	Cep164	221.7244954	-1.454195874	0.324237478	-4.484971582	7.29E-06	9.80E-05	246.4866241	-0.855231125	0.339813923	-2.516763049	0.011843845	0.034860871
2727	Cep170	834.3827747	0.047140351	0.336221747	0.140206132	0.888497127	0.94670909	828.4956444	-0.557603375	0.269671255	-2.067715287	0.038666804	0.092191327
2728	Cep170b	24.97180892	0.757563295	0.696188976	1.088157556	0.276525558	0.496509303	185.549495	-0.078296532	0.562596662	-0.13916992	0.889315878	0.932790892
2729	Cep19	71.41190283	-0.181247455	0.397537902	-0.455924968	0.648443934	0.81019023	63.79670633	-0.679288861	0.38544003	-1.762372373	0.078006403	0.160421727
2730	Cep192	146.6288893	-0.453702453	0.350870133	-1.293078008	0.19598408	0.397725658	364.5268689	-0.516592587	0.37546357	-1.375879387	0.168858978	0.290270293
2731	Cep20	290.0075945	0.410073328	0.175201244	2.340584576	0.019253577	0.074737466	416.7020463	0.157943467	0.219050248	0.721037609	0.470886376	0.616272241
2732	Cep250	581.7266663	-0.578038447	0.257974842	-2.24067759	0.025046967	0.091073106	948.6192593	-0.793701053	0.290884275	-2.728580135	0.006360763	0.020524744
2733	Cep290	90.33435159	-0.725706886	0.433028628	-1.675886626	0.093760402	0.241902784	132.7826197	0.132005109	0.307148637	0.429775987	0.667358602	0.777508131
2734	Cep295	315.1861028	-0.26450741	0.260257632	-1.016329122	0.309472685	0.531944939	204.6871225	-0.351650608	0.381732979	-0.921195251	0.356948497	0.506677219
2735	Cep295nl	4.621644326	-0.923333899	1.548739726	-0.596184035	0.55105229	0.745121336	3.001459991	-0.640567917	1.338847992	-0.478447083	0.632332029	0.751339137
2737	Cep41	49.46947727	-0.231857523	0.373781693	-0.620301975	0.535058995	0.73319214	51.81849101	0.330591626	0.401387836	0.823621437	0.410154691	0.559969055
2738	Cep43	155.9551127	-0.238507321	0.367791066	-0.648485902	0.516670726	0.718625316	294.8018505	0.155517271	0.253522575	0.61342573	0.539594877	0.676407917
2739	Cep44	117.9356003	0.30400958	0.257687824	1.179759197	0.238096002	0.451264399	81.78325957	-1.351416206	0.409612478	-3.299255465	0.000969416	0.004024674
2740	Cep55	123.6667505	-0.731055156	0.333111964	-2.194622937	0.028190657	0.099473258	87.70154351	-1.778629235	1.333310944	-1.333994327	0.182205716	0.307538732
2741	Cep57	144.9882472	-0.503576131	0.276424542	-1.821748994	0.06849308	0.193337349	323.6681762	-0.168177267	0.185107487	-0.908538437	0.363593816	0.513391915
2742	Cep57l1	71.9636598	0.094866824	0.474472536	0.199941656	0.841526212	0.923370274	40.45317481	-1.50028196	0.471339603	-3.183016984	0.001457491	0.005767315
2743	Cep63	183.301885	-0.180318732	0.244187549	-0.738443598	0.46024493	0.673248311	219.0655498	-0.749661647	0.247186393	-3.03277878	0.002423132	0.008925114
2744	Cep68	155.6853746	-0.398321517	0.261791167	-1.521523901	0.128128418	0.299960055	131.4503381	-0.537757922	0.272637159	-1.972430776	0.048560451	0.110497442
2745	Cep70	42.20279539	-1.494991513	0.402917416	-3.710416707	0.000206918	0.001805821	170.1244835	0.281140958	0.322628932	0.871406531	0.383532221	0.532749582
2746	Cep72	58.88215325	-0.858956111	0.342986956	-2.504340459	0.012267992	0.053032711	25.90563858	-2.187265866	0.750918257	-2.912788239	0.003582174	0.012544177
2747	Cep76	73.44413383	0.35894142	0.400585703	0.896041515	0.370230591	0.593814457	94.50518433	0.600827596	0.349978643	1.716755031	0.08602394	0.172589977
2748	Cep78	81.91419021	-0.907003074	0.341905182	-2.652791246	0.007982923	0.037778759	106.2584276	0.150782078	0.342132209	0.4407129	0.659420856	0.771613287
2749	Cep83	46.27886076	0.104003338	0.347995568	0.298863973	0.765043837	0.881326946	577.9652196	0.88441415	0.243385908	3.633793579	0.000279284	0.001335009
2751	Cep85	289.6324221	-0.238789072	0.170067966	-1.404080249	0.160294954	0.348254646	730.1254853	-0.904321799	0.462860939	-1.953765641	0.050728939	0.114156921
2752	Cep85l	62.71022022	0.75677564	0.333817358	2.267035018	0.023388087	0.086588285	111.9866424	0.99092523	0.32675741	3.032602167	0.00242455	0.008928187
2753	Cep89	245.4478647	-0.339572577	0.35417258	-0.958777151	0.337671022	0.56056458	90.63077408	-1.169295025	0.484467638	-2.413566838	0.01579723	0.044287887
2754	Cep95	176.3459378	-0.086899669	0.323140433	-0.268922301	0.787989475	0.894941654	111.3270135	-0.808147728	0.271759221	-2.973763781	0.002941714	0.010545456
2755	Cep97	34.42293989	-0.434660742	0.494448762	-0.879081465	0.379357107	0.602388049	33.46636874	-1.596610671	0.457691916	-3.488396048	0.000485928	0.002182818
2756	Cept1	614.8619883	0.122423347	0.19362862	0.63225853	0.527217957	0.726686471	1451.931294	0.567320686	0.226951136	2.499748172	0.012428162	0.036314946
2757	Cercam	70.79141425	-0.73148225	0.45187226	-1.618781046	0.105494382	0.261896923	109.654172	-1.127475415	0.320388647	-3.519086665	0.000433035	0.001974827
2758	Cerk	2141.463044	-2.323438113	0.319158896	-7.279878901	3.34E-13	1.67E-11	2599.07152	-1.341275966	0.185479526	-7.231396337	4.78E-13	9.54E-12
2760	Cers2	3689.975325	0.131812579	0.191183474	0.689455925	0.490536401	0.697625229	3438.01674	0.411768217	0.177499811	2.319823414	0.020350432	0.054541442
2761	Cers4	136.8439845	1.168701287	0.316151667	3.696647552	0.000218465	0.001891141	35.67743005	-1.720361095	0.56670821	-3.035708791	0.00239971	0.008848793
2762	Cers5	1047.277242	0.283744392	0.171394317	1.655506424	0.097821814	0.248931359	1039.691241	-0.675055202	0.228464997	-2.954742347	0.003129303	0.011127901
2763	Cers6	373.2495026	-1.573982289	0.394017157	-3.994704951	6.48E-05	0.000659867	3988.258639	1.490704926	0.30591026	4.873013827	1.10E-06	8.97E-06
2764	Cert1	1289.423095	0.055553938	0.21532562	0.257999666	0.796407165	0.90013803	1198.376308	-0.053354621	0.201158254	-0.265237048	0.790826857	0.867644197
2765	Cetn2	323.7558879	-0.22770441	0.283868242	-0.802148237	0.422467215	0.639899343	212.8290753	-0.9691499	0.334578142	-2.896632436	0.003771914	0.013112464
2766	Cetn3	114.4613217	-0.162280988	0.251729476	-0.644664228	0.519144802	0.720256353	383.4994252	-0.139212323	0.181233491	-0.768137954	0.44240523	0.590208357
2771	Cfap20	128.1884339	-0.684369526	0.302246665	-2.264274865	0.023557215	0.086998646	238.5524594	-0.630141128	0.190596918	-3.306145427	0.00094589	0.00393979
2775	Cfap36	55.84266478	-1.359145156	0.480195806	-2.830397805	0.004649016	0.024386697	138.2165894	-0.584409602	0.340436056	-1.716650139	0.086043116	0.172605788
2776	Cfap410	318.4674998	1.351031723	0.571877025	2.362451477	0.018154518	0.071653064	251.1227291	-0.62108146	0.306528032	-2.026181609	0.042746178	0.100145192
2780	Cfap45	6.130973214	-0.741752692	1.029488875	-0.720505787	0.471213638	0.681683826	13.15910511	-1.776295107	0.807182739	-2.200610865	0.027763584	0.070362038
2788	Cfap97	241.5453599	0.589372413	0.211130394	2.791509092	0.005246288	0.026820587	195.7723486	-0.292426903	0.305173938	-0.958230263	0.33794666	0.486527234
2789	Cfb	18384.68975	5.83459888	1.135452242	5.138568287	2.77E-07	5.15E-06	6966.720799	9.217048239	0.41154706	22.39609788	4.30E-111	7.29E-108
2791	Cfdp1	544.1677662	0.964461249	0.16922217	5.699378813	1.20E-08	3.05E-07	600.3246646	0.384547619	0.17354816	2.21579773	0.026705358	0.068111575
2793	Cfl1	33932.30077	0.340104581	0.260007715	1.308055729	0.190854408	0.390742178	34028.53519	1.110124275	0.164241146	6.759111832	1.39E-11	2.38E-10
2794	Cfl2	647.5186515	1.498849878	0.25393762	5.902433361	3.58E-09	1.00E-07	244.6313236	0.20368843	0.259548484	0.784779887	0.432582635	0.580550437
2795	Cflar	408.8905632	1.355347171	0.338497636	4.004007794	6.23E-05	0.000637691	5307.710481	2.924776217	0.263819331	11.08628472	1.46E-28	1.24E-26
2797	Cgas	58.37309599	-0.918887881	0.386083014	-2.380026699	0.017311384	0.068952542	275.2305538	0.340840823	0.281226707	1.211978856	0.225520475	0.359767786
2798	Cggbp1	279.252377	-0.052873803	0.272152291	-0.194280205	0.845956484	0.925618431	1751.591617	0.10780256	0.17553715	0.6141296	0.539129689	0.6760466
2799	Cgnl1	94.55839182	-1.077727286	0.563907915	-1.911176023	0.055981964	0.166876249	458.1381628	-0.945725587	0.483222282	-1.9571233	0.050332974	0.113533358
2800	Cgref1	30.46015711	-2.28696394	0.75319292	-3.036358786	0.002394542	0.014190928	21.932429	3.570381471	0.783705466	4.555769518	5.22E-06	3.68E-05
2801	Cgrrf1	85.68993027	-0.291060201	0.27273571	-1.067187721	0.285887076	0.506801735	202.1875307	-0.054591638	0.212083484	-0.257406362	0.796865092	0.871342185
2803	Chac1	25.78955755	1.033829845	0.664921955	1.55481382	0.119990417	0.286807874	36.80748136	1.964524695	0.386049417	5.088790732	3.60E-07	3.18E-06
2804	Chac2	29.94512161	-0.637124771	0.627745484	-1.014941227	0.310133845	0.532748785	63.59550331	0.481105742	0.279771066	1.719640807	0.085497754	0.171759783
2806	Chaf1a	171.4181327	-1.711326545	0.377505719	-4.533246672	5.81E-06	8.06E-05	152.4584027	-0.94790569	0.617572361	-1.534890079	0.124810831	0.230440874
2807	Chaf1b	86.65561692	-2.364788092	0.481276411	-4.913575728	8.94E-07	1.47E-05	59.60009682	-0.642794729	0.47254832	-1.360273017	0.173743544	0.296764148
2808	Champ1	228.5093611	0.251629983	0.210714117	1.194177143	0.232408682	0.44393927	391.3408189	0.176869299	0.211552799	0.836052748	0.403125229	0.552268916
2810	Chchd1	269.5203044	0.429748423	0.311475679	1.379717428	0.167673665	0.358839216	237.2866029	0.592552811	0.235789341	2.513060213	0.01196889	0.035161204
2811	Chchd10	17.09471562	-0.45720141	0.618929292	-0.738697321	0.460090813	0.673096717	55.41035855	-0.132625322	0.415979668	-0.318826452	0.749858118	0.837119714
2812	Chchd2	3210.830141	0.492294435	0.299930925	1.641359373	0.100722838	0.25358778	1971.593277	0.643798699	0.184403703	3.491246054	0.000480773	0.002162206
2813	Chchd3	1172.477948	0.137892592	0.183569187	0.751175044	0.452547317	0.666290565	444.7476864	0.158482884	0.180406828	0.878474973	0.379686013	0.528592663
2814	Chchd4	107.5948972	0.720256839	0.316589545	2.275049355	0.022902969	0.085256764	416.9747591	1.227906747	0.299740083	4.096571722	4.19E-05	0.000243186
2815	Chchd5	344.9323734	0.270903076	0.195762454	1.38383572	0.166408763	0.357122978	129.4586547	-0.096666216	0.300427413	-0.321762304	0.747632774	0.835428784
2816	Chchd6	44.04968087	-0.426593733	0.602322443	-0.708248112	0.478791193	0.68770205	50.05106386	-0.218186908	0.480388209	-0.454188724	0.649692998	0.763520113
2817	Chchd7	245.1322683	0.380309607	0.2874688	1.322959595	0.185848815	0.384691532	144.0116883	-0.756471492	0.375986701	-2.011963427	0.044223792	0.102698439
2818	Chd1	989.3019609	0.184464406	0.151052975	1.221190152	0.222014032	0.430419552	901.5461885	0.180095024	0.311944463	0.577330409	0.563716275	0.697493447
2819	Chd1l	160.848006	-0.062227625	0.213989103	-0.290798104	0.771205735	0.884974515	153.5455782	-0.346916392	0.292572176	-1.185746357	0.235722482	0.37217801
2820	Chd2	833.3967704	0.108849247	0.177240789	0.614132039	0.539128078	0.736067798	821.2177276	0.314401033	0.264794274	1.187340753	0.235093239	0.371376358
2821	Chd3	1066.916289	-0.798406432	0.303410454	-2.631440087	0.008502386	0.039695906	1189.063935	-1.059586468	0.177258999	-5.977617353	2.26E-09	2.87E-08
2822	Chd4	3895.959877	-0.393881566	0.169908333	-2.3182004	0.020438432	0.078404841	4972.312325	0.137535032	0.261937606	0.525067913	0.599535981	0.72570717
2824	Chd6	259.4116143	-1.376161725	0.237059404	-5.805134508	6.43E-09	1.73E-07	330.6110231	-1.048277533	0.335282158	-3.126553283	0.001768685	0.006814857
2825	Chd7	580.6735046	0.386333559	0.336324289	1.148693602	0.250682345	0.466835348	611.5093669	-0.677738144	0.344359126	-1.968114368	0.04905488	0.111356007
2826	Chd8	995.1255282	-0.108436725	0.137279647	-0.789896587	0.429588165	0.646524135	1671.968091	-0.076266995	0.175897074	-0.433588763	0.664587096	0.775461557
2827	Chd9	568.365077	-0.273580355	0.283688901	-0.964367496	0.334861712	0.557768099	615.9450878	-1.17035378	0.193336978	-6.053439917	1.42E-09	1.85E-08
2828	Chdh	348.3468209	-2.843948404	0.424762958	-6.695377625	2.15E-11	8.56E-10	2.343554501	-0.45702304	1.401055695	-0.326199052	0.744273758	0.833292592
2829	Chek1	50.85226293	-0.589094912	0.457660836	-1.287186637	0.198029244	0.400179894	16.31076772	-0.946435123	0.762941374	-1.240508321	0.214787438	0.348111177
2832	Chfr	348.0250766	-0.062448816	0.281818277	-0.221592498	0.824631123	0.915926977	748.8199572	-0.275845021	0.135148654	-2.041048979	0.041245959	0.097211713
2836	Chic2	174.6025229	1.100987567	0.215699305	5.104270359	3.32E-07	6.07E-06	767.8046264	0.854674653	0.229567723	3.722973955	0.00019689	0.000972486
2837	Chid1	631.8129901	0.453227672	0.198251191	2.28612837	0.02224675	0.083621039	469.5975569	0.681179936	0.196488232	3.466772172	0.000526748	0.002339164
2841	Chka	379.3782735	0.142958624	0.179605541	0.795958876	0.426055939	0.643090856	334.3718952	0.463402609	0.263483492	1.758753862	0.078619324	0.161378176
2842	Chkb	791.2001156	-0.022072265	0.279089264	-0.079086758	0.936963616	0.970586378	764.4760658	-0.319106666	0.265075317	-1.203833951	0.228653764	0.363609451
2843	Chm	203.5045737	-0.304693384	0.274109471	-1.111575542	0.266320693	0.484203591	380.4207733	0.071417733	0.248310067	0.287615133	0.773641359	0.855669628
2844	Chml	71.51444767	0.695881656	0.50956521	1.365638082	0.172052587	0.364669543	150.9971563	-0.053332244	0.299118033	-0.178298325	0.858488694	0.911942976
2845	Chmp1a	1041.08451	0.406143379	0.153582491	2.644464074	0.008182039	0.038564009	1863.584707	0.142130378	0.155357008	0.914863	0.360263556	0.510103555
2846	Chmp1b	478.9008254	-1.200327185	0.309929983	-3.87289791	0.000107549	0.001032008	907.1724671	-0.446443131	0.247750638	-1.801985795	0.071547641	0.149800115
2848	Chmp2a	1852.512405	0.584502941	0.322718314	1.811186154	0.070112041	0.197026045	2335.926269	0.871591483	0.180837044	4.81976182	1.44E-06	1.14E-05
2849	Chmp2b	1152.257228	0.32947308	0.168771767	1.952181254	0.050916689	0.155413987	807.4211983	-0.086463282	0.172457812	-0.501359035	0.616118464	0.739168031
2850	Chmp3	967.9670613	0.152915069	0.1451426	1.053550572	0.292088729	0.513048957	1584.065348	0.069571115	0.1580625	0.440149402	0.659828904	0.771913443
2851	Chmp4b	5210.83036	0.088236134	0.257514044	0.342645911	0.731864859	0.862350947	5320.337494	0.532589323	0.199041959	2.675764073	0.007455911	0.023435054
2853	Chmp5	1083.982409	0.555645038	0.261187875	2.127376848	0.033388784	0.112826301	1206.489176	0.308034376	0.186286046	1.653555821	0.098217795	0.191059617
2854	Chmp6	560.8949286	0.421778282	0.209072427	2.017378797	0.043655998	0.138330337	549.4285397	0.141775712	0.154233756	0.919226217	0.357977261	0.507713086
2855	Chmp7	561.8435464	0.11637079	0.178301409	0.652663323	0.513973352	0.716302318	799.142879	0.366146326	0.142441944	2.570495149	0.010155325	0.030489917
2857	Chn2	186.9056447	-2.932806416	0.683208634	-4.292695185	1.77E-05	0.000212571	44.4021939	-5.073233923	0.735141752	-6.901028148	5.16E-12	9.24E-11
2859	Chp1	1532.558659	0.349006209	0.183491424	1.902030083	0.057167222	0.169418779	1293.74274	-0.314937097	0.135962879	-2.316346184	0.020539375	0.054913002
2860	Chpf	286.4443448	0.500416909	0.270319864	1.851202871	0.064140373	0.184082075	98.97074976	1.327138389	0.410437091	3.233475771	0.001222937	0.004953333
2861	Chpf2	1445.411837	0.53956619	0.22136776	2.437419936	0.01479249	0.061458324	3288.673902	1.873269752	0.306723585	6.107354777	1.01E-09	1.34E-08
2862	Chpt1	355.3950968	0.103085502	0.268144633	0.384439924	0.700652415	0.843107946	238.9432999	-0.454236957	0.296872092	-1.530076317	0.12599784	0.232155653
2863	Chrac1	152.0817593	-0.084538568	0.238267164	-0.354805783	0.722735095	0.856424935	449.4981336	0.358585	0.185101467	1.937234779	0.052716651	0.117642502
2872	Chst11	2446.223971	1.401027178	0.357689789	3.916877754	8.97E-05	0.000877133	445.8612945	2.714935226	0.885229369	3.06692855	0.002162705	0.008090689
2873	Chst12	206.1973441	-1.493002507	0.303593772	-4.917763952	8.75E-07	1.45E-05	1022.622662	0.27871445	0.190035484	1.466644248	0.142472856	0.254873048
2874	Chst14	133.7290626	0.834190891	0.379662533	2.197190448	0.028006847	0.09892523	316.707684	-1.069077261	0.247508173	-4.319361447	1.56E-05	9.98E-05
2875	Chst15	8.419859706	-0.230622077	1.257655873	-0.183374548	0.854504145	0.929265837	15.17884259	-2.892728375	0.871027444	-3.321053077	0.000896785	0.003760804
2876	Chst2	685.8313788	-0.455371568	0.372878119	-1.221234352	0.221997301	0.430419552	13.78840676	-2.213744029	0.83721349	-2.644181032	0.008188885	0.025414812
2878	Chst7	7.234286898	-1.511336526	1.157749027	-1.305409455	0.191753461	0.391889432	25.48292313	-0.047718526	0.506763628	-0.094163281	0.924979453	0.955878821
2879	Chsy1	311.629204	0.390441666	0.227201833	1.718479387	0.085709211	0.227677903	340.059248	0.708756087	0.309536064	2.289736706	0.022036584	0.058182979
2880	Chsy3	5.615691815	1.465464614	1.491221745	0.982727497	0.325741574	0.547994638	6.523086166	0.44248985	0.825340162	0.536130278	0.591868516	0.719682718
2881	Chtf18	152.1582068	-0.867907147	0.368910911	-2.352619889	0.018641679	0.073077277	49.19197535	-1.176445161	0.912682089	-1.288997752	0.197398868	0.326583253
2882	Chtf8	348.3679113	0.472125023	0.255102083	1.850729787	0.064208437	0.184201269	1078.59746	0.551853588	0.276275315	1.997477004	0.04577339	0.105197114
2884	Chuk	824.360575	0.188710129	0.242814686	0.777177573	0.437054012	0.652807117	693.717958	0.160099348	0.190485494	0.840480528	0.400639015	0.549627505
2885	Churc1	477.8236104	0.179546204	0.228303726	0.786435715	0.431612266	0.648108316	293.6230109	-0.219156189	0.263001324	-0.833289299	0.40468159	0.553880589
2886	Ciao1	725.804723	-0.135087033	0.16780242	-0.805036263	0.420798754	0.638207614	501.3621955	0.08313998	0.210585314	0.394804265	0.692987347	0.795600078
2887	Ciao2a	371.3587487	0.028460813	0.199037756	0.142992034	0.886296473	0.945569987	1213.377367	-0.183733302	0.246399134	-0.745673491	0.455864677	0.602379938
2888	Ciao2b	393.3335036	0.41267004	0.242299849	1.703137833	0.088542277	0.232625218	610.020689	1.032123496	0.29785833	3.465149007	0.000529938	0.002348075
2889	Ciao3	415.573169	-0.259994842	0.178005473	-1.460600276	0.144125171	0.323972477	593.2292654	0.028358647	0.174297557	0.162702492	0.870752685	0.921079984
2890	Ciapin1	568.5150289	0.224749747	0.182487689	1.231588545	0.218102822	0.425641956	515.2492697	1.066590671	0.264705147	4.029353732	5.59E-05	0.000316098
2891	Ciart	12.5146152	-0.682797213	0.822995806	-0.829648472	0.406737563	0.625420936	25.49446041	0.669446633	0.506956744	1.320520222	0.186661389	0.313158343
2892	Cib1	861.5009459	0.107329636	0.23148052	0.463665955	0.642887092	0.806749756	677.2535462	-0.169506223	0.148643504	-1.140354057	0.254138825	0.394329325
2893	Cib2	37.32758338	-0.08367102	0.461924239	-0.181135807	0.85626098	0.930101391	48.26033644	-2.254944573	0.514819071	-4.38007195	1.19E-05	7.76E-05
2894	Cibar1	13.36415171	-0.35756119	0.682585433	-0.523833607	0.600394276	0.777903224	26.39932971	-1.269994008	0.554129677	-2.291871487	0.02191306	0.057906862
2895	Cic	1963.119537	0.115929419	0.160253879	0.723411	0.469427415	0.680558983	3007.694035	-0.270870065	0.160353307	-1.689207849	0.091179605	0.180422987
2898	Ciita	37.19140786	-2.606056247	0.602726225	-4.323781074	1.53E-05	0.00018947	31.3762061	-1.530465436	0.779100036	-1.964401701	0.049483526	0.112030702
2899	Cilk1	120.8212601	-1.324163587	0.369376119	-3.584865178	0.000337252	0.00275618	88.84304451	-0.663118433	0.405149248	-1.63672631	0.101687669	0.196106672
2902	Cip2a	106.5685773	-0.933685848	0.326597668	-2.858825828	0.004252122	0.022629632	143.072736	-0.926148584	1.159239752	-0.798927558	0.424332419	0.572949993
2903	Cipc	161.8364057	0.98357116	0.24896619	3.950621405	7.79E-05	0.000773083	540.6063057	0.183806605	0.29133836	0.630904234	0.528103143	0.66675848
2904	Cir1	340.0969028	-0.434924256	0.431495963	-1.007945134	0.313480802	0.535648651	435.6225716	-1.591048924	0.343657717	-4.629748857	3.66E-06	2.66E-05
2906	Cisd1	316.419913	0.240888261	0.205616614	1.171540843	0.241381451	0.455873428	169.6156617	0.09269415	0.288508949	0.321286913	0.747992973	0.835737181
2907	Cisd2	434.1868959	0.624403872	0.179857846	3.471652121	0.000517266	0.003946286	914.1704456	0.920729438	0.231730791	3.973271882	7.09E-05	0.000389562
2908	Cisd3	587.3863953	0.774445347	0.364862346	2.122568564	0.033790022	0.11376684	182.7739974	0.28245621	0.368164723	0.767200639	0.442962233	0.590745165
2909	Cish	374.8113023	4.192084409	0.307703696	13.62377008	2.89E-42	1.38E-39	67.22734788	3.857156487	0.815174256	4.731695659	2.23E-06	1.70E-05
2910	Cit	59.08152091	-1.348497784	0.493546404	-2.732261391	0.006290121	0.031236887	67.53919345	-1.365928352	1.471089859	-0.928514559	0.353140719	0.502719746
2912	Cited2	897.2024685	-1.106682723	0.249923896	-4.428078872	9.51E-06	0.00012384	839.818853	-1.267561327	0.324438664	-3.906936715	9.35E-05	0.000500513
2913	Ciz1	364.4943618	-0.652621857	0.249034106	-2.620612365	0.0087772	0.040718818	1221.318877	0.180949501	0.210552647	0.859402643	0.390118412	0.539528468
2914	Ckap2	173.877956	-0.626137649	0.314811791	-1.988926928	0.046709269	0.145710672	84.86698432	-1.821666589	1.427275553	-1.276324383	0.201840874	0.331978444
2915	Ckap2l	121.1141226	-0.284144816	0.362998897	-0.782770467	0.433761913	0.650330589	122.8177781	-0.456698158	0.825712126	-0.553096102	0.580197606	0.710463126
2916	Ckap4	152.5651533	-0.603041043	0.562431531	-1.072203478	0.283628649	0.504701242	557.8149619	-0.294540572	0.291020368	-1.012096071	0.311492121	0.458198343
2917	Ckap5	1010.084726	-0.195180286	0.283340148	-0.688855029	0.490914502	0.697753866	703.1776773	-0.227979052	0.355901205	-0.640568364	0.52180316	0.661429652
2918	Ckb	3599.147028	-0.720797355	0.242438211	-2.973117772	0.002947913	0.016795968	2086.658913	-3.401122155	0.445751029	-7.630093777	2.35E-14	5.45E-13
2920	Cks1b	330.8681785	-0.000666525	0.298007072	-0.002236609	0.998215446	0.998612629	176.3940993	0.254365052	0.667574676	0.381028612	0.703182018	0.802513013
2921	Cks2	234.5354628	-0.132992535	0.266973623	-0.498148595	0.618379311	0.791062902	106.0078524	-0.729673311	0.618355816	-1.180021748	0.237991565	0.375295336
2922	Clasp1	666.8475971	-0.123133293	0.192463709	-0.639774085	0.522319483	0.723287725	426.919542	0.135163954	0.413863555	0.326590617	0.743977541	0.833292592
2923	Clasp2	440.1353061	-0.281339268	0.22924544	-1.227240411	0.219732245	0.427668041	508.5310483	-1.27029513	0.20501792	-6.196019976	5.79E-10	8.01E-09
2925	Clba1	6.775901752	-1.563644946	0.865916395	-1.805768958	0.070954436	0.198658334	45.79836108	0.013012712	0.502516334	0.025895102	0.979341007	0.987446804
2926	Clcc1	659.3893284	-0.449345743	0.220958811	-2.033617674	0.041990158	0.134061474	403.792219	0.051884217	0.184041317	0.281916138	0.778007815	0.859069034
2927	Clcf1	903.4443211	1.42011132	0.361743628	3.92573969	8.65E-05	0.000848443	64.98431086	2.153620293	0.626952775	3.435059831	0.000592423	0.002597076
2928	Clcn2	2.88430407	1.04830014	1.413212961	0.741784975	0.458217626	0.671559186	9.922818109	-0.408476556	0.895752028	-0.456015217	0.648379036	0.762605127
2929	Clcn3	235.8895684	-0.229747112	0.222406461	-1.033005566	0.301601294	0.523335912	659.41627	-0.041453841	0.203690392	-0.203513972	0.838733326	0.899854163
2931	Clcn5	248.4839759	0.457114873	0.294356427	1.55292982	0.120439902	0.28753577	540.7354454	0.761689301	0.326863477	2.33029798	0.019790407	0.053236579
2932	Clcn6	291.3451212	-0.634759253	0.342196518	-1.854955326	0.063602606	0.183144377	410.779958	0.844185041	0.246557605	3.423885633	0.000617326	0.002694652
2933	Clcn7	707.4570676	0.279074428	0.190774694	1.462848258	0.143508905	0.323365932	7426.752562	1.944571011	0.310007168	6.272664663	3.55E-10	5.06E-09
2935	Cldn1	3.379228051	1.891546367	1.692855685	1.117370124	0.263836104	0.481890327	3.020813721	-2.679903725	2.203403148	-1.216256647	0.223887171	0.358343112
2936	Cldn12	303.5960845	-0.47540879	0.325228374	-1.461769109	0.143804492	0.323650738	50.96092642	0.02887156	0.386665292	0.074668093	0.940478795	0.965367877
2940	Cldnd1	427.5682693	0.206058134	0.163099955	1.263385596	0.206450638	0.410859554	473.3266949	1.468345454	0.28512988	5.149742483	2.61E-07	2.37E-06
2942	Clec11a	3.434122048	-0.075484946	1.140540756	-0.066183471	0.947231756	0.975199851	4.639272447	-0.789264023	1.340239467	-0.588897762	0.555929859	0.690708952
2944	Clec16a	1328.94139	-0.37669476	0.212172829	-1.775414701	0.075829438	0.208576021	281.11696	0.417299134	0.389980897	1.070050191	0.284596717	0.428535524
2945	Clec1a	314.6578238	-0.702950106	0.470497716	-1.494056361	0.135160889	0.311280302	2.180692758	-4.82649538	2.024091705	-2.384524065	0.017101229	0.047248183
2955	Clec4d	86.92611262	1.197042104	0.389196969	3.075671704	0.00210029	0.012740289	15378.46442	1.726922184	0.196549236	8.786206526	1.55E-18	5.63E-17
2956	Clec4e	1930.643809	3.416075017	0.354894291	9.625612762	6.23E-22	7.46E-20	47124.8947	6.407428884	0.304029445	21.07502741	1.35E-98	1.87E-95
2958	Clec5a	4812.687651	1.606495041	0.314059826	5.115251636	3.13E-07	5.75E-06	2179.115941	2.430744815	0.316234851	7.686517816	1.51E-14	3.59E-13
2959	Clec7a	2184.314275	-0.033772275	0.296825938	-0.113778045	0.909413743	0.957259482	624.735641	-0.82254334	0.445508192	-1.846303513	0.064848148	0.13858333
2960	Clec9a	30.66202685	-1.780299293	0.699790514	-2.54404605	0.010957664	0.048300686	2.220626033	-2.461107655	1.96293039	-1.253792629	0.209917389	0.342046615
2962	Clic1	12906.90238	0.87134033	0.289593292	3.008841554	0.002622458	0.015312378	6222.49228	0.105450047	0.144730816	0.728594292	0.466249871	0.612080623
2963	Clic4	3402.495132	1.126135594	0.204475237	5.507442421	3.64E-08	8.10E-07	7372.192469	0.894860431	0.452887651	1.975899384	0.048166174	0.109763715
2964	Clic5	248.689942	3.034069748	0.413947484	7.329600654	2.31E-13	1.18E-11	19.00308615	-0.177252716	1.057493482	-0.167615895	0.866885466	0.918515128
2965	Clint1	1368.710474	0.582208469	0.196492479	2.963006378	0.003046503	0.017272637	1543.484608	0.40951867	0.226601644	1.80721844	0.070728227	0.148348718
2966	Clip1	768.1937733	0.466912115	0.266577955	1.751503102	0.079859287	0.216486959	1713.470154	0.667315623	0.281536782	2.37026089	0.017775537	0.048760683
2967	Clip2	956.2916346	0.062778909	0.3116314	0.20145245	0.840344807	0.922847274	932.3018534	-0.104488684	0.280212278	-0.372891168	0.709229446	0.806941363
2968	Clip3	21.73931637	-0.884241953	0.955550617	-0.925374268	0.354771259	0.577740776	4.114254697	-1.642669582	1.271173507	-1.292246553	0.196271775	0.325635139
2969	Clk1	696.0597039	-0.439192324	0.251274866	-1.747856166	0.080488937	0.217726259	1661.724084	-1.11750305	0.191265573	-5.842677442	5.14E-09	6.14E-08
2971	Clk3	683.1530811	0.077735964	0.167612175	0.463784707	0.642802001	0.806749756	1185.237614	0.162437324	0.192397544	0.844279613	0.398513176	0.547747401
2972	Clk4	347.7906372	-0.665396049	0.333281046	-1.996501321	0.045879382	0.143788199	672.033075	-0.663946047	0.201186433	-3.300153183	0.000966321	0.004013947
2975	Cln3	1184.01603	0.020869386	0.182530401	0.114333753	0.908973227	0.956967998	1914.184865	0.378734555	0.18011662	2.102718537	0.035490381	0.086157903
2976	Cln5	803.7180119	0.125736774	0.291382402	0.431518077	0.666091711	0.820412703	1962.642431	1.845997507	0.231342117	7.979513346	1.47E-15	3.92E-14
2977	Cln6	383.8422127	0.348852559	0.231903222	1.504302339	0.132503537	0.307095913	862.8739079	-1.190353562	0.198467651	-5.997720807	2.00E-09	2.56E-08
2978	Cln8	337.8932906	1.341705234	0.311498599	4.307259286	1.65E-05	0.000201279	2487.764498	0.407656353	0.166851758	2.443224797	0.014556667	0.041325466
2979	Clns1a	577.3622862	0.506100205	0.221511148	2.284761776	0.0223268	0.083831157	593.9290713	0.246557349	0.15702079	1.570221043	0.116363696	0.217845155
2980	Clock	548.5440951	-0.150468731	0.32800949	-0.45873286	0.646426014	0.80890638	579.3382731	0.392137014	0.310196719	1.264155904	0.206174075	0.337481079
2981	Clp1	334.5139049	0.207206984	0.187691634	1.103975602	0.269603721	0.488318246	267.9987761	-0.042515957	0.285006043	-0.149175634	0.881415046	0.927990681
2982	Clpb	463.9492159	-0.097396083	0.254676966	-0.382429887	0.702142526	0.844163908	299.8372621	0.116059778	0.301004709	0.385574627	0.699811728	0.800446996
2984	Clptm1	2013.170741	-0.240922455	0.204050269	-1.180701482	0.237721333	0.450738864	3133.461661	0.35778773	0.161185109	2.219731911	0.026436971	0.067539362
2985	Clptm1l	1587.775859	0.146599979	0.139347421	1.052046589	0.292778175	0.513740044	2467.769888	0.701399131	0.156396657	4.484745031	7.30E-06	5.04E-05
2986	Clpx	351.5884263	0.036632025	0.214941207	0.170428117	0.864673461	0.933556718	395.1283485	-0.030857733	0.159264817	-0.193751097	0.84637078	0.903796958
2988	Clspn	101.068145	-1.965591398	0.623363302	-3.153203581	0.001614891	0.010299847	52.36941273	-1.89304266	1.421569278	-1.331656986	0.18297293	0.308550163
2989	Clstn1	373.8722789	-1.169563638	0.251131778	-4.657171015	3.21E-06	4.73E-05	68.39356256	-0.156190378	0.305053157	-0.512010366	0.608643755	0.733367016
2990	Clta	5266.47123	0.164045327	0.20144929	0.814325661	0.415458413	0.63398616	4505.836879	-0.103971847	0.213562096	-0.486845977	0.626367485	0.747123627
2991	Cltb	201.1555666	-0.526391277	0.291002207	-1.808891012	0.070467937	0.197825982	554.0328959	0.930215602	0.197433337	4.711542724	2.46E-06	1.85E-05
2992	Cltc	7155.573335	-0.178007058	0.190491628	-0.934461323	0.350065978	0.573364229	7868.090165	0.261251325	0.336248847	0.776958278	0.437183386	0.585274732
2993	Clu	35.99464497	0.966988995	0.881746029	1.096675191	0.272783405	0.491959681	2.078582986	-3.446464154	1.892404268	-1.821209248	0.068575055	0.144806411
2994	Cluap1	68.88564207	-1.539783524	0.475945527	-3.235209569	0.001215535	0.008145608	79.74845358	-0.818745976	0.42067645	-1.946260544	0.05162345	0.115743775
2995	Cluh	1298.531254	-0.488580081	0.240095667	-2.034939185	0.041856993	0.133697801	882.5497086	0.522188338	0.185239526	2.818989824	0.004817505	0.016173611
2997	Clybl	38.7228925	-1.71583941	0.63362086	-2.707990722	0.006769191	0.033048602	93.03164251	0.204653461	0.357204535	0.572930745	0.566691586	0.699608701
2999	Cmas	2032.797752	0.001415134	0.179194224	0.007897205	0.993699008	0.997002003	1027.505457	-0.42246183	0.288569322	-1.463987325	0.143197412	0.255776271
3000	Cmbl	11.17193781	-1.555490549	0.838828746	-1.85436009	0.063687661	0.183304446	12.88641864	-7.438143881	1.472686842	-5.05073018	4.40E-07	3.82E-06
3001	Cmc1	76.40102714	-0.614193579	0.433160875	-1.417934109	0.156210003	0.34245382	139.9719843	-0.216698378	0.301290779	-0.719233358	0.471997149	0.617450816
3002	Cmc2	84.41491691	-1.00979779	0.340641879	-2.964397078	0.003032767	0.01722571	69.36018579	-1.126354537	0.474605926	-2.37324162	0.017632725	0.048463178
3003	Cmc4	33.72233104	0.119799149	0.610792745	0.19613715	0.844502819	0.924959098	36.95869573	-1.627134299	0.487641838	-3.336740558	0.00084767	0.003573417
3005	Cmklr1	476.9141578	2.221343506	1.017399497	2.18335424	0.029009733	0.101640208	1093.018085	2.529618377	0.832171	3.039781939	0.002367495	0.008746542
3006	Cmpk1	522.1378774	-0.144304833	0.190718719	-0.756636963	0.44926739	0.663049871	1939.351194	-0.318076694	0.260520401	-1.220928163	0.22211322	0.356435391
3007	Cmpk2	375.5350887	0.624897779	0.617138308	1.012573309	0.311264014	0.534095506	2248.298396	-0.400878494	0.432046229	-0.927860185	0.3534801	0.503109144
3008	Cmss1	103.0778488	-0.628472673	0.347757303	-1.80721632	0.070728557	0.198397176	37.83507828	-0.677297178	0.389118064	-1.740595568	0.081754495	0.166162015
3009	Cmtm3	763.5627857	-0.761167773	0.227878098	-3.340241034	0.000837057	0.005935923	1929.220701	-0.23952769	0.241033337	-0.993753367	0.320342954	0.467304413
3010	Cmtm4	238.7907366	-1.835970503	0.44248697	-4.149208065	3.34E-05	0.000369117	430.8869511	-0.694675052	0.247589201	-2.805756672	0.005019858	0.016746011
3011	Cmtm6	4003.28283	0.010912467	0.181224565	0.060215163	0.951984269	0.978046732	2169.717136	0.136083157	0.211851655	0.642351163	0.520645201	0.660235662
3012	Cmtm7	2703.289937	0.381791922	0.235073888	1.624135816	0.104346826	0.259701464	1302.911841	0.35319251	0.224879357	1.570586625	0.116278699	0.217739379
3014	Cmtr1	666.1639544	0.05050445	0.249339988	0.20255255	0.839484781	0.922609322	2080.533169	0.88028087	0.372599422	2.362539549	0.018150205	0.049539459
3015	Cmtr2	156.5219518	0.066255455	0.488503672	0.13562939	0.89211427	0.948474035	135.9475893	0.227451624	0.219309333	1.037126973	0.299676686	0.445172359
3017	Cnbd2	615.1531287	0.422085117	0.419126869	1.00705812	0.313906845	0.536046802	91.90413874	-0.301419742	0.443002054	-0.680402584	0.496249585	0.638357421
3019	Cndp2	4467.127743	-0.305835935	0.295959762	-1.033369986	0.301430787	0.523184681	9076.360527	0.945417428	0.179631209	5.263102284	1.42E-07	1.34E-06
3020	Cnep1r1	257.3720934	0.158621726	0.196336941	0.807905663	0.419144891	0.636949702	439.7760807	-0.03367368	0.202206016	-0.166531543	0.867738662	0.919291663
3022	Cngb1	3.87839784	4.989840583	1.796830287	2.777023862	0.005485915	0.027901806	1.682437316	-3.446942966	2.33521392	-1.476071608	0.13992467	0.251420201
3023	Cnih1	937.1103647	0.763225759	0.162691913	4.691233546	2.72E-06	4.08E-05	828.407678	-0.036228772	0.245710171	-0.147445146	0.882780673	0.928924126
3025	Cnih4	163.2040649	0.199542949	0.501087435	0.398219822	0.690468156	0.83652631	946.704704	0.503333796	0.223255203	2.254522127	0.02416334	0.062746672
3026	Cnksr3	8.987339385	-1.723179021	1.002932516	-1.718140545	0.085770983	0.2277113	58.99456301	-0.126250485	0.487758461	-0.258838124	0.795760141	0.870681355
3027	Cnn1	21.28566291	-1.044356702	1.262549638	-0.827180707	0.408134645	0.626666985	12.99145109	-2.604574525	1.082410174	-2.406273137	0.01611621	0.045000534
3028	Cnn2	1985.338788	0.929265144	0.241157077	3.853360454	0.000116508	0.001102733	1082.908742	1.010044924	0.212297978	4.757675674	1.96E-06	1.51E-05
3031	Cnnm2	126.3069767	-1.062141618	0.377057455	-2.816922474	0.004848623	0.025299935	128.2826434	-1.908603333	0.378382954	-5.044104953	4.56E-07	3.94E-06
3032	Cnnm3	159.8527653	-1.537325839	0.366784733	-4.191357215	2.77E-05	0.00031533	278.5326367	-1.649197583	0.255273215	-6.460519494	1.04E-10	1.61E-09
3033	Cnnm4	29.79697963	-0.156293479	0.747750591	-0.209018195	0.834434035	0.91975205	263.1417815	-0.727889571	0.252513767	-2.882573806	0.003944407	0.013619166
3034	Cnot1	1629.588652	-0.110647369	0.297246002	-0.372241739	0.709712872	0.849148059	1792.720664	0.113539677	0.37762509	0.300667725	0.763667882	0.848630932
3035	Cnot10	277.1326065	-0.059213754	0.205352127	-0.288352278	0.773077094	0.886169854	384.5461372	-0.282523628	0.179037366	-1.57801488	0.114562191	0.215237203
3036	Cnot11	279.374906	0.445994314	0.195116307	2.28578698	0.022266724	0.083650828	334.0906969	-0.290365454	0.157843873	-1.839573808	0.065830833	0.140154191
3037	Cnot2	511.5736518	0.4378375	0.181481872	2.412568786	0.015840548	0.064519217	685.0715564	-0.05009846	0.176528335	-0.283798408	0.776564875	0.85772365
3038	Cnot3	745.5355012	-0.031390289	0.284168523	-0.110463639	0.912041685	0.958572311	735.4695461	0.064684361	0.202269236	0.319793373	0.749124971	0.836545693
3039	Cnot4	297.3024985	0.0743682	0.211901275	0.350956831	0.725620734	0.857928039	420.776417	0.223919185	0.180192592	1.242665875	0.213990984	0.34704555
3040	Cnot6	650.6276499	-0.088386275	0.184357238	-0.479429371	0.631633203	0.799984221	858.3019144	-0.086793045	0.206303177	-0.420706295	0.673969564	0.782571739
3041	Cnot6l	421.4957	-0.160072144	0.365470277	-0.4379895	0.661393895	0.817615889	619.6440888	-1.637389558	0.28857608	-5.67403077	1.39E-08	1.56E-07
3042	Cnot7	602.0533285	0.500345668	0.167687986	2.983789594	0.002847025	0.016335755	491.9040809	0.27763187	0.228795642	1.213449115	0.224958158	0.359302944
3043	Cnot8	733.6234923	-0.077425032	0.15319094	-0.505415218	0.613267233	0.787357447	858.8106851	-0.135696813	0.175246842	-0.774318167	0.438742663	0.58683442
3044	Cnot9	701.4372455	0.311107893	0.195351529	1.592554178	0.11126024	0.271980358	730.7789825	0.617868064	0.166676652	3.706986285	0.00020974	0.001028643
3046	Cnppd1	1940.083154	0.027907485	0.260374608	0.107182051	0.914644555	0.959366321	2253.564492	0.210005624	0.275924411	0.761098384	0.446598306	0.593780695
3047	Cnpy2	932.1008991	0.079464066	0.184285095	0.431201805	0.666321642	0.820413138	676.5247688	-0.053605343	0.158735667	-0.337701942	0.735587811	0.82686671
3048	Cnpy3	1066.907366	-0.879929489	0.307472759	-2.861812835	0.004212256	0.02246914	1697.800431	-0.496675244	0.176475399	-2.814416317	0.00488659	0.016369326
3049	Cnpy4	248.9045726	-0.117674794	0.245827126	-0.478689216	0.632159739	0.800191064	348.9891142	-0.533667659	0.259601186	-2.055721187	0.039809399	0.094335126
3051	Cnr2	7.977164694	-2.432283446	1.186529275	-2.049914399	0.040372785	0.130275649	211.4305898	-5.040340152	0.470322584	-10.71677253	8.49E-27	6.21E-25
3052	Cnrip1	244.1787451	0.9059154	0.323493621	2.800411943	0.005103743	0.026314694	49.50437961	-1.819500329	0.536513529	-3.391341001	0.000695515	0.003000808
3053	Cnst	133.9196969	-0.105358021	0.366735452	-0.287286163	0.773893217	0.886519867	269.6158444	-0.472842658	0.239158202	-1.977112452	0.048028921	0.109483587
3055	Cntf	37.09321751	-0.208936122	0.555707268	-0.375982346	0.70693002	0.847278665	6.243986256	0.235897969	1.149707706	0.20518082	0.837430854	0.898646044
3058	Cntnap1	45.07686238	-0.388918782	0.781408696	-0.497714939	0.618684977	0.791104724	46.81000776	-0.087467704	0.377434346	-0.231742833	0.816737761	0.885016413
3060	Cntrl	430.973217	0.240203528	0.196611869	1.22171428	0.221815694	0.430275344	710.3582031	0.235386428	0.320565224	0.734285601	0.462774692	0.608920135
3061	Cntrob	49.0856722	-0.907196393	0.563817967	-1.60902356	0.10761119	0.26576908	84.28853368	-1.775392045	0.443071463	-4.007010588	6.15E-05	0.000343591
3068	Coasy	612.7202723	-0.117819893	0.177549239	-0.663589964	0.506952783	0.710511697	377.6432207	-0.044481537	0.205857111	-0.216079672	0.828925645	0.892779034
3070	Cog1	414.5859724	-0.154616296	0.164109136	-0.942155322	0.346113124	0.5694053	557.8008282	0.111557048	0.276206543	0.403889953	0.686293645	0.790945662
3071	Cog2	380.0821702	0.217116579	0.17583058	1.234805567	0.216902875	0.424242347	484.5996272	0.281898657	0.256838986	1.097569577	0.272392483	0.414116786
3072	Cog3	403.1095085	-0.319065994	0.291590144	-1.094227635	0.273855154	0.493187913	698.9058566	0.592733873	0.149480725	3.965286311	7.33E-05	0.00040082
3073	Cog4	362.2806868	-0.365881917	0.21571288	-1.696152394	0.089857023	0.234839164	630.8202985	-0.264430165	0.193965457	-1.363284825	0.172792763	0.295470404
3074	Cog5	288.5809164	-0.21500786	0.191172063	-1.12468243	0.260723629	0.478096618	422.0785206	-0.597889672	0.235653	-2.537161301	0.011175545	0.033136336
3075	Cog6	221.2600679	0.436586834	0.277928389	1.570860879	0.116214967	0.280098043	322.3537068	-0.045560585	0.224829167	-0.202645349	0.839412242	0.900077033
3076	Cog7	393.439843	-0.228063115	0.183750394	-1.241157149	0.214547701	0.421206851	358.7533531	-0.254812881	0.323382047	-0.78796236	0.430718723	0.578557047
3077	Cog8	536.8839618	0.207730378	0.283679011	0.732272638	0.464002176	0.675883947	714.0180167	0.219696757	0.17670864	1.243271168	0.213767925	0.346794207
3078	Coil	92.99032454	0.888071013	0.580696483	1.529320463	0.126185019	0.296796649	123.294018	0.609245117	0.272566815	2.235213837	0.025403314	0.065355797
3081	Col11a2	14.67555047	-1.969468716	1.022868509	-1.925436847	0.05417473	0.162711685	81.26023824	0.943007952	0.38953942	2.420828044	0.0154852	0.043540908
3082	Col12a1	230.5113342	-1.532999506	1.546521364	-0.991256598	0.3215603	0.543832493	137.9334527	-1.459675676	0.647137358	-2.255588643	0.024096405	0.062626065
3084	Col15a1	349.9643104	0.395506918	1.288242252	0.307012844	0.758833596	0.877891448	16.06192471	-1.649624887	1.048191258	-1.573782337	0.115537779	0.216697145
3085	Col16a1	43.88439876	-0.545075468	1.029503137	-0.529454888	0.596489931	0.775288468	21.76466648	-2.355558768	0.816395928	-2.885314206	0.003910232	0.013513379
3087	Col18a1	75.01787914	0.731775183	0.951353143	0.769194056	0.441778118	0.657317743	3704.957826	1.169335482	0.413413818	2.828486695	0.004676865	0.015756579
3089	Col1a1	3359.255093	-1.316454146	0.842116435	-1.56326856	0.11798944	0.28378182	1490.181926	-1.536484735	0.773710297	-1.985865693	0.047048239	0.107585095
3090	Col1a2	2307.327611	-1.013974512	1.003889366	-1.010046073	0.312473217	0.534782524	982.4445547	-1.410466113	0.525852754	-2.682245368	0.00731298	0.023056934
3091	Col20a1	4.002577876	-1.062003907	1.262225509	-0.841374143	0.400138366	0.620011295	12.51139337	-1.11976235	0.771650053	-1.45112716	0.146744455	0.260649855
3092	Col23a1	114.3172334	0.429705282	0.641850238	0.669479042	0.503189946	0.707380014	9.725946	0.708666085	0.792416884	0.894309674	0.371156225	0.520156534
3093	Col27a1	28.96786599	-1.294031202	0.559291495	-2.313697265	0.020684334	0.079119002	25.1333168	1.50697838	0.619039336	2.434382266	0.014917232	0.042200136
3095	Col3a1	338.8540514	-0.562108787	0.959706041	-0.585709335	0.55807086	0.749691746	214.747642	-1.116618506	0.63493156	-1.758643888	0.078638014	0.161392341
3096	Col4a1	231.5946695	-0.519363293	1.281388535	-0.405312892	0.685247531	0.833011904	301.3279736	0.806959832	0.529869615	1.522940379	0.127773622	0.234748317
3097	Col4a2	202.9070874	-0.694559652	1.268756099	-0.547433548	0.584080913	0.767334987	577.5735896	2.141887292	0.443609396	4.828318131	1.38E-06	1.10E-05
3099	Col4a4	2.036945468	-1.397988291	1.876115664	-0.745150375	0.456180819	0.669634281	2.20087218	-1.406514054	1.917106216	-0.733665168	0.463152832	0.609166158
3102	Col5a1	526.49289	-0.522386534	1.306085093	-0.399963629	0.689183305	0.835455753	231.5038328	-1.666054358	0.579059076	-2.877175105	0.004012529	0.013804472
3103	Col5a2	302.8029764	-0.568835079	1.28257652	-0.443509662	0.657397132	0.816063919	285.9052006	-1.327143447	0.582803929	-2.277169698	0.022776094	0.059774046
3104	Col5a3	670.7431221	1.269735915	0.560100886	2.266977159	0.023391621	0.086588285	143.0192869	0.818566548	0.368159938	2.223399295	0.026188887	0.067015836
3105	Col6a1	160.4459167	0.280592462	0.75885458	0.369757882	0.7115629	0.850027005	134.0830937	-1.498687538	0.70978146	-2.111477436	0.034731295	0.084570372
3106	Col6a2	164.6664873	0.01940416	0.764447926	0.025383233	0.979749285	0.990521248	90.5758637	-1.405966001	0.704642454	-1.995289941	0.046011266	0.105608917
3108	Col7a1	134.1943726	-0.085757622	0.603306913	-0.142145929	0.88696474	0.945851557	13.59563612	-0.810998271	0.875796406	-0.92601233	0.354439572	0.503911577
3109	Col8a1	14.95755288	-2.839043188	1.375328673	-2.064265251	0.038992574	0.126972769	32.25837266	-1.451513981	0.516546613	-2.810034846	0.004953614	0.016543078
3111	Col9a3	3.157593943	1.579254376	1.532901166	1.030238877	0.302897884	0.524929745	11.62387113	-0.65498641	0.895019099	-0.731812774	0.464282851	0.610127314
3113	Colec12	493.1811276	-1.054515649	0.307657573	-3.427562784	0.000609025	0.004534219	594.0364759	-2.606750152	0.325499173	-8.008469348	1.16E-15	3.15E-14
3114	Colgalt1	2489.624491	1.522446837	0.2436073	6.249594467	4.12E-10	1.35E-08	2995.696671	0.532787044	0.268740021	1.982537038	0.047419166	0.108303647
3115	Commd1	298.6371472	-0.253969483	0.304765001	-0.833328901	0.404659261	0.623754276	391.3474964	0.147760523	0.22784252	0.648520403	0.516648419	0.656857
3116	Commd10	347.0806979	0.078932096	0.248296176	0.317894932	0.750564637	0.873551335	603.0589448	0.167711192	0.184131838	0.910821254	0.362389562	0.512373467
3118	Commd2	200.6999887	0.594266407	0.24045787	2.471395124	0.013458702	0.056954716	389.9404287	0.528307413	0.189727733	2.784555552	0.005360114	0.017707147
3119	Commd3	486.7999724	-0.187137246	0.163035159	-1.147833678	0.251037231	0.466895177	590.3015093	0.000935123	0.202589361	0.004615855	0.996317093	0.997230667
3120	Commd4	705.3705026	-0.094336646	0.283189365	-0.333122137	0.73904209	0.866982039	354.8879992	-0.842197583	0.237015838	-3.553338839	0.000380374	0.001764687
3121	Commd5	201.8509565	0.137555434	0.251659342	0.546593793	0.584657834	0.767802329	168.5700124	-0.278643257	0.244708861	-1.138672524	0.254839767	0.394918988
3122	Commd6	132.0430597	0.229827919	0.238670029	0.962952573	0.335571325	0.558347255	363.19488	-0.500834507	0.248989559	-2.011467904	0.044276057	0.102786613
3123	Commd7	842.0692966	0.355237204	0.201618437	1.761928172	0.078081434	0.213013726	1044.171732	0.199917675	0.140149742	1.426457673	0.153736277	0.270356476
3124	Commd8	343.1187333	-0.211964234	0.253002072	-0.837796433	0.402145042	0.621387037	699.7065469	-0.523474009	0.196563365	-2.663131095	0.007741725	0.024248624
3125	Commd9	520.8549541	-0.322505011	0.164241265	-1.963605255	0.049575888	0.152460952	421.6838415	0.465289267	0.206727443	2.250737784	0.02440215	0.06323786
3128	Comtd1	265.4754477	-0.181728127	0.277358879	-0.655209336	0.512332984	0.715113973	351.7997414	0.840003375	0.319476776	2.629309664	0.008555841	0.026376915
3130	Copa	3432.623442	0.147220217	0.274661626	0.536005774	0.59195456	0.772344397	4779.91767	0.770264737	0.293939313	2.620489001	0.008780376	0.026982045
3131	Copb1	1304.830696	0.265678781	0.202612998	1.311262278	0.189769168	0.389381543	1942.571688	0.346306372	0.243530252	1.422026088	0.155018678	0.272079411
3132	Copb2	2832.91247	0.317405787	0.209437006	1.51551912	0.129640992	0.302388531	2143.688193	0.313337126	0.176325451	1.777038565	0.075561895	0.156341305
3133	Cope	3080.596832	0.322573789	0.273227966	1.180603121	0.237760423	0.450751431	2418.736004	1.03409769	0.152641009	6.774704248	1.25E-11	2.15E-10
3134	Copg1	2485.877741	0.101358941	0.199154766	0.508945597	0.610790358	0.78518879	1913.749221	1.040318189	0.201717681	5.157297978	2.51E-07	2.28E-06
3135	Copg2	1170.622725	1.5372336	0.204009258	7.535116868	4.88E-14	2.75E-12	606.8395539	-0.315443908	0.169107858	-1.86534152	0.062133549	0.133962316
3136	Coprs	197.9740684	-0.179867289	0.245025047	-0.734077151	0.462901718	0.67486249	115.6943569	0.188085824	0.255375583	0.736506685	0.461422401	0.607831836
3137	Cops2	760.3000988	0.384050273	0.137173529	2.799740405	0.005114372	0.026349927	914.8366854	-0.00174956	0.159823168	-0.01094685	0.991265852	0.993723827
3138	Cops3	556.5033006	0.269939372	0.199640305	1.35212863	0.17633417	0.370352435	362.3695482	0.377223933	0.254601686	1.48162386	0.138440407	0.249545447
3140	Cops5	1031.35214	0.510798369	0.169552922	3.012619091	0.002590038	0.015144667	942.5229473	0.90977655	0.151849548	5.991302333	2.08E-09	2.66E-08
3141	Cops6	882.7791383	0.403641591	0.166913755	2.41826439	0.015594741	0.063761184	1100.745482	0.48768761	0.188881611	2.581975075	0.009823668	0.029610512
3142	Cops7a	1002.836432	0.588140712	0.146966003	4.001882757	6.28E-05	0.000642045	739.2870113	0.416268894	0.229232037	1.815928085	0.069381404	0.146004768
3143	Cops7b	230.6324576	-0.0820131	0.265337054	-0.309090266	0.757252864	0.87711895	313.7284109	0.061693526	0.210302792	0.293355714	0.769250272	0.85219344
3144	Cops8	523.9523415	0.597695347	0.236066476	2.531894219	0.011344821	0.049644765	739.8735003	0.508730224	0.149388921	3.40540799	0.000660653	0.002862516
3145	Cops9	661.3913517	0.179732057	0.311685513	0.576645527	0.564178938	0.754032173	498.5777956	0.10856529	0.34527667	0.314429846	0.753194591	0.839599428
3146	Copz1	2018.916045	0.141054175	0.210524238	0.670013942	0.502848903	0.707219336	1831.868577	0.368976513	0.242035802	1.524470804	0.127391145	0.234186392
3147	Copz2	23.2206521	-0.385500915	0.950177917	-0.405714455	0.68495242	0.832726062	67.50896685	-1.906280117	0.477773981	-3.989920325	6.61E-05	0.000365968
3148	Coq10a	171.1360474	-1.421023506	0.33563683	-4.2338128	2.30E-05	0.000266076	209.368049	-0.60897337	0.327153216	-1.86143171	0.062683236	0.134938049
3149	Coq10b	453.6717351	0.893826259	0.156709466	5.703715818	1.17E-08	3.00E-07	305.0611078	1.39312328	0.233806613	5.958442585	2.55E-09	3.18E-08
3150	Coq2	343.8047255	0.490770658	0.251752165	1.949419807	0.051245311	0.156211008	311.6896094	-0.320000566	0.318418559	-1.004968325	0.314912103	0.461806617
3151	Coq3	194.1258388	-0.408348801	0.319563586	-1.277832706	0.20130842	0.404393433	132.894919	0.69767337	0.241657159	2.887037878	0.003888874	0.013460877
3152	Coq4	80.9796366	-0.70796582	0.44320105	-1.597392018	0.110178351	0.270335112	95.92544124	0.511250666	0.315403753	1.62094034	0.105030434	0.200910639
3153	Coq5	364.0292232	0.614994504	0.221047642	2.782180796	0.005399495	0.027492479	293.3920899	0.41008298	0.20176821	2.032445946	0.042108531	0.098817962
3154	Coq6	329.141498	0.024882567	0.200214383	0.124279616	0.901093886	0.952856367	101.1039155	0.034475084	0.311563804	0.110651763	0.911892499	0.947287143
3155	Coq7	162.0830834	-0.183224443	0.22741253	-0.805691942	0.420420497	0.637947291	289.5332124	1.237919099	0.237754593	5.206709501	1.92E-07	1.79E-06
3156	Coq8a	10.72959741	-1.441598264	0.89202075	-1.616103957	0.106071839	0.263001336	97.56398095	0.294402128	0.28772821	1.023195217	0.306215554	0.452396181
3157	Coq8b	355.4686485	-0.320275996	0.214350077	-1.494172526	0.135130532	0.311262016	332.7013302	-0.176206786	0.233352792	-0.755108967	0.450183603	0.597404118
3158	Coq9	218.0639147	-0.61123578	0.366758799	-1.666587909	0.095596375	0.245230208	290.1993201	-0.605841083	0.209042437	-2.898172687	0.003753439	0.013062602
3160	Coro1a	8565.894889	0.324024256	0.406095435	0.797901745	0.424927511	0.642504464	6554.144082	-0.179679187	0.270348621	-0.664620321	0.506293368	0.647733383
3161	Coro1b	3764.534235	0.603394788	0.161343852	3.739806517	0.000184162	0.001638682	5905.625683	0.626610525	0.220084891	2.847131048	0.00441152	0.014998186
3162	Coro1c	1261.473285	0.015906275	0.343892367	0.046253644	0.963108087	0.983083265	4108.111124	-0.457891039	0.183628225	-2.493576568	0.012646331	0.036797643
3163	Coro2a	7.395673623	-0.542430687	1.000047529	-0.542404907	0.5875396	0.76925588	1391.924102	-0.860787762	0.170223422	-5.056811521	4.26E-07	3.70E-06
3167	Cotl1	7169.693056	-0.687869537	0.17805169	-3.863313715	0.000111859	0.001065271	7969.659065	-0.499929687	0.215930953	-2.315229377	0.020600382	0.055027975
3198	Cpd	6585.307691	1.572099564	0.244956587	6.417870127	1.38E-10	4.87E-09	13807.08589	2.161110706	0.263078897	8.214686649	2.13E-16	6.45E-15
3199	Cpe	15.92830626	-0.302314959	1.487321422	-0.203261349	0.838930764	0.922292451	103.4091219	-1.087840063	0.359386374	-3.026937421	0.002470451	0.009077526
3200	Cpeb1	11.5390431	0.095580977	1.486252891	0.064310036	0.948723362	0.97621342	26.52511488	-2.121641848	0.548000028	-3.871609015	0.000108119	0.000568379
3201	Cpeb2	132.3804669	-0.024891213	0.391084876	-0.063646575	0.949251646	0.976407628	936.1578965	-0.604424388	0.364734075	-1.657164577	0.097486206	0.189926594
3202	Cpeb3	14.20524785	-0.19630707	0.544481976	-0.360539153	0.718443983	0.853740026	68.88338213	-2.263589881	0.349080005	-6.484444396	8.91E-11	1.39E-09
3203	Cpeb4	544.7628823	-0.218447799	0.259484029	-0.841854503	0.399869399	0.619802033	2231.602361	0.967765839	0.249287831	3.88212227	0.000103549	0.000546231
3204	Cped1	28.89555034	-2.54894111	0.99142157	-2.570996222	0.010140643	0.045626323	17.99850013	-4.307886228	0.906607569	-4.751654821	2.02E-06	1.55E-05
3205	Cplane1	258.5437915	-0.320693184	0.205331589	-1.561830725	0.118327872	0.284203857	194.9060346	-0.300520262	0.279149648	-1.07655612	0.281678616	0.425104939
3206	Cplane2	17.67024204	-1.428512697	0.725396301	-1.969285885	0.048920271	0.151114119	3.668874054	-0.910987496	1.290727802	-0.705793658	0.480316467	0.624121554
3208	Cpm	964.9142648	-2.123555414	0.497682945	-4.266884036	1.98E-05	0.000235155	2.318333792	0.374522224	1.648220432	0.227228237	0.820246272	0.886743317
3209	Cpne1	787.9134991	-0.125918826	0.218821854	-0.575439899	0.564993826	0.754413232	866.3295789	-0.374230567	0.189396466	-1.975911032	0.048164854	0.109763715
3210	Cpne2	611.236345	-0.162136367	0.233742487	-0.693653811	0.487899339	0.695603483	1411.273346	1.479397719	0.180418257	8.199822681	2.41E-16	7.21E-15
3211	Cpne3	198.788144	-0.19906392	0.461379519	-0.431453741	0.666138481	0.820412703	861.8468222	-0.2666331	0.268389108	-0.993457229	0.320487184	0.467425572
3213	Cpne8	20.33138984	2.272421519	1.068512854	2.126714255	0.033443832	0.112929867	8.403191367	-0.723795976	0.833659677	-0.868215167	0.385276552	0.534593279
3214	Cpox	165.7351144	-0.043865062	0.394108286	-0.111302054	0.911376826	0.958173661	192.5805967	-0.451727119	0.23885505	-1.891218625	0.058595166	0.127830311
3215	Cpped1	495.119716	-1.497504118	0.293508126	-5.102087417	3.36E-07	6.12E-06	373.9926231	-0.378243474	0.240945005	-1.56983322	0.116453917	0.217933965
3216	Cpq	926.0609108	-1.135972816	0.232113035	-4.894050072	9.88E-07	1.61E-05	218.3435676	-0.857521413	0.277942353	-3.085249165	0.002033817	0.007683755
3217	Cpsf1	818.8381587	-0.229767266	0.159509116	-1.440464798	0.149735942	0.33238746	1348.439421	0.49786332	0.19328176	2.575842229	0.009999626	0.030057885
3218	Cpsf2	814.7372232	0.025473998	0.152167656	0.167407439	0.867049472	0.934993936	1002.817265	0.280985604	0.176933874	1.588082585	0.112267666	0.211863975
3219	Cpsf3	601.809391	-0.126836649	0.161164844	-0.786999483	0.431282169	0.648078246	872.6433429	0.074550863	0.261943833	0.284606293	0.775945789	0.857349689
3220	Cpsf4	122.316286	0.710011509	0.265747257	2.671754802	0.007545576	0.036040704	304.4634196	0.22320293	0.167350096	1.333748447	0.182286311	0.307584702
3221	Cpsf6	842.5249883	0.065999558	0.142845603	0.462034229	0.644056775	0.807187783	893.3338218	0.310787761	0.135277854	2.297403105	0.021595785	0.057249027
3222	Cpsf7	451.1445019	-0.075540101	0.200888556	-0.376029885	0.706894679	0.847278665	944.6034857	0.134580007	0.187628721	0.717267624	0.47320898	0.618295112
3223	Cpt1a	569.3346986	-1.46058363	0.33437244	-4.368134012	1.25E-05	0.000157892	1571.590376	-1.656722377	0.394413011	-4.200475978	2.66E-05	0.000161141
3224	Cpt1b	35.82330408	-0.251416763	0.476303242	-0.527850203	0.59760331	0.77585058	8.489522677	1.402516461	0.994912816	1.409687803	0.158631888	0.276894633
3225	Cpt1c	3.097682793	-0.813286982	1.320873393	-0.615719104	0.538079927	0.735790513	13.72595419	-0.826932355	0.686823497	-1.203995435	0.228591343	0.363548018
3226	Cpt2	303.2780753	-0.13418256	0.312809253	-0.42895969	0.66795256	0.821171039	260.7418127	-0.162087921	0.165181129	-0.981273844	0.326457718	0.47387223
3228	Cpxm1	7.585211611	-0.411268337	1.473053112	-0.279194507	0.780095559	0.891007963	11.13344217	-0.252713798	1.018117034	-0.248216845	0.803966634	0.876143858
3230	Cr1l	1500.852868	-0.463426518	0.247600629	-1.871669388	0.061252357	0.177955832	1136.25301	0.175838368	0.21534138	0.816556335	0.414182017	0.563871891
3237	Cradd	23.31042172	-0.679578243	0.528165487	-1.286676732	0.198206986	0.400480792	45.36386354	-1.477407525	0.388753298	-3.800372969	0.000144478	0.000740168
3238	Cramp1	118.7157929	-0.569997572	0.416926382	-1.367142011	0.171580797	0.364225558	439.9632513	-0.077296739	0.168372569	-0.459081545	0.646175609	0.761185205
3239	Crat	525.6641084	-0.679097316	0.230038851	-2.952098361	0.003156224	0.017771357	800.664171	0.198048163	0.227783321	0.869458583	0.384596352	0.533872418
3241	Crbn	114.8069338	-0.74868695	0.25903993	-2.890237611	0.003849507	0.020936314	370.8859333	0.412171395	0.395856662	1.041213739	0.297776361	0.443227656
3243	Creb1	768.2380196	0.215639	0.261941925	0.823232096	0.41037602	0.628717979	775.73157	-0.748118382	0.208666808	-3.585229437	0.000336782	0.001578743
3244	Creb3	1873.863912	0.089982838	0.248546269	0.362036569	0.717324703	0.853242242	994.340148	0.661305731	0.181728584	3.638974775	0.000273726	0.001311309
3245	Creb3l1	97.26863263	-1.250393235	0.450198873	-2.777424181	0.005479162	0.027877672	119.9928478	0.330688235	0.451404287	0.732576638	0.463816684	0.60977689
3246	Creb3l2	481.9013087	-0.298144191	0.228525837	-1.304641062	0.192015099	0.392348634	270.690652	0.119779093	0.367982343	0.325502284	0.744800954	0.833605404
3247	Creb3l3	2.363050205	-1.967881335	1.99152685	-0.988126941	0.323090483	0.545526475	7.640872385	-1.449375228	0.835632213	-1.734465481	0.082835525	0.167801233
3249	Creb5	42.81693207	0.75579563	0.426362139	1.772661223	0.07628486	0.209455267	480.3313424	0.770441389	0.322705793	2.387442081	0.016966076	0.0469532
3251	Crebl2	67.4743827	-0.65248091	0.294892382	-2.212606867	0.026924761	0.096105478	159.7453612	-0.14556659	0.243665308	-0.597403838	0.550237792	0.685241662
3252	Crebrf	41.66858978	-2.092931789	0.408638881	-5.121714767	3.03E-07	5.58E-06	449.942616	-2.715755984	0.262772764	-10.33499797	4.89E-25	3.03E-23
3253	Crebzf	359.7238827	-0.115307696	0.276213329	-0.417458842	0.676342823	0.826747081	620.3908761	-0.20750768	0.168038839	-1.23487928	0.216875436	0.350575619
3254	Creg1	1229.323621	-0.284625669	0.282506961	-1.007499665	0.313694718	0.535882279	7905.544485	0.419511663	0.453608783	0.924831439	0.355053594	0.504643697
3256	Creld1	550.072157	-0.023674803	0.274366059	-0.086289112	0.931236594	0.968066809	606.378838	0.467509274	0.22470285	2.08056673	0.037473582	0.089986059
3257	Creld2	1295.985531	0.973179056	0.151742542	6.41335674	1.42E-10	5.00E-09	986.3711122	1.877046071	0.374815979	5.007913687	5.50E-07	4.73E-06
3259	Crim1	171.3177566	0.601121657	0.367297031	1.636609084	0.101712176	0.255245539	121.1496703	-0.838737864	0.39426522	-2.127344287	0.033391488	0.082000436
3260	Crip1	2173.127876	-0.1459199	0.533229133	-0.273653277	0.784351087	0.893283818	545.1055267	-2.208607173	0.513108151	-4.304369686	1.67E-05	0.000106101
3261	Crip2	92.73425117	0.340139432	0.407126024	0.835464726	0.4034561	0.622373952	11.69054618	-3.006270953	0.82251912	-3.654955707	0.000257226	0.001239651
3262	Cript	425.0816537	0.579400668	0.183547014	3.156688058	0.00159572	0.010219818	517.0747616	0.476135091	0.215154331	2.212993293	0.026898108	0.068517264
3263	Crispld2	718.8804544	1.703766506	0.446161977	3.818717402	0.000134147	0.00124093	10.19782799	-4.353447996	1.098781534	-3.962068764	7.43E-05	0.000405681
3264	Crk	834.9152372	0.467669652	0.309785697	1.509655404	0.131131376	0.30485725	2250.648583	0.420898875	0.206503547	2.038216196	0.041528316	0.097711429
3265	Crkl	205.7042121	0.259858421	0.461810151	0.562695343	0.573642356	0.760815964	898.5761264	0.001456758	0.241277565	0.006037685	0.995182654	0.996486785
3268	Crlf3	522.578001	0.234596325	0.203766237	1.151301256	0.249608321	0.465647122	1128.442492	0.808295327	0.27089232	2.983825183	0.002846694	0.010279578
3269	Crls1	212.6748559	0.315491913	0.202523429	1.557804522	0.119279594	0.285748302	218.956609	0.163920666	0.304751301	0.537883401	0.590657549	0.718843421
3271	Crnkl1	412.1737167	0.185038555	0.177462595	1.042690457	0.297091679	0.518296012	412.2662962	0.108404527	0.198780887	0.545346832	0.585515	0.714849167
3272	Crocc	46.88007046	-1.493029355	0.464803065	-3.212176223	0.001317335	0.008693537	106.3008245	-1.063490376	0.38186532	-2.784988108	0.005352969	0.017691191
3273	Crot	149.9057364	-1.181120716	0.24225337	-4.875559492	1.09E-06	1.75E-05	276.3656667	-1.841615428	0.293633571	-6.271814969	3.57E-10	5.08E-09
3274	Crppa	17.82344484	-0.349580237	0.957558528	-0.365074538	0.715055767	0.851938448	11.00738499	-0.795232104	0.814836434	-0.975940779	0.329093812	0.476747714
3276	Crtc1	143.717884	-0.674969847	0.330761312	-2.040655364	0.041285095	0.132308957	239.5384538	0.275638693	0.252777745	1.090438929	0.275519841	0.417666324
3277	Crtc2	888.0393426	-0.016652955	0.339012919	-0.049121888	0.960822161	0.982040169	863.1379234	0.734307448	0.219513147	3.345163868	0.00082234	0.003483092
3278	Crtc3	254.8854729	0.052027951	0.274724902	0.189381998	0.849793433	0.927081736	381.4135242	0.013889332	0.190189024	0.073029096	0.941782964	0.966188364
3279	Cry1	181.2918033	0.217910393	0.349662528	0.623202017	0.533151776	0.731647797	215.1435028	1.261924628	0.242350945	5.207013434	1.92E-07	1.78E-06
3280	Cry2	71.35453216	0.615994811	0.362044479	1.70143407	0.088861508	0.233240462	179.5855069	0.747661791	0.266208031	2.808562112	0.004976328	0.016611675
3281	Cryab	35.89583382	-2.210997255	0.863082828	-2.561743997	0.010414806	0.046438655	10.82140781	-0.869707846	0.809986056	-1.073731874	0.282942871	0.42650363
3283	Crybg1	765.473551	-0.507015526	0.355932574	-1.42447071	0.154310258	0.339502128	689.4012901	-2.291322529	0.341653564	-6.706567023	1.99E-11	3.38E-10
3285	Crybg3	439.6538679	-0.048471219	0.262472937	-0.184671303	0.853486856	0.929256543	511.9501246	-0.321806331	0.369516245	-0.870885476	0.383816688	0.532983791
3286	Cryl1	405.3436539	-0.064019182	0.284361463	-0.225133115	0.82187572	0.914036394	214.3013306	-1.540141815	0.356284869	-4.322781987	1.54E-05	9.84E-05
3288	Cryz	68.97943315	-0.275671878	0.286570693	-0.961968145	0.336065606	0.558901777	69.04393269	-2.025062706	0.38162525	-5.306416985	1.12E-07	1.07E-06
3289	Cryzl1	123.3240144	-0.052757015	0.287727677	-0.183357455	0.854517556	0.929265837	424.8780275	0.468477747	0.173391095	2.701855867	0.006895365	0.021957692
3291	Cs	5691.784888	0.383100492	0.174779575	2.191906526	0.028386257	0.100061735	3250.780052	0.899966764	0.160776436	5.59762854	2.17E-08	2.35E-07
3292	Csad	95.0778087	-1.353452488	0.308242189	-4.390873586	1.13E-05	0.000143945	239.3010447	-2.37491833	0.332696126	-7.13840092	9.44E-13	1.82E-11
3293	Csde1	4153.950586	0.409256423	0.124110321	3.297521257	0.000975423	0.006785444	7085.576076	1.050068276	0.170092738	6.173504466	6.68E-10	9.14E-09
3294	Cse1l	1031.472001	0.212949145	0.211138713	1.008574607	0.313178691	0.535325989	538.3669533	0.146295056	0.286341064	0.510911896	0.609412751	0.734119948
3296	Csf1r	9772.240172	-1.516497226	0.225558249	-6.723306441	1.78E-11	7.21E-10	44589.36227	-0.388472513	0.239642028	-1.621053352	0.105006197	0.200889422
3298	Csf2	464.2503812	10.73926411	1.121164657	9.578668084	9.83E-22	1.16E-19	9.590300558	7.333534161	1.731114015	4.236309162	2.27E-05	0.000139567
3300	Csf2rb	3784.871186	2.605802431	0.348985406	7.466794836	8.22E-14	4.53E-12	10976.70281	1.700537376	0.276858816	6.142254749	8.14E-10	1.09E-08
3302	Csf3	3446.042745	13.35476857	1.069720831	12.48434936	9.09E-36	2.68E-33	1765.372736	15.13963871	1.262363095	11.99309357	3.86E-33	4.54E-31
3303	Csf3r	1385.400843	1.44679747	0.553290196	2.614898078	0.008925409	0.041176256	2276.432375	1.044708678	0.391433232	2.668931996	0.007609285	0.023877844
3304	Csgalnact1	12.1683947	0.272057031	0.946961442	0.28729473	0.773886658	0.886519867	11.30847846	2.061614863	0.896495242	2.299638376	0.021468716	0.056988869
3305	Csgalnact2	384.1852354	-0.363798033	0.233048113	-1.561042601	0.1185137	0.284501414	590.8085753	-1.176353872	0.259115653	-4.539879615	5.63E-06	3.95E-05
3306	Csk	2015.447648	0.473445521	0.318350762	1.487181996	0.13696675	0.314043494	2264.890801	-0.449414365	0.152187733	-2.953026212	0.003146752	0.011183412
3307	Csmd1	4.87939965	-2.42182267	1.310079328	-1.848607652	0.064514487	0.184773856	2.179018474	1.034885817	1.819392918	0.568808313	0.569486232	0.701732672
3308	Csnk1a1	1942.651391	0.186520243	0.161339171	1.15607538	0.247650326	0.46380901	3207.962704	0.43587341	0.162194466	2.687350686	0.007202129	0.022768503
3309	Csnk1d	1797.954678	0.181511012	0.159608698	1.137225065	0.255444211	0.471780111	2251.613928	0.004986071	0.174156625	0.02862981	0.977159837	0.986287294
3311	Csnk1g1	289.2688437	0.424405258	0.249950219	1.697959132	0.089515475	0.234160206	329.6116214	0.275235319	0.194654882	1.413965662	0.157371985	0.275166896
3312	Csnk1g2	905.6776364	0.26019684	0.287883131	0.903828019	0.366086602	0.589278051	1106.265737	-0.671268185	0.168222278	-3.990364378	6.60E-05	0.000365416
3313	Csnk1g3	428.9202296	0.469060551	0.200922184	2.33453838	0.019567549	0.075681174	453.0048114	0.5901704	0.215913322	2.73336723	0.006269039	0.020271574
3314	Csnk2a1	561.9408102	0.601141274	0.224088078	2.682611579	0.007304978	0.035084614	1797.815386	0.227059068	0.156452652	1.45129574	0.146697527	0.260617485
3316	Csnk2a2	551.6097372	0.637079789	0.233989445	2.722686016	0.006475357	0.031939726	888.9276392	0.309710416	0.171318215	1.807807864	0.070636409	0.14820625
3317	Csnk2b	1468.450649	0.594935847	0.242815057	2.450160442	0.014279257	0.059647258	1393.170451	0.759511097	0.16018535	4.741451688	2.12E-06	1.62E-05
3318	Cspg4	131.0135008	1.687534628	0.446675759	3.7779857	0.000158102	0.001434801	65.49398429	-3.885645056	1.295692699	-2.998893996	0.002709616	0.009863827
3319	Cspg5	8.051741479	-0.815518158	1.048599277	-0.777721458	0.436733239	0.65253858	2.696816898	-0.679593293	1.236943802	-0.549413233	0.582721895	0.712925787
3320	Cspp1	206.8957022	-0.757820177	0.335191936	-2.260854443	0.023768272	0.087582502	206.9624196	-0.735363131	0.199635793	-3.683523478	0.000230032	0.001119182
3321	Csrnp1	720.0446367	1.129421042	0.319619349	3.533644141	0.000409873	0.003250188	329.7898133	1.001371772	0.314183851	3.187215925	0.001436495	0.005699625
3322	Csrnp2	80.64380583	-0.454018995	0.27903137	-1.627125278	0.103710493	0.258810244	74.47943586	-0.833720039	0.439710106	-1.896067492	0.057951121	0.126732831
3323	Csrp1	1617.862683	-0.100935894	0.218837349	-0.461237053	0.644628541	0.807513517	876.6954563	-1.025797755	0.323777165	-3.168221434	0.001533747	0.006039349
3324	Csrp2	78.09207928	-1.864551256	0.481562448	-3.87187843	0.000108	0.00103562	68.949948	0.479917154	0.48462034	0.990295113	0.322029895	0.469138308
3328	Cst7	214.9028885	5.083932146	1.101927265	4.613673068	3.96E-06	5.69E-05	89.75768294	3.782622628	0.687052432	5.505580727	3.68E-08	3.83E-07
3330	Cstb	8415.094961	0.304744661	0.228974174	1.330912812	0.183217701	0.380611214	6492.32582	1.345788469	0.229329679	5.868357193	4.40E-09	5.33E-08
3332	Cstf2	212.2596662	0.384856554	0.273213306	1.408630346	0.158944501	0.346119829	256.2611335	-0.010872965	0.346477201	-0.031381474	0.974965316	0.985083302
3333	Cstf2t	599.9313635	0.030963569	0.248696898	0.124503238	0.900916837	0.952856367	597.6617473	-0.025732812	0.222638855	-0.115580958	0.907984655	0.944296325
3334	Cstf3	303.0083681	0.50503102	0.212012921	2.382076606	0.017215316	0.068628958	246.8409931	0.349953005	0.205766778	1.700726467	0.088994363	0.177084877
3336	Ctbp1	2536.075448	0.370978996	0.23385752	1.586346231	0.112660791	0.273909136	2546.955355	0.067259135	0.124267565	0.54124449	0.588339076	0.717018508
3337	Ctbp2	1164.608007	0.118613015	0.211578525	0.560609898	0.575063502	0.761105398	479.3353981	0.214834734	0.219929198	0.976835894	0.328650403	0.476376312
3338	Ctbs	495.6418006	-0.058036057	0.280309362	-0.207042879	0.835976371	0.920648153	368.4825741	-0.050496808	0.359699227	-0.1403862	0.88835486	0.932278463
3339	Ctc1	42.51798405	-1.84419709	0.450301276	-4.09547383	4.21E-05	0.000453475	175.2794649	-1.552731367	0.35399642	-4.386291155	1.15E-05	7.58E-05
3340	Ctcf	526.4611668	-0.209727218	0.284356345	-0.737550688	0.46078753	0.673477353	720.171776	-0.375998949	0.21433175	-1.754284885	0.079381704	0.162615443
3341	Ctdnep1	1617.234531	-0.060583798	0.251421928	-0.240964652	0.809582513	0.906865219	1673.651797	0.230224976	0.217443048	1.058782878	0.289698673	0.434420088
3342	Ctdp1	401.6351439	-0.408115257	0.212538442	-1.920195019	0.054833271	0.164263206	554.3552242	0.469979833	0.180787683	2.599623074	0.009332621	0.028365376
3343	Ctdsp1	418.463248	0.083775991	0.254063756	0.329743968	0.741593429	0.868507486	1478.510466	-0.829764106	0.147239019	-5.635490589	1.75E-08	1.92E-07
3344	Ctdsp2	320.3979533	-1.641613807	0.272114337	-6.032808948	1.61E-09	4.76E-08	1465.240594	-2.042375947	0.196373503	-10.40046602	2.47E-25	1.55E-23
3345	Ctdspl	36.00729551	-1.513710064	0.552842542	-2.73804917	0.006180483	0.030813649	72.49194386	-1.302425345	0.38682664	-3.366948424	0.000760049	0.00325261
3346	Ctdspl2	216.3247536	-0.286592567	0.239142674	-1.198416668	0.230754847	0.442179278	213.9952978	-0.115125852	0.345727333	-0.332996095	0.739137231	0.82948722
3348	Cth	7.42950549	-0.562562339	1.061612529	-0.529913055	0.596172214	0.775288468	7.806767084	0.280232023	0.873287352	0.320893257	0.748291284	0.835920132
3349	Cthrc1	15.78055174	-0.998073962	1.365034666	-0.731171147	0.464674621	0.676240134	13.29886996	-2.425192808	0.983029545	-2.467059937	0.013622755	0.039110078
3350	Ctif	29.48986178	0.582313959	0.696794901	0.83570353	0.403321709	0.62223577	92.16974898	-0.614444812	0.284766377	-2.157715453	0.030949962	0.077057236
3353	Ctnna1	2270.030803	0.640850418	0.269527383	2.377682041	0.017421841	0.06931297	2906.057305	0.040360142	0.236140048	0.170916124	0.864289718	0.916336581
3354	Ctnnal1	3.105362314	-2.503574026	1.453085939	-1.722935966	0.084900106	0.226134273	7.496854825	-5.52928009	1.567070002	-3.528419332	0.000418049	0.001915631
3355	Ctnnb1	9277.932659	-0.087401021	0.316697563	-0.275976299	0.78256627	0.892584953	6526.693037	0.023072497	0.173238988	0.133183052	0.894048614	0.936068164
3356	Ctnnbip1	83.40173617	-0.034793839	0.461266214	-0.075431146	0.939871679	0.971698427	286.3084555	-1.206127205	0.346706299	-3.478815382	0.000503635	0.002255071
3357	Ctnnbl1	808.4069449	0.316775785	0.148600483	2.131727837	0.033029227	0.112041027	392.6406355	-0.367380865	0.195653952	-1.877707356	0.06042121	0.13105235
3358	Ctnnd1	962.4362325	-0.026968479	0.330216529	-0.081669078	0.934909869	0.969727063	2582.839059	0.360426033	0.300362135	1.199971606	0.230150368	0.365077634
3360	Ctns	255.6418364	-0.009417648	0.259138536	-0.036342135	0.971009554	0.986353044	472.005942	-1.068905887	0.260651274	-4.100904132	4.12E-05	0.000239222
3363	Ctps2	48.37304522	-0.28031493	0.429049514	-0.653339349	0.51353753	0.716100704	655.5075355	-0.161672321	0.230536654	-0.70128684	0.483124025	0.626695641
3364	Ctr9	793.7012006	0.4151057	0.1758994	2.359904014	0.018279664	0.071962897	547.5508542	0.446383947	0.274088502	1.628612453	0.103395086	0.19870268
3366	Ctsa	18708.48046	-0.806061577	0.188187132	-4.283298057	1.84E-05	0.000220606	15276.59809	-0.195869342	0.16537448	-1.184398839	0.236255219	0.37290356
3368	Ctsc	3335.990162	-1.760488116	0.263350513	-6.68496179	2.31E-11	9.16E-10	15402.60173	2.003897024	0.243599606	8.226191551	1.93E-16	5.87E-15
3369	Ctsd	86240.1026	-1.062912446	0.432565671	-2.457227926	0.014001382	0.058716156	102126.8806	-0.710084895	0.204391468	-3.474141576	0.000512491	0.002288017
3370	Ctse	102.3345208	-0.806006561	0.399799368	-2.016027603	0.043797089	0.13868246	6.62736262	-2.574705857	1.244263934	-2.069260216	0.038521675	0.091925083
3371	Ctsf	47.65886317	-0.813825314	0.361977227	-2.248277661	0.02455849	0.089759052	112.7342765	-2.111610158	0.367974918	-5.738462195	9.55E-09	1.09E-07
3372	Ctsh	5933.040858	-0.357865919	0.320323376	-1.11720201	0.263907961	0.481899269	2597.385721	-0.861742541	0.216449679	-3.981260418	6.86E-05	0.00037792
3373	Ctsk	25255.65201	-0.577072963	0.255295936	-2.260407945	0.023795944	0.087617789	146.1444445	0.99840907	0.500255133	1.995799751	0.045955724	0.105513127
3375	Ctso	26.70349504	-0.946937504	0.581544266	-1.628315434	0.103458019	0.258319473	627.7019905	-0.61656646	0.332085744	-1.856648385	0.063361195	0.13605252
3376	Ctss	35644.73521	-0.042585357	0.168538281	-0.252674686	0.800519611	0.902208993	34198.30054	-1.190620418	0.281449336	-4.230318809	2.33E-05	0.00014282
3377	Ctsz	28423.04275	-0.200800912	0.241508748	-0.831443637	0.405723056	0.624483387	33335.7057	1.73598487	0.224653723	7.727380827	1.10E-14	2.64E-13
3378	Cttn	182.6300001	-0.118962019	0.757421162	-0.157061917	0.875196051	0.938965938	69.14878346	-0.641170304	0.591337516	-1.084271311	0.278244522	0.421044933
3380	Cttnbp2nl	1673.404827	0.871890665	0.330696048	2.636531853	0.008375834	0.039236994	1590.121538	-1.569804693	0.320985211	-4.890582618	1.01E-06	8.25E-06
3381	Ctu1	360.2258232	1.79695365	0.359152851	5.003311671	5.64E-07	9.71E-06	429.6477491	1.874988154	0.262608577	7.139858784	9.34E-13	1.80E-11
3382	Ctu2	197.443184	-0.733929992	0.207862068	-3.530851013	0.000414225	0.003277216	569.762076	0.947667806	0.352099831	2.691474754	0.007113688	0.022540662
3383	Ctxn1	11.88976965	-1.565261989	0.920889313	-1.699728693	0.08918197	0.233728133	13.02700777	-2.43442839	0.715138482	-3.404135633	0.000663738	0.002874254
3386	Cuedc1	14.70274233	0.703293413	0.949715957	0.740530269	0.458978302	0.672146752	249.9166642	-0.588555365	0.248187975	-2.371409672	0.017720378	0.048626829
3387	Cuedc2	989.9415549	-0.094387355	0.25131997	-0.375566473	0.70723922	0.84750294	1517.38291	-0.119253209	0.220875895	-0.539910472	0.589258776	0.717705636
3388	Cul1	1165.925374	0.253521229	0.179166774	1.415001359	0.157068097	0.343717972	1441.879208	1.052701548	0.265453557	3.965671288	7.32E-05	0.000400673
3390	Cul3	1027.8881	0.457930996	0.161920994	2.828113783	0.004682316	0.024534529	1309.814592	0.570004834	0.19909022	2.863047894	0.004195871	0.01437053
3391	Cul4a	799.1725057	0.255813178	0.219275005	1.16663173	0.243359124	0.458395712	1057.502118	0.316413114	0.156878646	2.016929152	0.043702907	0.10180912
3392	Cul4b	510.5367451	-0.00407558	0.195177181	-0.020881439	0.983340233	0.991695024	245.2074756	-0.527825746	0.376214341	-1.402992097	0.160619196	0.27946972
3393	Cul5	495.17185	-0.083618991	0.188444633	-0.443732411	0.65723606	0.816063919	415.7797174	0.340980599	0.186067091	1.832568006	0.06686684	0.141885455
3394	Cul7	345.2347426	-1.010747416	0.165074808	-6.122965879	9.18E-10	2.83E-08	253.7421371	-0.959003723	0.204628716	-4.686554954	2.78E-06	2.07E-05
3395	Cul9	62.54420592	-0.816117685	0.359057104	-2.272946769	0.023029388	0.085658465	521.5667282	-0.450003296	0.233400279	-1.92803238	0.053851099	0.119667368
3396	Cuta	190.378025	-0.476049675	0.372890066	-1.276648853	0.201726246	0.404709795	407.0947137	-0.712167642	0.296678237	-2.400471467	0.016373967	0.045570382
3397	Cutc	153.1839776	0.270451189	0.283596689	0.953647205	0.340262253	0.562914498	128.5629725	-1.151826067	0.255667834	-4.505166129	6.63E-06	4.60E-05
3398	Cux1	471.5609616	-1.058930552	0.218650687	-4.843024128	1.28E-06	2.05E-05	2149.021266	-1.011229067	0.221157116	-4.572446434	4.82E-06	3.42E-05
3400	Cwc15	744.2606777	0.511954594	0.182185447	2.81007403	0.004953011	0.02571898	1352.673244	0.43434814	0.14431641	3.009693352	0.002615116	0.009556241
3401	Cwc22	365.0890217	0.181654366	0.173586279	1.046478833	0.295340013	0.516879362	362.6596532	0.010149998	0.220873496	0.045953896	0.963346997	0.978522353
3402	Cwc25	325.1619976	0.171530419	0.254652082	0.673587341	0.500573704	0.705680425	533.6416821	0.341918981	0.1658967	2.061035454	0.039299658	0.093361136
3403	Cwc27	146.1947283	-0.133126242	0.28818327	-0.461949931	0.644117226	0.807187783	301.7869917	0.740870705	0.208547295	3.552530874	0.000381544	0.001768504
3404	Cwf19l1	166.3499531	0.595510395	0.26896044	2.214118903	0.026820601	0.095758303	157.005491	0.156329018	0.215810617	0.724380571	0.468832124	0.614362247
3405	Cwf19l2	383.3985706	-0.861759884	0.369686339	-2.331056879	0.019750361	0.076345701	397.7280556	-0.75428716	0.296644613	-2.542730007	0.010999018	0.032689031
3407	Cx3cr1	52.22539709	-4.497331444	0.788979397	-5.700188698	1.20E-08	3.04E-07	2351.782806	-5.019228914	0.570104667	-8.804048111	1.32E-18	4.85E-17
3409	Cxcl10	194.5177509	0.730359931	1.558921985	0.468503195	0.639424787	0.804204091	4928.262634	1.067208187	0.52793151	2.021489847	0.043229082	0.100971658
3410	Cxcl11	107.9559728	2.408095295	2.234354745	1.077758713	0.281141449	0.501947926	76.91688997	2.884190055	2.204480648	1.308330857	0.190761113	0.318567516
3411	Cxcl12	24.81096487	1.267006423	1.008089646	1.25683904	0.208811926	0.41389773	29.29979125	-2.785914456	0.67266988	-4.141577525	3.45E-05	0.000203362
3413	Cxcl14	144.7264116	-3.829415046	0.625168973	-6.125408027	9.05E-10	2.81E-08	598.8916949	-2.971467001	0.56708253	-5.239919842	1.61E-07	1.51E-06
3414	Cxcl16	1761.314747	0.321327459	0.331633248	0.968924137	0.332583041	0.555171379	6166.219273	0.300595504	0.223164749	1.346966783	0.177990931	0.302228601
3418	Cxcl9	13.30128404	0.843347642	2.125880786	0.396705049	0.691584976	0.837197681	98.91768436	1.573726469	0.857012743	1.836292961	0.06631434	0.140948305
3421	Cxcr4	428.2396523	-2.05851207	0.437204012	-4.708355856	2.50E-06	3.77E-05	1677.342834	-6.67601174	0.404498332	-16.50442342	3.41E-61	1.49E-58
3422	Cxcr5	16.18604144	5.754327824	1.461346966	3.937687598	8.23E-05	0.000812466	3.935330521	4.957433958	1.630737351	3.039995347	0.002365818	0.008743514
3425	Cxxc1	927.3549701	-0.209840236	0.19940598	-1.052326698	0.292649687	0.513644406	846.9082282	0.678513632	0.283701113	2.391649526	0.01677285	0.046536438
3426	Cxxc5	12.61954049	-0.227157762	0.917694416	-0.24753094	0.804497349	0.903904005	5.613044323	-2.218330345	1.1086965	-2.000845447	0.045409048	0.10466423
3445	Cyfip1	4553.564911	1.590991848	0.324901843	4.89683848	9.74E-07	1.59E-05	8819.569739	1.034513772	0.306389006	3.376471583	0.00073422	0.003152667
3446	Cyfip2	324.5945103	0.845092051	0.609283323	1.387026395	0.165433714	0.355965772	1241.177393	2.076151334	0.353827222	5.867698143	4.42E-09	5.35E-08
3448	Cyld	490.8610965	0.018630484	0.204657517	0.091032494	0.927466772	0.96579242	677.5747311	-0.5132954	0.175529512	-2.924268373	0.003452669	0.012143543
3467	Cyren	61.23692396	0.787399383	0.400850422	1.9643222	0.049492739	0.152340208	100.5235149	-0.409502096	0.3526923	-1.161074672	0.245611534	0.384376391
3468	Cyria	190.6361943	-0.373361479	0.285129198	-1.30944667	0.190383091	0.390237559	1135.030528	0.84642944	0.225788963	3.748763577	0.000177709	0.000889532
3469	Cyrib	2235.970919	0.872328625	0.268991302	3.242962205	0.001182939	0.00798229	2032.812917	-0.191687387	0.281130844	-0.681844027	0.495337582	0.637667334
3471	Cysltr1	27.07596662	-4.802657607	0.780214738	-6.155558686	7.48E-10	2.35E-08	341.331595	-0.720483704	0.304217606	-2.368316921	0.017869222	0.048973717
3472	Cysltr2	55.31685774	-3.178682318	0.508823469	-6.247122063	4.18E-10	1.37E-08	6.133690545	-5.258304425	1.49152607	-3.525452576	0.00042276	0.001933737
3473	Cystm1	133.3329785	2.259828927	0.627488547	3.601386735	0.000316524	0.002608273	9.234083469	0.396614477	0.756525827	0.524257683	0.600099325	0.725994087
3475	Cyth1	3645.149922	0.612702382	0.205747391	2.977935128	0.002901974	0.016568219	1042.392146	-1.466325311	0.175460821	-8.356995612	6.43E-17	2.06E-15
3476	Cyth2	651.8887402	0.225374249	0.257473089	0.875331281	0.381393678	0.603905944	841.5501696	0.437475117	0.164636328	2.657221061	0.007878776	0.024602259
3477	Cyth3	447.2500114	0.137712724	0.258602923	0.532525784	0.594361889	0.773958063	459.5410242	0.293411562	0.221325199	1.325703369	0.184937971	0.311223662
3478	Cyth4	4575.439602	-0.179211204	0.390399568	-0.459045599	0.646201421	0.808698218	5150.530005	-0.662163715	0.231470622	-2.860681453	0.004227316	0.014465257
3480	Czib	211.9524901	0.050053444	0.2158521	0.231887686	0.816625249	0.911006132	410.3144854	0.537388789	0.190976726	2.813896758	0.004894494	0.016381442
3494	D2hgdh	165.4186241	-0.996144806	0.222180104	-4.483501395	7.34E-06	9.86E-05	214.7423455	-1.389808161	0.219462221	-6.332790013	2.41E-10	3.53E-09
3527	Daam1	173.5570203	-0.873019316	0.25561039	-3.415429688	0.000636815	0.004708292	597.5438987	1.676678034	0.327597529	5.118103425	3.09E-07	2.76E-06
3528	Daam2	29.73205484	0.150676312	1.202788777	0.125272463	0.900307852	0.952739124	41.64925341	1.186411447	0.572124652	2.073693981	0.038107741	0.091178197
3529	Dab2	7503.123547	-0.482305955	0.210516633	-2.291058662	0.021960021	0.082744883	3235.751432	-1.989302247	0.341425588	-5.826459168	5.66E-09	6.71E-08
3531	Dach1	2.943914198	0.079796759	1.599300946	0.049894774	0.960206242	0.981924945	42.50473418	1.37062899	0.460382106	2.977155221	0.002909367	0.010451561
3533	Dact3	3.341212708	0.230566869	1.483696428	0.155400299	0.876505748	0.939891401	2.54769608	-3.487113241	1.770943448	-1.969070918	0.048944948	0.111157184
3534	Dad1	2864.863154	-0.016295134	0.212336946	-0.076741869	0.938828896	0.971214366	1498.659724	0.598463442	0.190896794	3.135010441	0.00171848	0.006656986
3535	Dag1	851.4990709	-0.470507059	0.205603458	-2.288419965	0.022113076	0.083186145	1171.481927	-0.798538856	0.282320067	-2.828487773	0.004676849	0.015756579
3536	Dagla	358.5643104	-2.16184175	0.467692003	-4.622362014	3.79E-06	5.47E-05	136.5087736	-1.220971873	0.4887146	-2.498333122	0.012477888	0.03641151
3537	Daglb	302.1522375	-0.415150504	0.343286704	-1.209340471	0.226532069	0.436618236	648.8975012	-4.543269589	0.318070605	-14.28383988	2.76E-46	6.59E-44
3538	Dalrd3	280.8911929	-0.367404255	0.256740025	-1.431036143	0.152419857	0.336569611	304.6237197	-1.161637172	0.28936727	-4.014404159	5.96E-05	0.000334097
3542	Dap3	1148.345658	0.900223363	0.177625208	5.068105883	4.02E-07	7.12E-06	601.3576196	0.313315742	0.256101108	1.223406431	0.221176226	0.35535846
3543	Dapk1	853.8823148	-2.213770639	0.291755018	-7.587772275	3.25E-14	1.88E-12	2360.194433	-0.182328175	0.293841409	-0.620498571	0.534929594	0.672213967
3545	Dapk3	615.9969318	0.02315429	0.310984197	0.074454876	0.940648445	0.971839928	616.1048793	0.494517033	0.20014969	2.470735942	0.013483534	0.038768648
3546	Dapp1	10.36026686	-0.956797358	0.951941552	-1.00510095	0.314848243	0.537125919	378.0108528	-1.071517288	0.241748817	-4.432357932	9.32E-06	6.31E-05
3549	Dars2	136.8456406	-0.050374244	0.43245092	-0.116485459	0.90726781	0.956080313	140.4419838	-1.045590078	0.271878154	-3.845803943	0.000120158	0.000625853
3550	Daxx	581.597595	0.496243992	0.267405788	1.855771322	0.06348616	0.182922874	1512.677885	0.29434056	0.189259887	1.555218936	0.119893936	0.223305196
3551	Dazap1	1119.678958	0.377967651	0.230831509	1.637417924	0.101543176	0.254959673	898.4498526	0.375109221	0.26557097	1.412463195	0.15781362	0.2757498
3552	Dazap2	2946.826576	0.147375664	0.147132727	1.001651145	0.31651211	0.538546371	4601.901083	-0.508968304	0.164219169	-3.099323337	0.001939632	0.007380841
3553	Dbf4	100.1690761	-0.309869704	0.273422151	-1.133301388	0.257087709	0.47330454	249.3627572	-0.576919121	0.509395983	-1.132555302	0.257401048	0.397735371
3554	Dbi	596.4230767	0.141510859	0.302548728	0.467729149	0.639978294	0.804535863	954.0151559	0.199348881	0.186048647	1.071487938	0.283950091	0.427648763
3555	Dbn1	44.68117209	-0.750867929	0.882705214	-0.850644039	0.394967118	0.615468873	31.94125092	-1.459474958	0.659829851	-2.211895923	0.026973857	0.068656643
3556	Dbndd1	2.034946039	1.840857015	1.74963513	1.052137662	0.292736395	0.513731654	5.270366988	1.722182316	1.02340779	1.682791878	0.092415388	0.18227826
3557	Dbndd2	903.1266435	1.042620648	0.202202552	5.156317951	2.52E-07	4.73E-06	349.4918328	-0.570052092	0.344229306	-1.656024292	0.097716899	0.190303257
3558	Dbnl	1358.341088	0.256227287	0.196263249	1.30552861	0.191712912	0.39186424	2029.747505	0.476623013	0.240369221	1.98287872	0.047380978	0.108248783
3560	Dbr1	194.1521545	0.207085939	0.235467443	0.879467393	0.379147905	0.602341952	165.1704745	-0.172143819	0.241227939	-0.713614764	0.475465426	0.620349774
3561	Dbt	94.94783899	-0.380171223	0.498813539	-0.76215097	0.445969905	0.660440714	344.7447432	0.950613879	0.213325588	4.456164342	8.34E-06	5.70E-05
3562	Dcaf1	309.7706019	-0.038911097	0.352573842	-0.110362972	0.912121518	0.958583657	202.5785622	1.212123565	0.414992462	2.920832727	0.003490972	0.012266966
3563	Dcaf10	88.5485	0.064221633	0.446675594	0.143776901	0.885676644	0.945169036	299.930085	0.44319874	0.178007958	2.489769257	0.012782605	0.03706713
3564	Dcaf11	774.4305477	0.229415588	0.1914937	1.198032041	0.230904543	0.442278372	958.570072	-0.034298953	0.176475361	-0.19435548	0.845897547	0.903507639
3565	Dcaf12	474.221297	-0.016219065	0.20275533	-0.079993284	0.936242598	0.970056598	1603.648437	0.695309776	0.192259066	3.616525306	0.000298584	0.00141575
3566	Dcaf13	862.9908441	0.381659284	0.159223268	2.39700698	0.016529609	0.066680308	767.2658794	1.008581656	0.177997878	5.666256627	1.46E-08	1.63E-07
3567	Dcaf15	279.0770236	-0.073399705	0.281123564	-0.261094105	0.794019937	0.899116525	410.4882418	-0.547851489	0.246682798	-2.220874315	0.026359475	0.067384661
3568	Dcaf17	54.23150302	0.07701038	0.352898423	0.218222513	0.827255745	0.917062097	200.2996285	-0.909653653	0.214135361	-4.24803101	2.16E-05	0.000133159
3569	Dcaf4	137.160132	-0.042870058	0.271072884	-0.158149563	0.874338947	0.938417908	80.60122808	-1.100939199	0.317447795	-3.468095276	0.000524161	0.002331267
3570	Dcaf5	729.9397984	-0.21240769	0.136047653	-1.56127419	0.118459071	0.284469767	539.962793	-0.543390962	0.17706983	-3.068794737	0.002149242	0.008052149
3571	Dcaf6	467.9826447	-0.24080832	0.264455632	-0.910581173	0.362516094	0.585499124	233.9031139	-1.083856403	0.271179837	-3.996817819	6.42E-05	0.000356634
3572	Dcaf7	952.2359409	-0.268318989	0.158674485	-1.691002741	0.090836279	0.236590084	1934.716933	-0.213286952	0.210119973	-1.015072239	0.310071394	0.456696097
3573	Dcaf8	760.7998939	-0.300715961	0.139248074	-2.15956998	0.030805974	0.106323877	1053.894685	-0.996270836	0.166104478	-5.997856586	2.00E-09	2.56E-08
3574	Dcakd	86.22712884	-1.056943645	0.297214651	-3.556162668	0.000376311	0.00301679	385.661724	-1.135534163	0.288222141	-3.93978811	8.16E-05	0.000442736
3575	Dcbld1	140.1311482	0.858821152	0.243916959	3.52095711	0.000429992	0.003378857	2.566429974	0.911702875	1.374710008	0.663196507	0.507204708	0.648573538
3576	Dcbld2	172.8272003	1.974845767	0.613685392	3.218010063	0.001290833	0.008555234	654.0371901	4.043485744	0.458858113	8.812061138	1.23E-18	4.54E-17
3577	Dchs1	1322.505849	1.63056892	0.374515177	4.353812661	1.34E-05	0.000166757	24.39617205	-3.18693046	0.694631193	-4.587946081	4.48E-06	3.21E-05
3578	Dck	296.4976777	-0.96265125	0.348150573	-2.765042841	0.005691532	0.028808109	1240.827261	0.135075552	0.342583625	0.394284904	0.693370707	0.79585693
3579	Dclk1	5.605205724	-0.627634962	1.509142932	-0.415888349	0.677491706	0.827423022	7.410199375	-1.601888316	1.267603824	-1.263713698	0.206332807	0.337635502
3580	Dclk2	22.45510272	-0.224743441	0.698141286	-0.321916846	0.747515691	0.871512827	5.571211236	0.163983375	1.053171323	0.155704367	0.876266054	0.924390612
3582	Dclre1a	55.10314999	-0.378572079	0.435897965	-0.868487833	0.38512733	0.607600611	140.6828768	-1.12751223	0.221679649	-5.086223445	3.65E-07	3.22E-06
3583	Dclre1b	79.91278259	-0.174473698	0.368471932	-0.473506073	0.635852169	0.802118763	222.842899	-0.393907123	0.277632569	-1.418807329	0.155955195	0.273283717
3584	Dclre1c	245.3390947	0.103795222	0.273397409	0.37964962	0.704205523	0.845414185	416.3603593	-0.587309683	0.310289859	-1.892777562	0.058387457	0.127449952
3585	Dcn	11.17455862	0.275887276	1.252322668	0.220300473	0.825637152	0.916384641	10.05529302	-0.572429876	0.862732018	-0.663508324	0.50700505	0.648372997
3586	Dcp1a	137.7863657	-0.301446201	0.324394608	-0.929257742	0.35275553	0.575750179	475.1340472	0.521395314	0.191254702	2.726182985	0.006407147	0.020648253
3587	Dcp1b	86.06316209	0.570207191	0.39066038	1.459598207	0.144400532	0.324433882	151.6492996	-0.371654162	0.304569315	-1.220261344	0.222365819	0.35661606
3588	Dcp2	36.98451593	-0.411645458	0.542372966	-0.758971194	0.447869789	0.6619056	680.3559148	0.13410884	0.275177705	0.48735358	0.626007783	0.746927775
3589	Dcps	486.5048129	0.673907154	0.262190461	2.570296227	0.010161159	0.045689018	264.3617566	-0.329944164	0.224243709	-1.471364194	0.141192651	0.253073669
3590	Dcst1	3.083693198	0.28745008	1.092617843	0.263083824	0.792485972	0.898224322	5.896899725	0.330149589	0.836030387	0.394901422	0.69291564	0.795577522
3592	Dctd	13.0452683	-0.681606928	0.724349011	-0.940992419	0.346708744	0.569777596	23.06391885	0.384471779	0.719546918	0.534324823	0.593116821	0.720853448
3593	Dctn1	3058.434704	-0.036581239	0.171907839	-0.212795644	0.831486362	0.91867245	2114.127142	0.201628248	0.238755273	0.844497571	0.39839142	0.547649337
3594	Dctn2	1439.239806	0.477672925	0.198792262	2.402874839	0.016266754	0.065868731	1595.81829	0.195940599	0.149525583	1.310415219	0.190055408	0.317562513
3595	Dctn3	623.2633483	-0.096706418	0.32612913	-0.296527997	0.766826889	0.882502392	734.8612231	0.316790966	0.17393417	1.821326809	0.068557193	0.1447887
3596	Dctn4	208.4414114	0.278766893	0.468020436	0.595629746	0.5514226	0.745376052	1138.940332	0.438920013	0.205678273	2.134012535	0.032841755	0.080897437
3597	Dctn5	273.0756831	0.19456569	0.345167865	0.563684251	0.572969038	0.760435393	868.4065838	-0.27037725	0.148789036	-1.817185308	0.069188744	0.145739819
3598	Dctn6	1219.163351	0.637440147	0.161345327	3.950781577	7.79E-05	0.000773083	635.9086816	0.047563025	0.181771696	0.261663539	0.793580853	0.869336582
3599	Dctpp1	77.72637949	0.266657406	0.398085543	0.66984951	0.502953729	0.707262763	99.73893185	-1.154354594	0.32689379	-3.531283343	0.000413548	0.001898993
3600	Dcun1d1	459.7036955	0.095347736	0.207671547	0.459127586	0.646142548	0.808697429	435.8387077	-0.048595649	0.241990276	-0.200816536	0.840842032	0.901041157
3601	Dcun1d2	127.2683824	-0.243117759	0.224028158	-1.085210719	0.277828338	0.498017876	360.7515393	0.680052362	0.274734332	2.475308993	0.013312095	0.038369565
3602	Dcun1d3	538.1273686	2.108270466	0.201969571	10.43855497	1.65E-25	2.67E-23	376.4572286	2.065609334	0.213660675	9.667709495	4.14E-22	2.06E-20
3603	Dcun1d4	77.89577299	-1.078240286	0.317895135	-3.391811224	0.000694323	0.005074036	59.9489986	-0.902100299	0.37481165	-2.40680966	0.016092555	0.044978523
3604	Dcun1d5	470.0575875	0.738981148	0.173581624	4.257254488	2.07E-05	0.000242493	555.3566562	0.583492704	0.219519329	2.65804704	0.007859492	0.024567143
3605	Dcxr	234.7099231	-0.911994466	0.261090117	-3.493025607	0.000477581	0.003700451	435.1865088	-0.402218721	0.259351092	-1.550865732	0.120933864	0.224858415
3606	Dda1	1156.400402	0.209938976	0.225278119	0.931910196	0.351382938	0.574602766	1234.077438	1.068451859	0.208760489	5.118075088	3.09E-07	2.76E-06
3607	Ddah1	22.05000463	1.341128304	0.746049479	1.797639891	0.072234093	0.201278422	8.264781152	-1.817527215	1.102260307	-1.648909248	0.099166228	0.192384255
3608	Ddah2	23.33680523	-0.459479859	0.53517186	-0.858565058	0.390580523	0.611962374	43.20548914	-2.600783364	0.487586164	-5.333997466	9.61E-08	9.35E-07
3609	Ddb1	3081.062521	0.135845789	0.218116893	0.622811865	0.53340816	0.731927295	4369.345976	0.534241631	0.252602257	2.11495193	0.034434045	0.083940193
3611	Ddhd1	471.6315312	0.366870824	0.29146737	1.258702902	0.208137663	0.413098729	332.0330361	0.457829446	0.325909487	1.404774837	0.160088244	0.278895183
3612	Ddhd2	227.6718783	-0.376916853	0.23012332	-1.637890736	0.101444489	0.254850141	536.7649496	0.032103764	0.179413897	0.178936884	0.857987261	0.91159244
3614	Ddias	62.4651832	-0.234508791	0.298977147	-0.78437029	0.432822866	0.649351215	19.43616423	-1.207358564	0.91800263	-1.315201639	0.188442144	0.315418713
3615	Ddit3	278.1797301	-0.316408067	0.223066188	-1.41844925	0.156059645	0.342212283	261.7205299	0.465245517	0.286303152	1.625010116	0.104160403	0.199644334
3616	Ddit4	814.2826701	2.721940535	0.413237206	6.586871892	4.49E-11	1.72E-09	116.5491149	1.262249685	0.446710564	2.825654431	0.004718414	0.015882555
3617	Ddit4l	2.855503689	0.754499459	2.308104411	0.32689139	0.743750033	0.869618464	13.9976712	3.409478631	1.077244627	3.164999431	0.001550833	0.006089369
3618	Ddost	3043.905351	0.271131636	0.169145529	1.602948877	0.108945941	0.268124287	2543.118973	0.387142245	0.203573774	1.901729473	0.057206531	0.125481585
3619	Ddr1	15.05711134	0.00324418	0.86176773	0.003764565	0.996996319	0.998207979	16.73801509	-0.977072579	0.550670268	-1.774333273	0.07600804	0.157051767
[truncated: 7,807 more rows]
