# Supplementary material for: Differentiating Peromyscus leucopus bone marrow-derived macrophages for characterization of responses to Borrelia burgdorferi and lipopolysaccharide
Source: Infect Immun. 2025 May 27;93(7):e00581-24. doi: 10.1128/iai.00581-24 (PMC12234436; doi:10.1128/iai.00581-24)
Supplement: Data S8 — QIAGEN Ingenuity Pathway Analysis for B. burgdorferi and LPS-stimulated cells. [file iai.00581-24-s0008.csv]

© 2000-2024 QIAGEN. All rights reserved.
Treatment	Canonical Pathways	P. leucopus	C57BL/6J		Treatment	Canonical Pathways	P. leucopus	C57BL/6J
B. burgdorferi	Interleukin-10 signaling	4.69	4.123		LPS	Cachexia Signaling Pathway	6.527	5.08
B. burgdorferi	Glycation Signaling Pathway	4.814	3.615		LPS	Glycation Signaling Pathway	5.741	4.525
B. burgdorferi	Cachexia Signaling Pathway	5.077	3.148		LPS	Pathogen Induced Cytokine Storm Signaling Pathway	5.821	4.076
B. burgdorferi	Interleukin-1 family signaling	3.138	5.032		LPS	TRIM21 Intracellular Antibody Signaling Pathway	3.888	5.864
B. burgdorferi	TRIM21 Intracellular Antibody Signaling Pathway	2.357	5.333		LPS	Interleukin-1 family signaling	4.459	5.284
B. burgdorferi	PPAR Signaling	-3.8	-3.889		LPS	Interleukin-10 signaling	5	4.472
B. burgdorferi	Hepatic Cholestasis	4.629	3		LPS	TNFR2 non-canonical NF-kB pathway	4.243	5.196
B. burgdorferi	IL-17A Signaling in Fibroblasts	3.266	4.226		LPS	Systemic Lupus Erythematosus in B Cell Signaling Pathway	4.589	4.837
B. burgdorferi	Dendritic Cell Maturation	3.667	3.795		LPS	Hepatic Cholestasis	4.919	4.323
B. burgdorferi	Somitogenesis	2.449	5		LPS	Role of Hypercytokinemia/hyperchemokinemia in the Pathogenesis of Influenza	4.491	4.426
B. burgdorferi	NIK-->noncanonical NF-kB signaling	2.333	5.099		LPS	Interferon alpha/beta signaling	4.379	4.379
B. burgdorferi	TNFR2 non-canonical NF-kB pathway	2.887	4.49		LPS	Irritable Bowel Syndrome Signaling Pathway	4.533	4.18
B. burgdorferi	Hedgehog ligand biogenesis	2.646	4.707		LPS	IL-17 Signaling	4.218	4.218
B. burgdorferi	Regulation of Apoptosis	2.449	4.796		LPS	Hedgehog ligand biogenesis	3.606	4.796
B. burgdorferi	CGAS-STING Signaling Pathway	4.2	2.92		LPS	Somitogenesis	3.606	4.796
B. burgdorferi	IL-17 Signaling	3.773	3.317		LPS	NIK-->noncanonical NF-kB signaling	3.357	5
B. burgdorferi	C-type lectin receptors (CLRs)	2.4	4.341		LPS	C-type lectin receptors (CLRs)	3.402	4.938
B. burgdorferi	Role of Hypercytokinemia/hyperchemokinemia in the Pathogenesis of Influenza	3.742	2.982		LPS	Multiple Sclerosis Signaling Pathway	4.718	3.571
B. burgdorferi	Cellular response to hypoxia	2.53	4.131		LPS	Regulation of Apoptosis	3.464	4.69
B. burgdorferi	Cell Cycle Control of Chromosomal Replication	-3.5	-3.051		LPS	DDX58/IFIH1-mediated induction of interferon-alpha/beta	4	4.123
B. burgdorferi	NAFLD Signaling Pathway	5.126	1.408		LPS	Cellular response to hypoxia	3.638	4.426
B. burgdorferi	NRF2-mediated Oxidative Stress Response	3	3.53		LPS	Dendritic Cell Maturation	3.703	4.32
B. burgdorferi	Irritable Bowel Syndrome Signaling Pathway	3.709	2.794		LPS	Regulation of mRNA stability by proteins that bind AU-rich elements	3.357	4.642
B. burgdorferi	TAK1-dependent IKK and NF-kappa-B activation	3.162	3.317		LPS	Mitotic G1 phase and G1/S transition	3.286	4.7
B. burgdorferi	Regulation of mRNA stability by proteins that bind AU-rich elements	2.121	4.352		LPS	Signaling by the B Cell Receptor (BCR)	3.024	4.867
B. burgdorferi	Coronavirus Pathogenesis Pathway	3.78	2.667		LPS	Hedgehog 'off' state	3.357	4.491
B. burgdorferi	Regulation of RUNX2 expression and activity	2.646	3.78		LPS	FXR/RXR Activation	-4.352	-3.413
B. burgdorferi	TREM1 Signaling	3.411	3		LPS	Regulation of RUNX2 expression and activity	3.742	3.922
B. burgdorferi	Pathogen Induced Cytokine Storm Signaling Pathway	4.621	1.78		LPS	NOD1/2 Signaling Pathway	3.727	3.727
B. burgdorferi	Microautophagy Signaling Pathway	2.111	4.243		LPS	Macrophage Classical Activation Signaling Pathway	4.041	3.317
B. burgdorferi	Signaling by the B Cell Receptor (BCR)	2.294	4.025		LPS	IL-17A Signaling in Fibroblasts	2.921	4.426
B. burgdorferi	Metabolism of polyamines	2.121	4.158		LPS	Degradation of beta-catenin by the destruction complex	2.84	4.491
B. burgdorferi	Systemic Lupus Erythematosus in B Cell Signaling Pathway	3.159	3.108		LPS	CGAS-STING Signaling Pathway	4.131	3.124
B. burgdorferi	Mitotic G1 phase and G1/S transition	2.065	4.128		LPS	TREM1 Signaling	3.657	3.528
B. burgdorferi	FXR/RXR Activation	-4.459	-1.622		LPS	TAK1-dependent IKK and NF-kappa-B activation	3.606	3.464
B. burgdorferi	NOD1/2 Signaling Pathway	3.888	2.177		LPS	TCR signaling	2.558	4.49
B. burgdorferi	iNOS Signaling	2.53	3.357		LPS	Parkinson's Signaling Pathway	4.116	2.897
B. burgdorferi	HMGB1 Signaling	2.785	3.024		LPS	Metabolism of polyamines	3.207	3.8
B. burgdorferi	Macrophage Classical Activation Signaling Pathway	3.333	2.412		LPS	PPAR Signaling	-3.413	-3.53
B. burgdorferi	IL-6 Signaling	2.556	3.182		LPS	NAFLD Signaling Pathway	4.621	2.292
B. burgdorferi	Role of Macrophages, Fibroblasts and Endothelial Cells in Rheumatoid Arthritis	2.582	3.145		LPS	Crosstalk between Dendritic Cells and Natural Killer Cells	3.5	3.273
B. burgdorferi	MIF-mediated Glucocorticoid Regulation	3	2.714		LPS	Neutrophil Extracellular Trap Signaling Pathway	2.534	4.16
B. burgdorferi	Differential Regulation of Cytokine Production in Intestinal Epithelial Cells by IL-17A and IL-17F	2.828	2.828		LPS	Role of Pattern Recognition Receptors in Recognition of Bacteria and Viruses	3.128	3.528
B. burgdorferi	Differential Regulation of Cytokine Production in Macrophages and T Helper Cells by IL-17A and IL-17F	2.828	2.828		LPS	Role of Macrophages, Fibroblasts and Endothelial Cells in Rheumatoid Arthritis	3.25	3.349
B. burgdorferi	Degradation of beta-catenin by the destruction complex	1	4.642		LPS	Communication between Innate and Adaptive Immune Cells	4.146	2.449
B. burgdorferi	Parkinson's Signaling Pathway	4.271	1.26		LPS	IL-6 Signaling	3.042	3.528
B. burgdorferi	Type I Diabetes Mellitus Signaling	2.668	2.837		LPS	Th1 Pathway	3.024	3.528
B. burgdorferi	4-1BB Signaling in T Lymphocytes	2.449	3		LPS	PTEN Regulation	2.982	3.528
B. burgdorferi	Hedgehog 'off' state	1.265	4.158		LPS	Signaling by CSF3 (G-CSF)	3.317	3.162
B. burgdorferi	MIF Regulation of Innate Immunity	2.53	2.887		LPS	Immunogenic Cell Death Signaling Pathway	3.578	2.858
B. burgdorferi	LPS/IL-1 Mediated Inhibition of RXR Function	3.464	1.941		LPS	Type I Diabetes Mellitus Signaling	2.858	3.578
B. burgdorferi	Immunogenic Cell Death Signaling Pathway	3	2.353		LPS	Interferon gamma signaling	3.128	3.273
B. burgdorferi	Adrenergic Receptor Signaling Pathway (Enhanced)	-3.78	-1.567		LPS	T Cell Exhaustion Signaling Pathway	4.596	1.768
B. burgdorferi	TCR signaling	1.213	4.11		LPS	IL-33 Signaling Pathway	2.466	3.893
B. burgdorferi	Role of Chondrocytes in Rheumatoid Arthritis Signaling Pathway	3.307	1.982		LPS	Cell Cycle Checkpoints	-3.221	3.087
B. burgdorferi	Communication between Innate and Adaptive Immune Cells	4.243	1.043		LPS	Signaling by NOTCH4	2.6	3.683
B. burgdorferi	Type II Diabetes Mellitus Signaling	2	3.273		LPS	Role of Osteoblasts in Rheumatoid Arthritis Signaling Pathway	4.012	2.263
B. burgdorferi	PPARα/RXRα Activation	-3.266	-1.915		LPS	Necroptosis Signaling Pathway	2.982	3.272
B. burgdorferi	Peroxisomal lipid metabolism	-2.828	-2.333		LPS	Mitotic Prometaphase	-4.644	-1.604
B. burgdorferi	Antioxidant Action of Vitamin C	-1.807	-3.3		LPS	Interleukin-2 family signaling	2.887	3.357
B. burgdorferi	PI3K/AKT Signaling	2.4	2.667		LPS	Transcriptional regulation by RUNX1	3.13	3.087
B. burgdorferi	Crosstalk between Dendritic Cells and Natural Killer Cells	3.357	1.698		LPS	ABC-family proteins mediated transport	2.673	3.536
B. burgdorferi	Regulation of mitotic cell cycle	1	4.041		LPS	LXR/RXR Activation	-3.441	-2.711
B. burgdorferi	LXR/RXR Activation	-3.13	-1.886		LPS	Activin Inhibin Signaling Pathway	2.994	3.13
B. burgdorferi	Role of IL-17F in Allergic Inflammatory Airway Diseases	1.89	3.051		LPS	Neuroinflammation Signaling Pathway	2.292	3.775
B. burgdorferi	Regulation of IL-2 Expression in Activated and Anergic T Lymphocytes	2.183	2.746		LPS	Wound Healing Signaling Pathway	4.16	1.896
B. burgdorferi	Pulmonary Healing Signaling Pathway	2.655	2.188		LPS	Role of Chondrocytes in Rheumatoid Arthritis Signaling Pathway	3.55	2.469
B. burgdorferi	NLR signaling pathways	2.309	2.5		LPS	ISGylation Signaling Pathway	3.651	2.335
B. burgdorferi	Role of Pattern Recognition Receptors in Recognition of Bacteria and Viruses	2.524	2.268		LPS	Type II Diabetes Mellitus Signaling	2.065	3.9
B. burgdorferi	Neuregulin Signaling	1.732	3.051		LPS	iNOS Signaling	2.324	3.5
B. burgdorferi	IL-33 Signaling Pathway	1.567	3.202		LPS	Interferon Signaling	2.887	2.887
B. burgdorferi	B Cell Receptor Signaling	2.268	2.469		LPS	Tumor Microenvironment Pathway	3.175	2.598
B. burgdorferi	Growth hormone receptor signaling	2.828	1.89		LPS	Neutrophil degranulation	2.265	3.507
B. burgdorferi	Interleukin-6 family signaling	2.236	2.449		LPS	Sleep REM Signaling Pathway	-3.8	-1.964
B. burgdorferi	KEAP1-NFE2L2 pathway	-0.816	3.833		LPS	Cell Cycle Control of Chromosomal Replication	-3.5	-2.236
B. burgdorferi	Preeclampsia Signaling Pathway	2.795	1.852		LPS	Pulmonary Healing Signaling Pathway	3.317	2.402
B. burgdorferi	Activation of the pre-replicative complex	-2.309	-2.333		LPS	Th17 Activation Pathway	2.982	2.711
B. burgdorferi	Sleep REM Signaling Pathway	-4.082	-0.539		LPS	S100 Family Signaling Pathway	3.108	2.574
B. burgdorferi	NF-κB Activation by Viruses	2.183	2.4		LPS	KEAP1-NFE2L2 pathway	1.347	4.323
B. burgdorferi	Acute Phase Response Signaling	2.043	2.466		LPS	S Phase	1.342	4.315
B. burgdorferi	Role of Osteoblasts in Rheumatoid Arthritis Signaling Pathway	2.967	1.54		LPS	Acute Phase Response Signaling	2.137	3.413
B. burgdorferi	Toll-like Receptor Signaling	2.887	1.606		LPS	Adrenergic Receptor Signaling Pathway (Enhanced)	-3.402	-2.117
B. burgdorferi	Tumor Microenvironment Pathway	2.777	1.692		LPS	HMGB1 Signaling	3.087	2.414
B. burgdorferi	NFE2L2 regulating anti-oxidant/detoxification enzymes	1.134	3.317		LPS	Differential Regulation of Cytokine Production in Intestinal Epithelial Cells by IL-17A and IL-17F	2.828	2.646
B. burgdorferi	Role of RIG1-like Receptors in Antiviral Innate Immunity	2	2.449		LPS	Differential Regulation of Cytokine Production in Macrophages and T Helper Cells by IL-17A and IL-17F	2.828	2.646
B. burgdorferi	Multiple Sclerosis Signaling Pathway	3	1.414		LPS	Interleukin-20 family signaling	2.646	2.828
B. burgdorferi	Th1 Pathway	2.449	1.961		LPS	Interleukin-3, Interleukin-5 and GM-CSF signaling	2.111	3.357
B. burgdorferi	Pyroptosis Signaling Pathway	3	1.4		LPS	Leukocyte Extravasation Signaling	2.785	2.611
B. burgdorferi	Fc Epsilon RI Signaling	1.414	2.985		LPS	Nicotinate metabolism	2.53	2.828
B. burgdorferi	Neuroinflammation Signaling Pathway	1.982	2.405		LPS	IL-8 Signaling	3.202	2.058
B. burgdorferi	IL-10 Signaling	-2.874	-1.441		LPS	NF-κB Activation by Viruses	2.4	2.828
B. burgdorferi	IL-8 Signaling	2.795	1.508		LPS	Fcγ Receptor-mediated Phagocytosis in Macrophages and Monocytes	2.524	2.683
B. burgdorferi	Hedgehog 'on' state	-0.853	3.395		LPS	Growth hormone receptor signaling	3.051	2.111
B. burgdorferi	Interleukin-1 processing	2.236	2		LPS	Death Receptor Signaling	2.711	2.449
B. burgdorferi	Role of Tissue Factor in Cancer	2.287	1.921		LPS	Osteoarthritis Pathway	3.042	2.111
B. burgdorferi	Wound Healing Signaling Pathway	3.683	0.525		LPS	Pancreatic Adenocarcinoma Signaling	1.877	3.273
B. burgdorferi	IL-1 Signaling	2.309	1.886		LPS	Pyroptosis Signaling Pathway	2.837	2.294
B. burgdorferi	Detoxification of Reactive Oxygen Species	1.633	2.496		LPS	Mitotic G2-G2/M phases	-0.507	4.564
B. burgdorferi	Tuberculosis Active Signaling Pathway	-2.722	-1.387		LPS	Tuberculosis Active Signaling Pathway	-3.015	-2.021
B. burgdorferi	Transcriptional regulation by RUNX1	1.387	2.722		LPS	Toll-like Receptor Signaling	2.668	2.357
B. burgdorferi	TNFR2 Signaling	1.897	2.138		LPS	NFKBIE Signaling Pathway	2.668	2.357
B. burgdorferi	Fcγ Receptor-mediated Phagocytosis in Macrophages and Monocytes	2.236	1.789		LPS	PI3K/AKT Signaling	2.294	2.711
B. burgdorferi	Inflammasome pathway	2.121	1.897		LPS	NLR signaling pathways	1.941	3.051
B. burgdorferi	ABC-family proteins mediated transport	0.577	3.43		LPS	Hepatic Fibrosis Signaling Pathway	3.354	1.627
B. burgdorferi	T Cell Receptor Signaling	2.335	1.667		LPS	DNA Replication Pre-Initiation	1.147	3.8
B. burgdorferi	ICOS-ICOSL Signaling in T Helper Cells	1.807	2.183		LPS	HER-2 Signaling in Breast Cancer	1.622	3.286
B. burgdorferi	Activin Inhibin Signaling Pathway	2.897	1.089		LPS	Natural Killer Cell Signaling	1.732	3.157
B. burgdorferi	Hepatic Fibrosis Signaling Pathway	2.853	1.104		LPS	IL-12 Signaling and Production in Macrophages	2.771	2.111
B. burgdorferi	Th17 Activation Pathway	2.5	1.4		LPS	p38 MAPK Signaling	3	1.877
B. burgdorferi	p38 MAPK Signaling	3.273	0.6		LPS	Hematoma Resolution Signaling Pathway	-2.143	-2.714
B. burgdorferi	Systemic Lupus Erythematosus in T Cell Signaling Pathway	1.567	2.287		LPS	Interleukin-4 and Interleukin-13 signaling	2.592	2.214
B. burgdorferi	MSP-RON Signaling in Cancer Cells Pathway	1.877	1.976		LPS	Production of Nitric Oxide and Reactive Oxygen Species in Macrophages	2.058	2.744
B. burgdorferi	Role of JAK2 in Hormone-like Cytokine Signaling	-1.732	-2.111		LPS	TEC Kinase Signaling	2.6	2.191
B. burgdorferi	Signaling by NOTCH4	0.243	3.571		LPS	ICOS-ICOSL Signaling in T Helper Cells	1.941	2.84
B. burgdorferi	Bile acid and bile salt metabolism	-2.646	-1.134		LPS	TNFs bind their physiological receptors	2.646	2.121
B. burgdorferi	T Cell Exhaustion Signaling Pathway	3.578	-0.192		LPS	Regulation of mitotic cell cycle	0.655	4.082
B. burgdorferi	Synthesis of DNA	-1.8	1.947		LPS	4-1BB Signaling in T Lymphocytes	1.897	2.828
B. burgdorferi	Effects of PIP2 hydrolysis	-1.134	-2.53		LPS	Antigen Presentation Pathway	1.89	2.828
B. burgdorferi	NFKBIE Signaling Pathway	2.138	1.46		LPS	Interleukin-6 family signaling	2.828	1.89
B. burgdorferi	Leukocyte Extravasation Signaling	1.826	1.768		LPS	Signaling by SCF-KIT	3.317	1.387
B. burgdorferi	PI3K Signaling in B Lymphocytes	1.043	2.535		LPS	Pyroptosis	2.449	2.236
B. burgdorferi	Airway Inflammation in Asthma	2.236	1.342		LPS	Cyclophilin Signaling Pathway	1.761	2.92
B. burgdorferi	Role of Osteoclasts in Rheumatoid Arthritis Signaling Pathway	0.729	2.84		LPS	Phagosome Formation	2.178	2.466
B. burgdorferi	Extracellular matrix organization	1	-2.558		LPS	Actin Nucleation by ARP-WASP Complex	2.53	-2.111
B. burgdorferi	Inhibition of ARE-Mediated mRNA Degradation Pathway	2.496	1.043		LPS	MIF-mediated Glucocorticoid Regulation	2.111	2.53
B. burgdorferi	Cholecystokinin/Gastrin-mediated Signaling	2.683	0.816		LPS	T Cell Receptor Signaling	2.333	2.263
B. burgdorferi	FAT10 Cancer Signaling Pathway	2.714	0.775		LPS	Autism Signaling Pathway	2.111	2.48
B. burgdorferi	S100 Family Signaling Pathway	1.225	2.254		LPS	B Cell Activating Factor Signaling	2.121	2.449
B. burgdorferi	GADD45 Signaling	-1.291	-2.183		LPS	LPS/IL-1 Mediated Inhibition of RXR Function	3.051	1.5
B. burgdorferi	LPS-stimulated MAPK Signaling	1.213	2.236		LPS	IL-1 Signaling	1.698	2.84
B. burgdorferi	TNFs bind their physiological receptors	2.449	1		LPS	IL-27 Signaling Pathway	1.333	3.202
B. burgdorferi	Ceramide Signaling	2.357	1.091		LPS	Pulmonary Fibrosis Idiopathic Signaling Pathway	3.159	1.361
B. burgdorferi	Notch Signaling	2	1.414		LPS	Cardiac Hypertrophy Signaling (Enhanced)	2.828	1.688
B. burgdorferi	GPVI-mediated activation cascade	1.667	1.732		LPS	Role of Tissue Factor in Cancer	1.98	2.53
B. burgdorferi	Small Cell Lung Cancer Signaling	-0.535	2.84		LPS	Interleukin-1 processing	2.236	2.236
B. burgdorferi	TCF dependent signaling in response to WNT	0.832	2.53		LPS	Preeclampsia Signaling Pathway	2.343	2.111
B. burgdorferi	Neutrophil degranulation	1.324	2.03		LPS	FAT10 Cancer Signaling Pathway	3.051	1.387
B. burgdorferi	Pyrimidine Deoxyribonucleotides De Novo Biosynthesis I	-2.646	-0.707		LPS	Hedgehog 'on' state	0.756	3.667
B. burgdorferi	IL-12 Signaling and Production in Macrophages	2.466	0.885		LPS	Detoxification of Reactive Oxygen Species	2.449	1.897
B. burgdorferi	Th2 Pathway	1.342	1.961		LPS	Chaperone Mediated Autophagy Signaling Pathway	-1.567	-2.774
B. burgdorferi	Surfactant metabolism	1.633	1.633		LPS	Role of Osteoclasts in Rheumatoid Arthritis Signaling Pathway	1.414	2.887
B. burgdorferi	NAD Signaling Pathway	-2.558	-0.707		LPS	TNFR2 Signaling	1.732	2.53
B. burgdorferi	FOXO-mediated transcription of cell cycle genes	-2	-1.265		LPS	Senescence Pathway	2.562	1.677
B. burgdorferi	RAR Activation	-2.5	-0.726		LPS	Surfactant metabolism	2	2.236
B. burgdorferi	Apelin Endothelial Signaling Pathway	1.342	1.877		LPS	Retinoic acid Mediated Apoptosis Signaling	1.897	2.333
B. burgdorferi	Role of MAPK Signaling in Inhibiting the Pathogenesis of Influenza	1.604	1.606		LPS	Opioid Signaling Pathway	1.915	2.268
B. burgdorferi	Serotonin Receptor Signaling	1.886	1.294		LPS	B Cell Receptor Signaling	1.768	2.414
B. burgdorferi	Interleukin-4 and Interleukin-13 signaling	1.667	1.508		LPS	Cell surface interactions at the vascular wall	1.46	2.694
B. burgdorferi	DNA Replication Pre-Initiation	0	3.157		LPS	Th2 Pathway	1.279	2.858
B. burgdorferi	Production of Nitric Oxide and Reactive Oxygen Species in Macrophages	1.671	1.48		LPS	Signaling by Retinoic Acid	-1.897	-2.236
B. burgdorferi	Osteoarthritis Pathway	2	1.131		LPS	GPVI-mediated activation cascade	1.633	2.496
B. burgdorferi	S Phase	0	3.124		LPS	Role of IL-17F in Allergic Inflammatory Airway Diseases	1.414	2.714
B. burgdorferi	Regulation of the Epithelial Mesenchymal Transition in Development Pathway	1.155	1.941		LPS	Peroxisomal lipid metabolism	-2.236	-1.89
B. burgdorferi	Gαq Signaling	1.877	1.219		LPS	NFE2L2 regulating anti-oxidant/detoxification enzymes	2	2.121
B. burgdorferi	Erythropoietin Signaling Pathway	-2.92	-0.156		LPS	Immunoregulatory interactions between a Lymphoid and a non-Lymphoid cell	2.111	2
B. burgdorferi	Kinesins	-1.667	-1.387		LPS	Activation of the pre-replicative complex	-2.111	-2
B. burgdorferi	Unfolded protein response	1.342	1.698		LPS	MIF Regulation of Innate Immunity	1.387	2.714
B. burgdorferi	Autism Signaling Pathway	1.342	1.697		LPS	Regulation of the Epithelial Mesenchymal Transition by Growth Factors Pathway	2.744	1.333
B. burgdorferi	Nicotinate metabolism	1.134	1.89		LPS	PKCθ Signaling in T Lymphocytes	1.46	2.6
B. burgdorferi	Gαs Signaling	1.732	1.279		LPS	Lymphotoxin β Receptor Signaling	1.155	2.887
B. burgdorferi	Fatty Acid Activation	-1	2		LPS	Inhibition of ARE-Mediated mRNA Degradation Pathway	2.138	1.886
B. burgdorferi	Interconversion of nucleotide di- and triphosphates	-2.121	-0.832		LPS	Role of RIG1-like Receptors in Antiviral Innate Immunity	1.89	2.121
B. burgdorferi	PKCθ Signaling in T Lymphocytes	1.46	1.461		LPS	IL-23 Signaling Pathway	1.807	2.183
B. burgdorferi	Docosahexaenoic Acid (DHA) Signaling	-1.915	-1		LPS	Antioxidant Action of Vitamin C	-1.147	-2.84
B. burgdorferi	B Cell Activating Factor Signaling	1.633	1.265		LPS	Molecular Mechanisms of Cancer	2.442	1.532
B. burgdorferi	NUR77 Signaling in T Lymphocytes	2.887	0		LPS	IL-13 Signaling Pathway	1.606	2.357
B. burgdorferi	Pancreatic Adenocarcinoma Signaling	0.728	2.132		LPS	Signaling by ALK	1.134	2.828
B. burgdorferi	Gap Junction Signaling	2.03	0.788		LPS	MyD88:MAL(TIRAP) cascade initiated on plasma membrane	2.333	1.604
B. burgdorferi	Signaling by Retinoic Acid	-1.667	-1.134		LPS	Small Cell Lung Cancer Signaling	0.577	3.317
B. burgdorferi	Activation of Matrix Metalloproteinases	1.134	1.633		LPS	Renin-Angiotensin Signaling	1.225	2.668
B. burgdorferi	IL-23 Signaling Pathway	1.069	1.698		LPS	Sertoli Cell-Sertoli Cell Junction Signaling	1.976	1.915
B. burgdorferi	Xenobiotic Metabolism CAR Signaling Pathway	-2	-0.756		LPS	Ribonucleotide Reductase Signaling Pathway	-1	2.887
B. burgdorferi	Platelet homeostasis	1.291	1.46		LPS	Fc Epsilon RI Signaling	1.213	2.668
B. burgdorferi	Hematoma Resolution Signaling Pathway	-1.406	-1.336		LPS	Class A/1 (Rhodopsin-like receptors)	2.214	1.667
B. burgdorferi	Elastic fibre formation	1	-1.732		LPS	Interleukin-12 family signaling	2.449	1.414
B. burgdorferi	BBSome Signaling Pathway	-2.023	-0.688		LPS	Gap Junction Signaling	3.244	0.603
B. burgdorferi	Transport of bile salts and organic acids, metal ions and amine compounds	0.707	2		LPS	MSP-RON Signaling in Cancer Cells Pathway	2.2	1.633
B. burgdorferi	Gα12/13 Signaling	1.606	1.091		LPS	Colorectal Cancer Metastasis Signaling	1.896	1.896
B. burgdorferi	Regulation of TLR by endogenous ligand	1.342	1.342		LPS	Regulation of IL-2 Expression in Activated and Anergic T Lymphocytes	1.091	2.683
B. burgdorferi	Mitochondrial L-carnitine Shuttle Pathway	-1.342	1.342		LPS	Serotonin Receptor Signaling	1.963	1.806
B. burgdorferi	Regulation of the Epithelial Mesenchymal Transition by Growth Factors Pathway	2.353	-0.302		LPS	Ephrin Receptor Signaling	2.711	1.043
B. burgdorferi	IL-27 Signaling Pathway	0.707	1.947		LPS	TNFR1 Signaling	1.604	2.111
B. burgdorferi	Estrogen-mediated S-phase Entry	-2.646	0		LPS	Kinetochore Metaphase Signaling Pathway	-3.71	N/A
B. burgdorferi	Growth Hormone Signaling	-2.138	0.5		LPS	cAMP-mediated signaling	1.569	2.137
B. burgdorferi	IL-13 Signaling Pathway	1.291	1.342		LPS	Gαs Signaling	1.807	1.886
B. burgdorferi	Thrombin Signaling	1.279	1.347		LPS	IL-17A Signaling in Airway Cells	1	2.668
B. burgdorferi	Bone Mineralization Signaling Pathway	-0.471	-2.132		LPS	PPARα/RXRα Activation	-2.475	-1.177
B. burgdorferi	CDX Gastrointestinal Cancer Signaling Pathway	-1.333	-1.265		LPS	G-Protein Coupled Receptor Signaling	1.857	1.782
B. burgdorferi	G alpha (12/13) signalling events	0	-2.5		LPS	Synthesis of DNA	-0.365	3.272
B. burgdorferi	Syndecan interactions	0.378	-2.111		LPS	Inflammasome pathway	2.121	1.508
B. burgdorferi	STAT3 Pathway	-1.213	-1.257		LPS	Neuregulin Signaling	1.941	1.667
B. burgdorferi	VEGF Family Ligand-Receptor Interactions	1.069	1.387		LPS	IL-15 Production	1.964	1.633
B. burgdorferi	Glycolysis I	N/A	2.449		LPS	ERK/MAPK Signaling	1.257	2.335
B. burgdorferi	CTLA4 Signaling in Cytotoxic T Lymphocytes	-0.73	-1.715		LPS	HOTAIR Regulatory Pathway	1.706	1.877
B. burgdorferi	Lymphotoxin β Receptor Signaling	0.302	2.138		LPS	CTLA4 Signaling in Cytotoxic T Lymphocytes	-0.522	-3.053
B. burgdorferi	Cardiac Hypertrophy Signaling	-0.577	-1.852		LPS	Kinesins	-2.309	-1.265
B. burgdorferi	ID1 Signaling Pathway	1.718	0.7		LPS	O-linked glycosylation	2.121	-1.414
B. burgdorferi	Gαi Signaling	1.265	1.147		LPS	GM-CSF Signaling	1	2.496
B. burgdorferi	Acetylcholine Receptor Signaling Pathway	-1.633	-0.756		LPS	Systemic Lupus Erythematosus in T Cell Signaling Pathway	1.667	1.808
B. burgdorferi	Activation of IRF by Cytosolic Pattern Recognition Receptors	1.387	1		LPS	IL-4 Signaling	1.225	2.2
B. burgdorferi	cAMP-mediated signaling	1.043	1.342		LPS	NF-κB Signaling	2.287	1.131
B. burgdorferi	Inhibition of Matrix Metalloproteases	-0.707	-1.667		LPS	Apelin Endothelial Signaling Pathway	1.706	1.698
B. burgdorferi	Role of PKR in Interferon Induction and Antiviral Response	0.471	-1.89		LPS	CD40 Signaling	0.816	2.558
B. burgdorferi	PIP3 activates AKT signaling	1.964	0.392		LPS	Induction of Apoptosis by HIV1	2.357	1
B. burgdorferi	HIF1α Signaling	1.257	1.089		LPS	Oncostatin M Signaling	2.333	1
B. burgdorferi	γ-linolenate Biosynthesis II (Animals)	-1	1.342		LPS	Role of MAPK Signaling in Inhibiting the Pathogenesis of Influenza	1.279	2
B. burgdorferi	WNT/SHH Axonal Guidance Signaling Pathway	0.218	2.121		LPS	Activation of Matrix Metalloproteinases	1.633	1.633
B. burgdorferi	Cellular Effects of Sildenafil (Viagra)	-1.222	-1.114		LPS	Regulation of the Epithelial Mesenchymal Transition in Development Pathway	1.508	1.732
B. burgdorferi	Vasopressin regulates renal water homeostasis via Aquaporins	0.816	-1.508		LPS	PI3K Signaling in B Lymphocytes	0.784	2.449
B. burgdorferi	Cardiac Hypertrophy Signaling (Enhanced)	2.216	0.102		LPS	Sheddase Signaling Pathway	0.885	2.343
B. burgdorferi	CCR3 Signaling in Eosinophils	0.577	1.732		LPS	Cyclins and Cell Cycle Regulation	-1.291	1.89
B. burgdorferi	Role of JAK family kinases in IL-6-type Cytokine Signaling	1.414	0.894		LPS	LPS-stimulated MAPK Signaling	0.853	2.324
B. burgdorferi	Glioma Invasiveness Signaling	1.213	1.069		LPS	HIF1α Signaling	1.48	1.677
B. burgdorferi	Role of NFAT in Regulation of the Immune Response	1.091	1.177		LPS	Integrin cell surface interactions	2	1.155
B. burgdorferi	Signal amplification	1.633	-0.632		LPS	Sertoli Cell-Germ Cell Junction Signaling Pathway (Enhanced)	1.333	1.808
B. burgdorferi	Retinoid metabolism and transport	1.633	0.632		LPS	Thrombopoietin Signaling	1	2.111
B. burgdorferi	G-Protein Coupled Receptor Signaling	0.843	1.414		LPS	Role of JAK family kinases in IL-6-type Cytokine Signaling	2.132	0.943
B. burgdorferi	Phagosome Formation	0.954	1.3		LPS	Signaling by PTK6	1.807	1.265
B. burgdorferi	GDP-glucose Biosynthesis	N/A	2.236		LPS	Role of JAK1 and JAK3 in γc Cytokine Signaling	1	2.065
B. burgdorferi	Glucose and Glucose-1-phosphate Degradation	N/A	2.236		LPS	CCR3 Signaling in Eosinophils	1.155	1.897
B. burgdorferi	Actin Nucleation by ARP-WASP Complex	1.897	-0.333		LPS	TP53 Regulates Transcription of Cell Cycle Genes	-2.673	0.378
B. burgdorferi	TEC Kinase Signaling	1.225	1		LPS	IL-10 Signaling	-1.677	-1.333
B. burgdorferi	Phase I - Functionalization of compounds	-1.633	-0.577		LPS	VEGF Family Ligand-Receptor Interactions	1.5	1.508
B. burgdorferi	Ribonucleotide Reductase Signaling Pathway	-2.043	0.164		LPS	Signaling by Leptin	2	1
B. burgdorferi	TNFR1 Signaling	1.732	0.471		LPS	Activation of IRF by Cytosolic Pattern Recognition Receptors	1.46	1.528
B. burgdorferi	Neurovascular Coupling Signaling Pathway	0.688	1.512		LPS	Cardiac conduction	-1.633	-1.342
B. burgdorferi	Senescence Pathway	2.064	0.124		LPS	RHO GTPases Activate NADPH Oxidases	1.633	1.342
B. burgdorferi	Ephrin Receptor Signaling	1.789	0.392		LPS	Adrenomedullin signaling pathway	1.372	1.569
B. burgdorferi	Pulmonary Fibrosis Idiopathic Signaling Pathway	1.508	0.671		LPS	Notch Signaling	2.449	0.447
B. burgdorferi	IL-7 Signaling Pathway	-1.387	0.775		LPS	p53 Signaling	1.155	-1.732
B. burgdorferi	VDR/RXR Activation	0.632	1.508		LPS	IL-3 Signaling	0.728	2.138
B. burgdorferi	PD-1, PD-L1 cancer immunotherapy pathway	0.535	-1.604		LPS	IL-7 Signaling Pathway	-0.535	2.324
B. burgdorferi	Arachidonic acid metabolism	1	1.134		LPS	Oxytocin Signaling Pathway	0.845	2
B. burgdorferi	Oxytocin Signaling Pathway	1.521	0.603		LPS	Estrogen-mediated S-phase Entry	-2.828	N/A
B. burgdorferi	Triacylglycerol Degradation	-1.414	-0.707		LPS	G alpha (s) signalling events	1.528	1.291
B. burgdorferi	Atherosclerosis Signaling	1.147	0.962		LPS	Lung Ionic Balance Signaling Pathway	1.408	1.408
B. burgdorferi	RHOGDI Signaling	0.626	1.46		LPS	Atherosclerosis Signaling	1.091	1.706
B. burgdorferi	CREB Signaling in Neurons	-1.432	-0.647		LPS	IL-9 Signaling	0.632	2.138
B. burgdorferi	Sheddase Signaling Pathway	1.021	1.033		LPS	Inhibition of Matrix Metalloproteases	-1.134	-1.633
B. burgdorferi	G Protein Signaling Mediated by Tubby	1.508	-0.535		LPS	Retinoid metabolism and transport	1.134	1.633
B. burgdorferi	Prostate Cancer Signaling	-0.209	1.826		LPS	RANK Signaling in Osteoclasts	-0.258	2.5
B. burgdorferi	Class A/1 (Rhodopsin-like receptors)	1.257	0.762		LPS	CD27 Signaling in Lymphocytes	0.632	2.121
B. burgdorferi	Natural Killer Cell Signaling	1.043	0.973		LPS	Erythropoietin Signaling Pathway	-2.343	-0.343
B. burgdorferi	Glutathione-mediated Detoxification	N/A	-2		LPS	Prostate Cancer Signaling	-0.6	2.065
B. burgdorferi	Aryl hydrocarbon receptor signalling	N/A	2		LPS	Ephrin A Signaling	0.392	2.268
B. burgdorferi	MYC Mediated Apoptosis Signaling	0	-2		LPS	Oxidative Stress Induced Senescence	-1.5	-1.134
B. burgdorferi	UDP-N-acetyl-D-galactosamine Biosynthesis II	N/A	2		LPS	ID1 Signaling Pathway	1.982	0.649
B. burgdorferi	Superoxide Radicals Degradation	N/A	2		LPS	Gαq Signaling	1.4	1.225
B. burgdorferi	Extrinsic Prothrombin Activation Pathway	0	2		LPS	NUR77 Signaling in T Lymphocytes	2.309	0.302
B. burgdorferi	Glioblastoma Multiforme Signaling	-1.46	0.539		LPS	GADD45 Signaling	-0.471	-2.138
B. burgdorferi	Macrophage Alternative Activation Signaling Pathway	0.457	1.54		LPS	Cellular Effects of Sildenafil (Viagra)	-1.546	-1.054
B. burgdorferi	Chaperone Mediated Autophagy Signaling Pathway	-0.784	-1.192		LPS	CD28 Signaling in T Helper Cells	0.229	2.357
B. burgdorferi	Fatty Acid β-oxidation I	-1.633	-0.333		LPS	ERBB Signaling	0.688	1.897
B. burgdorferi	Signaling by TGFBR3	0	-1.941		LPS	NAP1L1 Transcription Regulation Signaling Pathway	-1.069	1.508
B. burgdorferi	Phospholipase C Signaling	1.461	-0.469		LPS	Effects of PIP2 hydrolysis	-1.134	-1.414
B. burgdorferi	Cell surface interactions at the vascular wall	1.279	0.649		LPS	FAK Signaling	1.919	0.626
B. burgdorferi	Relaxin Signaling	-1.069	-0.853		LPS	Non-Small Cell Lung Cancer Signaling	-0.905	1.633
B. burgdorferi	Hepatitis B Chronic Liver Pathogenesis Signaling Pathway	0.973	0.949		LPS	Phase I - Functionalization of compounds	-1.633	-0.905
B. burgdorferi	Colorectal Cancer Metastasis Signaling	1.093	0.816		LPS	PD-1, PD-L1 cancer immunotherapy pathway	0.535	-2
B. burgdorferi	Ovarian Cancer Signaling	-0.302	1.606		LPS	Acute Myeloid Leukemia Signaling	1.147	1.387
B. burgdorferi	HOTAIR Regulatory Pathway	0.447	1.46		LPS	Transport of inorganic cations/anions and amino acids/oligopeptides	0.632	1.886
B. burgdorferi	Response of EIF2AK1 (HRI) to heme deficiency	N/A	1.89		LPS	Signaling by Erythropoietin	0.378	2.121
B. burgdorferi	Trafficking and processing of endosomal TLR	N/A	-1.89		LPS	Renal Cell Carcinoma Signaling	-0.832	1.667
B. burgdorferi	RANK Signaling in Osteoclasts	-1.069	0.816		LPS	CDX Gastrointestinal Cancer Signaling Pathway	-1.121	-1.372
B. burgdorferi	Interleukin-3, Interleukin-5 and GM-CSF signaling	1.155	0.728		LPS	Regulation of TLR by endogenous ligand	1.633	0.816
B. burgdorferi	Folate Signaling Pathway	0.378	1.5		LPS	Glycolysis I	N/A	2.449
B. burgdorferi	JAK/STAT Signaling	-0.728	1.147		LPS	Folate Signaling Pathway	0.302	2.138
B. burgdorferi	Sertoli Cell-Sertoli Cell Junction Signaling	0.707	1.151		LPS	Cholecystokinin/Gastrin-mediated Signaling	2.2	0.229
B. burgdorferi	Aldosterone Signaling in Epithelial Cells	-1.265	0.577		LPS	Cell Cycle: G1/S Checkpoint Regulation	1.291	-1.134
B. burgdorferi	eNOS Signaling	-0.535	-1.279		LPS	Glycerophospholipid biosynthesis	-1.528	0.894
B. burgdorferi	Non-Small Cell Lung Cancer Signaling	-0.905	0.905		LPS	Amyotrophic Lateral Sclerosis Signaling	0.905	1.5
B. burgdorferi	BEX2 Signaling Pathway	1.069	-0.728		LPS	Role of NFAT in Regulation of the Immune Response	0.853	1.528
B. burgdorferi	Retinol Biosynthesis	-1.342	-0.447		LPS	RAC Signaling	1.342	1
B. burgdorferi	Renin-Angiotensin Signaling	0.688	1.091		LPS	Regulation of Cellular Mechanics by Calpain Protease	1.89	-0.447
B. burgdorferi	Endothelin-1 Signaling	0.6	1.134		LPS	Neurovascular Coupling Signaling Pathway	1.706	0.6
B. burgdorferi	Tuberculosis Latent Signaling Pathway	0	1.732		LPS	Gα12/13 Signaling	1.147	1.147
B. burgdorferi	Signaling by ALK	0.378	1.342		LPS	Eicosanoid Signaling	1.474	0.781
B. burgdorferi	TWEAK Signaling	0.333	-1.387		LPS	Airway Inflammation in Asthma	2.236	N/A
B. burgdorferi	Extra-nuclear estrogen signaling	1.291	0.426		LPS	Ceramide Signaling	1.46	-0.775
B. burgdorferi	Adrenomedullin signaling pathway	0.707	1		LPS	Growth Hormone Signaling	-1.213	1
B. burgdorferi	IL-17A Signaling in Airway Cells	0.277	1.414		LPS	Platelet homeostasis	1	1.213
B. burgdorferi	IL-15 Production	0.943	-0.707		LPS	PEDF Signaling	1.213	1
B. burgdorferi	Protein Kinase A Signaling	0.898	-0.75		LPS	UVB-Induced MAPK Signaling	-0.302	1.89
B. burgdorferi	Estrogen-Dependent Breast Cancer Signaling	-0.577	1.069		LPS	Role of PKR in Interferon Induction and Antiviral Response	1.095	1.095
B. burgdorferi	Myelination Signaling Pathway	-1.155	0.478		LPS	Glycosaminoglycan metabolism	1.177	1
B. burgdorferi	Gluconeogenesis I	N/A	1.633		LPS	Human Embryonic Stem Cell Pluripotency	1.826	0.343
B. burgdorferi	γ-glutamyl Cycle	N/A	1.633		LPS	Xenobiotic Metabolism AHR Signaling Pathway	1.897	0.258
B. burgdorferi	Induction of Apoptosis by HIV1	1.387	-0.243		LPS	Caveolar-mediated Endocytosis Signaling	1	1.155
B. burgdorferi	RAF/MAP kinase cascade	0.426	1.18		LPS	VDR/RXR Activation	0.632	1.508
B. burgdorferi	IL-9 Signaling	-0.333	1.265		LPS	Interleukin-7 signaling	1.134	1
B. burgdorferi	RAC Signaling	0.471	1.091		LPS	RAF-independent MAPK1/3 activation	1.134	1
B. burgdorferi	Pancreatic Secretion Signaling Pathway	-0.928	-0.632		LPS	HEY1 Signaling Pathway	1.134	1
B. burgdorferi	Acute Myeloid Leukemia Signaling	0.775	0.775		LPS	Sphingolipid metabolism	2.121	0
B. burgdorferi	Interleukin-2 family signaling	1.265	0.258		LPS	Elastic fibre formation	1.414	-0.707
B. burgdorferi	PEDF Signaling	1.291	0.229		LPS	Estrogen-Dependent Breast Cancer Signaling	-0.577	1.508
B. burgdorferi	G alpha (q) signalling events	-0.471	-1.043		LPS	Actin Cytoskeleton Signaling	0.784	1.3
B. burgdorferi	Cell Cycle Regulation by BTG Family Proteins	-1.134	-0.378		LPS	RAF/MAP kinase cascade	1.043	1.029
B. burgdorferi	Macropinocytosis Signaling	0	1.508		LPS	Orexin Signaling Pathway	-1.671	-0.378
B. burgdorferi	CD27 Signaling in Lymphocytes	-0.707	0.775		LPS	Chronic Myeloid Leukemia Signaling	0.397	1.64
B. burgdorferi	OX40 Signaling Pathway	-1.134	0.333		LPS	Phospholipase C Signaling	1.521	-0.507
B. burgdorferi	Molecular Mechanisms of Cancer	1.154	0.305		LPS	Hepatitis B Chronic Liver Pathogenesis Signaling Pathway	1.234	0.781
B. burgdorferi	MAPK6/MAPK4 signaling	-0.816	-0.632		LPS	Fatty Acid β-oxidation I	-1.633	-0.378
B. burgdorferi	Integrin cell surface interactions	0.577	-0.853		LPS	Complement cascade	1.633	-0.378
B. burgdorferi	Complement cascade	N/A	-1.414		LPS	Role of PI3K/AKT Signaling in the Pathogenesis of Influenza	0.277	1.732
B. burgdorferi	PXR/RXR Activation	-1.414	0		LPS	Interleukin-9 signaling	N/A	2
B. burgdorferi	Ephrin B Signaling	0	-1.414		LPS	PXR/RXR Activation	-1	-1
B. burgdorferi	Phospholipases	0	1.414		LPS	Inhibition of Angiogenesis by TSP1	0	-2
B. burgdorferi	Basal Cell Carcinoma Signaling	-0.707	-0.707		LPS	Docosahexaenoic Acid (DHA) Signaling	-1.298	-0.686
B. burgdorferi	Binding and Uptake of Ligands by Scavenger Receptors	-0.816	0.577		LPS	Macrophage Alternative Activation Signaling Pathway	0.7	1.26
B. burgdorferi	Xenobiotic Metabolism AHR Signaling Pathway	1.155	0.229		LPS	Triacylglycerol Degradation	-1.134	-0.816
B. burgdorferi	Retinoic acid Mediated Apoptosis Signaling	0.378	-1		LPS	MYC Mediated Apoptosis Signaling	0	-1.941
B. burgdorferi	Angiopoietin Signaling	-0.302	-1.069		LPS	Prolactin Signaling	0	1.941
B. burgdorferi	Chronic Myeloid Leukemia Signaling	-0.429	0.927		LPS	Bone Mineralization Signaling Pathway	0.229	-1.698
B. burgdorferi	Gene and protein expression by JAK-STAT signaling after IL-12 stimulation	-0.816	0.535		LPS	HGF Signaling	0.218	1.698
B. burgdorferi	Role of JAK1 and JAK3 in γc Cytokine Signaling	0.277	1.069		LPS	JAK/STAT Signaling	0.209	1.706
B. burgdorferi	Regulation of Actin-based Motility by Rho	0.277	-1.069		LPS	Coronavirus Pathogenesis Pathway	1.718	-0.186
B. burgdorferi	Paracetamol ADME	N/A	1.342		LPS	Cell Cycle Regulation by BTG Family Proteins	-1.89	N/A
B. burgdorferi	Mitotic Telophase/Cytokinesis	-1.342	N/A		LPS	Sialic acid metabolism	1.89	0
B. burgdorferi	Tryptophan Degradation III (Eukaryotic)	-1.342	N/A		LPS	Neurotrophin/TRK Signaling	0	1.89
B. burgdorferi	Role of WNT/GSK-3β Signaling in the Pathogenesis of Influenza	-1.342	N/A		LPS	Transport of bile salts and organic acids, metal ions and amine compounds	-0.333	1.5
B. burgdorferi	G alpha (i) signalling events	0.655	-0.686		LPS	Sumoylation Pathway	-1.291	0.535
B. burgdorferi	CDC42 Signaling	0.832	0.5		LPS	Binding and Uptake of Ligands by Scavenger Receptors	-0.378	1.414
B. burgdorferi	Gustation Pathway	-0.5	-0.816		LPS	Sphingosine-1-phosphate Signaling	0.447	-1.342
B. burgdorferi	G alpha (s) signalling events	0.728	0.577		LPS	Endothelin-1 Signaling	0	1.789
B. burgdorferi	NF-κB Signaling	1.298	0		LPS	G Protein Signaling Mediated by Tubby	1.508	-0.277
B. burgdorferi	RHO GTPase cycle	0	-1.294		LPS	ABRA Signaling Pathway	1.069	-0.688
B. burgdorferi	Sphingosine-1-phosphate Signaling	0.688	0.6		LPS	FGF Signaling	-1.213	0.5
B. burgdorferi	P2Y Purinergic Receptor Signaling Pathway	0.471	0.816		LPS	Regulation of Actin-based Motility by Rho	1.155	-0.535
B. burgdorferi	CXCR4 Signaling	0.894	0.392		LPS	Aryl Hydrocarbon Receptor Signaling	-1	0.688
B. burgdorferi	Transcriptional Regulatory Network in Embryonic Stem Cells	-1.091	-0.192		LPS	Triglyceride metabolism	-1.342	0.333
B. burgdorferi	Immunoregulatory interactions between a Lymphoid and a non-Lymphoid cell	-0.333	-0.943		LPS	Interconversion of nucleotide di- and triphosphates	-1.633	0
B. burgdorferi	Pre-NOTCH Expression and Processing	-0.707	-0.535		LPS	Apelin Cardiac Fibroblast Signaling Pathway	-1.633	0
B. burgdorferi	Response to elevated platelet cytosolic Ca2+	-0.894	-0.343		LPS	Mitotic Roles of Polo-Like Kinase	-0.632	1
B. burgdorferi	TR/RXR Activation	-0.218	1		LPS	Arachidonic acid metabolism	0.816	0.816
B. burgdorferi	Ethanol Degradation II	-0.816	0.378		LPS	fMLP Signaling in Neutrophils	0.894	0.728
B. burgdorferi	Cerebral Malformation Signaling Pathway	1	0.186		LPS	Transcriptional Regulatory Network in Embryonic Stem Cells	1.225	0.392
B. burgdorferi	Apoptosis Signaling	0.471	-0.688		LPS	Pyridoxal 5'-phosphate Salvage Pathway	-0.775	0.816
B. burgdorferi	Glutathione Redox Reactions I	N/A	-1.134		LPS	Ovarian Cancer Signaling	0.832	0.728
B. burgdorferi	SPINK1 Pancreatic Cancer Pathway	N/A	1.134		LPS	L1CAM interactions	-0.243	1.291
B. burgdorferi	Ephrin A Signaling	0.426	0.686		LPS	Transcriptional regulation of white adipocyte differentiation	-0.243	-1.291
B. burgdorferi	Signaling by VEGF	1.091	0		LPS	NAD Signaling Pathway	-0.784	0.73
B. burgdorferi	Semaphorin Neuronal Repulsive Signaling Pathway	-0.186	-0.898		LPS	MAPK6/MAPK4 signaling	-1.134	-0.378
B. burgdorferi	Glioma Signaling	-0.577	0.5		LPS	Macropinocytosis Signaling	0	1.508
B. burgdorferi	Oxytocin in Brain Signaling Pathway	0.18	-0.87		LPS	Extra-nuclear estrogen signaling	0.775	0.707
B. burgdorferi	CD40 Signaling	-0.229	0.816		LPS	White Adipose Tissue Browning Pathway	0.535	-0.943
B. burgdorferi	Semaphorin interactions	-0.535	0.5		LPS	Glioblastoma Multiforme Signaling	-0.853	-0.6
B. burgdorferi	Class B/2 (Secretin family receptors)	0.302	0.728		LPS	BEX2 Signaling Pathway	0.943	0.5
B. burgdorferi	Plasma lipoprotein assembly, remodeling, and clearance	-0.302	-0.707		LPS	RAR Activation	-0.843	-0.593
B. burgdorferi	Potassium Channels	0	-1		LPS	MSP-RON Signaling in Macrophages Pathway	-1	-0.426
B. burgdorferi	Urea cycle	N/A	1		LPS	Nitric Oxide Signaling in the Cardiovascular System	0.728	0.688
B. burgdorferi	Retinoate Biosynthesis I	-1	0		LPS	Phospholipases	0	1.414
B. burgdorferi	Beta-catenin independent WNT signaling	-0.816	-0.174		LPS	PAK Signaling	1.147	0.258
B. burgdorferi	GPER1 signaling	-0.775	-0.192		LPS	Thrombin Signaling	1.4	0
B. burgdorferi	Sphingolipid metabolism	0.632	0.333		LPS	RHOA Signaling	0.943	-0.447
B. burgdorferi	G-protein beta:gamma signalling	0.378	-0.577		LPS	P2Y Purinergic Receptor Signaling Pathway	0.447	0.943
B. burgdorferi	Death Receptor Signaling	0.943	0		LPS	BBSome Signaling Pathway	0.267	-1.116
B. burgdorferi	Actin Cytoskeleton Signaling	0.577	0.354		LPS	Bladder Cancer Signaling	-0.378	-1
B. burgdorferi	Sensory processing of sound by outer hair cells of the cochlea	0	-0.905		LPS	Signaling by Rho Family GTPases	1	0.365
B. burgdorferi	Transcriptional regulation by RUNX3	0	-0.905		LPS	Signaling by Activin	1.342	N/A
B. burgdorferi	HGF Signaling	-0.688	0.209		LPS	Glutathione Redox Reactions I	N/A	-1.342
B. burgdorferi	Ethanol Degradation IV	-0.447	0.447		LPS	Retinol Biosynthesis	-1.342	0
B. burgdorferi	Human Embryonic Stem Cell Pluripotency	0.577	-0.316		LPS	Pyrimidine Deoxyribonucleotides De Novo Biosynthesis I	-1.342	0
B. burgdorferi	DHCR24 Signaling Pathway	-0.655	-0.229		LPS	Caspase activation via Death Receptors in the presence of ligand	N/A	1.342
B. burgdorferi	Role of PI3K/AKT Signaling in the Pathogenesis of Influenza	-0.302	0.577		LPS	Gluconeogenesis I	N/A	1.342
B. burgdorferi	ABRA Signaling Pathway	-0.277	-0.6		LPS	Mitotic Telophase/Cytokinesis	-1.342	N/A
B. burgdorferi	Breast Cancer Regulation by Stathmin1	-0.356	0.503		LPS	Tryptophan Degradation III (Eukaryotic)	-1.342	N/A
B. burgdorferi	Aryl Hydrocarbon Receptor Signaling	-0.853	0		LPS	Striated Muscle Contraction	N/A	-1.342
B. burgdorferi	Lung Ionic Balance Signaling Pathway	-0.258	0.57		LPS	TR/RXR Activation	0.655	0.626
B. burgdorferi	Formation of Fibrin Clot (Clotting Cascade)	0.447	-0.378		LPS	Gαi Signaling	0.277	1
B. burgdorferi	Chondroitin Sulfate Degradation (Metazoa)	-0.816	N/A		LPS	UVA-Induced MAPK Signaling	-0.632	0.632
B. burgdorferi	Interleukin-7 signaling	0	0.816		LPS	Role of JAK1, JAK2 and TYK2 in Interferon Signaling	0.447	0.816
B. burgdorferi	Cellular hexose transport	N/A	-0.816		LPS	Formation of Fibrin Clot (Clotting Cascade)	0.447	-0.816
B. burgdorferi	Thyroid Cancer Signaling	-0.535	-0.277		LPS	EGR2 and SOX10-mediated initiation of Schwann cell myelination	-0.816	-0.447
B. burgdorferi	HEY1 Signaling Pathway	-0.192	0.603		LPS	Role of JAK2 in Hormone-like Cytokine Signaling	0.258	-1
B. burgdorferi	Coagulation System	-0.447	0.333		LPS	Gustation Pathway	-0.775	0.471
B. burgdorferi	Nitric Oxide Signaling in the Cardiovascular System	-0.535	-0.209		LPS	Sensory processing of sound by inner hair cells of the cochlea	-0.905	0.333
B. burgdorferi	Fc epsilon receptor (FCERI) signaling	0.277	-0.447		LPS	Transcriptional regulation by RUNX3	0.333	-0.905
B. burgdorferi	Toll-like Receptor Cascades	-0.378	-0.333		LPS	Semaphorin Neuronal Repulsive Signaling Pathway	-0.365	-0.853
B. burgdorferi	fMLP Signaling in Neutrophils	0.5	-0.209		LPS	April Mediated Signaling	0.577	0.632
B. burgdorferi	Activation of kainate receptors upon glutamate binding	N/A	-0.707		LPS	Glioma Invasiveness Signaling	0.943	0.258
B. burgdorferi	Transcriptional regulation of granulopoiesis	0	-0.707		LPS	Relaxin Signaling	-0.471	0.728
B. burgdorferi	Signaling by Rho Family GTPases	0.365	-0.333		LPS	Role of MAPK Signaling in Promoting the Pathogenesis of Influenza	0.655	0.535
B. burgdorferi	Triacylglycerol Biosynthesis	0.378	0.277		LPS	Mitochondrial Division Signaling Pathway	0.784	-0.392
B. burgdorferi	MSP-RON Signaling in Macrophages Pathway	0	-0.655		LPS	Cerebral Malformation Signaling Pathway	0.2	0.962
B. burgdorferi	ERK/MAPK Signaling	0	0.649		LPS	Thrombin signalling through proteinase activated receptors (PARs)	0.707	-0.447
B. burgdorferi	PTEN Signaling	0	-0.649		LPS	Protein Kinase A Signaling	1	-0.146
B. burgdorferi	ILK Signaling	0.18	-0.457		LPS	Integrin Signaling	0.962	0.18
B. burgdorferi	Glycosaminoglycan metabolism	0.218	0.392		LPS	Signal amplification	1.134	0
B. burgdorferi	Eicosanoid Signaling	0.457	0.135		LPS	DHCR24 Signaling Pathway	-0.229	-0.894
B. burgdorferi	April Mediated Signaling	-0.333	-0.258		LPS	Fc epsilon receptor (FCERI) signaling	-0.277	0.832
B. burgdorferi	FAK Signaling	0.314	-0.275		LPS	TGF-β Signaling	0.5	-0.577
B. burgdorferi	Integrin Signaling	-0.557	0		LPS	Class B/2 (Secretin family receptors)	1.069	0
B. burgdorferi	Paxillin Signaling	-0.277	0.277		LPS	Beta-catenin independent WNT signaling	-0.408	0.655
B. burgdorferi	Amyotrophic Lateral Sclerosis Signaling	-0.535	0		LPS	Salvage Pathways of Pyrimidine Ribonucleotides	0.229	0.832
B. burgdorferi	Caveolar-mediated Endocytosis Signaling	0	0.471		LPS	OX40 Signaling Pathway	-0.333	0.707
B. burgdorferi	Estrogen Biosynthesis	N/A	-0.447		LPS	IL-17A Signaling in Gastric Cells	-1	N/A
B. burgdorferi	Intrinsic Prothrombin Activation Pathway	N/A	-0.447		LPS	Calcium Transport I	N/A	-1
B. burgdorferi	tRNA Splicing	0.447	0		LPS	Coagulation System	-1	0
B. burgdorferi	Oxidative Ethanol Degradation III	-0.447	0		LPS	Fatty Acid Activation	N/A	1
B. burgdorferi	Regulation of Cellular Mechanics by Calpain Protease	0.378	0		LPS	Extrinsic Prothrombin Activation Pathway	N/A	1
B. burgdorferi	Bladder Cancer Signaling	0	-0.378		LPS	Retinoate Biosynthesis I	-1	N/A
B. burgdorferi	Synthesis of Prostaglandins (PG) and Thromboxanes (TX)	N/A	-0.378		LPS	Synaptic Long Term Depression	0.218	0.775
B. burgdorferi	Triglyceride metabolism	N/A	0.333		LPS	BAG2 Signaling Pathway	0.333	-0.632
B. burgdorferi	Signaling by NOTCH2	N/A	-0.302		LPS	Sensory processing of sound by outer hair cells of the cochlea	-0.632	0.333
B. burgdorferi	Regulation of Insulin-like Growth Factor (IGF) transport and uptake by IGFBPs	-0.277	0		LPS	STAT3 Pathway	0	-0.962
B. burgdorferi	BAG2 Signaling Pathway	0	-0.277		LPS	TWEAK Signaling	0.905	0
B. burgdorferi	Signaling by NOTCH1	0	-0.218		LPS	RHOGDI Signaling	0	0.894
B. burgdorferi	Post-translational protein phosphorylation	0	0.209		LPS	Pre-NOTCH Expression and Processing	0.577	-0.302
B. burgdorferi	CD28 Signaling in T Helper Cells	0	0.209		LPS	CREB Signaling in Neurons	0.5	-0.372
B. burgdorferi	Glutathione Biosynthesis	N/A	N/A		LPS	Response to elevated platelet cytosolic Ca2+	0.218	-0.6
B. burgdorferi	Sucrose Degradation V (Mammalian)	N/A	0		LPS	Acetylcholine Receptor Signaling Pathway	-0.816	0
B. burgdorferi	Putrescine Biosynthesis III	N/A	N/A		LPS	Transcriptional Regulation by NPAS4	-0.816	0
B. burgdorferi	Salvage Pathways of Pyrimidine Deoxyribonucleotides	N/A	N/A		LPS	Metabolism of porphyrins	N/A	0.816
B. burgdorferi	α-Adrenergic Signaling	0	0		LPS	Synthesis of Prostaglandins (PG) and Thromboxanes (TX)	N/A	-0.816
B. burgdorferi	Acetate Conversion to Acetyl-CoA	N/A	N/A		LPS	G alpha (i) signalling events	0.6	0.2
B. burgdorferi	Aspirin ADME	N/A	0		LPS	eNOS Signaling	0.535	0.258
B. burgdorferi	Trehalose Degradation II (Trehalase)	N/A	N/A		LPS	Syndecan interactions	0.333	0.447
B. burgdorferi	B Cell Development	N/A	N/A		LPS	Breast Cancer Regulation by Stathmin1	0.663	0.115
B. burgdorferi	Regulation of the Epithelial-Mesenchymal Transition Pathway	N/A	N/A		LPS	Stearate Biosynthesis I (Animals)	-0.378	0.378
B. burgdorferi	Autoimmune Thyroid Disease Signaling	N/A	N/A		LPS	G alpha (q) signalling events	-0.229	-0.5
B. burgdorferi	Tryptophan Degradation to 2-amino-3-carboxymuconate Semialdehyde	N/A	N/A		LPS	Oxytocin in Brain Signaling Pathway	-0.539	0.186
B. burgdorferi	Specification of primordial germ cells	N/A	N/A		LPS	Toll-like Receptor Cascades	-0.333	0.378
B. burgdorferi	Hematopoiesis from Pluripotent Stem Cells	N/A	N/A		LPS	Apoptosis Signaling	0.447	0.258
B. burgdorferi	FAT10 Signaling Pathway	N/A	N/A		LPS	Angiopoietin Signaling	0	-0.632
B. burgdorferi	TYSND1 cleaves peroxisomal proteins	N/A	N/A		LPS	Signaling by TGFBR3	0.577	0
B. burgdorferi	Role of Cytokines in Mediating Communication between Immune Cells	N/A	N/A		LPS	ILK Signaling	0.354	0.169
B. burgdorferi	Hepatic Fibrosis / Hepatic Stellate Cell Activation	N/A	N/A		LPS	IGF-1 Signaling	-0.229	0.229
B. burgdorferi	Graft-versus-Host Disease Signaling	N/A	N/A		LPS	Tuberculosis Latent Signaling Pathway	0.243	-0.209
B. burgdorferi	Semaphorin Signaling in Neurons	N/A	N/A		LPS	Tryptophan catabolism	0.447	N/A
B. burgdorferi	Hematopoiesis from Multipotent Stem Cells	N/A	N/A		LPS	Vitamin-C Transport	N/A	0.447
B. burgdorferi	Transcriptional Regulation by NPAS4	0	0		LPS	CXCR4 Signaling	0.426	0
B. burgdorferi	T Helper Cell Differentiation	N/A	N/A		LPS	Pyrimidine Ribonucleotides Interconversion	N/A	-0.378
B. burgdorferi	Prostanoid Biosynthesis	N/A	0		LPS	CCR5 Signaling in Macrophages	0.378	N/A
B. burgdorferi	Passive transport by Aquaporins	N/A	N/A		LPS	Triacylglycerol Biosynthesis	-0.378	0
B. burgdorferi	Agranulocyte Adhesion and Diapedesis	N/A	N/A		LPS	Transcriptional regulation of granulopoiesis	0.333	0
B. burgdorferi	POU5F1 (OCT4), SOX2, NANOG repress genes related to differentiation	N/A	N/A		LPS	Sperm Motility	0	0.333
B. burgdorferi	Th1 and Th2 Activation Pathway	N/A	N/A		LPS	Glioma Signaling	-0.277	0
B. burgdorferi	Role of JAK1, JAK2 and TYK2 in Interferon Signaling	N/A	N/A		LPS	Regulation of Insulin-like Growth Factor (IGF) transport and uptake by IGFBPs	0	-0.258
B. burgdorferi	Granulocyte Adhesion and Diapedesis	N/A	N/A		LPS	Thyroid Cancer Signaling	-0.258	0
B. burgdorferi	Role of IL-17A in Arthritis	N/A	N/A		LPS	Myelination Signaling Pathway	0	0.13
B. burgdorferi	Axonal Guidance Signaling	N/A	N/A		LPS	Chondroitin Sulfate Degradation (Metazoa)	0	N/A
B. burgdorferi	MSP-RON Signaling Pathway	N/A	N/A		LPS	Sucrose Degradation V (Mammalian)	N/A	0
B. burgdorferi	Xenobiotic Metabolism Signaling	N/A	N/A		LPS	α-Adrenergic Signaling	0	0
B. burgdorferi	Allograft Rejection Signaling	N/A	N/A		LPS	Acetate Conversion to Acetyl-CoA	N/A	N/A
B. burgdorferi	PAK Signaling	0	0		LPS	Aspirin ADME	N/A	N/A
B. burgdorferi	Airway Pathology in Chronic Obstructive Pulmonary Disease	N/A	N/A		LPS	B Cell Development	N/A	N/A
B. burgdorferi	BMAL1:CLOCK,NPAS2 activates circadian gene expression	N/A	0		LPS	Regulation of the Epithelial-Mesenchymal Transition Pathway	N/A	N/A
B. burgdorferi	Synthesis of Lipoxins (LX)	N/A	N/A		LPS	Autoimmune Thyroid Disease Signaling	N/A	N/A
B. burgdorferi	Role of Osteoblasts, Osteoclasts and Chondrocytes in Rheumatoid Arthritis	N/A	N/A		LPS	Tryptophan Degradation to 2-amino-3-carboxymuconate Semialdehyde	N/A	N/A
B. burgdorferi	NAD biosynthesis II (from tryptophan)	N/A	N/A		LPS	Specification of primordial germ cells	N/A	N/A
B. burgdorferi	Formation of the nephric duct	N/A	N/A		LPS	Hematopoiesis from Pluripotent Stem Cells	N/A	N/A
B. burgdorferi	Altered T Cell and B Cell Signaling in Rheumatoid Arthritis	N/A	N/A		LPS	Protein Citrullination	N/A	N/A
B. burgdorferi	Sperm Motility	0	0		LPS	Glycerol Degradation I	N/A	N/A
B. burgdorferi	Receptor-type tyrosine-protein phosphatases	N/A	0		LPS	FAT10 Signaling Pathway	N/A	N/A
B. burgdorferi	NGF processing	N/A	N/A		LPS	Post-translational protein phosphorylation	0	0
B. burgdorferi	Germ Cell-Sertoli Cell Junction Signaling	N/A	N/A		LPS	Role of Cytokines in Mediating Communication between Immune Cells	N/A	N/A
					LPS	Hepatic Fibrosis / Hepatic Stellate Cell Activation	N/A	N/A
					LPS	Circadian Rhythm Signaling	N/A	N/A
					LPS	Graft-versus-Host Disease Signaling	N/A	N/A
					LPS	Semaphorin Signaling in Neurons	N/A	N/A
					LPS	Hematopoiesis from Multipotent Stem Cells	N/A	N/A
					LPS	Transcriptional regulation of pluripotent stem cells	N/A	N/A
					LPS	T Helper Cell Differentiation	N/A	N/A
					LPS	Prostanoid Biosynthesis	N/A	0
					LPS	Agranulocyte Adhesion and Diapedesis	N/A	N/A
					LPS	Th1 and Th2 Activation Pathway	N/A	N/A
					LPS	Granulocyte Adhesion and Diapedesis	N/A	N/A
					LPS	Role of IL-17A in Arthritis	N/A	N/A
					LPS	Axonal Guidance Signaling	N/A	N/A
					LPS	Urea Cycle	N/A	N/A
					LPS	MSP-RON Signaling Pathway	N/A	N/A
					LPS	γ-linolenate Biosynthesis II (Animals)	N/A	0
					LPS	Iron homeostasis signaling pathway	N/A	N/A
					LPS	Glucocorticoid Receptor Signaling	N/A	N/A
					LPS	Xenobiotic Metabolism Signaling	N/A	N/A
					LPS	Allograft Rejection Signaling	N/A	N/A
					LPS	Lactose synthesis	N/A	N/A
					LPS	Airway Pathology in Chronic Obstructive Pulmonary Disease	N/A	N/A
					LPS	Role of MAPK Signaling in the Pathogenesis of Influenza	N/A	N/A
					LPS	Role of Osteoblasts, Osteoclasts and Chondrocytes in Rheumatoid Arthritis	N/A	N/A
					LPS	Pathogenesis of Multiple Sclerosis	N/A	N/A
					LPS	Primary Immunodeficiency Signaling	N/A	N/A
					LPS	Altered T Cell and B Cell Signaling in Rheumatoid Arthritis	N/A	N/A
					LPS	G-protein beta:gamma signalling	0	0
					LPS	Glycerol-3-phosphate Shuttle	N/A	N/A
					LPS	NGF processing	N/A	N/A
					LPS	Germ Cell-Sertoli Cell Junction Signaling	N/A	N/A
					d
