# Supplementary material for: Differentiating Peromyscus leucopus bone marrow-derived macrophages for characterization of responses to Borrelia burgdorferi and lipopolysaccharide
Source: Infect Immun. 2025 May 27;93(7):e00581-24. doi: 10.1128/iai.00581-24 (PMC12234436; doi:10.1128/iai.00581-24)
Supplement: Data S9 — BMDM differentially expressed gene analysis, restricted to genes present in P. leucopus and C57BL/6J datasets, in response to LPS. [file iai.00581-24-s0009.csv]

	Row.names	baseMean_Pero	log2FoldChange_Pero	lfcSE_Pero	stat_Pero	pvalue_Pero	padj_Pero	baseMean_Mus	log2FoldChange_Mus	lfcSE_Mus	stat_Mus	pvalue_Mus	padj_Mus
451	A4galt	108.7256215	-1.195136119	0.532782811	-2.243195714	0.024884197	0.089594228	3.124960673	-0.750755287	1.233439575	-0.608668071	0.542744475	0.700461891
490	Aaas	579.2943089	-0.075795337	0.288106628	-0.263080852	0.792488263	0.906472191	107.3195627	-0.954106572	0.365120907	-2.613125006	0.008971848	0.032163269
491	Aacs	670.6693929	0.474804129	0.183065155	2.593634654	0.009496734	0.041552796	517.7029545	0.000428307	0.248401793	0.00172425	0.998624248	0.999091519
492	Aagab	328.909074	-0.068846869	0.221153359	-0.311308266	0.755566284	0.887878838	662.4000737	-0.322210542	0.214361239	-1.503119422	0.132808251	0.26362614
493	Aak1	919.9132456	-1.316390788	0.193846698	-6.790885796	1.11E-11	3.71E-10	584.1914121	-0.255523239	0.293800796	-0.869715952	0.384455652	0.556386361
494	Aamdc	14.20031141	-0.813735807	0.697927214	-1.165932193	0.243641862	0.464949613	37.10584913	-2.005348485	0.42975251	-4.666286844	3.07E-06	2.88E-05
496	Aar2	256.7126487	0.296468652	0.249328116	1.189070278	0.234412013	0.453299531	423.5374209	0.183817685	0.194424002	0.945447491	0.344430466	0.515872368
499	Aars2	159.2609486	0.107950341	0.247987127	0.43530623	0.663340164	0.83333424	126.6134444	-0.138262756	0.267171557	-0.517505522	0.604803315	0.748292239
501	Aasdh	130.2726782	-0.212426912	0.244191824	-0.869918202	0.384345108	0.61672084	77.43107286	-0.476918473	0.338156001	-1.410350463	0.158436225	0.299787011
502	Aasdhppt	221.3967212	-0.161000183	0.295882988	-0.544134638	0.586348826	0.781217375	150.8431647	-0.313195225	0.221880491	-1.411549181	0.158082745	0.299345198
503	Aatf	411.663296	0.259962063	0.201076929	1.292848783	0.196063364	0.403490571	269.466258	0.427913546	0.272511293	1.570259865	0.116354667	0.239050145
504	Aatk	20.78230015	-2.570852351	0.83951206	-3.062317353	0.002196305	0.012321595	208.2906935	-1.914048062	0.451716417	-4.237278054	2.26E-05	0.000175999
506	Abca1	1120.360777	1.708803414	0.944506752	1.809201904	0.070419642	0.197628635	3027.61961	1.245008451	0.384974581	3.234001706	0.001220687	0.005945339
508	Abca2	614.755516	-0.571911406	0.263605848	-2.169570256	0.030039417	0.10336691	425.6194874	-0.946889031	0.246464256	-3.84189191	0.00012209	0.000792761
509	Abca3	1212.249303	-0.159234752	0.20585539	-0.773527242	0.439210413	0.666981843	1995.286346	0.78521725	0.322760648	2.432815945	0.014981914	0.048757189
510	Abca5	121.6529337	-0.021793821	0.271271071	-0.080339645	0.935967128	0.974227079	35.70386925	-3.058984304	0.574871841	-5.321158714	1.03E-07	1.24E-06
511	Abca6	62.76164177	-9.112807571	1.246865954	-7.308570375	2.70E-13	1.10E-11	2.976904411	-5.496281526	2.78362084	-1.974507967	0.048324012	0.123129979
512	Abca7	432.4544401	0.009345947	0.292224365	0.031982094	0.974486331	0.990584513	1848.850692	1.011603106	0.307904323	3.285446254	0.00101821	0.005064654
514	Abca9	15.80378753	-6.214322828	1.354206124	-4.588904684	4.46E-06	5.51E-05	55.56669372	-2.648065277	0.639640317	-4.139928655	3.47E-05	0.00025908
516	Abcb10	37.78712817	-0.13788604	0.560477174	-0.246015443	0.805670278	0.914931951	164.9852568	-1.127844625	0.287924265	-3.917157261	8.96E-05	0.000600283
521	Abcb6	111.6794178	0.096553808	0.460388984	0.209722237	0.833884469	0.928290348	560.3166316	0.660114834	0.255718793	2.581409154	0.009839789	0.034701252
522	Abcb7	473.5554058	-0.531667759	0.166227088	-3.198442361	0.001381722	0.008395903	619.2291934	-1.117070229	0.21338321	-5.235042767	1.65E-07	1.92E-06
523	Abcb8	409.4092268	-0.299679084	0.26710367	-1.121957941	0.261880323	0.486650795	425.4523588	-0.452363737	0.202186769	-2.23735579	0.025263096	0.074250052
525	Abcc1	2154.443104	-0.544623168	0.321197897	-1.695600039	0.08996165	0.235357538	10578.13476	1.951642124	0.437014677	4.465850296	7.98E-06	6.92E-05
526	Abcc10	88.28885368	-0.146986439	0.294886183	-0.498451427	0.618165897	0.803367549	101.317574	-0.272579663	0.240742237	-1.13224695	0.257530626	0.422533692
527	Abcc3	285.0916974	-1.62352071	0.483398345	-3.358556621	0.000783507	0.00516714	1827.754645	-1.481183665	0.361898234	-4.092818167	4.26E-05	0.00031114
528	Abcc4	313.3628692	-1.043856049	0.516740871	-2.020076421	0.043375461	0.13704993	1510.36336	1.90271254	0.330448453	5.757970786	8.51E-09	1.24E-07
529	Abcc5	2152.0854	-0.96435961	0.262289017	-3.676706032	0.000236265	0.001856134	7457.284238	2.24577925	0.155896558	14.405573	4.77E-47	1.35E-44
530	Abcd1	726.3365496	-0.773428239	0.22724303	-3.40352898	0.000665214	0.004496143	1421.709946	0.039743835	0.225348368	0.176366196	0.86000626	0.924028262
532	Abcd3	475.5233862	-0.615270582	0.260650918	-2.360515693	0.018249546	0.070364496	513.8062265	-0.57541892	0.24309223	-2.367080676	0.017929024	0.056445878
533	Abcd4	185.2871246	-0.866234819	0.277147347	-3.125538923	0.001774796	0.010345703	214.0635263	-0.553969395	0.304727771	-1.817915686	0.06907702	0.161738967
534	Abce1	1825.47418	0.278353437	0.195136079	1.426458083	0.153736158	0.341890109	1252.327368	0.36956656	0.235322999	1.570465113	0.116306945	0.238984904
535	Abcf1	2055.986252	0.629925962	0.141899191	4.439249831	9.03E-06	0.000102473	2233.01945	0.467371088	0.141904111	3.293569745	0.000989238	0.004930378
537	Abcf3	1066.363376	0.7067494	0.157677025	4.48225985	7.39E-06	8.59E-05	894.3439922	0.318234287	0.141059959	2.256021405	0.024069291	0.071612967
538	Abcg1	100.2471718	-1.431719338	0.627912848	-2.280124292	0.022600318	0.083358211	520.5893704	-1.883790148	0.482257202	-3.906193918	9.38E-05	0.000625368
541	Abhd1	138.7684599	-0.283399924	0.314037068	-0.902440996	0.366822652	0.599804835	17.93118516	-0.036295673	0.515027913	-0.070473215	0.943817019	0.970375211
542	Abhd10	117.1689927	0.271983731	0.2682324	1.013985379	0.310589729	0.542176075	116.2304846	-0.292521108	0.292652701	-0.999550343	0.317528164	0.487330192
543	Abhd11	172.8158273	-0.129665489	0.242450145	-0.534812999	0.592779173	0.786075473	346.7986457	0.574097036	0.266083779	2.157579983	0.030960502	0.087365354
544	Abhd12	771.9371644	-1.61119486	0.229434326	-7.022466454	2.18E-12	7.99E-11	2333.77524	-1.86922905	0.26558915	-7.038047499	1.95E-12	4.39E-11
545	Abhd13	542.7582559	1.294471184	0.231411208	5.593813683	2.22E-08	4.37E-07	433.8196722	0.242927056	0.231373583	1.049934276	0.293748331	0.461820512
546	Abhd14a	58.05898098	-0.520944446	0.336213259	-1.549446465	0.121274431	0.290188857	35.30124992	-1.034630898	0.570513722	-1.813507473	0.069753587	0.162845412
547	Abhd14b	62.98167362	-1.355839512	0.359308188	-3.77347235	0.000160991	0.001327664	165.206296	-1.472225505	0.294455751	-4.999819153	5.74E-07	6.14E-06
548	Abhd15	42.10594503	-0.351365672	0.500452458	-0.702096006	0.482619293	0.70374649	81.24292224	-3.202369328	0.522409368	-6.129999812	8.79E-10	1.45E-08
549	Abhd16a	424.8940577	-0.479399732	0.201454682	-2.379690194	0.017327199	0.067671618	499.0812767	0.177927724	0.200654492	0.886736807	0.375220617	0.547895314
551	Abhd17a	1144.623796	-0.061471344	0.404828881	-0.151845253	0.879308989	0.950836748	550.1994076	-0.121668463	0.161350715	-0.754062126	0.450811918	0.618394462
552	Abhd17b	211.9633768	-0.383298715	0.250130475	-1.5323951	0.125424966	0.296997059	331.4197906	-0.362962076	0.248816428	-1.458754471	0.144632698	0.28073111
553	Abhd17c	310.4217261	0.852656689	0.286093872	2.980338881	0.002879297	0.015458174	716.958746	0.588552094	0.335759489	1.752897873	0.079619539	0.179630033
554	Abhd18	32.94604692	0.94353469	0.57686894	1.635613612	0.10192048	0.256147958	65.7959578	-0.699376269	0.454069312	-1.540241216	0.123501567	0.250162126
555	Abhd2	1205.192312	-1.065746697	0.243398151	-4.378614591	1.19E-05	0.000131835	808.8530832	0.224525366	0.300225769	0.747855079	0.454547576	0.622093413
557	Abhd4	503.7998598	-0.617517818	0.234632835	-2.631847407	0.0084922	0.037888918	1170.366213	-0.566794615	0.277415228	-2.043127262	0.041039842	0.108281963
558	Abhd5	851.4047425	0.560426463	0.219017014	2.55882615	0.010502625	0.045154978	654.1758069	-0.071895774	0.19545277	-0.367842185	0.712990912	0.825986413
559	Abhd6	48.4931576	-0.721514465	0.668752892	-1.07889547	0.280634329	0.509474191	18.41699099	-0.080368813	0.858960876	-0.093565162	0.925454585	0.96073196
560	Abhd8	92.18614549	-0.555622431	0.299095576	-1.857675187	0.063215154	0.182712621	118.8763107	-0.407205059	0.282696269	-1.440433089	0.149744908	0.287453674
562	Abi2	277.8824562	-0.767664473	0.18804471	-4.082350805	4.46E-05	0.000428464	327.270244	-1.19021631	0.224688092	-5.297193546	1.18E-07	1.40E-06
563	Abi3	1004.789742	1.038538814	0.447350931	2.321530466	0.020258232	0.07648298	898.3670887	0.761866894	0.368411263	2.067979376	0.038641963	0.103629144
564	Abitram	41.2958327	0.265558613	0.429020064	0.618988796	0.53592374	0.748487926	185.2775704	0.494136606	0.372941557	1.32497062	0.185180896	0.334089015
565	Abl1	892.8728977	0.625488913	0.303042787	2.064028382	0.039015025	0.126687042	1182.133126	-0.254071107	0.261081985	-0.973146832	0.330480331	0.501653054
570	Abr	4497.566967	0.457733627	0.196546241	2.328885182	0.019865149	0.075312563	6267.026032	0.370576107	0.281580556	1.316057159	0.188154859	0.33735692
571	Abracl	789.6631021	0.82151366	0.225150402	3.648732809	0.000263537	0.002042074	2304.643872	2.066325591	0.278505649	7.419330978	1.18E-13	3.03E-12
572	Abraxas1	38.10244795	-0.325300569	0.408448712	-0.796429415	0.425782487	0.6553725	78.17222823	0.193229481	0.315353703	0.612738898	0.540048998	0.698066617
573	Abraxas2	331.5916658	0.213836839	0.169540011	1.261276543	0.207209229	0.418947117	952.4093513	0.258255481	0.189622144	1.361947899	0.173214328	0.31884133
574	Abt1	249.4611654	0.485393168	0.228248316	2.126601309	0.033453224	0.112245346	292.7894517	0.281231003	0.262943063	1.069550953	0.284821482	0.451705326
575	Abtb1	304.7225127	-0.898459876	0.318460524	-2.821259808	0.004783544	0.023680896	447.9844218	-1.786572369	0.311185871	-5.741174445	9.40E-09	1.36E-07
576	Abtb2	181.3249678	2.770890123	0.415309464	6.671868484	2.53E-11	8.03E-10	260.4311862	4.386665011	0.463776223	9.45858108	3.12E-21	1.55E-19
580	Acaa2	646.6080734	-0.359116514	0.215924576	-1.663157205	0.096280972	0.245975001	269.4082905	-1.043451338	0.267966408	-3.893963228	9.86E-05	0.000653983
581	Acaca	687.5415709	-0.674209592	0.349262104	-1.930382897	0.053559412	0.162196818	336.8280518	0.037211376	0.427759588	0.086991331	0.930678403	0.962644344
582	Acacb	68.98811268	-1.460605314	0.494906222	-2.951276925	0.00316463	0.016725927	3.380047568	-1.017587915	1.726812374	-0.589286903	0.555668829	0.710464323
583	Acad10	75.98398994	-0.560518565	0.290292376	-1.930875943	0.053498396	0.162111592	71.08229591	-0.73062532	0.33677248	-2.169492352	0.030045324	0.085362257
584	Acad11	100.9806315	-1.141513349	0.395151425	-2.888799777	0.003867152	0.019792286	187.152782	-0.048204028	0.311227735	-0.154883457	0.876913195	0.933814286
586	Acad8	121.9715664	-1.532147618	0.27430653	-5.585530977	2.33E-08	4.57E-07	308.8581428	-0.268192306	0.171689873	-1.562074109	0.118270531	0.241851613
587	Acad9	378.0516414	0.313908204	0.270706575	1.159588399	0.246216427	0.467704594	322.155844	0.314059119	0.205605138	1.527486724	0.126640026	0.254829426
588	Acadl	2197.751869	-0.340823005	0.160931041	-2.117820169	0.034190301	0.114063413	799.7238223	-0.063553564	0.179668893	-0.353726029	0.723544214	0.834007822
589	Acadm	385.8971507	-1.190523761	0.262074701	-4.542688616	5.55E-06	6.67E-05	752.4941553	-0.930438579	0.166486103	-5.588686157	2.29E-08	3.15E-07
590	Acads	403.4716421	-0.242545469	0.191178801	-1.268683911	0.204553823	0.415679534	381.9870435	-0.570956092	0.286055972	-1.995959348	0.045938348	0.118218579
591	Acadsb	67.06519282	0.511147298	0.539036479	0.948261052	0.342996574	0.575924238	661.3216323	0.093805077	0.177642028	0.528056781	0.597459927	0.743138263
592	Acadvl	647.809812	-0.260756434	0.320997376	-0.812331981	0.416601165	0.647543632	921.3106844	0.192592923	0.123818666	1.555443365	0.119840513	0.2443336
593	Acap1	175.9532136	-1.012750099	0.408998087	-2.476173191	0.013279914	0.054675614	41.56714916	-3.081095092	0.549007953	-5.612113772	2.00E-08	2.77E-07
594	Acap2	284.408023	0.176174106	0.403856074	0.436229929	0.662669916	0.833159445	1494.111337	-0.009431033	0.214948225	-0.043875835	0.965003377	0.982063341
595	Acap3	252.1726157	-1.228550167	0.213874953	-5.74424517	9.23E-09	1.94E-07	272.1118073	-1.02770904	0.32050283	-3.206552159	0.001343359	0.006442186
596	Acat1	590.1334478	-0.862047982	0.230284582	-3.743402943	0.000181545	0.00147834	414.9337327	-0.389485195	0.208609571	-1.867053329	0.061894141	0.148742712
599	Acbd3	473.9235525	0.201048841	0.292464256	0.68743047	0.491811502	0.712792512	1231.910571	0.417794502	0.205234407	2.035694247	0.041781067	0.109881784
600	Acbd4	101.6029499	0.281535107	0.417122781	0.674945411	0.499710448	0.719776218	123.3706895	0.598454567	0.243440927	2.458315342	0.013959054	0.04598837
603	Accs	107.1198821	-0.80348518	0.294060318	-2.732382201	0.006287815	0.029597784	103.5592892	-1.509968809	0.293828677	-5.13894295	2.76E-07	3.11E-06
604	Acd	514.6244334	-0.600314672	0.212402514	-2.826306819	0.004708814	0.023361969	320.3157296	-0.472760164	0.198310516	-2.38393895	0.017128444	0.054440734
606	Acer3	236.3745221	1.648876107	0.247155936	6.671399971	2.53E-11	8.03E-10	548.9757684	-0.508187169	0.229897117	-2.210498229	0.027070603	0.078383772
607	Acin1	1540.253821	-0.23741546	0.279675182	-0.848897132	0.395938535	0.627329387	3089.10764	0.199484321	0.175615325	1.135916366	0.255991568	0.420665986
609	Acly	1804.263761	0.137124769	0.240312078	0.570611223	0.568263209	0.76855409	1929.780534	-0.023714636	0.379568315	-0.062477911	0.950182252	0.9737335
610	Aco1	2434.934839	0.986757877	0.189347498	5.211359479	1.87E-07	3.11E-06	891.1464702	-0.142586014	0.317248792	-0.44944541	0.65311038	0.784061304
611	Aco2	1221.619171	-0.424507541	0.259771407	-1.634158067	0.102225665	0.256684004	2794.628412	0.444118235	0.225220844	1.971923326	0.04861836	0.123648427
612	Acod1	4565.733502	10.41563303	0.570082874	18.270384	1.42E-74	1.76E-71	42882.4636	9.466750476	0.216592534	43.70764911	0	0
614	Acot11	81.1128831	-0.220318425	0.451164325	-0.488332991	0.625313997	0.807336474	327.9281878	-0.123516549	0.265217615	-0.465717741	0.641417552	0.77570269
615	Acot13	62.48419373	-0.33948638	0.37646315	-0.901778515	0.367174535	0.600289313	164.07278	-1.4441816	0.235578918	-6.130351624	8.77E-10	1.45E-08
618	Acot7	1797.194834	0.833619311	0.337994308	2.466370857	0.013648994	0.055924274	1533.671453	1.739659216	0.239828154	7.253773946	4.05E-13	9.85E-12
619	Acot8	149.3969882	0.131063311	0.231080704	0.567175489	0.57059496	0.770463025	272.65997	0.922065293	0.228016721	4.043849452	5.26E-05	0.000375824
620	Acot9	608.8732885	1.333829921	0.211820021	6.296996447	3.03E-10	8.30E-09	793.3789518	0.615551495	0.17536735	3.510068966	0.00044799	0.002503762
621	Acox1	1359.326435	-0.018401186	0.222146151	-0.082833691	0.93398378	0.9737232	991.769684	-0.395642906	0.242146179	-1.633901091	0.102279621	0.216878536
622	Acox3	353.7716897	-0.621304737	0.2330671	-2.665776242	0.00768108	0.034969871	1049.041039	-1.766489472	0.233606242	-7.561824782	3.97E-14	1.07E-12
623	Acoxl	4.42538307	-2.743051157	1.161106733	-2.362445311	0.01815482	0.070137623	6.887383374	2.6487008	1.082641968	2.44651591	0.014424443	0.047263204
624	Acp1	528.8266781	0.585070959	0.176832904	3.308609123	0.000937606	0.006014391	606.4574532	0.176849729	0.206518285	0.856339327	0.391810114	0.564301576
625	Acp2	1046.138452	0.818462166	0.288144098	2.840461326	0.004504833	0.022555681	5609.700376	1.712514055	0.229087177	7.47538154	7.70E-14	2.02E-12
627	Acp5	3027.899507	-0.545411953	0.227177221	-2.400821485	0.016358315	0.064592543	1099.910905	2.92717803	0.471840584	6.203743659	5.51E-10	9.37E-09
628	Acp6	169.0117975	0.118251019	0.287206623	0.411728037	0.680538773	0.843555443	185.5755023	-0.984265066	0.198918973	-4.948070322	7.50E-07	7.86E-06
633	Acsf2	5.505978632	0.313999409	0.935507137	0.335646193	0.737137686	0.877557155	55.99881632	-1.929263607	0.335930261	-5.743047982	9.30E-09	1.35E-07
634	Acsf3	154.2201912	-0.06138864	0.276210206	-0.222253338	0.824116675	0.922989153	123.6072234	-0.0051469	0.247467633	-0.020798274	0.983406575	0.991501052
635	Acsl1	1705.297571	3.742855141	0.345236787	10.84141458	2.19E-27	3.46E-25	11547.71505	4.549759808	0.437293335	10.40436579	2.37E-25	1.63E-23
636	Acsl3	231.3428024	-3.188348605	0.425043257	-7.501233234	6.32E-14	2.80E-12	160.8008509	-1.460719853	0.351116162	-4.160218219	3.18E-05	0.000239129
637	Acsl4	110.1997922	-0.176580842	0.671499694	-0.262964889	0.792577642	0.906498179	1675.662087	0.700460835	0.262838017	2.664990559	0.007699048	0.028375193
638	Acsl5	2149.353416	0.464501263	0.202948049	2.288769289	0.022092761	0.081885924	5427.408256	2.062395284	0.154705975	13.33106421	1.53E-40	3.01E-38
639	Acss1	151.8685284	-5.644403456	0.720782989	-7.830933224	4.84E-15	2.42E-13	53.83660825	-2.641878291	0.599056567	-4.410064821	1.03E-05	8.73E-05
640	Acss2	25.86651179	-2.782885567	0.539397576	-5.159247451	2.48E-07	3.96E-06	284.9886783	1.36411987	0.438759351	3.109038854	0.00187697	0.008588387
642	Actb	87771.12232	0.280887575	0.244190002	1.150282861	0.250027387	0.472514757	94137.47464	1.28324521	0.215132323	5.964911227	2.45E-09	3.83E-08
643	Actg1	31960.71599	0.125820226	0.324082502	0.388235173	0.697842006	0.85352037	33947.1197	0.373822208	0.238433037	1.567828911	0.116921066	0.239680529
644	Actg2	122.6998694	-0.593504621	1.165102988	-0.509400995	0.610471179	0.797942865	46.75536534	-1.908726675	0.587073096	-3.25125898	0.001148951	0.005636302
645	Actl6a	436.3735161	0.034850473	0.246268634	0.141514054	0.887463858	0.95351355	611.1462208	0.313106906	0.172212293	1.818144922	0.069041986	0.161713834
646	Actn1	4026.195109	-0.118295482	0.19230565	-0.615143038	0.538460262	0.749950952	3176.340879	-0.308194319	0.287782547	-1.070927763	0.284201911	0.45117846
648	Actn4	5439.587489	-0.399604858	0.205705451	-1.942607039	0.052063656	0.158818675	3931.394797	-0.170339848	0.263571577	-0.646275481	0.518100964	0.680381005
649	Actr10	511.570232	0.169961227	0.227579837	0.746820235	0.455172079	0.680805665	817.9753928	0.302951371	0.160507724	1.887456649	0.059098932	0.143753483
650	Actr1a	1746.014578	0.483174329	0.1720176	2.808865666	0.004971639	0.024451832	2360.155486	0.535005028	0.140613825	3.804782539	0.000141929	0.000911695
651	Actr1b	608.6534503	-0.232385635	0.167832216	-1.384630682	0.166165425	0.360680892	1022.800952	0.031016486	0.213204797	0.145477428	0.884333936	0.938297773
652	Actr2	5816.761199	0.137348901	0.29876588	0.45972084	0.645716609	0.822090841	10652.91317	0.664051694	0.208606826	3.18326924	0.001456221	0.00690379
653	Actr3	9245.516115	0.516865784	0.150856659	3.426204638	0.000612079	0.00418906	11825.76923	0.788425594	0.190225195	4.144695943	3.40E-05	0.000254256
656	Actr5	216.7937579	0.001475961	0.264900505	0.005571758	0.995554403	0.997976141	199.9481049	0.028569948	0.193293015	0.147806416	0.882495546	0.937240527
657	Actr6	89.93636425	-0.049314246	0.313333394	-0.15738586	0.874940757	0.948891937	100.8334659	-0.358507045	0.293786145	-1.220299361	0.222351412	0.379597763
658	Actr8	334.365936	-0.182451463	0.192834188	-0.946157239	0.344068393	0.577082643	344.1052271	-0.427657164	0.19849535	-2.154494617	0.031201404	0.087929092
659	Acvr1	141.5660506	0.431204835	0.289894037	1.487456728	0.136894224	0.316302163	361.6902537	0.071465405	0.21416242	0.333697223	0.738608045	0.84396459
660	Acvr1b	836.9708444	1.622728751	0.193837049	8.371612963	5.68E-17	3.35E-15	1977.532535	1.724968937	0.17981992	9.592757802	8.58E-22	4.44E-20
661	Acvr2a	74.65076731	0.01912194	0.330764357	0.057811368	0.953898883	0.982403391	194.4464492	0.350591233	0.329821029	1.062974164	0.287793668	0.45523228
662	Acvr2b	23.17161901	-1.04034419	0.464604405	-2.239204316	0.025142625	0.090214923	17.46688642	-1.383161747	0.704135509	-1.964340285	0.049490643	0.125398079
663	Acvrl1	286.4074104	0.629593918	0.33519926	1.878267624	0.060344563	0.176706657	1042.856298	1.111350191	0.204779879	5.427047798	5.73E-08	7.34E-07
664	Acy1	240.7773136	0.229853789	0.318550661	0.721561172	0.470564318	0.693680668	40.66425918	0.756124396	0.626103229	1.207667301	0.227175261	0.385546221
665	Acy3	31.35237024	0.906505354	0.535599037	1.692507439	0.090549263	0.236305437	4.262603311	-0.380630567	1.072540352	-0.354886943	0.72267429	0.833430891
666	Acyp1	8.477579863	-0.52692834	0.733968302	-0.717917024	0.47280845	0.695029955	35.86654519	-0.854358152	0.463923986	-1.841590817	0.065535025	0.155495042
667	Acyp2	2.910033441	1.940581562	1.814868371	1.069268489	0.284948705	0.51459779	18.59947297	0.905315427	0.673175276	1.344843548	0.178675764	0.325491742
668	Ada	881.9536547	-1.650696278	0.586778492	-2.813150621	0.004905867	0.02419836	17.25550119	0.064798266	0.59983212	0.108027337	0.913974008	0.954668782
669	Adal	24.76456823	-0.672973422	0.487349489	-1.380884637	0.167314434	0.362195	73.54838008	0.034177119	0.319784837	0.106875359	0.914887862	0.955275978
670	Adam10	1206.678987	0.266276395	0.264798747	1.00558027	0.314617519	0.546282385	2532.801372	-0.942895936	0.250560315	-3.763149541	0.000167787	0.00105782
671	Adam12	109.0592112	0.306188663	1.272912286	0.24054184	0.809910232	0.916379835	16.16171534	-0.353204329	0.802417639	-0.440175181	0.659810234	0.78851643
672	Adam15	1185.141079	-0.406334458	0.208813181	-1.945923416	0.05166394	0.157918165	4170.801491	0.274586081	0.202156369	1.358285577	0.174373085	0.320422586
673	Adam17	3483.456869	1.075989639	0.192374057	5.593215916	2.23E-08	4.38E-07	6342.250319	0.771767498	0.227126948	3.397956532	0.000678912	0.003577914
676	Adam22	18.67422776	-0.900054192	0.719493002	-1.250956146	0.210950478	0.423239237	15.67320222	-0.79692934	0.66113469	-1.205396346	0.228050331	0.386724372
682	Adam8	11.80373708	-0.36964596	0.667304335	-0.553939095	0.579620528	0.776759806	12511.98456	-0.317787222	0.341466575	-0.930653966	0.35203259	0.523796776
684	Adamts1	376.2253582	-2.34765785	1.058665108	-2.217564206	0.026584561	0.094220339	15.23089157	-1.582646381	0.858809824	-1.842836838	0.065352836	0.155207687
685	Adamts10	6.766938688	-0.036462863	1.159594894	-0.031444484	0.974915066	0.990596755	540.2924983	-1.326223784	0.386497713	-3.431388442	0.0006005	0.003227176
686	Adamts12	15.80390105	1.958541609	1.551768285	1.262135351	0.206900087	0.418695577	2.63243258	-3.12573587	1.722183114	-1.814984623	0.069526273	0.162517527
687	Adamts14	14.71155068	2.032964977	1.096999791	1.853204526	0.063853049	0.184125873	8.306319301	-0.277820857	0.959411818	-0.289574145	0.77214205	0.866835438
688	Adamts2	29.2996252	0.271409985	1.039793222	0.261023037	0.794074742	0.907676088	40.82790025	-0.936073384	0.668632501	-1.399981878	0.161518745	0.30396719
690	Adamts4	9.891546236	-0.044735369	1.294834283	-0.034549108	0.972439283	0.989749114	41.60279834	2.225085819	0.741567097	3.000518532	0.002695204	0.011706068
691	Adamts5	8.827928425	1.20185244	1.724507322	0.696925101	0.485849668	0.706709258	6.754485971	-0.952356332	1.190050057	-0.800265775	0.423556828	0.593963744
692	Adamts6	7.011923317	-1.050024015	1.173374236	-0.894875636	0.370853572	0.603041699	22.6494205	0.187438455	0.538277532	0.348218984	0.727675732	0.836684542
693	Adamts7	32.16272081	2.339896686	0.63754965	3.670140334	0.000242417	0.001898982	15.20548144	2.435611888	1.057250939	2.303721659	0.021238273	0.064529686
697	Adamtsl4	155.8417149	0.353836529	0.362176375	0.97697297	0.328582534	0.561144529	53.73070169	0.240168726	0.45624758	0.526399998	0.598610317	0.743765616
698	Adamtsl5	119.5598795	-0.018550671	0.317768705	-0.058377904	0.953447615	0.982267736	303.0550554	-0.037426938	0.376935337	-0.099292728	0.920905852	0.958431117
699	Adap1	391.9647288	-0.134805705	0.201774383	-0.668101186	0.504069005	0.72293128	1855.232783	0.356476265	0.161727628	2.204176675	0.027511922	0.079446446
700	Adap2	306.5905249	0.421126065	0.447630597	0.940789276	0.346812858	0.57994581	361.012234	-0.053764363	0.528485659	-0.101732869	0.918968712	0.957213773
702	Adar	627.4289563	1.643388892	0.234785128	6.999544242	2.57E-12	9.34E-11	2206.894847	2.047993681	0.143012484	14.32038399	1.63E-46	4.29E-44
703	Adarb1	81.49979613	0.179286918	0.505257482	0.354842679	0.722707453	0.86851349	33.3205009	0.632265479	0.435978588	1.450221401	0.146996789	0.283731956
704	Adat1	12.66609447	-0.900317152	0.737136214	-1.221371484	0.221945399	0.43751918	48.25926058	-0.155612921	0.336259314	-0.462776538	0.64352455	0.777308687
705	Adat2	34.42843613	-0.365885769	0.587394724	-0.622895907	0.533352928	0.746814916	49.37512976	0.041001425	0.345165728	0.118787649	0.905443594	0.950503595
706	Adat3	88.02968578	-0.627802157	0.493717669	-1.271581305	0.203521923	0.414077592	63.91898024	0.47821018	0.384578347	1.24346621	0.213696085	0.370012645
709	Adck5	113.1743157	-0.589824909	0.352105905	-1.675134956	0.093907756	0.24197885	468.7034217	0.285316921	0.297697922	0.95841086	0.337855621	0.509438352
711	Adcy2	8.852081243	1.614541398	0.902347692	1.789267498	0.073571746	0.203685296	84.06394904	-1.298826551	0.571449811	-2.272861986	0.023034498	0.069158944
712	Adcy3	14.13373408	0.878226789	0.796671044	1.102370666	0.270300559	0.497067924	48.88021734	-3.290520519	0.848782382	-3.876754029	0.000105859	0.000696744
715	Adcy6	186.0420094	-0.948312307	0.305880694	-3.100268592	0.001933452	0.011126965	20.96020951	-0.492778173	0.64657092	-0.762140946	0.445975887	0.61469022
716	Adcy7	917.3274009	-0.665000369	0.336493743	-1.976263699	0.048124919	0.149145572	3789.893647	-0.175769555	0.202305713	-0.868831393	0.384939359	0.557032524
717	Adcy9	84.04929797	-0.63350548	0.316770474	-1.999888033	0.045512356	0.142477561	136.4336079	-0.865509518	0.636385545	-1.360039561	0.173817405	0.319794113
718	Add1	1876.634502	0.477935469	0.138885262	3.441225244	0.000579086	0.003985697	2083.094839	-0.056420409	0.166613212	-0.338631061	0.734887681	0.841362212
719	Add3	457.8389255	-2.150787448	0.358065253	-6.006691319	1.89E-09	4.46E-08	195.3459598	-2.45325525	0.286390972	-8.566105399	1.07E-17	4.04E-16
720	Adgb	2.694390806	-0.394034015	1.891618939	-0.208305176	0.834990691	0.928913482	437.5402793	3.020338974	0.290590145	10.39381074	2.65E-25	1.81E-23
721	Adgra2	30.25205881	-0.484239198	1.051118069	-0.460689634	0.645021293	0.821391944	11.96100503	-1.17144558	0.657958747	-1.780424054	0.075006588	0.171650635
722	Adgra3	204.098272	0.243460121	0.593587131	0.410150605	0.681695472	0.844378284	26.47197653	-0.409329524	0.502282412	-0.814938996	0.41510723	0.586510895
724	Adgre1	1785.694295	3.630003658	0.550082106	6.599021525	4.14E-11	1.29E-09	32481.24774	1.509127933	0.319617108	4.721674447	2.34E-06	2.23E-05
726	Adgre5	6266.233032	1.245533733	0.170351102	7.311568389	2.64E-13	1.08E-11	785.8869889	-2.606718368	0.356460954	-7.312773916	2.62E-13	6.51E-12
730	Adgrg1	3.007034391	-3.503812372	1.73619375	-2.018099865	0.043580862	0.13746717	23.39918631	-3.421417421	0.687290775	-4.978122134	6.42E-07	6.81E-06
731	Adgrg2	2.772107551	3.175198329	2.217993453	1.431563436	0.1522688	0.339682318	2.090761998	-3.509392018	1.906267228	-1.840975896	0.065625091	0.155585417
732	Adgrg3	7.670879437	4.704904009	1.447877737	3.249517476	0.00115601	0.007191481	11.21583078	-3.090010189	0.844328539	-3.659724915	0.000252486	0.001521933
733	Adgrg6	309.9857996	3.594427879	0.338572541	10.61641877	2.50E-26	3.62E-24	273.3659395	1.295003656	0.384902875	3.364494635	0.00076684	0.003968811
734	Adgrl1	119.7179057	-1.52915855	0.594778698	-2.570970608	0.010141393	0.043994109	16.37693254	-1.226007671	0.867595113	-1.413110393	0.157623268	0.298777539
735	Adgrl2	43.57005719	0.674762647	0.719449955	0.937886843	0.348302565	0.581816311	1408.966925	0.611295815	0.454442768	1.345154675	0.17857529	0.325387918
737	Adh7	3.853294544	0.876852322	1.51740532	0.577862955	0.563356647	0.765572804	15.293301	0.040178412	0.997340851	0.040285537	0.967865484	0.983304555
739	Adi1	24.84004718	-1.448016771	0.507793657	-2.851584992	0.004350185	0.021902322	241.5666998	-1.591034751	0.292040221	-5.447998723	5.09E-08	6.56E-07
741	Adipor1	3279.867497	-0.2912129	0.222215446	-1.310498009	0.190027417	0.395679505	2594.103694	-0.694109067	0.132283292	-5.247140853	1.54E-07	1.81E-06
742	Adipor2	1655.447512	0.064533898	0.164882295	0.391393739	0.69550622	0.852380398	1186.695858	-0.485441802	0.214673462	-2.261303277	0.023740483	0.070838081
743	Adk	86.91238666	-0.440458694	0.498276113	-0.883965101	0.376715052	0.608491835	160.0549376	-0.596035341	0.38657857	-1.541821992	0.123116856	0.249551732
744	Adm	77.57925014	3.891059803	0.489782498	7.944464778	1.95E-15	1.02E-13	73.32477733	2.382815948	1.567421522	1.520213876	0.128457231	0.257551156
747	Adnp2	440.9614431	0.006765207	0.213912975	0.03162598	0.974770325	0.990596755	443.3679754	0.54401041	0.247924875	2.194255057	0.028217078	0.081153923
748	Ado	920.1935327	-0.874198257	0.229377153	-3.81118279	0.000138303	0.001160981	624.9564776	0.149140813	0.230014601	0.648397156	0.516728109	0.679124483
750	Adora2a	318.3172516	6.408540019	0.603474903	10.61939773	2.42E-26	3.54E-24	1344.556951	7.40602186	0.493153699	15.01767476	5.62E-51	2.00E-48
751	Adora2b	1170.249481	4.358107971	0.296612619	14.69292841	7.16E-49	3.74E-46	1363.301949	5.16765409	0.472172208	10.94442664	7.07E-28	5.88E-26
752	Adora3	8.026337182	-5.121478734	1.572479918	-3.25694381	0.001126187	0.007044628	55.34666108	2.335145379	0.471774919	4.949702247	7.43E-07	7.81E-06
753	Adpgk	603.4693618	0.060062723	0.272336456	0.220546024	0.825445933	0.923431987	415.8731791	0.256263432	0.300559319	0.852621816	0.393869061	0.5662317
754	Adprh	1208.410599	0.157348776	0.197666875	0.796030068	0.426014559	0.655498588	1579.555988	1.11379456	0.226666197	4.913809705	8.93E-07	9.30E-06
755	Adprm	67.61427024	0.217116251	0.547128617	0.396828541	0.691493903	0.850260636	205.0745245	-0.037637212	0.250248583	-0.150399301	0.880449592	0.935848949
756	Adprs	339.5125801	-0.329255852	0.268990989	-1.224040453	0.220936968	0.436259884	485.5224291	0.335519754	0.245265824	1.367984125	0.171317045	0.316321517
760	Adrb2	158.6667764	-1.541594948	0.383891219	-4.015707763	5.93E-05	0.000549408	238.2854233	-1.650807022	0.450665028	-3.663046653	0.000249233	0.001504142
761	Adrm1	2369.471171	0.944196411	0.160677304	5.876352089	4.19E-09	9.29E-08	1780.797738	0.988856394	0.185203802	5.339287768	9.33E-08	1.14E-06
763	Adsl	388.3885707	0.139624016	0.278715969	0.500954488	0.616403153	0.802406809	379.4145165	0.78754846	0.314252961	2.506097182	0.012207206	0.041205516
767	Aebp1	572.1397101	0.034051059	1.002771805	0.033956937	0.97291149	0.989797513	231.8958844	-0.68896299	0.538242655	-1.280023023	0.200537039	0.353241976
768	Aebp2	329.0525229	0.164912575	0.388870412	0.424081055	0.671506701	0.838089173	945.3575686	-0.097496819	0.147862003	-0.659377102	0.509653642	0.673192056
769	Aen	78.58363337	0.574600518	0.536007854	1.072000185	0.283719949	0.513482511	513.0225895	1.269206881	0.175290805	7.240578762	4.47E-13	1.08E-11
770	Afap1	27.4796035	0.033966121	0.957961076	0.035456682	0.971715587	0.989465375	27.91182721	-0.350785916	0.545096212	-0.643530275	0.519880076	0.682073452
772	Afdn	48.59339998	-1.218807951	0.627777541	-1.941464725	0.052201934	0.159133401	371.7541262	-0.769198302	0.35600653	-2.160629759	0.030723951	0.086828809
773	Aff1	379.6990433	-0.263454842	0.443430245	-0.594129168	0.552425724	0.758524027	1400.200245	0.761144318	0.334490663	2.27553233	0.022874016	0.068801324
774	Aff4	844.4410698	-0.139683581	0.280133781	-0.498631692	0.618038874	0.803367549	1157.001031	-0.661078811	0.31003957	-2.132240123	0.032987112	0.091837444
775	Afg1l	57.45675489	-1.418942901	0.368595248	-3.8495963	0.000118313	0.001015768	94.26101941	-0.173776697	0.345867934	-0.502436566	0.615360463	0.755483557
777	Afg3l2	1052.494792	-0.318403519	0.254495585	-1.251116083	0.210892129	0.423239237	1398.808753	0.456568759	0.24181394	1.888099415	0.059012605	0.143686622
778	Afmid	33.26904678	-2.677022032	0.524042395	-5.108407368	3.25E-07	5.07E-06	60.70682305	0.554669819	0.453582203	1.22286504	0.221380675	0.378501778
780	Aftph	931.6105403	0.495191662	0.171666291	2.884617941	0.003918889	0.020018048	1478.443487	0.407905008	0.236650684	1.723658688	0.084769477	0.188196949
781	Aga	588.5664886	-0.478225453	0.17259606	-2.770778508	0.005592245	0.027006017	362.2930439	-0.15226442	0.214789164	-0.708901777	0.478385433	0.645035955
782	Agap1	890.5485606	-1.44419316	0.306178817	-4.716829119	2.40E-06	3.17E-05	612.2961928	-1.411129007	0.269406722	-5.237913126	1.62E-07	1.89E-06
783	Agap2	100.0790956	0.621346458	0.297059159	2.09165898	0.036469032	0.119937696	64.994651	-0.781073708	0.439575293	-1.776882645	0.07558755	0.172641365
784	Agap3	2479.279316	-0.16502068	0.232823278	-0.708780847	0.478460485	0.699632264	1328.343501	-0.17668201	0.138408326	-1.276527326	0.201769174	0.354895974
785	Agbl3	5.245157122	-2.877266992	1.241519379	-2.317536915	0.020474502	0.077170941	16.3091522	-1.699368891	0.597203587	-2.845543678	0.004433568	0.01791516
786	Agbl5	24.95836802	-0.998180615	0.557981272	-1.788914191	0.073628636	0.203801307	45.65621547	-0.96667459	0.415540346	-2.326307417	0.020002157	0.061472747
787	Ager	12.2170354	-0.332176651	1.034851905	-0.320989554	0.748218307	0.883188576	14.96497624	-1.99159815	0.898499964	-2.216581225	0.026651722	0.077380469
788	Agfg1	1225.227626	1.017879537	0.163800043	6.214159165	5.16E-10	1.34E-08	1435.842503	0.800493447	0.218347071	3.666151526	0.000246228	0.001489168
789	Agfg2	208.9811256	-0.190754113	0.288201152	-0.661878386	0.508049165	0.726799978	544.8193039	-0.13401495	0.222820592	-0.60144778	0.547541783	0.703972275
790	Aggf1	300.2593689	0.677260031	0.202802202	3.339510245	0.000839263	0.005468678	779.5041497	-0.312565433	0.187739846	-1.664885962	0.095935509	0.206569813
791	Agk	255.1027056	-0.399851131	0.207607137	-1.925998963	0.054104503	0.163177454	185.665498	-0.207537097	0.19836665	-1.046229783	0.295454955	0.463799134
792	Agl	394.8330083	-0.511923741	0.332344964	-1.540338494	0.123477865	0.294037048	861.0690803	0.024900248	0.259896674	0.095808261	0.923672856	0.95979134
795	Ago2	762.0719745	0.009834148	0.154229609	0.063763035	0.949158912	0.980672546	1513.961226	0.134471453	0.175974128	0.764154678	0.444775072	0.613846808
798	Agpat1	1370.082364	0.017766969	0.201348195	0.088240022	0.929685908	0.971692846	1598.69501	0.782583993	0.142194559	5.503614184	3.72E-08	4.91E-07
799	Agpat2	251.5367522	-0.094943727	0.325839404	-0.291381968	0.770759204	0.895971344	404.0839728	0.363217414	0.187914033	1.932891373	0.053249581	0.132901467
800	Agpat3	1137.520592	-1.501307506	0.262394572	-5.721564649	1.06E-08	2.20E-07	1043.417518	1.064736019	0.209191874	5.089758021	3.59E-07	3.97E-06
801	Agpat4	373.5911354	1.92068645	0.303739666	6.323462713	2.56E-10	7.09E-09	983.3985782	2.03987166	0.158728779	12.85130314	8.46E-38	1.39E-35
802	Agpat5	93.49262815	-0.439738965	0.313367749	-1.403268096	0.160536908	0.352290046	964.3296452	0.843022816	0.237819104	3.544806967	0.000392901	0.002235099
803	Agps	957.3577142	0.236061021	0.25990907	0.908244643	0.363748982	0.597621131	1096.843655	-0.096625724	0.22544155	-0.428606543	0.668209583	0.795454694
804	Agrn	433.8885656	2.35875007	0.201879783	11.68393404	1.54E-31	3.27E-29	1392.54127	3.141665806	0.38181938	8.228146519	1.90E-16	6.39E-15
805	Agtpbp1	214.9176189	0.030871631	0.212110925	0.145544746	0.88428079	0.952514701	559.035384	0.568431697	0.18873626	3.011777903	0.002597225	0.011356317
807	Ahctf1	707.6874468	0.222040691	0.241485098	0.919479887	0.357844621	0.591388207	679.1147415	0.141603071	0.246542491	0.574355641	0.565727164	0.719025006
808	Ahcy	1069.162152	-0.432307216	0.219696148	-1.967750551	0.049096746	0.151535782	636.7819023	0.114406742	0.226360193	0.505418999	0.613264577	0.75414764
810	Ahcyl1	1179.472166	-0.836048413	0.250960666	-3.331392224	0.000864128	0.005611877	1416.076576	-0.075883194	0.220569483	-0.344033062	0.730821422	0.838883674
811	Ahcyl2	304.0649928	-0.430879407	0.286317009	-1.504903284	0.132348944	0.308927787	687.7017493	-0.830039939	0.224824249	-3.691950227	0.000222541	0.00136507
812	Ahdc1	123.1725129	-0.779393204	0.247293849	-3.151688602	0.001623293	0.009622999	105.2264252	-0.08174542	0.351402019	-0.232626495	0.816051452	0.895560128
814	Ahnak	5762.714005	-1.998324379	0.335369534	-5.958574572	2.54E-09	5.90E-08	13289.36813	-1.216685193	0.301268029	-4.038547332	5.38E-05	0.000383686
815	Ahnak2	1225.050021	-3.460765597	0.461860071	-7.493104105	6.73E-14	2.97E-12	1066.923841	-0.873902028	0.295441746	-2.957950396	0.00309692	0.013179299
816	Ahr	158.4764431	-0.462835305	0.335481683	-1.379614233	0.167705453	0.362695047	317.0472757	0.842217529	0.395012178	2.132130538	0.032996117	0.09184543
817	Ahrr	153.0424227	0.064644898	0.609519966	0.106058704	0.915535776	0.96556177	510.3940211	1.114434227	0.406847863	2.739191549	0.006159048	0.023533946
818	Ahsa1	1986.322646	0.418289654	0.171925058	2.432976669	0.014975266	0.060340338	2011.106204	0.544291218	0.198988049	2.735296016	0.00623242	0.023756665
834	Aida	1176.100802	1.397821539	0.290045101	4.819324761	1.44E-06	2.00E-05	972.0843263	1.086372309	0.164308792	6.611772235	3.80E-11	7.43E-10
835	Aif1	1934.212359	-0.753479883	0.399550575	-1.885818542	0.059319411	0.17483413	392.3988782	1.16760035	0.459425852	2.541433718	0.011039888	0.038080901
837	Aifm1	668.2408359	-0.251124635	0.30515215	-0.822948928	0.410537037	0.641711858	366.7273133	-0.024841907	0.210197049	-0.118183899	0.905921947	0.950503595
838	Aifm2	137.6482717	-0.203874377	0.286486425	-0.71163713	0.476689509	0.698319576	497.134557	0.502089924	0.280776861	1.788216884	0.073741023	0.169488206
839	Aig1	28.2304815	0.754774668	0.434743723	1.736137013	0.082539611	0.22136618	108.5678688	0.354240032	0.330563519	1.071624702	0.283888634	0.450913837
841	Aimp1	651.9033835	0.583378427	0.218763063	2.666713563	0.007659692	0.034884178	625.6717415	0.117394322	0.235376381	0.498751497	0.617954461	0.757363611
842	Aimp2	546.3861671	0.261429956	0.251317251	1.040238803	0.298228968	0.529315549	259.1139087	0.803278448	0.268562083	2.991034475	0.002780341	0.012019498
847	Ajuba	29.05924464	-0.058583505	0.768104167	-0.07627026	0.939204086	0.975873805	43.35078435	-0.564406068	0.43773461	-1.289379581	0.197266157	0.349017754
848	Ak1	18.66922511	-1.59300696	0.633509953	-2.514572899	0.011917666	0.050175957	40.06140096	-1.22392283	0.490263021	-2.49646165	0.012543923	0.042103831
849	Ak2	1197.952532	0.621545546	0.172671197	3.599590184	0.000318719	0.00238712	1474.291415	1.518161065	0.208538961	7.279987668	3.34E-13	8.22E-12
850	Ak3	709.7562577	0.723516531	0.188435757	3.839592566	0.000123239	0.001052054	478.7180991	-0.453595199	0.203523333	-2.228713502	0.025832973	0.075442363
851	Ak4	35.33525284	-0.593284563	0.623086297	-0.952170777	0.341010379	0.573511315	393.6876249	3.944385377	0.450889028	8.748018096	2.17E-18	8.49E-17
853	Ak6	244.2045102	0.604857921	0.224271372	2.696991222	0.006996911	0.032408378	976.5442233	0.159344784	0.13090898	1.217218132	0.223521233	0.381073277
856	Akap1	255.5933966	-0.160324873	0.328351631	-0.488271895	0.625357266	0.807336474	221.1262853	-0.139740156	0.232025173	-0.602262912	0.546999144	0.703768262
857	Akap10	337.2516053	-0.133072329	0.225079004	-0.591224976	0.55436969	0.759584223	661.1171008	-0.443658681	0.225988159	-1.963194369	0.049623593	0.125646903
858	Akap11	461.9597138	-0.551685281	0.211262189	-2.611377279	0.009017835	0.039777338	383.5976863	-0.473658598	0.245053469	-1.932878564	0.053251159	0.132901467
859	Akap12	200.6433658	1.82668347	0.669319267	2.729166124	0.006349471	0.02983637	21.82325642	-0.899167602	0.770263427	-1.167350766	0.243068745	0.404763007
860	Akap13	1251.63846	-0.139948672	0.130730311	-1.070514336	0.28438786	0.514349049	2332.235101	-0.21761322	0.183874014	-1.183490883	0.236614657	0.397152807
862	Akap3	70.45779213	1.228145858	0.373681717	3.286609437	0.001014014	0.006434704	25.63159417	0.119460662	0.459809205	0.259804851	0.795014309	0.882648109
863	Akap5	5.267772294	4.177207862	1.487715444	2.807800295	0.004988115	0.024523997	1.923535373	-0.457093911	1.551052708	-0.294699148	0.768223714	0.86451293
864	Akap6	19.39180304	-0.58081237	0.574589058	-1.010830891	0.312097375	0.543510467	8.645800456	1.72485733	1.050666335	1.641679449	0.100656453	0.214208038
865	Akap7	50.86149674	-1.209567773	0.342537852	-3.53119448	0.000413687	0.002982893	82.11149828	-0.649795521	0.429216407	-1.513911189	0.130048366	0.259593744
866	Akap8	247.5626586	-0.139858184	0.258578837	-0.540872509	0.588595461	0.783074423	1200.451326	0.129859155	0.134737855	0.963791171	0.335150634	0.506533327
867	Akap8l	391.6589086	-0.4776496	0.268127877	-1.781424616	0.07484311	0.206490455	536.6356102	-0.21358313	0.180455671	-1.183576712	0.236580663	0.397140286
868	Akap9	703.1342407	-0.725377479	0.380173011	-1.908019397	0.056388709	0.168645273	491.5400433	-0.491803834	0.387201464	-1.270149729	0.204031301	0.357623799
869	Akip1	238.4470034	0.242310471	0.230061287	1.053243137	0.292229573	0.522348838	202.6799376	-0.183905444	0.229873852	-0.80002768	0.42369476	0.594045852
870	Akirin1	1317.818091	0.542629046	0.21774545	2.49203391	0.012701391	0.052705711	1390.25491	0.348796195	0.199537159	1.748026266	0.080459479	0.18095222
871	Akirin2	563.2324613	0.420465209	0.337550969	1.245634727	0.212898527	0.426016343	388.9426787	-0.28698383	0.306199623	-0.937244231	0.348632943	0.520134495
872	Akna	1162.032921	0.549297569	0.316752416	1.734154312	0.082890707	0.22185214	1330.04771	0.856055552	0.269017123	3.182160086	0.00146181	0.006923184
873	Akr1a1	10686.65867	0.301744572	0.135782379	2.222266067	0.02626533	0.093382302	20717.89544	0.172515276	0.208412271	0.827759687	0.407806609	0.579532996
883	Akt1	4201.452919	-0.232303378	0.137728855	-1.686671815	0.091666475	0.238182192	3665.560876	-0.114837523	0.139649099	-0.822329138	0.410889597	0.582862724
884	Akt1s1	408.1730051	0.061054235	0.266717766	0.228909517	0.818939243	0.920545112	828.0644058	0.207345233	0.216933986	0.955798752	0.339173919	0.51055175
885	Akt2	1204.709572	0.239601538	0.149404042	1.603715239	0.108776835	0.268307315	1523.822526	-0.217815306	0.16107426	-1.352266376	0.176290117	0.322638075
886	Akt3	55.02874114	0.257587412	0.42539845	0.605520334	0.544833318	0.753349089	461.3175881	-0.448124948	0.366743169	-1.221904009	0.221743929	0.378992964
888	Alad	77.22217587	-0.069371751	0.278369479	-0.249207462	0.803200307	0.913518953	139.7375803	0.454455045	0.264420233	1.718684837	0.085671774	0.189653816
889	Alas1	8050.388909	3.585551546	0.175132046	20.47341776	3.72E-93	8.42E-90	7174.573077	3.343345259	0.371056297	9.010345033	2.05E-19	8.68E-18
890	Alcam	9842.962642	-2.88101856	0.333154244	-8.647701816	5.25E-18	3.40E-16	3779.621719	-0.31721009	0.379576562	-0.83569462	0.403326723	0.575351797
891	Aldh16a1	1119.810787	-0.54557805	0.260394259	-2.095199991	0.036153218	0.119331945	647.5906377	-0.530202473	0.212947846	-2.48982314	0.012780668	0.042784221
892	Aldh18a1	360.7639835	-0.672841033	0.347317471	-1.937250757	0.052714698	0.160340871	174.2628414	0.549705911	0.366521893	1.499790111	0.13366878	0.264972649
893	Aldh1a2	322.8547738	6.316438955	1.25285637	5.041630553	4.62E-07	7.01E-06	8.105858974	0.849070914	0.955953063	0.8881931	0.37443689	0.547156583
895	Aldh1b1	2.6474131	-0.105463126	1.315113437	-0.080193178	0.936083616	0.974227079	233.8928071	1.934927281	0.300793622	6.432740399	1.25E-10	2.29E-09
897	Aldh1l2	20.45657628	0.139971793	1.45864494	0.095960154	0.923552219	0.969387668	29.73057098	-0.215317401	0.619644182	-0.347485552	0.728226571	0.837082473
898	Aldh2	1744.445414	-0.328783155	0.192414646	-1.708722079	0.087502442	0.230699052	7476.72679	-0.965572123	0.149178293	-6.4726047	9.63E-11	1.79E-09
899	Aldh3a2	874.5166372	-0.094521167	0.273738099	-0.345297814	0.72987049	0.873339973	877.7752678	-0.104948945	0.196485412	-0.534130976	0.59325092	0.739500835
900	Aldh3b1	491.3975415	-0.222412715	0.174447466	-1.274955264	0.202325077	0.412202979	2079.01333	0.924404651	0.226163872	4.087322364	4.36E-05	0.000317671
901	Aldh4a1	170.1839614	-0.150990625	0.235961414	-0.639895409	0.522240599	0.73847926	207.6763734	-0.076125	0.271719736	-0.280159995	0.779354758	0.872380724
903	Aldh6a1	54.7694053	1.148926544	0.543107697	2.115467247	0.034390144	0.114597295	456.3244332	0.139740391	0.483321493	0.289125134	0.77248562	0.866988118
904	Aldh7a1	63.87332306	0.019548358	0.71408213	0.027375504	0.978160236	0.991354975	257.0440348	-0.407809979	0.201699217	-2.021871896	0.043189588	0.112577248
905	Aldh9a1	442.4844158	-0.620715991	0.322206085	-1.926456449	0.054047405	0.163113772	701.0415725	-1.398747861	0.318683658	-4.389142098	1.14E-05	9.52E-05
906	Aldoa	18062.64489	0.208961125	0.192149987	1.087489663	0.276820464	0.50496063	32277.44551	1.031798186	0.193571829	5.330311694	9.80E-08	1.19E-06
907	Aldoc	29.15587586	0.679541015	0.672944884	1.009801889	0.312590215	0.543942973	432.2150289	-0.916608654	0.255983181	-3.580737807	0.000342625	0.001979187
908	Alg1	531.7269682	-0.100418853	0.171885861	-0.584218228	0.5590735	0.762888456	810.0693716	0.529738424	0.177101365	2.991159461	0.002779203	0.012018589
910	Alg11	146.6619068	0.623409103	0.496330747	1.256035631	0.209103052	0.421335369	252.2647066	0.751063904	0.211854861	3.54518136	0.000392343	0.002232775
911	Alg12	883.6818528	0.522020001	0.188476668	2.769679701	0.005611144	0.027078052	258.9593506	1.048234807	0.211766756	4.949949777	7.42E-07	7.80E-06
912	Alg13	96.17888656	-0.520566978	0.277666227	-1.874794003	0.060821069	0.177795725	101.2256963	-0.253894543	0.321596551	-0.789481546	0.429830611	0.600118914
914	Alg2	772.0083581	0.810292081	0.335281097	2.416754441	0.015659577	0.062493392	461.1955839	0.660230109	0.248443268	2.657468304	0.007872999	0.028859951
915	Alg3	551.8265736	-0.191407507	0.266030585	-0.719494366	0.471836372	0.694126226	297.1999491	0.95862701	0.21429363	4.473427474	7.70E-06	6.71E-05
916	Alg5	497.8890419	0.142839905	0.186911058	0.764213239	0.444740178	0.672373155	457.7340817	-0.029895944	0.222097005	-0.134607598	0.892922134	0.943145066
917	Alg6	115.5248878	-0.36230311	0.445135037	-0.813917305	0.415692326	0.646803236	78.86088746	-1.197616084	0.430725558	-2.780462086	0.00542816	0.021195739
918	Alg8	279.9523827	0.028597497	0.318617758	0.089754874	0.928482008	0.971522321	353.6948251	0.697542769	0.198439042	3.515148849	0.000439508	0.002462849
919	Alg9	325.5134768	0.657338456	0.284569708	2.30993826	0.020891573	0.078503591	625.6083793	0.96780742	0.179513697	5.391273391	7.00E-08	8.81E-07
921	Alkbh1	30.46930612	0.511213118	0.511569758	0.999302852	0.317648004	0.549579544	259.1430449	0.13702657	0.35483855	0.386165961	0.699373761	0.817551188
922	Alkbh2	56.75232002	-0.640709812	0.412224712	-1.554273176	0.120119269	0.288604583	49.83630946	0.270457568	0.403168403	0.67083027	0.502328662	0.666993708
923	Alkbh3	326.4685956	0.350920339	0.16867415	2.080463068	0.03748308	0.122708811	249.2619952	0.137058237	0.215537669	0.635889946	0.524848156	0.685702021
924	Alkbh4	15.90279153	0.304828725	0.58834523	0.518112002	0.604380127	0.793259853	132.8731257	0.396873065	0.231181358	1.716717423	0.086030815	0.190364165
925	Alkbh5	777.8649972	0.465046114	0.227733369	2.042063993	0.041145184	0.131592981	1721.508339	0.351102232	0.162651775	2.15861297	0.030880206	0.087204535
926	Alkbh6	105.1955015	0.313450958	0.294967341	1.062663265	0.287934686	0.517734204	243.5397665	0.068682655	0.280474644	0.244880086	0.806549281	0.890697491
927	Alkbh7	17.68238736	0.086086814	0.813827061	0.10578023	0.915756723	0.96556177	155.0240401	0.366541654	0.274400086	1.335792781	0.181617013	0.329726084
929	Alms1	33.39225193	-1.030394348	0.691153611	-1.490832618	0.136005446	0.315244257	37.27491523	-2.139719682	0.724549341	-2.953173183	0.003145255	0.013354617
932	Alox5	18.51951704	-3.158122545	0.726044004	-4.349767406	1.36E-05	0.000148621	56.28132464	-3.301738913	0.535160286	-6.169626185	6.85E-10	1.15E-08
935	Alpk1	351.4726658	3.551605487	0.388154898	9.149969522	5.69E-20	4.69E-18	744.0253534	1.261972914	0.28422868	4.439991466	9.00E-06	7.70E-05
936	Alpk2	451.8403961	8.105609421	0.546576195	14.82978859	9.40E-50	5.56E-47	15.88090497	4.753943253	1.297572126	3.663721774	0.000248577	0.001501998
937	Alpl	113.6898585	-1.247751555	0.684140401	-1.823823812	0.068178713	0.192997984	11.2486	-0.94060613	1.285586908	-0.731655031	0.46437915	0.632421306
938	Als2	666.5995538	-0.629232204	0.330323004	-1.904899738	0.056793105	0.169407642	490.8536462	-0.094936277	0.356981049	-0.265942064	0.790283829	0.87865477
940	Alyref	599.5285171	-0.129838166	0.164414593	-0.78969977	0.429703126	0.658797385	439.5636962	0.184413632	0.195683444	0.942407939	0.345983824	0.517437089
942	Amacr	266.1412986	-0.998137039	0.216483822	-4.610677282	4.01E-06	5.02E-05	37.42014915	-1.283596654	0.387856127	-3.309465967	0.000934741	0.004696298
944	Ambra1	421.610315	0.375123304	0.155187572	2.41722516	0.01563934	0.062460905	743.5634189	0.275072199	0.277398924	0.991612349	0.321386663	0.491890191
945	Amd1	1714.69074	-0.772799107	0.187736115	-4.116411524	3.85E-05	0.000377026	1181.261439	0.470958338	0.271969326	1.731659759	0.083334159	0.185716473
948	Amdhd2	574.9351556	-1.136297114	0.240102565	-4.732548825	2.22E-06	2.95E-05	1002.677158	-0.411871489	0.202973851	-2.029184978	0.042439453	0.111105701
949	Amer1	28.31983417	0.776514118	0.823742896	0.942665633	0.345851957	0.578765856	113.105131	-0.095775836	0.410292062	-0.233433315	0.815424946	0.895214932
951	Amfr	1989.751975	-0.065088051	0.19554435	-0.3328557	0.739243211	0.878712622	2632.34511	0.321985865	0.189344712	1.700527366	0.089031773	0.195587635
952	Amigo1	9.085330413	-1.683740843	1.149825118	-1.464345157	0.143099665	0.325873176	78.81609112	-0.21467226	0.271052843	-0.791994129	0.4283641	0.598350488
953	Amigo3	318.0310267	0.078419361	0.196467278	0.399147187	0.689784755	0.848903429	50.85852328	1.010165532	0.602996929	1.675241588	0.093886841	0.203475868
954	Ammecr1	272.6608282	-0.963629488	0.375061174	-2.569259508	0.01019161	0.044124709	154.7348343	0.522503262	0.232962302	2.242866153	0.024905447	0.073522648
955	Ammecr1l	813.1575551	0.528025285	0.214456189	2.462159233	0.013810334	0.056415359	409.3266119	0.323317433	0.414885723	0.779292742	0.435807289	0.605245216
956	Amn1	147.0687562	0.271185793	0.358808935	0.755794427	0.449772459	0.675860003	163.1630292	-0.06964361	0.226679412	-0.307233946	0.758665309	0.858205145
957	Amot	8.947683387	-0.161974869	0.982803502	-0.164809007	0.869094315	0.94562229	35.39794115	-2.447582798	0.546983202	-4.474694629	7.65E-06	6.69E-05
958	Amotl1	310.0345217	-0.633266922	0.52016377	-1.217437581	0.223437772	0.439538588	47.09938053	-0.26135801	0.443133455	-0.589795257	0.555327923	0.710266192
959	Amotl2	61.53073143	0.005401632	1.073282825	0.005032814	0.995984413	0.998147681	36.39112721	-0.615523066	0.698422345	-0.881304944	0.378152791	0.550726167
960	Ampd2	332.1376452	0.004819898	0.218042887	0.022105274	0.982363979	0.992805036	840.6045438	0.596745486	0.258729598	2.306444609	0.021085802	0.064170638
961	Ampd3	91.56075583	2.974136565	1.389512215	2.140417718	0.032321024	0.109445619	2880.030766	1.499443792	0.533185804	2.812235023	0.004919854	0.019512277
962	Amt	36.17616672	-1.042165044	0.633241775	-1.645761674	0.099812836	0.252275432	18.30206393	-1.183507545	0.591881178	-1.999569488	0.045546771	0.117392548
964	Amz1	4.904289793	-0.721958982	1.159213213	-0.622800857	0.533415395	0.746825488	279.9616866	-4.160809196	0.626678316	-6.639465718	3.15E-11	6.22E-10
965	Amz2	217.6692128	-0.162342925	0.239104963	-0.678960914	0.497162628	0.717707864	322.1135614	-0.134856455	0.203496551	-0.662696515	0.507524942	0.671536045
966	Anapc1	1028.085224	-0.033267048	0.239388433	-0.138966815	0.889476372	0.954017603	1196.575227	-0.122616126	0.322344333	-0.380388653	0.703656937	0.820581221
967	Anapc10	145.3061299	0.591376221	0.27669713	2.137269079	0.032576112	0.110083467	165.0243019	-0.039760138	0.224462481	-0.177134894	0.859402434	0.92371104
968	Anapc11	452.6374092	-0.177417633	0.2526823	-0.702137163	0.482593628	0.70374649	903.5999714	-0.356890565	0.186468736	-1.913943176	0.055627417	0.137320724
969	Anapc13	350.8039879	-0.294667978	0.336929182	-0.874569475	0.381808203	0.613711118	291.4229289	-0.461657999	0.310254984	-1.487995432	0.136752098	0.269418014
970	Anapc15	418.8433102	-0.40149754	0.286444923	-1.401657028	0.161017689	0.353231093	320.6966656	-1.641640571	0.466771098	-3.517014179	0.00043643	0.002449214
971	Anapc16	247.9607615	0.380286678	0.170957048	2.224457449	0.026117682	0.093075042	434.2303965	0.192265125	0.190980832	1.006724724	0.314067077	0.484003495
972	Anapc2	995.7884771	0.010822124	0.117028005	0.092474648	0.926320932	0.970426312	1922.389134	-0.085923011	0.230842697	-0.372214549	0.709733114	0.823902546
973	Anapc4	467.0822368	0.017048972	0.18807366	0.090650501	0.927770303	0.971041973	591.8841746	0.044144007	0.167019874	0.264303917	0.791545742	0.879580156
974	Anapc5	3689.792807	-0.197449806	0.159423248	-1.238525802	0.215521161	0.429557712	2026.017536	0.340981019	0.251874859	1.353771553	0.175809272	0.322197734
975	Anapc7	1311.090585	-0.542640653	0.132567823	-4.093305917	4.25E-05	0.000411322	605.1633651	-0.113412244	0.186558527	-0.607917772	0.543242012	0.700862269
977	Angel1	16.93121597	-0.997959824	0.61376554	-1.625962619	0.103957608	0.259827147	66.94444077	0.154825409	0.347499559	0.445541311	0.655928613	0.785696962
978	Angel2	199.7359969	0.28504686	0.35573703	0.80128532	0.422966488	0.652589207	589.5767288	-0.418752818	0.202376713	-2.06917491	0.038529676	0.103420672
980	Angpt2	5.81855493	-4.463885609	1.430463929	-3.120585929	0.001804916	0.01048486	16.01510236	-1.677389208	0.912183874	-1.838871807	0.065934043	0.156120049
981	Angptl2	224.905254	-4.1020258	0.693142216	-5.918014668	3.26E-09	7.35E-08	805.8950953	-2.253246526	0.389512934	-5.784779726	7.26E-09	1.07E-07
983	Angptl4	70.98376193	4.832979343	1.794733561	2.692867314	0.007084046	0.032711693	64.55381013	-4.179429891	0.608939235	-6.863459687	6.72E-12	1.43E-10
984	Angptl6	11.49886739	-1.578380141	1.009690542	-1.563231579	0.117998135	0.285069575	14.00637811	-0.11299854	0.667612167	-0.16925776	0.865593899	0.927609588
987	Ank2	14.5490471	0.879371416	1.481782109	0.59345528	0.552876503	0.758663851	11.37776252	-2.188280408	1.068329913	-2.048318952	0.040528757	0.107285799
989	Ankfy1	1239.46928	0.748187033	0.323481406	2.312921299	0.020726967	0.077949673	2597.999693	0.75805359	0.249462089	3.038752671	0.002375598	0.010503863
992	Ankib1	309.057869	-0.065954115	0.322084531	-0.204772687	0.837749728	0.930602794	608.9715484	0.289384157	0.269328922	1.074463726	0.282614894	0.449845487
994	Ankle2	586.947567	0.155390596	0.311992608	0.498058583	0.618442752	0.803436291	617.8540794	0.023560284	0.243062737	0.096930874	0.92278129	0.959476429
996	Ankmy2	468.7659285	-0.581123606	0.185256423	-3.136860773	0.001707672	0.010031374	143.7408066	-0.355217685	0.251601332	-1.411827521	0.158000753	0.299227796
997	Ankra2	518.5442562	0.452465975	0.206917329	2.186699283	0.028764484	0.100028896	201.7548362	-0.791663787	0.3161335	-2.504207199	0.012272614	0.041361003
999	Ankrd10	269.9569256	0.095015997	0.26105675	0.363966828	0.71588278	0.863613155	369.7412864	-0.621902044	0.218037696	-2.852268461	0.004340842	0.017597342
1000	Ankrd11	3123.178334	-0.655176491	0.369700155	-1.772183434	0.076364113	0.209282512	2723.168619	-0.142679209	0.142844735	-0.998841217	0.317871616	0.487657285
1001	Ankrd12	3865.392438	-0.650353216	0.407935376	-1.594255498	0.110878821	0.271977107	1192.48238	-0.997929862	0.274482381	-3.635679122	0.000277249	0.001649281
1002	Ankrd13a	1725.178558	-0.097633169	0.179918758	-0.542651416	0.587369831	0.781952259	2297.018869	0.428879746	0.273243468	1.569588285	0.116510926	0.239239817
1003	Ankrd13b	143.4808437	-1.281247356	0.234310343	-5.468163899	4.55E-08	8.49E-07	112.7070434	-1.629097285	0.400747738	-4.06514406	4.80E-05	0.000345745
1004	Ankrd13c	712.5062473	-0.172066753	0.175363929	-0.981198093	0.326495064	0.559160046	578.15343	-0.196464592	0.149714199	-1.312264261	0.189430986	0.339059265
1005	Ankrd13d	41.98925739	-2.65046297	0.439006722	-6.037408631	1.57E-09	3.76E-08	165.2289448	-0.104089422	0.321662421	-0.323598327	0.746242154	0.849289508
1006	Ankrd16	57.66555324	0.647157689	0.352008547	1.838471523	0.065992954	0.1884388	427.7954562	0.08035423	0.198821196	0.40415324	0.686100037	0.808189772
1007	Ankrd17	1815.14116	-0.631608872	0.245528306	-2.572448294	0.010098204	0.043831942	1680.086444	0.355518776	0.292875324	1.213891191	0.224789277	0.382581432
1012	Ankrd27	308.1093095	0.343660185	0.2878039	1.194077583	0.232447621	0.450742222	526.7357623	0.370037635	0.163887187	2.257880204	0.023953129	0.071330379
1013	Ankrd28	453.8427965	-1.821715163	0.645227165	-2.823370221	0.004752166	0.023537629	709.3535377	-1.450132705	0.232508609	-6.236898965	4.46E-10	7.65E-09
1017	Ankrd33b	2.667604135	4.069115829	1.972997024	2.06240343	0.039169343	0.127066769	742.0829193	1.256267335	0.435867637	2.882222096	0.003948813	0.016254643
1018	Ankrd34a	4.751773395	-0.559294222	1.165985725	-0.479675017	0.631458495	0.811951974	4.569616273	-5.827614572	2.032131766	-2.867734597	0.004134222	0.016897023
1019	Ankrd37	3.963251989	2.235095883	1.436301169	1.556147089	0.11967312	0.28804155	140.7413076	1.234615746	0.471540282	2.618261458	0.008837906	0.031751723
1020	Ankrd39	13.00133171	0.689173821	0.627951018	1.097496144	0.272424565	0.499757408	71.30544469	0.280416272	0.260160109	1.077860373	0.281096072	0.448333856
1021	Ankrd40	760.2103359	0.069428004	0.146992725	0.47232272	0.636696456	0.815679237	1394.890676	0.242018245	0.15877444	1.524289712	0.127436356	0.256108333
1023	Ankrd42	29.25355186	-1.194900635	0.494923192	-2.414315299	0.015764814	0.062791628	3.466326462	-1.361204207	1.241230973	-1.096656655	0.272791511	0.438978219
1024	Ankrd44	375.6083091	-0.108455793	0.289099371	-0.375150566	0.707548493	0.858566249	747.9670231	-0.661415693	0.339538892	-1.947982126	0.051417102	0.129207482
1025	Ankrd46	445.7070589	0.057368331	0.251838613	0.227797995	0.819803286	0.9212265	395.364292	-0.370699888	0.22532188	-1.645201471	0.09992827	0.213356123
1026	Ankrd49	132.4331313	0.081438663	0.268966132	0.302784079	0.762054417	0.891095634	242.5319688	0.015685322	0.270227436	0.058044892	0.95371287	0.975622198
1027	Ankrd50	127.7306777	0.143272129	0.405100584	0.353670508	0.723585827	0.869108255	860.3945512	0.523202375	0.260889023	2.005459519	0.044913944	0.116241917
1028	Ankrd52	868.0904698	0.245017043	0.168266289	1.456126744	0.145357586	0.329294902	1123.848602	0.675069019	0.393660962	1.714848777	0.086372956	0.190782768
1029	Ankrd54	91.44019445	-0.311273887	0.277245151	-1.122738796	0.261548446	0.486166938	164.4361934	0.179847549	0.239422781	0.751171415	0.452549501	0.619925717
1034	Ankrd9	102.5560187	-0.097285163	0.347563321	-0.279906299	0.779549394	0.899887625	54.15926124	0.518096298	0.416948772	1.242589817	0.214019024	0.370314767
1038	Anks3	203.3013061	0.208283692	0.295889014	0.70392506	0.481479444	0.702614036	304.1647812	0.070834513	0.20989097	0.337482421	0.735753261	0.84170443
1039	Anks6	3.075096838	-0.593359833	1.84192427	-0.322141275	0.747345671	0.882907982	20.30709982	-2.334373705	0.594459017	-3.92688754	8.61E-05	0.000579372
1040	Ankzf1	81.96704568	0.206850103	0.510538715	0.405160464	0.685359564	0.846521772	451.7313617	0.025100481	0.216222325	0.116086446	0.90758403	0.951207271
1041	Anln	339.0436546	-1.600044448	0.440072454	-3.635865946	0.000277048	0.002122191	133.9068468	-2.783549017	1.47110489	-1.892148572	0.058471188	0.142600338
1042	Ano10	685.971273	0.12772389	0.23901795	0.534369449	0.593085952	0.786276665	417.0867831	0.162245565	0.198768819	0.8162526	0.414355678	0.585783232
1044	Ano6	1252.459388	0.940054015	0.234359858	4.01115628	6.04E-05	0.000559347	2129.761967	0.372936723	0.291354135	1.280011774	0.200540995	0.353241976
1046	Ano8	333.2615771	-1.115900152	0.211127388	-5.285435306	1.25E-07	2.18E-06	387.779786	0.076967631	0.290207538	0.265215822	0.790843207	0.879060548
1047	Anp32a	1441.08817	-0.536180877	0.269881339	-1.986728237	0.046952521	0.146278885	3639.303455	0.955552571	0.217180176	4.399814887	1.08E-05	9.11E-05
1048	Anp32b	5091.098047	-0.136133913	0.331122611	-0.411128411	0.680978378	0.843792708	2955.181305	0.131613278	0.254638292	0.516863654	0.605251341	0.748567164
1049	Anp32e	757.6723297	-0.472014752	0.182694203	-2.583632888	0.00977658	0.042681126	956.1230832	-0.494855442	0.276056284	-1.792588942	0.073038676	0.168346945
1051	Antkmt	308.7211438	-0.682665249	0.315790082	-2.161769126	0.030635976	0.104836095	609.0088674	-0.260694218	0.269925982	-0.965798905	0.334144816	0.505461888
1052	Antxr1	39.62682221	0.790946991	0.997714373	0.792758942	0.427918282	0.657098093	438.0046082	4.435578119	0.448553201	9.888633304	4.66E-23	2.69E-21
1053	Antxr2	3031.910301	2.211287781	0.281542863	7.854178062	4.02E-15	2.03E-13	1132.31596	-1.250424126	0.314312058	-3.978288754	6.94E-05	0.000481867
1054	Anxa1	4410.869198	-0.221328711	0.333875121	-0.662908667	0.507389051	0.726030645	5772.569779	-1.022277811	0.329337717	-3.104041107	0.001908968	0.008705523
1055	Anxa11	4490.00448	-0.126119621	0.178678738	-0.705845713	0.48028409	0.701544935	1236.618927	-0.100786559	0.166685658	-0.604650454	0.545411276	0.702570837
1056	Anxa2	31965.2411	0.533056547	0.178810004	2.981133796	0.002871833	0.015430287	6720.967171	0.273554372	0.21665022	1.262654486	0.206713378	0.361265661
1057	Anxa3	854.9455661	0.96702355	0.270218194	3.578676683	0.000345338	0.002560663	2631.447825	-0.560295862	0.273405095	-2.049324871	0.040430358	0.107063194
1058	Anxa4	5307.716714	-0.848963264	0.289485829	-2.932659146	0.003360726	0.017604976	4880.731069	0.330576708	0.24482327	1.350266694	0.176930452	0.323435374
1059	Anxa5	14444.93925	-0.038381422	0.141711747	-0.270841502	0.786512939	0.903746681	16420.01062	0.325681118	0.254043284	1.281990659	0.199845923	0.352473949
1060	Anxa6	3189.886542	0.515112656	0.250037374	2.060142641	0.039384906	0.12755307	3394.103743	0.813516494	0.197663808	4.115657298	3.86E-05	0.000284792
1061	Anxa7	2369.349461	0.363726161	0.118178194	3.077777293	0.002085507	0.011841675	2779.434215	0.453325613	0.164707567	2.752305929	0.005917721	0.022768774
1063	Aoah	420.9244781	3.660695085	1.134232091	3.227465625	0.00124892	0.007699034	3361.668434	4.004710174	0.27717236	14.44844706	2.56E-47	7.52E-45
1064	Aoc2	13.55137917	-0.62791258	0.741883212	-0.846376586	0.397342696	0.628967911	23.50843634	0.987295635	0.430860094	2.291452955	0.02193723	0.066375635
1067	Ap1ar	478.3614357	0.077211883	0.20324012	0.379904732	0.704016134	0.856419663	564.304552	0.385592225	0.152848503	2.522708545	0.011645488	0.039766829
1068	Ap1b1	2260.853116	0.368988286	0.218174422	1.69125364	0.09078837	0.236519358	1505.893768	-0.827815242	0.193699748	-4.273703254	1.92E-05	0.000152005
1069	Ap1g1	1047.663557	-0.010201406	0.143075864	-0.071300675	0.943158458	0.977326763	1880.535714	0.291200803	0.221063174	1.317274146	0.187746748	0.33687201
1070	Ap1g2	255.5498568	0.098041674	0.272581469	0.359678426	0.719087627	0.865386959	598.6340413	0.190623627	0.215492509	0.884595143	0.376375027	0.548978691
1071	Ap1m1	1556.489622	-0.057967479	0.189770759	-0.305460543	0.760015417	0.890066281	804.8905376	0.395569037	0.228927119	1.727925636	0.084001558	0.186979672
1073	Ap1s1	2384.927876	0.627116257	0.295664438	2.121040534	0.033918391	0.113330763	2593.941969	0.716159394	0.218978548	3.270454572	0.001073748	0.005312656
1074	Ap1s2	819.0596132	-0.375560972	0.291864689	-1.286763992	0.198176561	0.406854326	877.2714305	-2.305197608	0.283675319	-8.126183186	4.43E-16	1.44E-14
1075	Ap1s3	9.232617486	3.679650317	1.335998566	2.754232236	0.005883001	0.028061356	42.33229172	-0.649686409	0.486779543	-1.334662515	0.181986827	0.330117179
1076	Ap2a1	1658.884794	-0.098350163	0.20837858	-0.471978275	0.636942296	0.815917321	1441.333888	0.129562434	0.190998994	0.678340924	0.497555557	0.662418966
1077	Ap2a2	2749.295979	-0.016849388	0.226916081	-0.074253829	0.940808415	0.976570768	1720.152807	0.036649694	0.173121976	0.211698683	0.832342116	0.904696038
1078	Ap2b1	2098.633384	1.515908976	0.299341013	5.06415395	4.10E-07	6.29E-06	3316.505189	0.493472532	0.241531258	2.04310008	0.041042532	0.108281963
1079	Ap2m1	8820.6344	-0.214591729	0.214628296	-0.999829627	0.317392965	0.549465765	7419.496568	0.687964776	0.194565146	3.535909649	0.000406374	0.002302989
1081	Ap2s1	2659.407501	0.776906178	0.363542079	2.137046086	0.032594243	0.110096651	2364.159844	0.456933311	0.271710386	1.681692474	0.092628488	0.201214888
1082	Ap3b1	1215.282422	0.210507334	0.22986698	0.915778919	0.359782862	0.593340667	2001.811789	0.762811646	0.289846793	2.631775355	0.008494001	0.030811853
1083	Ap3d1	1679.14408	-0.363530498	0.13412368	-2.710412489	0.006719958	0.031274712	3160.381661	0.055854994	0.247834821	0.225371857	0.821690003	0.898324027
1084	Ap3m1	1345.609174	0.237831519	0.189342143	1.256093947	0.209081911	0.421335369	1359.907069	0.380955299	0.187895069	2.027489603	0.042612367	0.111499876
1085	Ap3m2	85.00161971	-0.197204958	0.396371096	-0.49752608	0.618818116	0.803498701	302.7197237	0.615972585	0.22719136	2.711250046	0.006703006	0.02521968
1086	Ap3s1	668.8478108	0.319539721	0.358291342	0.891843269	0.372476946	0.604844488	1654.854809	0.273422281	0.210030473	1.301821957	0.192977256	0.343721361
1089	Ap4b1	169.0103186	0.309272215	0.250487675	1.23468037	0.216949484	0.431077738	252.1612703	0.09771102	0.207379702	0.471169642	0.637519596	0.772299134
1090	Ap4e1	94.45764906	-0.661915437	0.578558089	-1.144077752	0.252591393	0.475497004	163.1814689	-0.191178572	0.441171138	-0.433343334	0.664765361	0.792413441
1091	Ap4m1	56.701165	-0.387435513	0.378195182	-1.024432704	0.305630941	0.537125249	329.8017841	-0.570258241	0.238842096	-2.387595198	0.01695901	0.053970976
1092	Ap4s1	127.1736829	0.608813082	0.257578473	2.363602345	0.018098227	0.069979468	147.5260263	0.272669153	0.305164751	0.893514575	0.37158167	0.544086592
1093	Ap5b1	295.7839596	0.097548958	0.367863996	0.265176693	0.790873349	0.905694288	710.9386868	1.112845762	0.269460359	4.129905291	3.63E-05	0.000269564
1094	Ap5m1	94.99018187	0.205076804	0.318842288	0.643191985	0.520099534	0.736907018	331.8646787	-0.290387059	0.240424987	-1.207807319	0.227121386	0.385542223
1095	Ap5s1	225.412786	0.064928949	0.300498929	0.216070483	0.828932807	0.925353575	280.522252	-0.580082436	0.317428091	-1.827445183	0.067632861	0.15929482
1096	Ap5z1	1051.56979	-0.214736024	0.24294113	-0.883901475	0.376749401	0.608491835	610.4328915	0.149363896	0.218745898	0.682819186	0.494721105	0.660034099
1097	Apaf1	194.0063518	0.162875797	0.522627622	0.311647893	0.755308132	0.887749845	833.5891551	0.361038571	0.218492052	1.652410545	0.098450887	0.210923909
1098	Apba1	327.2572833	-1.675642058	0.379861925	-4.411187186	1.03E-05	0.000114877	280.2374664	0.963438142	0.273947496	3.5168715	0.000436665	0.002449613
1099	Apba3	284.6551102	0.559318977	0.384967882	1.452897768	0.146252141	0.330708823	600.1143916	0.955147696	0.196454565	4.861926711	1.16E-06	1.18E-05
1100	Apbb1	16.96733751	1.706060668	0.761802316	2.239505752	0.025123028	0.090192199	5.629595131	-3.757444452	1.286247136	-2.921246117	0.003486343	0.01464088
1102	Apbb2	236.7731663	-0.759375843	0.511868095	-1.483538141	0.137931491	0.317920397	744.3530778	-1.176020204	0.372715301	-3.155277504	0.001603455	0.007492636
1103	Apbb3	227.0637225	0.563082986	0.396595824	1.419790507	0.155668679	0.344946777	189.8823588	0.223260162	0.337803486	0.660917284	0.508665361	0.672543364
1104	Apc	404.7185992	-0.595334972	0.319817098	-1.861485751	0.062675611	0.18165508	621.5900705	-0.692079493	0.290440136	-2.382864514	0.017178515	0.054576701
1106	Apcdd1	24.21876399	-1.878558751	1.11269482	-1.688296483	0.09135433	0.237629597	7.323351847	-2.403437107	1.238432594	-1.94070886	0.052293601	0.130948357
1107	Apeh	875.0337012	0.559509225	0.151908106	3.68320849	0.000230317	0.001816749	865.6377865	0.169989015	0.146251855	1.162303308	0.245112283	0.407566647
1108	Apex1	1180.382602	-0.240519876	0.274990626	-0.874647544	0.38176571	0.613711118	670.0102542	-0.029053626	0.252638403	-0.115000829	0.908444465	0.951830078
1109	Apex2	211.3364223	-0.289765951	0.244252431	-1.18633804	0.23548883	0.454436298	134.6895845	-0.072753356	0.29606632	-0.245733307	0.805888688	0.890493613
1110	Aph1a	1289.185071	-0.202298574	0.250735938	-0.806819219	0.419770645	0.650092358	2635.413172	0.407683032	0.176125749	2.314727028	0.020627876	0.063123577
1113	Api5	1168.061784	0.011588485	0.259397227	0.044674668	0.964366626	0.986377472	1762.093551	0.075973785	0.236163212	0.321700338	0.747679721	0.850343647
1115	Aplf	40.52951453	0.320034322	0.497026234	0.643898251	0.519641416	0.736488131	76.58003819	-0.540086639	0.376689174	-1.433772661	0.151637149	0.290220791
1116	Aplp1	22.45000945	-0.160641919	0.560394001	-0.286658885	0.774373522	0.896822834	42.12135628	0.086888562	0.366577669	0.237026336	0.812636359	0.893529855
1117	Aplp2	7793.991318	-0.990728019	0.264352042	-3.747760037	0.000178421	0.001457264	4420.046326	-1.166735382	0.209679241	-5.564381949	2.63E-08	3.57E-07
1119	Apobec1	109.0466954	1.673393085	0.439268935	3.809495625	0.000139251	0.00116821	2283.458776	-1.432396474	0.233125426	-6.144316801	8.03E-10	1.34E-08
1121	Apobr	2178.440013	0.269807668	0.225854098	1.194610461	0.23223926	0.450487022	3282.266048	0.195007715	0.224029289	0.870456341	0.384051069	0.556015897
1122	Apoc1	14.4422786	-1.461380263	0.67820919	-2.154763286	0.031180363	0.106298262	2.885546191	-2.046477204	1.818238852	-1.125527156	0.260365716	0.42523938
1124	Apoe	59430.8844	-0.688075324	0.359983265	-1.911409198	0.055952016	0.16754235	92623.31091	-0.911895938	0.548453261	-1.662668457	0.09637882	0.207315578
1129	Apoo	227.3261934	0.093783118	0.218099899	0.430000739	0.667195104	0.835622234	68.44432522	-0.477335553	0.319208411	-1.495372732	0.134817193	0.266659036
1130	Apool	144.1590692	-0.38785036	0.322960931	-1.200920368	0.229782092	0.447520117	206.7982974	1.208301179	0.208281428	5.801291036	6.58E-09	9.79E-08
1132	Appbp2	575.8968676	0.124760371	0.177325912	0.703565369	0.481703485	0.702712475	670.0230413	0.1861705	0.22018968	0.845500571	0.397831414	0.570503284
1133	Appl1	334.3262591	-0.359615174	0.328766773	-1.093830653	0.274029258	0.50171534	778.1018273	0.243085455	0.309567282	0.78524272	0.432311273	0.602009939
1134	Appl2	205.3155975	-1.671383179	0.250225451	-6.679509113	2.40E-11	7.67E-10	717.3158968	-1.044200937	0.244590827	-4.269174559	1.96E-05	0.000154878
1135	Aprt	3129.709865	-0.244845218	0.191808125	-1.276511195	0.201774872	0.411384781	1824.149286	-0.014614307	0.353479939	-0.041344092	0.967021583	0.982843977
1136	Aptx	139.3432105	0.401893457	0.270124388	1.487808855	0.13680131	0.316302163	236.0792422	0.800467339	0.231962419	3.450849253	0.000558826	0.003040328
1137	Aqp1	7.730991971	-2.522010316	1.322266926	-1.907338273	0.056476797	0.168834461	5.720655993	-1.471002239	1.444772326	-1.01815505	0.308604277	0.478243966
1141	Aqp9	329.3500219	4.295831025	0.420907553	10.20611532	1.86E-24	2.16E-22	65.13077591	3.670834474	0.535530419	6.854576964	7.15E-12	1.52E-10
1142	Aqr	789.8350807	-0.066008232	0.192930784	-0.342134263	0.732249853	0.875272878	840.474811	0.117187351	0.293748412	0.398937819	0.689939022	0.810975245
1143	Araf	758.513627	0.463656439	0.197508521	2.347526253	0.018898541	0.072454807	1036.374838	0.342431118	0.189005064	1.811756317	0.070023857	0.163323527
1144	Arap1	5855.584422	0.734772594	0.263214372	2.791536755	0.00524584	0.025578407	8047.227174	1.043433465	0.139634121	7.472625288	7.86E-14	2.06E-12
1145	Arap2	185.6399117	1.792552289	0.343968671	5.211382432	1.87E-07	3.11E-06	31.51497356	-3.26139956	0.668637895	-4.87767682	1.07E-06	1.10E-05
1147	Arc	9.369652069	-0.095515055	0.931834906	-0.102502122	0.918358129	0.967074859	8.575261121	-0.935187789	0.942592743	-0.992144058	0.321127257	0.491694287
1148	Arcn1	2074.948523	0.202705712	0.241636705	0.838886259	0.40153314	0.632875425	2641.049124	0.554004772	0.224076901	2.472386802	0.013421421	0.044511059
1149	Areg	6.157739725	-0.17275076	1.942296004	-0.088941521	0.929128386	0.971634196	6.384285228	4.525333876	1.881145005	2.405627351	0.016144724	0.05184254
1150	Arel1	491.6262408	0.220125394	0.212653404	1.035136937	0.300604965	0.532074309	767.1646008	0.571012213	0.29660422	1.925165506	0.054208656	0.134751861
1151	Arf1	6501.593175	0.34913141	0.149568344	2.33426005	0.019582109	0.074572138	7024.513615	0.633447713	0.118909922	5.327122446	9.98E-08	1.21E-06
1153	Arf3	6076.246604	-0.147642056	0.159967476	-0.922950458	0.356033024	0.589731192	4036.176633	0.292195024	0.158654609	1.841705228	0.065518279	0.155484477
1154	Arf4	3210.373228	0.835901801	0.14837879	5.633566623	1.77E-08	3.55E-07	1900.297948	0.184933918	0.196368409	0.941770211	0.3463103	0.517856554
1155	Arf5	1065.646005	-0.449620309	0.257608963	-1.745359725	0.080922272	0.218597322	2081.353908	0.426927462	0.262655327	1.625428528	0.104071281	0.219553563
1156	Arf6	2670.167574	-0.167760254	0.150246025	-1.116570332	0.264178083	0.489181614	2084.073547	0.076218093	0.272634001	0.279561951	0.779813602	0.872734628
1157	Arfgap1	823.8628381	0.349307176	0.1299995	2.686988613	0.007209941	0.033191601	766.9668581	0.168267825	0.171224013	0.982734973	0.325737893	0.496721248
1158	Arfgap2	1165.760528	0.345455856	0.214249138	1.612402549	0.106874371	0.265167773	1419.198722	0.423674629	0.150510144	2.814924073	0.004878876	0.019379548
1159	Arfgap3	320.8640398	-0.035627696	0.25055273	-0.142196399	0.886924876	0.953374113	650.1858732	0.384507632	0.276970993	1.38825957	0.165058018	0.308436734
1160	Arfgef1	1255.891664	-0.209774285	0.217793926	-0.963177846	0.335458281	0.568744192	1479.373198	0.394066165	0.214383249	1.838138782	0.066041958	0.156326108
1161	Arfgef2	1232.589085	-0.286550285	0.235783178	-1.215312678	0.224246858	0.44041947	1122.039511	-0.647770431	0.27477863	-2.357426523	0.018402097	0.057571944
1163	Arfip1	606.3871395	-0.297800392	0.218718404	-1.361569884	0.173333665	0.371616665	547.4766266	-0.328381569	0.254533794	-1.290129548	0.197005682	0.348779755
1164	Arfip2	493.000808	-0.014819704	0.204747667	-0.072380334	0.942299235	0.976701776	482.3000711	0.062274366	0.185766255	0.335229699	0.73745182	0.842999437
1165	Arfrp1	350.9050916	0.45046807	0.156222162	2.883509375	0.003932709	0.020075419	548.2527546	0.196788192	0.191186076	1.029301902	0.30333783	0.472233961
1166	Arg1	756.7097204	3.293391229	1.387211684	2.374108629	0.017591374	0.06856552	271.4927224	6.245308143	0.613544412	10.17906449	2.46E-24	1.57E-22
1167	Arg2	4.052655618	-0.595969656	1.607424261	-0.370760645	0.710815816	0.860764406	203.9924026	1.610634808	0.592493578	2.718400446	0.006559839	0.024793211
1168	Arglu1	460.8535221	-0.046732723	0.263051027	-0.177656492	0.858992756	0.941672107	962.8460131	-0.235088665	0.243111217	-0.967000486	0.333543791	0.504767434
1169	Arhgap1	705.3926872	0.120826056	0.177975901	0.678889983	0.497207573	0.717707864	982.9840481	0.067266791	0.203926554	0.32985793	0.741507313	0.845864325
1170	Arhgap10	59.15146877	-0.882900767	0.615838947	-1.433655293	0.151670656	0.339015327	1236.418565	-0.209995216	0.217285506	-0.966448338	0.333819886	0.505083121
1172	Arhgap12	683.5418037	0.514217618	0.199481512	2.57777081	0.009943993	0.043328535	553.0870737	-0.459936529	0.223547805	-2.057441492	0.039643777	0.10557801
1173	Arhgap15	13.10241657	-4.213689642	1.180560426	-3.569228264	0.000358034	0.002638975	180.1187784	-2.849818551	0.460519924	-6.188263311	6.08E-10	1.03E-08
1174	Arhgap17	763.5115808	-0.409250444	0.186949745	-2.189093358	0.028590055	0.099614697	1671.853738	-0.135851747	0.217523687	-0.624537717	0.532274509	0.691799064
1175	Arhgap18	422.7392893	-1.74082749	0.518345698	-3.35842951	0.000783867	0.00516714	417.0555066	-3.096563451	0.418082509	-7.406584548	1.30E-13	3.32E-12
1176	Arhgap19	33.64641702	-1.029600033	0.688826168	-1.494716782	0.134988373	0.313531673	1069.938722	-4.350675045	0.558730586	-7.786713581	6.88E-15	2.02E-13
1177	Arhgap21	2492.827759	1.901804765	0.277215056	6.86039494	6.87E-12	2.37E-10	526.9624835	0.25370978	0.450212049	0.563533963	0.57307134	0.724728242
1178	Arhgap22	1053.832764	0.735621983	0.221651562	3.318821562	0.000903982	0.00583725	596.3537619	-2.998076022	0.293621149	-10.21069508	1.78E-24	1.15E-22
1179	Arhgap23	65.28694182	0.543816628	0.317128375	1.71481542	0.086379074	0.22844594	198.4859594	-0.083051699	0.256400892	-0.323913456	0.746003557	0.849222262
1180	Arhgap24	68.7674957	1.454466126	0.437663579	3.323251456	0.000889747	0.005759003	217.9006829	-2.592148889	0.384820699	-6.73599133	1.63E-11	3.32E-10
1181	Arhgap25	848.6051736	-0.787348005	0.19466868	-4.044554075	5.24E-05	0.000495068	820.3260965	-0.334406827	0.312633851	-1.069643694	0.28477972	0.451705326
1182	Arhgap26	910.3673292	1.610109799	0.152173568	10.58074551	3.66E-26	5.13E-24	146.2764642	-1.187723701	0.38688504	-3.069965439	0.002140835	0.009570455
1183	Arhgap27	51.9637579	0.825096188	0.475746073	1.734320546	0.082861224	0.221816887	1154.424435	0.164347855	0.204460098	0.803813832	0.4215045	0.591985306
1187	Arhgap28	14.68625808	0.627862474	1.061296198	0.591599664	0.554118699	0.759379918	9.393297453	-1.210768593	1.050404157	-1.152669271	0.249046159	0.411966607
1188	Arhgap29	22.97570259	-0.143742608	0.72116487	-0.199320037	0.842012407	0.933213261	23.79847424	-0.836401022	0.54444041	-1.536258159	0.124475077	0.251623241
1189	Arhgap30	3179.220383	-0.209704126	0.128146827	-1.636436354	0.101748296	0.255895141	4075.772866	0.325429849	0.178778885	1.820292417	0.068714486	0.161198497
1190	Arhgap31	257.040801	1.07564755	0.501126923	2.146457318	0.031836511	0.108182086	2285.256918	1.183770978	0.422911055	2.799101525	0.005124502	0.020176373
1191	Arhgap32	133.1439329	1.672797122	0.638007559	2.621908	0.008743903	0.038719746	8.098177557	-1.916467271	0.796114297	-2.407276541	0.016071995	0.051686623
1192	Arhgap33	24.61409217	-1.755293794	0.733766569	-2.39216921	0.016749118	0.065906037	10.05077659	-4.196819454	1.410502986	-2.975406288	0.002926007	0.012541109
1193	Arhgap35	100.8318177	1.313420928	0.730166916	1.798795453	0.072051043	0.200989156	460.1377758	0.635416745	0.480030273	1.3237014	0.185602233	0.334701974
1194	Arhgap39	109.3255983	-1.203220864	0.266330812	-4.517768162	6.25E-06	7.42E-05	206.2383705	-1.030148763	0.278165299	-3.703369061	0.000212755	0.001311493
1195	Arhgap4	231.6298047	-1.369963656	0.311483788	-4.398186066	1.09E-05	0.00012118	1554.316698	1.117764793	0.253445043	4.410284693	1.03E-05	8.73E-05
1196	Arhgap42	155.3138972	0.059050049	0.319195637	0.184996415	0.853231847	0.938990037	4.616789478	-0.659496108	1.197999599	-0.55049777	0.581978006	0.731234454
1198	Arhgap45	2399.315415	-0.023209943	0.252088756	-0.092070522	0.926642009	0.970608078	3402.675093	-1.380650368	0.27042672	-5.105450999	3.30E-07	3.67E-06
1199	Arhgap5	119.4651296	0.357060689	0.423974564	0.842174791	0.399690122	0.631067686	301.8291528	-1.175199328	0.272084908	-4.319237468	1.57E-05	0.000126191
1200	Arhgap6	23.71469344	-1.451290478	0.490864506	-2.956600976	0.003110504	0.016497558	109.880957	-1.926010993	0.323715058	-5.949710844	2.69E-09	4.17E-08
1201	Arhgap9	583.235454	0.216626159	0.253437702	0.854751118	0.392688944	0.624364611	1095.792786	-0.586508328	0.215724159	-2.718788343	0.006552152	0.024770411
1202	Arhgdia	19686.4107	0.196508222	0.254219423	0.772986655	0.439530278	0.667257013	18158.74026	0.732783729	0.149746034	4.89351008	9.91E-07	1.02E-05
1203	Arhgdib	5027.693902	-0.339867444	0.200901985	-1.691707747	0.090701711	0.236429474	11306.3213	1.586870454	0.172438461	9.202531979	3.50E-20	1.60E-18
1204	Arhgef1	2668.700295	-0.315694009	0.2307404	-1.368178302	0.171256272	0.368550995	3230.058127	-0.373045002	0.246386481	-1.514064412	0.130009504	0.259585411
1205	Arhgef10	131.5969782	1.31863897	0.350690401	3.760122792	0.00016983	0.001393795	10.85411319	-0.453968762	0.84201103	-0.539148237	0.589784574	0.736898382
1206	Arhgef10l	628.7100217	0.895216833	0.259854428	3.445070538	0.00057091	0.00394102	1161.186001	-0.118265015	0.231051325	-0.511856036	0.608751769	0.751314235
1207	Arhgef11	497.6401664	-0.562954581	0.178009421	-3.162498802	0.001564214	0.009333806	502.7791376	-0.411442443	0.313874931	-1.310848374	0.189908995	0.339752323
1208	Arhgef12	316.6455219	0.260612398	0.244747691	1.064820659	0.286957094	0.516727956	394.85108	0.198713192	0.407058552	0.488168572	0.625430444	0.762095372
1209	Arhgef17	32.44417551	-1.216726798	0.760746233	-1.599385901	0.109734883	0.269999037	15.13537831	-1.166395094	0.843771265	-1.382359345	0.166861393	0.310585059
1210	Arhgef18	22.52898615	-1.36280789	1.107258719	-1.230794454	0.218399751	0.432819452	75.8014691	-0.765928099	0.544341572	-1.407072579	0.159405868	0.300974849
1211	Arhgef19	6.260273956	-3.661981494	1.298107235	-2.821016165	0.004787179	0.023690265	7.76252956	0.084935572	1.097004095	0.077425028	0.938285431	0.967237279
1213	Arhgef25	16.32020054	-0.474481096	1.12814461	-0.420585351	0.674057893	0.839979591	10.76826811	-0.994256298	1.086999701	-0.914679459	0.360359931	0.532481695
1215	Arhgef3	768.6874081	5.53597728	0.375147384	14.75680629	2.78E-49	1.51E-46	461.8952921	1.764054939	0.428225361	4.119454615	3.80E-05	0.000280831
1219	Arhgef39	11.80568715	-1.652528614	0.878934157	-1.880150637	0.060087551	0.17625768	80.40843296	-1.941818293	1.494537763	-1.299276834	0.193848942	0.344863558
1220	Arhgef4	8.627368079	-0.014632397	1.046819714	-0.013977953	0.98884757	0.995877813	42.5301	-1.854784436	0.360948194	-5.138644452	2.77E-07	3.11E-06
1221	Arhgef40	183.8123091	-0.485602795	0.51970768	-0.934376792	0.350109565	0.584188954	37.76574128	-1.673068929	0.629159818	-2.659211349	0.007832381	0.028760366
1222	Arhgef5	8.076034389	-0.600381863	1.194807817	-0.502492413	0.615321188	0.801837763	4.475670435	-1.701692769	1.393123052	-1.221494948	0.221898677	0.379170853
1223	Arhgef6	308.645333	-1.540373396	0.357930924	-4.303549349	1.68E-05	0.000178575	1146.504328	-1.902136567	0.333430926	-5.704739485	1.17E-08	1.67E-07
1224	Arhgef7	440.8201522	0.00227186	0.141440504	0.016062304	0.987184686	0.995234973	1329.329113	0.065746107	0.233668684	0.281364647	0.778430731	0.87186805
1226	Arid1a	1257.011867	0.160256068	0.218314496	0.734060591	0.46291181	0.68726617	2127.177858	0.136454896	0.162241134	0.84106227	0.400313051	0.572635519
1227	Arid1b	403.792664	0.211287234	0.219575903	0.962251466	0.335923302	0.568965125	788.2152313	-0.765900232	0.202003821	-3.791513589	0.000149732	0.000953794
1228	Arid2	230.9177479	-0.441228346	0.26456355	-1.667759391	0.0953635	0.244273543	527.3420499	-0.438185424	0.241113501	-1.81734089	0.069164933	0.161875144
1229	Arid3a	388.0587904	2.182089007	0.197387382	11.05485558	2.08E-28	3.44E-26	1015.103779	1.193112066	0.272899057	4.371990429	1.23E-05	0.000101864
1230	Arid3b	224.2849547	0.708449097	0.291296555	2.432054494	0.015013448	0.060476269	203.7614519	0.097445598	0.21390575	0.455553896	0.648710803	0.781051772
1231	Arid4a	393.389144	-0.581262582	0.236937435	-2.45323235	0.014157886	0.057679175	837.8198203	-0.316031608	0.246707668	-1.280996296	0.200194967	0.352881648
1232	Arid4b	539.2722037	-0.241871205	0.287058051	-0.842586383	0.399459809	0.63099709	564.3124519	-0.749926093	0.237984549	-3.151154544	0.001626264	0.007587374
1233	Arid5a	586.9522484	2.381041406	0.320366044	7.432252734	1.07E-13	4.54E-12	260.4999894	2.105483844	0.38588887	5.456192203	4.86E-08	6.29E-07
1234	Arid5b	569.4522111	-0.380475599	0.20122183	-1.890826651	0.058647488	0.173728641	1030.862206	0.750383983	0.245049108	3.062177983	0.002197328	0.009805427
1235	Arih1	1014.431216	-0.508488907	0.214229267	-2.373573479	0.017616887	0.068645287	1716.666961	-0.104951529	0.244945313	-0.428469229	0.668309532	0.795454694
1236	Arih2	482.2774434	0.387130084	0.211134255	1.833573068	0.066717393	0.190048142	893.9958329	0.046813528	0.159006149	0.294413321	0.768442089	0.86462733
1237	Arl1	1611.388524	0.537826029	0.168330518	3.195059556	0.00139802	0.008491144	2581.596882	0.980615092	0.173896487	5.639073605	1.71E-08	2.40E-07
1238	Arl10	535.4326031	0.226586243	0.184028688	1.231255001	0.218227506	0.432819452	91.83087917	0.121189728	0.529602387	0.228831536	0.818999855	0.896780254
1239	Arl11	656.84831	-0.259060437	0.420130245	-0.616619346	0.537485831	0.749526437	841.4634338	-1.991720067	0.191336096	-10.40953644	2.24E-25	1.55E-23
1240	Arl13b	40.99488655	-0.440624888	0.539483363	-0.816753432	0.414069349	0.645314719	126.8145991	-0.872226966	0.241432927	-3.612709235	0.000303014	0.001779912
1242	Arl15	35.63733072	0.094696605	0.48830276	0.193930104	0.846230611	0.935406104	79.66171629	-1.048204753	0.529929555	-1.978007726	0.047927835	0.122245383
1243	Arl16	193.0585353	0.413619497	0.283558054	1.458676594	0.144654141	0.328434806	110.210493	0.661526309	0.239439121	2.762816313	0.005730501	0.022145211
1244	Arl2	903.7571257	-0.21787804	0.322561924	-0.675461125	0.499382842	0.719610495	355.6127009	-0.087055893	0.237341165	-0.366796433	0.713770868	0.826602336
1246	Arl3	147.5334423	-0.178120749	0.252575179	-0.70521874	0.480674121	0.701888475	269.2131855	-0.275015378	0.315351716	-0.87209095	0.383158763	0.555207397
1247	Arl4a	623.097806	2.656493414	0.44340402	5.991135155	2.08E-09	4.89E-08	99.11427122	-0.788408172	0.294591828	-2.676273058	0.007444596	0.027580182
1248	Arl4c	1049.696045	0.133333793	0.340716859	0.391333124	0.695551018	0.852380398	1524.323666	-2.793235466	0.235514206	-11.86015703	1.91E-32	2.10E-30
1249	Arl4d	17.85280396	0.689544066	0.674343212	1.022541717	0.306524579	0.537961348	8.854985392	0.510561202	0.7202744	0.708842633	0.478422138	0.645035955
1250	Arl5a	485.9654112	-0.103959064	0.234128036	-0.444026551	0.657023388	0.829574558	1096.487303	-0.209937445	0.228897259	-0.917168892	0.359054145	0.531071058
1251	Arl5b	218.9326692	-0.23936115	0.298155904	-0.802805334	0.422087259	0.651893515	206.9821977	-0.423195218	0.228030227	-1.855873336	0.063471614	0.151753938
1252	Arl5c	33.30446837	2.987196218	0.646079899	4.623570898	3.77E-06	4.74E-05	620.7975821	1.684877715	0.204651633	8.232906281	1.83E-16	6.19E-15
1253	Arl6	35.30126787	-0.383966788	0.501763354	-0.765234815	0.444131732	0.671904263	60.178746	-0.123155355	0.299329638	-0.411437222	0.680751965	0.803978116
1254	Arl6ip1	1516.864242	0.394153861	0.22716016	1.735136399	0.082716649	0.221649006	3325.779854	0.152903667	0.17273764	0.885178623	0.3760603	0.548800166
1255	Arl6ip4	752.1964782	0.085669383	0.282752395	0.302983758	0.76190224	0.891095634	483.7399995	0.40703963	0.208195067	1.955087777	0.050572711	0.127513774
1256	Arl6ip5	3280.398438	-0.501555006	0.184365837	-2.720433533	0.006519638	0.030509482	2563.058923	-0.163675076	0.185088977	-0.884304828	0.376531683	0.549108181
1257	Arl6ip6	98.36875984	-0.163073216	0.421421398	-0.38695998	0.698785835	0.85397292	288.1965201	-0.387273487	0.218619004	-1.771453899	0.076485252	0.174160166
1258	Arl8a	2110.013875	0.4324055	0.255363263	1.693295637	0.090399208	0.236093496	2642.415641	0.392811114	0.158296947	2.481482559	0.013083711	0.043633583
1260	Armc1	372.1023839	0.071462973	0.185991626	0.38422683	0.700810334	0.854583907	415.0643603	-0.063111352	0.169432582	-0.372486512	0.709530652	0.82379378
1261	Armc10	117.0878575	0.149180963	0.35970015	0.414737005	0.67833444	0.84208878	376.023873	-0.657440336	0.202725962	-3.243000201	0.001182781	0.005779526
1263	Armc5	212.3820296	-0.442485325	0.348310066	-1.270377656	0.203950138	0.414700648	608.8692917	0.393387186	0.180749068	2.176427196	0.029523332	0.084214925
1264	Armc6	180.0101416	-0.241952408	0.221469991	-1.09248394	0.274620446	0.502228624	106.9188752	0.812810588	0.316458796	2.5684563	0.010215259	0.03580157
1265	Armc7	57.28459478	-0.091543946	0.317595811	-0.288240408	0.77316272	0.896822834	549.5669557	0.987752802	0.198893294	4.966244871	6.83E-07	7.21E-06
1266	Armc8	392.1760683	0.506376793	0.219950487	2.302230833	0.021322158	0.079727211	444.7099512	0.262013187	0.212817497	1.231163751	0.218261626	0.375278879
1267	Armc9	72.60048572	-1.195093132	0.315739592	-3.78505947	0.000153672	0.001272706	57.45027663	-1.599830175	0.32825858	-4.873688828	1.10E-06	1.12E-05
1268	Armcx1	3.507823216	-2.220393687	1.865298112	-1.190369342	0.233901257	0.452735882	6.580396325	-1.094609847	0.979713755	-1.117275165	0.263876691	0.429054039
1269	Armcx2	3.721340486	0.194125403	2.243376616	0.086532685	0.931042974	0.972399859	19.48260665	-1.508589741	0.551759922	-2.734141572	0.006254315	0.023824975
1270	Armcx3	410.3730095	-0.513558869	0.267878502	-1.917133571	0.055220965	0.165861715	692.0579772	-0.102739313	0.20740168	-0.495363938	0.620343246	0.758976403
1271	Armcx4	6.710708933	-0.770712979	1.12934061	-0.682445112	0.494957539	0.715810016	13.23035104	-0.96806303	0.937029837	-1.033118681	0.301548362	0.470328713
1272	Armcx5	86.82474237	-0.45075218	0.304953011	-1.478103721	0.139380018	0.320061824	87.60099692	-0.357939873	0.319248968	-1.121193517	0.262205499	0.427265074
1274	Armh3	149.4196942	-0.048389328	0.333329319	-0.145169732	0.884576863	0.952669736	349.6564672	0.254624238	0.180174233	1.413211164	0.157593645	0.298759225
1275	Armt1	417.539348	0.308187973	0.264655843	1.164485807	0.244227192	0.465192751	227.18267	-0.404111043	0.214629691	-1.882829169	0.059723523	0.144687919
1276	Arnt	385.2175088	0.430692728	0.206529885	2.085377268	0.037035069	0.121476097	765.1081401	-0.126252462	0.194786592	-0.648157867	0.51688285	0.679242802
1277	Arnt2	118.0670922	3.6584506	0.47997934	7.622100147	2.50E-14	1.16E-12	8.747622357	3.621773161	1.278325247	2.833217266	0.004608205	0.018485931
1278	Arntl	96.76345098	-0.154445894	0.292342715	-0.528304235	0.597288192	0.788813557	128.3025036	-0.531090064	0.234202262	-2.267655565	0.023350208	0.069963118
1280	Arpc1a	1281.440912	0.407206014	0.211330786	1.926865567	0.053996386	0.163068365	742.5556478	0.011904889	0.186675245	0.063773262	0.949150769	0.973293989
1281	Arpc1b	18577.74738	0.510261516	0.229613724	2.222260533	0.026265704	0.093382302	15299.30956	0.452440014	0.184789345	2.448409648	0.014348841	0.047055019
1282	Arpc2	11248.94397	0.265554949	0.156215354	1.699928607	0.089144355	0.233826459	10282.72802	0.513381901	0.200592592	2.559326319	0.010487525	0.036540824
1283	Arpc3	3828.847463	0.335454389	0.23134289	1.450031116	0.147049842	0.332195533	5586.883282	0.104388194	0.166282824	0.627774965	0.530151368	0.690100498
1284	Arpc4	4786.660811	0.669288706	0.297121495	2.252575858	0.024285905	0.087929717	6185.713043	0.441782437	0.208290356	2.120993244	0.033922371	0.093778376
1286	Arpc5l	1885.893941	0.36911156	0.18104943	2.038733624	0.04147662	0.132434974	374.2245691	-0.296423379	0.301384478	-0.983538971	0.325342245	0.496472
1287	Arpin	66.43976008	0.454375725	0.420645348	1.080187211	0.280058822	0.509024315	253.6342465	1.128804018	0.259963468	4.342164023	1.41E-05	0.000114888
1288	Arpp19	1628.506643	0.114395411	0.175401645	0.65219121	0.51427783	0.732244185	519.8361161	-0.550000321	0.212734465	-2.585384176	0.009727055	0.034384702
1289	Arrb1	1428.959537	-1.008578638	0.255796126	-3.942900355	8.05E-05	0.000716927	2627.036232	0.059724113	0.278843961	0.21418471	0.830403019	0.903413283
1290	Arrb2	761.2940395	-0.450304107	0.312884167	-1.43920388	0.150092766	0.336627564	5410.708077	0.303395283	0.232579757	1.304478459	0.192070499	0.342595538
1291	Arrdc1	767.6194584	0.101934021	0.384775584	0.264918111	0.791072546	0.905767076	1076.644005	-0.163692517	0.280461407	-0.583654341	0.559452892	0.713838997
1292	Arrdc2	20.51390181	-0.646531297	0.565927696	-1.142427384	0.253276414	0.476456765	176.5772664	-0.904718072	0.26757688	-3.381151883	0.000721826	0.003769565
1293	Arrdc3	151.0638957	1.65464739	0.371393897	4.455235814	8.38E-06	9.57E-05	222.966479	-2.813948135	0.382694068	-7.352996479	1.94E-13	4.88E-12
1294	Arrdc4	997.5914661	1.429084667	0.252704909	5.65515199	1.56E-08	3.17E-07	812.5176417	1.032448379	0.292064078	3.535006383	0.000407765	0.002310001
1295	Arsa	1101.163049	0.051714078	0.210153873	0.246077207	0.805622466	0.914931951	610.2336334	-0.457491348	0.202390612	-2.260437592	0.023794106	0.070955644
1296	Arsb	436.0727107	-1.707046025	0.461145348	-3.701752676	0.000214115	0.001706177	330.7348895	-0.747664729	0.603990672	-1.23787463	0.215762551	0.372169886
1297	Arsg	83.66624788	0.139128705	0.342637442	0.406052253	0.684704207	0.846521772	35.71805613	-1.396098893	0.381943987	-3.655245118	0.000256936	0.001543165
1299	Arsk	84.43463515	-1.382848972	0.633346054	-2.183401892	0.029006227	0.100729233	210.8000368	-1.015762757	0.261761533	-3.880489027	0.000104247	0.000688249
1302	Artn	2.886887459	1.769806726	1.467712275	1.205826752	0.227884298	0.445002666	18.70496605	4.111490671	1.520373627	2.704263345	0.006845601	0.025710944
1303	Arv1	125.6969926	0.126925644	0.256387964	0.495053051	0.620562673	0.804251022	48.22236188	1.616024513	0.402683706	4.013136088	5.99E-05	0.000422435
1304	Arvcf	202.5925103	-1.822611239	0.637485777	-2.859061811	0.00424896	0.021448257	22.3314863	-2.03757112	0.567784276	-3.588636049	0.000332413	0.001929127
1306	As3mt	16.09926919	-0.857856201	0.755136416	-1.136028117	0.255944797	0.479198442	74.02303991	-0.229630934	0.32204166	-0.713047295	0.475816491	0.642854796
1307	Asah1	10437.48813	-1.450413382	0.368583601	-3.935100141	8.32E-05	0.000738681	4458.23037	-0.724957738	0.173986019	-4.166758591	3.09E-05	0.000233193
1309	Asap1	897.9949727	-0.419237905	0.226800631	-1.848486499	0.064531996	0.185493682	1952.631585	-0.851898657	0.341017669	-2.498107091	0.012485847	0.041947401
1310	Asap2	170.1344446	-0.058454816	0.314579162	-0.185819099	0.852586627	0.938706655	33.13389656	-0.789880832	0.537532695	-1.46945635	0.141709053	0.276623785
1311	Asap3	6.723827232	-0.753464383	0.786112485	-0.958468918	0.337826358	0.570644057	10.53300787	-0.570938361	1.3591438	-0.420072079	0.674432799	0.799622262
1312	Asb1	34.72713948	0.022883254	0.451755978	0.050654016	0.95960122	0.984579522	215.3521493	0.319085868	0.211489071	1.508758187	0.13136059	0.261480775
1314	Asb13	15.63181824	-0.34295718	0.660716611	-0.5190685	0.603712974	0.792690232	141.6884206	0.531579314	0.297140336	1.788984025	0.073617388	0.169377014
1316	Asb2	4.478118032	-2.195731779	2.272948047	-0.966028142	0.334030099	0.567383877	2.478253403	4.552766989	1.759067095	2.588171311	0.009648698	0.034156118
1317	Asb3	82.95725648	-0.202601136	0.307910825	-0.657986404	0.510546868	0.72899274	155.9382649	-0.252661637	0.275554937	-0.916919288	0.359184936	0.531112521
1320	Asb6	634.5938499	0.850764645	0.26141393	3.254473264	0.001136029	0.007098197	777.0368845	0.812836774	0.172759472	4.705020015	2.54E-06	2.41E-05
1321	Asb7	46.96603078	0.118396902	0.551040083	0.21486078	0.829875863	0.926102238	176.562263	-0.102772782	0.197909102	-0.519292851	0.603556538	0.747429315
1322	Asb8	362.6095831	-0.228649323	0.248569644	-0.919860202	0.357645819	0.591324256	362.3806649	-0.052453002	0.202929407	-0.258479056	0.796037211	0.883194139
1323	Ascc1	386.5677031	0.564477829	0.252896117	2.232054159	0.025611384	0.091534614	243.8590104	-0.647782777	0.225615878	-2.871175482	0.004089484	0.01675077
1324	Ascc2	510.6000778	0.205605352	0.175997944	1.168225872	0.242715667	0.463971093	976.5329994	0.346635805	0.148092879	2.340664908	0.019249435	0.059624648
1326	Ascl2	82.87331306	0.907079295	0.357587328	2.536665098	0.011191396	0.047589679	3.002172955	3.076700387	1.474322886	2.086856561	0.036901103	0.09998168
1327	Asf1a	230.9294738	-0.034772585	0.318644207	-0.109126681	0.913102013	0.964515559	182.0261755	0.625166534	0.351402061	1.779063366	0.075229374	0.172007033
1328	Asf1b	143.4088857	-1.707246341	0.286564976	-5.957623869	2.56E-09	5.93E-08	132.9873646	-1.122494062	0.581987823	-1.928724311	0.053765096	0.133893877
1330	Ash1l	390.7567229	0.016559262	0.310825051	0.053275185	0.957512651	0.983769447	769.9042426	-0.027662615	0.347205014	-0.07967228	0.936497907	0.965926826
1331	Ash2l	818.3265213	-0.171839018	0.185224988	-0.927731292	0.353546972	0.587545555	679.5664451	-0.101189752	0.139229561	-0.726783527	0.467358576	0.635096768
1332	Asic1	2.644047167	1.1170949	1.668701693	0.669439544	0.503215134	0.722697497	26.9656512	-0.665846605	0.478489304	-1.391560062	0.16405566	0.30735024
1334	Asl	37.68318941	-1.708525419	0.512634506	-3.332833432	0.000859664	0.005585556	838.6661002	0.08576894	0.174518941	0.491459206	0.623101698	0.760930411
1335	Asns	903.4455878	-0.004350465	0.299470613	-0.014527183	0.988409392	0.995657728	567.7054907	1.185315984	0.292327954	4.054747305	5.02E-05	0.000360274
1336	Asnsd1	288.381345	-0.766674531	0.247843757	-3.093378429	0.001978916	0.011344766	555.0323946	-0.44318365	0.19125116	-2.317286072	0.020488154	0.062805213
1338	Asph	621.0745621	-2.014483607	0.562139421	-3.583601387	0.000338889	0.002518335	910.3508555	-1.539080631	0.326079845	-4.719950207	2.36E-06	2.25E-05
1339	Asphd1	4.210762658	-1.258337738	1.078320195	-1.166942568	0.243233564	0.464384184	2.799781673	-1.517614528	1.227837516	-1.236005993	0.216456336	0.372833034
1341	Aspm	161.9723614	-1.874939712	0.438734208	-4.273520679	1.92E-05	0.000201431	110.1349993	-3.380211076	1.754533809	-1.92655796	0.054034742	0.13449696
1343	Aspscr1	509.8539549	0.181070858	0.243480409	0.743677323	0.457071712	0.682460879	951.5414972	0.44659079	0.198484779	2.250000187	0.024448933	0.072394986
1344	Asrgl1	3.444224884	-1.564756153	1.400784769	-1.117056801	0.26397004	0.488930614	60.31228201	-2.005334055	0.53506034	-3.747865254	0.000178346	0.001118268
1345	Ass1	2.765283684	-1.342884452	1.614233851	-0.831902052	0.405464234	0.636930589	5945.246648	5.434259194	0.320919755	16.93338943	2.55E-64	1.47E-61
1346	Aste1	108.2905806	-0.312790612	0.265658587	-1.177415779	0.239029595	0.458924673	64.04202722	-0.297928586	0.289738842	-1.028265949	0.303824744	0.472647847
1347	Asxl1	422.0567281	-0.286618341	0.163872437	-1.749033248	0.080285272	0.217533257	1005.939144	-0.30389581	0.211335904	-1.437975304	0.150441061	0.288451366
1348	Asxl2	173.1402938	-0.129049285	0.572801713	-0.225294867	0.821749893	0.922113008	790.8261348	-0.298859817	0.247279821	-1.208589587	0.226820559	0.385206321
1350	Atad2	313.7162857	-1.050906366	0.327901151	-3.204948694	0.001350866	0.008237857	327.6423338	-0.816559107	0.334478685	-2.441288916	0.014634941	0.047825582
1351	Atad2b	472.9531738	0.157666105	0.210456978	0.749160735	0.453760332	0.679654279	511.4612044	0.349764065	0.241189352	1.450163792	0.147012849	0.283731956
1354	Atad5	68.25487524	-0.840789424	0.402364412	-2.089621745	0.036651792	0.120422255	54.99854686	-1.254532484	0.656351805	-1.911372031	0.055956788	0.137951779
1355	Atat1	60.18430553	0.384795124	0.549635516	0.700091447	0.483870197	0.705041338	94.81891212	0.193676937	0.248321644	0.779943842	0.435423931	0.604993499
1356	Ate1	470.0475311	-0.19027677	0.223495026	-0.851369152	0.394564322	0.625808283	702.0479835	-0.264074852	0.231310831	-1.141644993	0.253601614	0.417655739
1357	Atf1	572.9343016	0.436454589	0.233108035	1.872327522	0.061161305	0.178495536	748.2813508	-0.083765846	0.161567017	-0.518458827	0.604138179	0.747857121
1358	Atf2	300.5064554	-0.271502826	0.22542641	-1.204396709	0.228436283	0.445824486	516.2351502	-0.431199091	0.204791567	-2.105551012	0.035243372	0.096609441
1359	Atf3	2340.406229	-2.184616062	0.291140232	-7.503655694	6.21E-14	2.76E-12	3441.400255	-0.488804142	0.279439239	-1.749232295	0.080250874	0.180636072
1360	Atf4	4412.794355	-0.041970294	0.19926894	-0.210621354	0.833182748	0.928032086	3664.119963	0.935753534	0.298188493	3.138127576	0.001700309	0.007883734
1361	Atf5	323.3271933	-0.084238826	0.290539709	-0.289939116	0.771862816	0.896299414	764.6782668	0.56884005	0.265952934	2.138874878	0.032445803	0.090498758
1362	Atf6	1311.010599	2.270581949	0.275384011	8.245148081	1.65E-16	9.35E-15	1398.255204	-0.524984685	0.324764154	-1.616510562	0.105983972	0.222414765
1363	Atf6b	1277.844207	0.62398276	0.227493655	2.742857863	0.006090704	0.02888995	2924.455256	1.306148097	0.194888382	6.702031609	2.06E-11	4.13E-10
1367	Atg10	32.1607868	-0.900384809	0.477762448	-1.884586815	0.059485644	0.175058487	119.4377956	-0.196390486	0.342137435	-0.574010518	0.565960684	0.719199657
1368	Atg101	438.0419588	0.548895119	0.264022559	2.07897053	0.037620059	0.123009181	483.6452939	-0.201597153	0.261660367	-0.770453527	0.441030912	0.610546828
1370	Atg13	308.7760015	0.083680615	0.206803093	0.40463909	0.685742821	0.846764425	712.8240392	-0.418331119	0.21805968	-1.918424898	0.055057156	0.136317694
1371	Atg14	73.27447902	-0.668119988	0.379611595	-1.760009432	0.078406207	0.213590948	219.7919844	-0.832270535	0.217392463	-3.828424055	0.000128966	0.000833797
1372	Atg16l1	222.5036607	0.239809356	0.279842749	0.856943254	0.391476247	0.623236418	690.8381085	0.512031582	0.154266945	3.319127005	0.000902993	0.004564371
1374	Atg2a	793.0987859	0.041616207	0.266923717	0.155910487	0.876103579	0.949257634	682.3842055	-0.418527781	0.256722509	-1.630273025	0.103043806	0.217955999
1375	Atg2b	350.5311512	-0.570569383	0.275627006	-2.070077931	0.038445047	0.12519497	392.1053926	-0.304650895	0.268563383	-1.134372422	0.256638362	0.421594125
1376	Atg3	1258.697601	-0.0444319	0.166245958	-0.267266045	0.789264329	0.904663963	857.5594337	0.249773623	0.181709134	1.374579348	0.169261895	0.313416155
1377	Atg4a	126.5100144	-0.92693249	0.399067568	-2.32274573	0.020192816	0.076298098	341.4612633	0.77462081	0.17048462	4.543640421	5.53E-06	4.98E-05
1378	Atg4b	515.5993423	0.286535379	0.180649259	1.586142012	0.112707099	0.275121851	626.389291	0.219229113	0.217136485	1.009637386	0.312669051	0.482644151
1379	Atg4c	151.2262489	-0.540865378	0.331081327	-1.633632989	0.102335937	0.256812401	252.6660012	-0.545986993	0.230156438	-2.37224297	0.01768046	0.055852382
1380	Atg4d	197.921938	0.7132168	0.313112763	2.277827305	0.022736869	0.083770978	390.6473047	0.769429052	0.253973422	3.029565248	0.00244906	0.010799965
1381	Atg5	457.0490965	0.14181171	0.15951048	0.889043216	0.373979855	0.606312833	738.460819	0.268141261	0.167918215	1.59685631	0.110297741	0.229504558
1382	Atg7	1230.074058	-1.491673478	0.273591827	-5.452185804	4.98E-08	9.24E-07	819.3592608	-1.032049697	0.169959881	-6.072313601	1.26E-09	2.05E-08
1383	Atg9a	355.4330998	0.061132301	0.240724557	0.253951245	0.799533224	0.911463854	1325.327171	1.330425958	0.213918001	6.219326796	4.99E-10	8.50E-09
1384	Atg9b	5.461043269	-1.754674863	1.222919017	-1.434825069	0.151336952	0.338603359	19.57027954	-1.917071585	0.888491726	-2.157669597	0.030953529	0.087362149
1385	Atic	1361.247191	0.325006651	0.281227587	1.155671299	0.247815632	0.469496347	1509.277438	0.582223625	0.198690067	2.930310681	0.003386233	0.014272527
1386	Atl1	5.764350646	0.336273772	1.112911468	0.302156804	0.762532532	0.891095634	41.59829565	-0.101490423	0.62313832	-0.162869815	0.870620938	0.93045615
1387	Atl2	210.0326143	-0.36888134	0.398828547	-0.924912077	0.355011644	0.588861394	295.0607369	-0.769956368	0.223064745	-3.451716984	0.000557032	0.003032773
1388	Atl3	149.1366906	-0.046202139	0.642742526	-0.07188281	0.94269517	0.977037697	1412.897384	-0.410807929	0.249001061	-1.649824009	0.098978937	0.21181266
1389	Atm	78.5809621	-0.989807696	0.659021312	-1.50193579	0.133113692	0.310180449	105.9609165	-0.494716117	0.716807078	-0.690166339	0.490089589	0.655745653
1390	Atmin	155.2208921	0.177035014	0.319586331	0.55395052	0.579612709	0.776759806	400.1969184	-0.315716059	0.233012385	-1.354932523	0.175439056	0.321867658
1391	Atn1	558.1703204	0.007599137	0.379657561	0.020015766	0.984030796	0.993528457	751.6739719	0.471401721	0.217446759	2.167894906	0.030166684	0.085642024
1392	Atoh8	10.90437616	-1.660056964	1.099750563	-1.509484987	0.131174889	0.307124415	8.469434374	-0.383496692	0.95920807	-0.399805532	0.689299756	0.810491747
1395	Atox1	557.0083243	-0.340301513	0.348666289	-0.976009221	0.329059895	0.561607117	1090.9295	-0.129613241	0.178510837	-0.726080519	0.467789411	0.635566822
1396	Atp10a	143.5876459	-0.501204979	0.698633866	-0.717407219	0.473122867	0.69534182	134.9959238	2.165829991	0.285064834	7.597675112	3.01E-14	8.31E-13
1397	Atp10d	707.6291793	0.108793788	0.492920761	0.220712529	0.825316275	0.923362898	74.30965155	-0.150823784	0.439701687	-0.343013886	0.731588014	0.839086409
1398	Atp11a	485.772479	-0.229463548	0.311479891	-0.736688161	0.461312008	0.686215489	798.6139988	0.234219147	0.367854739	0.636716406	0.524309585	0.685474387
1399	Atp11b	671.6887788	-0.637725845	0.215169289	-2.963833018	0.003038331	0.016184201	696.9815606	-0.388575858	0.260912402	-1.489296234	0.136409379	0.268848983
1400	Atp11c	140.9491914	-0.372368396	0.266640489	-1.396518575	0.162558391	0.355807429	392.5730118	-1.236539915	0.297670424	-4.15405702	3.27E-05	0.000245047
1402	Atp13a2	6361.88526	0.846411443	0.315197203	2.685339324	0.00724562	0.03328824	4049.908895	-0.250760194	0.207160765	-1.210461805	0.226101738	0.384328449
1403	Atp13a3	1581.653231	0.365456834	0.316652138	1.154127164	0.248448038	0.470497823	1193.720733	-1.391639205	0.21227605	-6.555799428	5.53E-11	1.06E-09
1404	Atp1a1	14180.0507	-1.234134887	0.21727547	-5.680047027	1.35E-08	2.75E-07	12165.81835	0.224558355	0.193530053	1.160328078	0.245915257	0.408548524
1408	Atp1b3	6546.881114	0.956786104	0.172545365	5.545127826	2.94E-08	5.67E-07	7159.866882	0.970307266	0.16764715	5.787794571	7.13E-09	1.05E-07
1409	Atp23	19.1290129	-1.381428237	0.7020726	-1.967643001	0.049109128	0.151539605	41.16028099	-0.720598461	0.326635259	-2.206125767	0.027375195	0.079172841
1410	Atp2a2	4247.554938	0.365562618	0.224783714	1.626286046	0.103888819	0.259750698	5542.223261	1.220127208	0.200510043	6.085117697	1.16E-09	1.90E-08
1411	Atp2a3	1535.775511	-0.164468739	0.207439333	-0.792852236	0.427863918	0.657088812	243.8854917	-1.622268576	0.639938808	-2.53503703	0.011243544	0.038658884
1412	Atp2b1	3920.693228	-1.514381961	0.269053002	-5.628563711	1.82E-08	3.64E-07	4949.601966	-1.52330967	0.167464447	-9.09631683	9.34E-20	4.09E-18
1413	Atp2b4	1197.253419	0.339024602	0.376907392	0.899490456	0.368391477	0.601122594	178.3045978	-1.719290997	0.33985333	-5.058920555	4.22E-07	4.60E-06
1414	Atp2c1	443.4714736	-0.121014353	0.307411881	-0.39365542	0.693835459	0.85103891	1980.221099	0.509183462	0.227560474	2.237574272	0.025248831	0.074231092
1437	Atp5md	486.6460048	-0.091848022	0.305168005	-0.300975267	0.763433355	0.891646292	457.5764833	0.485104372	0.225015393	2.155871938	0.031093666	0.087658486
1441	Atp5mpl	499.6365488	-0.405571227	0.310342944	-1.306848552	0.191264152	0.397402781	324.6745511	-0.029546792	0.254120534	-0.116270777	0.907437945	0.951160706
1443	Atp5pb	1005.231069	-0.158528517	0.223435129	-0.709505787	0.478010662	0.69935094	2040.385376	0.190803938	0.19677188	0.969670756	0.332210632	0.503462589
1448	Atp6ap1	6873.023318	-0.65278629	0.167995561	-3.885735337	0.000102021	0.000887638	7716.108033	-0.165496183	0.123637911	-1.338555316	0.180715481	0.328408038
1449	Atp6ap2	5361.310038	-0.789959157	0.303834749	-2.599963166	0.009323377	0.040912746	3749.706065	-0.360077605	0.153148531	-2.351165908	0.018714687	0.058281882
1450	Atp6v0a1	2600.885573	-0.505294341	0.266078771	-1.899040421	0.057559162	0.171092249	2647.385198	-1.135812754	0.282406885	-4.021901789	5.77E-05	0.000408533
1451	Atp6v0a2	675.7605662	-0.494013566	0.252694818	-1.954980994	0.050585314	0.155249307	1066.07145	1.236296665	0.190077116	6.504184684	7.81E-11	1.47E-09
1452	Atp6v0b	7879.144648	-0.379684403	0.263653197	-1.440090269	0.149841862	0.336476136	8024.608168	0.279075531	0.248358837	1.12367868	0.261149364	0.426054342
1453	Atp6v0c	30407.11664	-0.026711906	0.247935004	-0.107737533	0.914203895	0.965162548	22401.55533	0.78047891	0.186931079	4.175222843	2.98E-05	0.000225828
1455	Atp6v0d1	3020.276706	-0.269839218	0.323939752	-0.832991987	0.404849249	0.636368741	2866.75632	0.254614657	0.168149399	1.514216874	0.129970843	0.259542843
1456	Atp6v0d2	5300.66957	-1.746376008	0.367643446	-4.750189424	2.03E-06	2.71E-05	107.7325632	-4.174024974	0.617556697	-6.758934032	1.39E-11	2.85E-10
1459	Atp6v0e2	27.88555084	-0.082104468	0.663752654	-0.123697385	0.901554882	0.959180476	2.206976152	-0.762275806	1.571396054	-0.485094642	0.627609213	0.763843316
1460	Atp6v1a	4380.24745	-0.856337545	0.459421301	-1.863948283	0.062328967	0.180843104	7227.523628	-0.762788061	0.242289539	-3.14825009	0.001642511	0.007646489
1461	Atp6v1b2	7830.363654	-0.767243529	0.259058287	-2.961663712	0.003059818	0.016273157	6427.969312	-0.165380826	0.189927066	-0.870759654	0.383885399	0.555877039
1462	Atp6v1c1	2497.224907	-0.123983261	0.166984478	-0.742483747	0.457794295	0.682999959	2965.323908	-0.602060507	0.178298215	-3.376705187	0.000733596	0.003825692
1463	Atp6v1d	1716.704805	-0.064249344	0.176561944	-0.363891238	0.715939228	0.863613155	1555.024634	-0.134385954	0.22611756	-0.594318964	0.552298797	0.707727405
1464	Atp6v1e1	3334.302305	-0.088332563	0.168590552	-0.523947292	0.6003152	0.790948121	5117.640677	1.154008292	0.246901012	4.673971499	2.95E-06	2.78E-05
1465	Atp6v1f	2506.472724	0.079115937	0.255084844	0.31015538	0.7564428	0.887980648	2415.820771	0.030201132	0.228852829	0.131967482	0.895010012	0.944483879
1466	Atp6v1g1	3401.29185	-0.23357946	0.172096682	-1.357257193	0.174699504	0.373650504	2593.00242	-0.026496948	0.203861134	-0.129975476	0.896585829	0.945272696
1467	Atp6v1g2	2.978570091	0.376212211	1.150776582	0.326920287	0.743728176	0.881312045	57.51455849	0.455887703	0.374317405	1.21791746	0.223255341	0.380703986
1468	Atp6v1h	4115.188483	-0.123629598	0.193514971	-0.638863226	0.522911913	0.738966965	2182.532041	0.587236332	0.209950416	2.797023909	0.005157572	0.020279789
1469	Atp7a	273.6518064	-0.709101158	0.492627455	-1.439426792	0.150029638	0.336619872	383.9383578	0.070548937	1.047982957	0.067318783	0.946327924	0.972046533
1472	Atp8a1	220.0882665	-0.909536648	0.407049365	-2.234462762	0.02545264	0.09112185	506.7110462	-0.881072918	0.279366543	-3.15382403	0.001611462	0.007523005
1474	Atp8b1	72.53172419	0.302461057	0.688756179	0.439140971	0.660559394	0.832067633	3.74801811	-1.306819429	1.253789844	-1.042295434	0.297274729	0.4656039
1475	Atp8b2	93.05078036	-0.325162122	0.399456451	-0.814011444	0.415638395	0.646803236	434.9805077	-0.245705873	0.258728826	-0.949665628	0.34228218	0.513835245
1477	Atp8b4	245.9793212	1.907668609	0.500893399	3.808532137	0.000139794	0.001172048	1518.166719	-0.134782355	0.375830191	-0.358625672	0.719875139	0.83129166
1478	Atp9a	5.183474068	-0.278028923	1.470094996	-0.1891231	0.849996337	0.93702174	18.8466815	-0.24733544	0.672371935	-0.367855092	0.712981287	0.825986413
1479	Atp9b	632.9298275	-0.784364653	0.19638427	-3.994029925	6.50E-05	0.000595675	1285.696202	0.169269025	0.162352262	1.042603426	0.297132002	0.465550267
1480	Atpaf1	90.16849019	0.148697348	0.482464109	0.308203959	0.757927141	0.888922051	141.7639457	-0.217168303	0.26330327	-0.82478392	0.409494277	0.581324182
1481	Atpaf2	173.8163234	0.30814472	0.255000296	1.208409264	0.226889878	0.443889433	296.3807915	0.095402413	0.210751408	0.452677462	0.650781011	0.782411389
1483	Atpsckmt	147.080979	0.099025752	0.340949628	0.290441002	0.77147888	0.896140782	136.7786857	0.432060697	0.2269246	1.903983515	0.056912331	0.139784
1484	Atr	249.2439136	0.138711247	0.234240621	0.592174178	0.553733959	0.759248649	187.084103	-0.261856796	0.322093845	-0.812982925	0.416227848	0.587650429
1485	Atraid	348.7187008	-0.681092553	0.197715167	-3.444816917	0.000571446	0.003942719	383.9966865	-1.553861499	0.219630461	-7.074890681	1.50E-12	3.40E-11
1487	Atrn	91.37961386	-0.220656539	0.633250668	-0.348450543	0.72750185	0.871425848	868.5084052	-0.1160936	0.286907136	-0.404638245	0.685743442	0.80789689
1488	Atrnl1	555.0066511	0.114979005	0.250315625	0.459336109	0.645992821	0.822139538	602.1772095	1.05760217	0.419017424	2.524005234	0.01160262	0.039638533
1489	Atrx	750.5171412	-0.353344446	0.243457704	-1.451358655	0.146680016	0.331510976	1164.760892	-0.666603533	0.256161001	-2.60228345	0.009260528	0.033055645
1490	Atxn1	104.7031714	-1.019156085	0.423196904	-2.408231428	0.016030016	0.063573108	320.2109924	-1.563971519	0.269777636	-5.797261557	6.74E-09	1.00E-07
1491	Atxn10	530.1077239	0.827087026	0.145040091	5.702471791	1.18E-08	2.44E-07	709.4425163	-0.770905364	0.160383969	-4.806623552	1.54E-06	1.52E-05
1492	Atxn1l	403.603204	-0.466147596	0.301211286	-1.547576796	0.121724222	0.290969888	740.5027227	-0.155578052	0.189979652	-0.818919552	0.412832314	0.584347518
1493	Atxn2	322.3298082	-0.080022571	0.159786233	-0.500810176	0.616504724	0.802406809	471.5438403	0.117724784	0.172718184	0.681600408	0.495491657	0.660729119
1494	Atxn2l	1642.032007	-0.051754977	0.29475581	-0.175585943	0.860619247	0.942331466	2675.483804	0.144738044	0.208512548	0.694145488	0.487590974	0.65339548
1495	Atxn3	74.72722339	0.121429185	0.449824224	0.269948078	0.787200199	0.903952265	677.0665372	-0.656706767	0.241443985	-2.719913548	0.006529899	0.024705003
1496	Atxn7	148.8380926	-0.091618389	0.238263215	-0.384525948	0.700588668	0.854543483	363.0109281	0.089310616	0.197616849	0.451938262	0.651313459	0.782925752
1497	Atxn7l1	237.828092	0.351938724	0.196464527	1.79136015	0.073235519	0.203210057	495.115945	0.795630595	0.172975108	4.599682613	4.23E-06	3.91E-05
1498	Atxn7l2	77.65586494	-0.471809186	0.382159861	-1.234585925	0.21698465	0.431084625	78.07117252	-0.04206389	0.285794437	-0.147182326	0.88298811	0.937548457
1499	Atxn7l3	1158.612193	0.484605459	0.18459321	2.625261569	0.008658243	0.038438377	1265.975747	0.516258167	0.144613681	3.569912356	0.000357101	0.002052506
1500	Atxn7l3b	1009.969796	-0.267591895	0.199987105	-1.338045743	0.180881526	0.382670795	1154.956042	-0.033121497	0.272489807	-0.121551324	0.903254365	0.949235226
1506	Auh	200.5072854	0.239003294	0.387993117	0.615998799	0.537895312	0.749675495	240.445013	-0.026699484	0.212925005	-0.125393841	0.900211764	0.947926058
1508	Aup1	2348.629907	-0.007410174	0.267404195	-0.027711509	0.977892245	0.991354975	2472.976029	0.544912479	0.197738128	2.755727906	0.005856169	0.022555142
1510	Aurkaip1	1069.286493	0.365130589	0.255260904	1.430421121	0.15259619	0.340056323	753.0894175	0.352871521	0.213454145	1.653149072	0.098300528	0.210631927
1511	Aurkb	153.1041982	-1.601939936	0.373204426	-4.292392648	1.77E-05	0.000186625	129.3156	-1.741007678	1.369756205	-1.271034708	0.203716301	0.35727934
1515	Aven	46.63443392	0.382675996	0.518641821	0.737842535	0.460610142	0.685471364	184.6557164	0.645468215	0.193817927	3.330281276	0.000867583	0.004412203
1517	Avl9	61.35732737	-0.347630533	0.863503828	-0.402581345	0.687256235	0.847786425	479.2941954	-0.488191531	0.303982753	-1.605984309	0.108277358	0.226117931
1518	Avpi1	690.0169027	1.053157289	0.297489227	3.540152696	0.000399896	0.002897272	105.9946226	-0.754061384	0.323517395	-2.330821758	0.01976276	0.060899575
1529	Axin1	499.7944914	-0.067040341	0.165355894	-0.405430608	0.685161016	0.846521772	733.3182787	-0.028259071	0.139157471	-0.203072615	0.839078276	0.91023299
1531	Axl	569.9235001	0.451665109	0.522553814	0.864341809	0.387400149	0.619356411	1791.698671	1.0083325	0.332908601	3.028856863	0.00245481	0.010818944
1533	Azi2	478.3209439	0.581966175	0.230369726	2.5262268	0.011529502	0.048798538	1185.428716	1.415813672	0.21946345	6.45125041	1.11E-10	2.05E-09
1534	Azin1	1164.991242	-0.234245927	0.254493964	-0.920438048	0.357343893	0.591182434	2015.249301	-0.169831162	0.321759166	-0.527820743	0.597623759	0.743218512
1535	Azin2	28.64111906	-1.803476108	0.41604509	-4.334809253	1.46E-05	0.000157453	44.853775	0.227305239	0.506739453	0.448564322	0.653745976	0.78427509
1553	B2m	12431.75601	1.737917492	0.168761801	10.29805018	7.19E-25	8.89E-23	28970.7627	1.259627924	0.322005947	3.911815719	9.16E-05	0.000612075
1555	B3galnt1	1522.779513	0.636935646	0.160183096	3.976297519	7.00E-05	0.000634166	153.3921069	-1.032263366	0.446604343	-2.311359891	0.020812984	0.063560077
1556	B3galnt2	366.2658633	0.9062042	0.172375404	5.257154897	1.46E-07	2.49E-06	328.7856021	0.090188996	0.335290727	0.268987445	0.787939344	0.877625421
1557	B3galt2	2.973520214	-1.211884677	1.337144088	-0.906323176	0.364764822	0.59841221	2.261966911	2.930161584	2.158607457	1.357431419	0.174644171	0.320684809
1558	B3galt4	160.9315729	1.667013003	0.364906857	4.568324687	4.92E-06	6.01E-05	231.2846027	0.437965336	0.184217032	2.377442146	0.017433177	0.055233355
1559	B3galt6	43.17352893	-0.088889714	0.380999759	-0.233306484	0.815523424	0.918870531	154.1928979	0.767621121	0.358752183	2.13969742	0.032379228	0.090384312
1561	B3gat3	663.7816274	0.004958823	0.336305425	0.014744998	0.98823562	0.995556426	807.9781166	0.397037206	0.240443808	1.651268169	0.098683829	0.211272713
1562	B3glct	210.9668872	0.43675482	0.316952178	1.377983339	0.168208432	0.363465017	147.1680275	-1.25110073	0.22688077	-5.514353319	3.50E-08	4.64E-07
1563	B3gnt2	411.9025935	1.128668662	0.343366085	3.287070888	0.001012353	0.006427168	1440.140511	1.191835872	0.380524306	3.132088683	0.001735674	0.008037698
1566	B3gnt5	5.506276846	0.236819692	1.752837442	0.135106477	0.892527689	0.954856306	20.40250384	0.341045068	0.939627505	0.362957732	0.716636459	0.828958798
1567	B3gnt7	354.4543668	-0.354843048	0.374455299	-0.947624587	0.343320605	0.576183747	19.845011	-3.195226297	0.660148278	-4.840164554	1.30E-06	1.31E-05
1568	B3gnt8	21.48717206	0.492069599	0.527135463	0.933478459	0.350572988	0.584531886	537.9112279	-1.950828117	0.290984337	-6.704237536	2.02E-11	4.09E-10
1569	B3gnt9	9.343703358	0.512690145	0.704563659	0.727670436	0.466815352	0.690306751	17.82969161	-0.970991664	0.637438539	-1.523271037	0.12769091	0.256392521
1570	B3gntl1	132.8685518	0.084140583	0.250766097	0.335534124	0.737222208	0.877580953	76.40348194	-0.183551597	0.351794074	-0.521758637	0.601838392	0.746091511
1575	B4galnt1	18.1961539	0.237253975	0.863404982	0.274788749	0.783478542	0.902389627	1052.263974	-0.447894721	0.174381473	-2.568476537	0.010214663	0.03580157
1576	B4galnt2	6.729581238	-1.272302769	1.566192001	-0.812354276	0.416588375	0.647543632	10.04636908	2.092971629	0.918596904	2.278444027	0.022700136	0.068319512
1577	B4galt1	2485.053545	1.06416009	0.170725701	6.233156966	4.57E-10	1.20E-08	2289.575926	0.042010301	0.143460303	0.292835721	0.769647723	0.865398352
1578	B4galt2	14.88050986	-0.986817204	1.040266489	-0.948619622	0.342814108	0.575736606	7.653517157	-0.577198226	0.979171057	-0.589476397	0.555541741	0.710362515
1579	B4galt3	331.50986	0.109651626	0.298353169	0.367522914	0.713229003	0.86202658	445.2504859	0.297593646	0.28429123	1.046791513	0.295195746	0.463511826
1580	B4galt4	8.133413468	-0.405004023	0.997729438	-0.405925703	0.684797192	0.846521772	36.91690866	-2.497200213	0.546632895	-4.568331394	4.92E-06	4.48E-05
1581	B4galt5	380.4253007	0.900356625	0.522563697	1.722960531	0.084895663	0.225752076	2148.767354	0.711340186	0.215534315	3.300357004	0.000965619	0.004833586
1582	B4galt6	51.35386036	-0.959577212	0.384805219	-2.493669951	0.012643004	0.052530466	2808.646968	-0.219769268	0.33598177	-0.654110691	0.513040494	0.675565543
1583	B4galt7	702.1196697	0.192049341	0.199431343	0.962984746	0.335555178	0.568766655	580.060426	-0.257461466	0.184343196	-1.39664209	0.162521226	0.305239703
1584	B4gat1	124.2188204	-0.703497078	0.317078102	-2.218687049	0.026508023	0.093973566	311.0941417	-0.915049093	0.217299395	-4.211006176	2.54E-05	0.000195839
1590	B9d1	46.93417572	-1.261349671	0.397993835	-3.169269372	0.001528227	0.009159258	9.426650547	-1.148783205	0.915057617	-1.255421716	0.20932571	0.364554096
1591	B9d2	103.8432803	0.452653084	0.380564734	1.189424674	0.234272596	0.453182509	225.9775875	0.472867507	0.267852155	1.765404901	0.07749574	0.176059311
1592	Babam1	618.6716349	-0.000654855	0.261140103	-0.002507676	0.997999166	0.998880596	829.0447474	0.367846624	0.177121208	2.07680733	0.037819345	0.102007955
1593	Babam2	450.8666261	-0.259867539	0.293898823	-0.884207485	0.376584218	0.608432939	666.6407168	0.125020739	0.214894233	0.581778008	0.560716219	0.714476388
1594	Bace1	23.844361	0.150778504	0.970833187	0.155308354	0.87657823	0.949543657	114.311497	-0.211811901	0.407880159	-0.51929935	0.603552007	0.747429315
1596	Bach1	367.8242066	-0.981331095	0.256967975	-3.81888481	0.000134056	0.001133726	1188.9392	-1.053680047	0.269405661	-3.911128078	9.19E-05	0.000613547
1597	Bach2	2.956586226	-4.543502299	1.844029909	-2.463898377	0.013743507	0.056176121	6.739095365	-4.773302285	1.380814567	-3.456874223	0.00054648	0.002987277
1598	Bad	288.9563783	-0.497123996	0.280371655	-1.77308935	0.076213902	0.209126888	422.8296839	0.47602688	0.215344016	2.210541486	0.027067605	0.078383772
1599	Bag1	1350.105352	0.351030845	0.198989982	1.764062902	0.077721389	0.212107802	1362.456089	0.588891151	0.174009571	3.384245755	0.000713741	0.003735161
1600	Bag2	19.42795936	-0.661683287	0.743331857	-0.890158656	0.373380701	0.605774773	27.22312184	-1.193499149	0.554632938	-2.151872106	0.031407429	0.08839319
1601	Bag3	1381.687352	0.344167192	0.242922365	1.416778534	0.156547687	0.346233915	920.368768	-0.226619867	0.250153004	-0.905925027	0.364975537	0.537180535
1602	Bag4	36.4308007	-0.342661851	0.482865322	-0.7096427	0.477925733	0.699344416	180.3056953	-0.760330898	0.23426628	-3.245584033	0.0011721	0.005732946
1603	Bag5	621.2822603	0.002354488	0.175071045	0.013448759	0.989269766	0.996007962	362.4531039	-0.273290741	0.221052909	-1.236313708	0.216341978	0.372739248
1604	Bag6	4276.213579	0.286794949	0.214734661	1.33557828	0.181687153	0.383658944	2733.933254	0.113295519	0.153277006	0.739155349	0.459812671	0.627291609
1605	Bahcc1	12.0003171	0.484969507	1.436541949	0.337595089	0.735668344	0.877044982	63.45444504	-1.05489747	0.4731096	-2.229710557	0.025766665	0.07529279
1606	Bahd1	311.9986324	0.312034105	0.229775913	1.357993104	0.174465872	0.37333775	920.3163901	0.267045213	0.133522731	1.999998126	0.045500466	0.117374264
1607	Baiap2	930.8436576	-0.175266828	0.246384837	-0.711353955	0.476864925	0.698350863	562.8935124	-2.205342002	0.553008179	-3.987901241	6.67E-05	0.000464481
1608	Baiap2l1	5.766548593	0.333831828	1.524574422	0.218967224	0.82667558	0.923883514	17.87588145	0.112156981	0.680118636	0.164907966	0.869016422	0.929409869
1610	Bak1	1099.744065	1.07179863	0.312859451	3.425815096	0.000612958	0.004192962	1941.854804	1.233925012	0.137035864	9.004394708	2.17E-19	9.14E-18
1613	Banf1	1282.51272	0.241041462	0.289927609	0.831384989	0.405756176	0.63716716	1130.874293	0.303941125	0.193090841	1.574083594	0.115468125	0.237718215
1614	Bank1	83.3501349	0.695994368	0.396624506	1.754794164	0.079294522	0.215406754	2.869132091	-2.308228547	2.001597862	-1.153192952	0.248831196	0.411702024
1616	Bap1	1302.165175	0.533732877	0.186181559	2.866733308	0.004147323	0.02102104	892.7852256	-0.043231673	0.16250883	-0.266026609	0.790218716	0.87865477
1617	Bard1	16.70998909	-0.998820063	0.694806692	-1.437551012	0.150561489	0.337256744	26.05321764	-0.326301058	1.132867034	-0.288031206	0.773322851	0.867510352
1618	Basp1	24.06174747	2.714964083	0.997614102	2.721457201	0.00649948	0.030436098	2797.75549	-0.440972071	0.415352822	-1.061680692	0.288380668	0.455871721
1619	Batf	430.9808741	5.424685276	0.640178013	8.473713818	2.38E-17	1.46E-15	773.6676247	4.373888666	0.299699089	14.59426746	3.05E-48	9.73E-46
1620	Batf2	95.60806451	2.806614361	0.473017486	5.933426239	2.97E-09	6.78E-08	258.7962463	4.189252636	0.448057575	9.349808743	8.78E-21	4.25E-19
1621	Batf3	168.5022344	7.87271591	1.418088265	5.551640263	2.83E-08	5.49E-07	16.40988298	-0.553423908	0.786620791	-0.703545996	0.481715553	0.647842275
1622	Bax	2532.687794	0.188600796	0.237862254	0.792899221	0.427836541	0.657088812	3902.613947	0.639833237	0.217790809	2.937833968	0.00330514	0.013966128
1623	Baz1a	1145.415583	-0.148685842	0.246763822	-0.602543113	0.546812674	0.754075723	1208.953934	0.438253086	0.173956903	2.519319897	0.011758178	0.040060242
1624	Baz1b	905.2330746	-0.104398348	0.166163956	-0.628285159	0.529817152	0.744316235	2040.368414	0.41763161	0.205723473	2.030062997	0.042350136	0.110968923
1625	Baz2a	1504.396146	1.411160089	0.192330975	7.337144154	2.18E-13	9.02E-12	1307.572428	0.127992843	0.153081159	0.836111015	0.403092452	0.575258319
1626	Baz2b	451.7063618	0.376315468	0.232182958	1.620771269	0.105066702	0.261877215	737.8249571	-0.104826093	0.214426338	-0.488867616	0.624935424	0.761743616
1627	Bbc3	278.3204041	0.041073549	0.302984955	0.135562998	0.892166759	0.954856306	138.0330001	-1.291626115	0.382597349	-3.375941096	0.000735637	0.003834996
1628	Bbip1	143.4395105	0.133623846	0.315175377	0.42396664	0.671590143	0.838116395	263.1043741	0.490074696	0.208024909	2.355846224	0.018480566	0.057684804
1631	Bbs1	62.66314789	-1.400728252	0.482663111	-2.902082672	0.003706907	0.019080329	19.52056743	-1.10997952	0.62327199	-1.780891068	0.074930248	0.171585224
1632	Bbs10	14.41516276	0.139550727	0.666521057	0.209371821	0.834157989	0.928518826	51.30671684	-1.773435583	0.567858954	-3.123021254	0.001790048	0.008253744
1633	Bbs12	32.50536507	-0.07866631	0.53065708	-0.148243211	0.882150831	0.951564143	46.4818209	-1.385917974	0.449963187	-3.080069692	0.002069522	0.009298868
1634	Bbs2	151.4401924	-0.882205401	0.266853275	-3.305956801	0.000946527	0.006063032	52.21242558	-1.686542634	0.43734826	-3.85629209	0.00011512	0.000752402
1635	Bbs4	87.99032484	0.350566799	0.265752638	1.319147012	0.187119969	0.391008218	71.6129545	0.294320234	0.275191498	1.069510637	0.284839639	0.451705326
1636	Bbs5	53.81233186	-1.067681373	0.448735529	-2.379310984	0.017345036	0.067721833	34.30693827	-1.073759529	0.70336231	-1.526609422	0.126858163	0.255228847
1637	Bbs7	72.6075462	-0.740496574	0.347315861	-2.132055163	0.033002312	0.111088723	81.76465643	-0.953607548	0.427174827	-2.232358952	0.025591248	0.074946184
1638	Bbs9	32.49751301	-0.729423009	0.455716074	-1.600608471	0.109463665	0.269564344	87.5601805	-2.968537617	0.352850661	-8.413014186	4.00E-17	1.42E-15
1639	Bbx	321.3653003	-1.242847167	0.319838141	-3.885862905	0.000101967	0.000887638	994.7969578	-0.502608812	0.296993855	-1.692320578	0.090584866	0.198127093
1667	Bcam	10.6904783	-1.288471042	1.042988388	-1.235364705	0.216694802	0.430697547	37.00089686	2.789487996	0.770125963	3.622119147	0.000292199	0.001725187
1669	Bcap29	399.2786125	-0.577791026	0.239623447	-2.411245782	0.015898131	0.063160584	586.2554382	-0.251216035	0.286968166	-0.875414296	0.381348524	0.553718639
1670	Bcap31	1878.536791	-0.066927548	0.189297102	-0.353558228	0.723669984	0.869132572	2648.722603	0.213244283	0.184463522	1.156024138	0.247671284	0.410645409
1671	Bcar1	44.37584797	0.587140836	0.91746294	0.639961365	0.522197717	0.73847926	27.61300398	-0.626421352	0.568665018	-1.101564772	0.27065093	0.43679453
1672	Bcar3	1150.206531	-0.237631266	0.222719174	-1.066954687	0.285992298	0.515950636	193.0151272	-2.785505655	0.453065272	-6.148133225	7.84E-10	1.31E-08
1673	Bcas2	1056.028805	0.340119691	0.143842635	2.364526279	0.018053147	0.069904539	611.0625556	-0.699748866	0.250839935	-2.789623049	0.005276944	0.020680812
1674	Bcas3	203.7865369	-0.233348221	0.287055915	-0.812901629	0.416274461	0.647331777	223.5570613	-1.235731783	0.256526374	-4.817172449	1.46E-06	1.45E-05
1676	Bcat1	41.71321959	0.319890977	1.057879724	0.302388796	0.762355694	0.891095634	25.50937565	-1.057923586	0.756552004	-1.398348798	0.162008351	0.304582211
1677	Bcat2	547.9052988	0.530174596	0.274549631	1.931070144	0.053474379	0.162111592	1271.527856	0.657783429	0.257676886	2.552745179	0.010687766	0.037105959
1679	Bcdin3d	44.79788884	0.117808595	0.387186457	0.304268376	0.760923436	0.890525385	94.52494328	-0.18553481	0.262863594	-0.705821627	0.480299071	0.64640196
1681	Bckdha	358.9197437	-0.773512027	0.259327644	-2.982759627	0.002856622	0.015378943	438.8667753	-1.650203707	0.235638937	-7.003102822	2.50E-12	5.58E-11
1682	Bckdhb	112.6638413	-0.762859861	0.355589083	-2.145341065	0.031925587	0.108430585	164.4179606	1.183899226	0.388846163	3.044646801	0.002329537	0.010327229
1683	Bckdk	443.6618282	0.182774318	0.198757072	0.919586488	0.35778889	0.591388207	625.2788221	-0.317995074	0.161122371	-1.973624602	0.048424444	0.123359219
1684	Bcl10	317.8655074	0.571347966	0.23758596	2.404805263	0.016181086	0.064022864	1373.543792	-0.159649041	0.171945906	-0.928484111	0.353156506	0.525155829
1686	Bcl2	129.9070879	-1.886773595	0.276665079	-6.819702722	9.12E-12	3.09E-10	138.4347445	-0.76361662	0.504388415	-1.513945596	0.130039638	0.259593744
1691	Bcl2l1	2779.710377	0.26505226	0.219644545	1.206732726	0.227535092	0.444639993	978.1741012	0.18091054	0.384302997	0.470749751	0.637819452	0.77256009
1692	Bcl2l11	102.0797385	0.235422466	0.327516555	0.718810887	0.472257449	0.694468494	1114.533186	-1.083993247	0.189577529	-5.717941651	1.08E-08	1.55E-07
1693	Bcl2l12	174.8893227	0.120693761	0.36292147	0.332561645	0.7394652	0.878712622	89.25123036	0.390492877	0.366995727	1.064025676	0.287317068	0.454766768
1697	Bcl3	1428.245714	3.627508646	0.55333659	6.555699933	5.54E-11	1.68E-09	979.4092223	2.073483891	0.192017379	10.79841784	3.50E-27	2.66E-25
1698	Bcl6	211.376498	-0.821201192	0.422715008	-1.942682837	0.052054491	0.158818675	1012.445022	-0.213916712	0.336041122	-0.63657897	0.524399127	0.685474387
1699	Bcl6b	14.4339698	-3.153519511	1.025118425	-3.076248983	0.002096227	0.011887654	4.321032695	-1.015819197	1.752964741	-0.579486383	0.562261032	0.715835392
1700	Bcl7a	32.63186759	-0.784678125	0.435842342	-1.800371486	0.071802	0.200417775	33.97792144	-1.462287152	0.476473601	-3.06897832	0.002147922	0.00959858
1701	Bcl7b	630.6455079	0.486052275	0.27461995	1.769908833	0.076742329	0.210060184	855.5237034	0.672889084	0.216198404	3.112368417	0.001855927	0.008507707
1702	Bcl7c	439.0814179	-0.017517228	0.325662289	-0.053789551	0.957102834	0.983769447	300.2335015	-0.374005731	0.250587633	-1.492514718	0.135564262	0.267747483
1703	Bcl9	90.11089996	-0.219397115	0.329587793	-0.665671241	0.50562126	0.724393543	317.7708103	0.057288803	0.222953908	0.256953573	0.797214614	0.883910743
1704	Bcl9l	56.71784997	0.320060498	0.363781386	0.879815489	0.378959273	0.610455715	207.0439327	-0.573471275	0.344520609	-1.664548534	0.096002861	0.206655374
1706	Bclaf3	68.07202525	-0.106936187	0.381170158	-0.280547112	0.779057786	0.899887625	94.00521024	0.103822084	0.260821766	0.398057591	0.690587734	0.811539358
1707	Bco2	10.36778071	1.650941774	0.951465273	1.735157152	0.082712974	0.221649006	45.11889098	0.548916867	0.573753669	0.956711732	0.338712775	0.510216798
1708	Bcor	318.4401983	0.097370649	0.234365687	0.415464611	0.677801817	0.841927924	548.7001939	0.200577982	0.405395722	0.494770841	0.62076189	0.759144959
1709	Bcorl1	131.1778209	0.339550656	0.305958145	1.109794464	0.267087605	0.493160128	241.85252	-0.254393448	0.251329965	-1.012189085	0.311447654	0.481375765
1710	Bcr	22.35700759	-0.518891121	0.632265031	-0.820686097	0.411825092	0.643172343	59.66877513	-0.409551001	0.450219917	-0.909668778	0.362997215	0.535319536
1712	Bdh1	609.2845729	0.670927779	0.263464111	2.546562322	0.010878978	0.046552306	58.55560404	0.445881346	0.323578397	1.377970068	0.16821253	0.312284412
1713	Bdh2	401.9660222	-1.109981512	0.290693184	-3.818395391	0.000134323	0.001135272	14.92118056	-0.805221277	1.066206819	-0.755220528	0.450116673	0.617940892
1714	Bdkrb1	23.28622192	2.009669657	0.950543779	2.114231561	0.034495494	0.114835797	2.919215197	0.855273687	1.555887775	0.5497014	0.582524197	0.731792984
1717	Bdp1	239.4827976	-0.695042543	0.347505919	-2.00008836	0.045490723	0.142442631	720.1783772	0.514859626	0.366234157	1.405820881	0.15977732	0.301464656
1720	Becn1	1076.605166	0.425386919	0.22118189	1.923244799	0.054449313	0.163999162	1586.342261	0.095177205	0.128360737	0.741482227	0.458401104	0.625936441
1721	Bend3	58.75637638	-0.933281766	0.374600112	-2.491408137	0.012723787	0.052753284	68.62750039	-0.255351563	0.385592786	-0.662231173	0.507823079	0.671726737
1722	Bend4	123.1565487	-0.014150053	0.335024633	-0.042235858	0.966310678	0.987345689	241.0916822	-0.999278934	0.321445375	-3.108705275	0.001879091	0.008595461
1723	Bend6	8.25961516	0.671299039	0.904100771	0.742504664	0.457781627	0.682999959	23.0572567	2.742369316	0.770593791	3.558774217	0.00037259	0.002133817
1725	Bet1	309.9552754	0.004610287	0.163214184	0.028246854	0.977465268	0.991338588	396.7621253	-0.101636191	0.283765828	-0.358169241	0.720216664	0.831621881
1726	Bet1l	263.911493	0.291316514	0.211292368	1.378736568	0.16797599	0.363164625	366.4317889	0.187136178	0.213056525	0.878340513	0.379758957	0.552420284
1727	Bex3	9.936318412	-1.533890408	0.908238547	-1.688862924	0.091245702	0.237483311	166.799687	-1.717347365	0.360301515	-4.76641727	1.88E-06	1.83E-05
1728	Bfar	717.362083	0.069058294	0.148589005	0.464760457	0.642103009	0.819133097	1043.463406	0.77290303	0.225181502	3.432355775	0.000598362	0.003221469
1730	Bgn	102.531596	0.489949746	1.344940476	0.364291026	0.715640701	0.863531312	342.3128557	-0.852825241	0.542314407	-1.57256608	0.115819327	0.238290203
1733	Bhlhb9	9.066858427	-1.050491529	1.382099006	-0.760069666	0.447212944	0.673717605	4.62605007	-2.129053455	1.222403696	-1.741694222	0.081561964	0.182690499
1735	Bhlhe40	2008.76822	-0.340697722	0.143726905	-2.370451955	0.017766353	0.068931421	387.3099752	-0.549443237	0.283634219	-1.937154264	0.052726489	0.131855867
1736	Bhlhe41	306.9918876	-0.652949776	0.385675355	-1.69300363	0.090454776	0.236193261	1258.52906	-1.30178701	0.300469146	-4.332514757	1.47E-05	0.000119263
1737	Bicc1	29.65566169	0.172513541	1.280811008	0.134690864	0.892856297	0.954856306	8.940966968	-0.913881083	1.006577285	-0.907909503	0.363926036	0.536062823
1738	Bicd1	11.31328018	-0.389829404	1.010393363	-0.385819443	0.699630395	0.853989565	7.621953389	-1.803757464	1.171441929	-1.539775399	0.12361511	0.250290498
1739	Bicd2	1016.121147	-0.264470618	0.334231972	-0.791278634	0.428781414	0.657903469	1344.074797	0.138066508	0.262773286	0.52542064	0.599290808	0.744170627
1740	Bicdl1	40.96248369	0.806970763	1.202351169	0.671160626	0.502118209	0.72203717	28.92631422	-0.800464881	0.478824748	-1.671728298	0.094577911	0.20461804
1741	Bicra	172.0206797	0.028466499	0.540863822	0.052631545	0.958025482	0.983769447	258.5159452	-0.002957006	0.354698997	-0.008336664	0.993348382	0.996344004
1742	Bicral	211.6475432	-0.320499702	0.24748312	-1.295036614	0.195307599	0.402239594	278.6346442	-0.083738315	0.348071267	-0.240578074	0.809882145	0.892205658
1743	Bid	184.6548387	1.628520346	0.447934325	3.635623027	0.00027731	0.002122191	523.214197	0.461000488	0.220001863	2.095439023	0.036131984	0.098414449
1745	Bin1	937.7551131	1.314616412	0.250051574	5.25738107	1.46E-07	2.49E-06	1833.652594	-0.168346453	0.20778718	-0.810186907	0.417832761	0.589415922
1746	Bin2	877.2480649	-0.627051449	0.274947426	-2.28062309	0.02257076	0.083294372	1129.654953	0.384718215	0.189994987	2.024886141	0.042879057	0.11198235
1747	Bin3	395.9456753	0.218428207	0.349790081	0.62445512	0.532328736	0.745764755	905.2965613	0.00337385	0.224825839	0.015006504	0.988026992	0.993670205
1750	Birc5	151.7631499	-1.868026509	0.473909561	-3.941736276	8.09E-05	0.000719945	181.9944575	-1.963036167	1.516362075	-1.294569549	0.195468763	0.347044006
1751	Birc6	1158.264681	-0.183446187	0.310720951	-0.590388859	0.554929978	0.759789579	1975.434938	0.363617817	0.37522757	0.969059437	0.332515535	0.50366967
1752	Bivm	56.17714971	-0.426754075	0.343799723	-1.241286848	0.214499801	0.428086704	92.35229243	-1.52181488	0.323498738	-4.704237452	2.55E-06	2.41E-05
1755	Blm	26.4759806	-0.178304573	0.532491543	-0.334849586	0.737738553	0.877811205	59.91421594	-1.020689328	0.503659533	-2.026546231	0.04270884	0.11163521
1756	Blmh	1457.333292	0.384960681	0.176909646	2.176029912	0.029553024	0.102210471	1000.086581	0.020344932	0.183134681	0.111092732	0.911542812	0.953234906
1757	Blnk	361.8207577	-1.492192734	0.337463233	-4.421793517	9.79E-06	0.000110285	1649.251864	0.005163212	0.269799864	0.019137191	0.984731663	0.992022534
1758	Bloc1s1	513.6458447	-0.332093353	0.336698085	-0.986323855	0.323974217	0.556911311	310.7810875	-0.127050737	0.309696289	-0.410243007	0.681627695	0.804821846
1759	Bloc1s2	440.3650315	0.515197426	0.296537249	1.737378449	0.082320393	0.221188596	294.0558625	0.154565765	0.239081059	0.646499416	0.517955975	0.680260361
1760	Bloc1s3	92.57954599	0.417454192	0.35111696	1.188932006	0.234466424	0.453299531	295.8267999	-0.181107408	0.209294822	-0.865321971	0.386862095	0.559058123
1761	Bloc1s4	169.2660967	0.297991516	0.30151218	0.98832331	0.322994333	0.555788932	292.5966691	0.594265607	0.291699735	2.037251104	0.041624885	0.109528772
1762	Bloc1s5	370.7784472	-0.223428695	0.227464657	-0.982256749	0.325973376	0.558670984	194.3582802	-0.090105801	0.224920824	-0.400611201	0.688706398	0.810239133
1763	Bloc1s6	201.7227558	0.138509701	0.272360201	0.50855338	0.611065314	0.798565943	361.4457288	-0.101966597	0.228171357	-0.446886054	0.654957334	0.785036151
1766	Blvra	256.0429928	-1.028288898	0.2444552	-4.206451319	2.59E-05	0.000263461	866.0455469	-0.560576978	0.158690909	-3.532508453	0.000411637	0.00232841
1767	Blvrb	2434.252993	0.404641966	0.291174849	1.389687219	0.164623878	0.358367234	6840.69969	1.748290403	0.365736173	4.780195485	1.75E-06	1.72E-05
1768	Blzf1	202.2438306	0.143726247	0.215399133	0.667255457	0.504608973	0.723269701	275.6711949	0.394211321	0.278916677	1.413365904	0.157548166	0.298759225
1769	Bmerb1	22.68028393	-0.160169325	0.529944089	-0.302238157	0.762470518	0.891095634	10.29423621	5.101035415	1.374760254	3.710490902	0.000206858	0.001279355
1770	Bmf	109.6702236	-0.400595517	0.493119566	-0.81236995	0.416579384	0.647543632	382.6828716	-2.250109761	0.24367248	-9.234156264	2.60E-20	1.21E-18
1771	Bmi1	326.1462906	0.003219013	0.213764196	0.01505871	0.987985342	0.995529736	539.8875964	0.722826806	0.25924741	2.788173688	0.005300612	0.020762694
1772	Bmp1	2100.019861	0.142647561	0.272795094	0.522911023	0.601036173	0.791008509	215.3617863	1.114488312	0.450248919	2.475271485	0.013313493	0.044261006
1773	Bmp2	2.759285294	-1.775455239	2.177970786	-0.815187811	0.414964814	0.646033944	19.12708415	-5.597280306	1.115244837	-5.018880268	5.20E-07	5.60E-06
1774	Bmp2k	1087.159022	-0.612456559	0.200016181	-3.062035054	0.002198377	0.012323054	940.3101095	-0.743104191	0.227806909	-3.26199146	0.001106325	0.005451357
1775	Bmp5	2.904913854	1.113378454	1.483861737	0.75032493	0.453059031	0.679253175	4.389037955	-0.675591669	1.240493284	-0.544615338	0.586018103	0.734040153
1777	Bmpr1a	45.84890419	-0.046126299	0.695213519	-0.066348392	0.947100457	0.979587702	23.5904908	-1.257502959	0.682797566	-1.841692211	0.065520184	0.155484477
1778	Bmpr2	434.0652039	-0.235428419	0.288253029	-0.81674222	0.414075758	0.645314719	792.6053295	-0.709777052	0.177200719	-4.005497589	6.19E-05	0.000434458
1779	Bms1	1460.956607	0.332996752	0.196280449	1.696535514	0.08978451	0.235053531	816.0962281	0.235086805	0.288150116	0.81584838	0.414586859	0.585996932
1780	Bmt2	372.1683786	0.150392716	0.214483837	0.701184379	0.483187957	0.704260043	618.7302347	-0.994817975	0.227489217	-4.373033526	1.23E-05	0.000101434
1784	Bnip1	285.6580449	0.343934023	0.324833012	1.058802556	0.289689709	0.519605535	278.2892761	0.725899518	0.297408884	2.440745911	0.014656963	0.047887092
1785	Bnip2	1554.32128	0.131322746	0.140635176	0.933783064	0.350415807	0.584413118	2971.238208	0.361393849	0.158300954	2.282954336	0.022433058	0.06765174
1786	Bnip3	624.8505278	1.631839497	0.364901735	4.471997094	7.75E-06	8.97E-05	1150.685032	1.609583342	0.472780696	3.404503093	0.000662845	0.00350311
1787	Bnip3l	789.2057728	0.044061849	0.232939889	0.189155448	0.849970985	0.93702174	1137.56087	-0.758245811	0.267458318	-2.835005528	0.004582489	0.0184025
1789	Bnip5	8.53955595	2.062474347	1.025869113	2.010465391	0.044381956	0.139569888	2.066752064	-0.913671227	1.938313853	-0.471374244	0.637373506	0.772247167
1790	Boc	6.067916555	-0.308107068	1.315638828	-0.234188184	0.814838888	0.91841828	43.92141504	2.494638182	0.585680442	4.259384477	2.05E-05	0.000160633
1791	Bod1	148.2063035	0.05217962	0.244038954	0.213816767	0.830689949	0.926478522	204.4143818	0.063132992	0.277554232	0.227461823	0.820064652	0.897406326
1794	Bok	12.20739033	-0.674116218	0.997282675	-0.675953002	0.499070485	0.719548819	7.322432653	-1.094184582	1.05365224	-1.038468425	0.299052028	0.467555803
1795	Bola1	37.16473928	-0.851686893	0.494123345	-1.723632168	0.084774268	0.225561586	85.47060315	-0.483097435	0.31809888	-1.518702094	0.128837499	0.2581388
1798	Bola3	174.1162093	0.324864494	0.199752983	1.626331129	0.103879233	0.259750698	136.924957	0.085846336	0.291929393	0.294065407	0.768707924	0.864731417
1799	Bop1	500.3264844	0.253245081	0.209607153	1.208189119	0.226974526	0.443927309	1154.138945	1.380763969	0.296141814	4.66250932	3.12E-06	2.93E-05
1800	Bora	17.54442083	-0.366514714	0.627188429	-0.584377353	0.55896646	0.762884874	80.94459892	-0.542322458	0.656612149	-0.825940334	0.408837939	0.580722923
1801	Borcs5	104.8942588	0.816298013	0.376004131	2.170981501	0.029932571	0.103144347	64.39303952	0.429655237	0.314427783	1.366467151	0.171792384	0.316964573
1802	Borcs6	181.0402086	-0.395210764	0.533181852	-0.741230713	0.458553564	0.683566122	369.0629532	-0.512499669	0.284522961	-1.801259439	0.071661998	0.166073633
1803	Borcs7	64.76907413	-0.267772757	0.273390986	-0.979449837	0.327357763	0.559826234	167.7219078	-0.374592791	0.334686223	-1.119235765	0.263039571	0.428030226
1804	Borcs8	117.5199104	0.071449358	0.328514218	0.217492438	0.8278246	0.924495913	137.1130713	-0.397858827	0.238848157	-1.66573957	0.095765297	0.206359966
1805	Bpgm	74.71072973	0.027210391	0.309876194	0.087810525	0.930027272	0.971816612	106.697242	-0.306814248	0.320779701	-0.956464037	0.338837845	0.510238398
1806	Bphl	43.27868006	-0.513630816	0.376547762	-1.364052234	0.172551127	0.370471511	73.90596453	-2.009276448	0.319778449	-6.28333915	3.31E-10	5.81E-09
1810	Bpnt1	352.6764552	-0.067446091	0.285153768	-0.236525337	0.813025049	0.917647501	308.7292993	0.196873779	0.216445023	0.909578683	0.363044745	0.535319536
1811	Bpnt2	1584.51726	0.707037086	0.185796828	3.805431411	0.000141557	0.001186098	632.6380466	-0.434462568	0.210476426	-2.06418636	0.03900005	0.104317793
1812	Bptf	766.144407	-0.32956749	0.196497893	-1.677206232	0.093502161	0.241369758	1190.298884	-0.286148191	0.23397671	-1.222977242	0.221338292	0.378501778
1813	Braf	34.06115262	-0.073361432	0.654955286	-0.112009833	0.91081561	0.963821277	678.9223247	0.321788021	0.224393474	1.434034667	0.15156237	0.290192401
1815	Brat1	264.1934417	0.208417829	0.216041181	0.96471343	0.334688367	0.567948798	292.5082352	0.21788023	0.253319644	0.860100019	0.389733911	0.562169673
1816	Brca1	67.49797195	-1.491321643	0.609320901	-2.447514342	0.01438454	0.058410081	52.28093145	-0.977371349	0.751379728	-1.300768856	0.193337585	0.344199315
1817	Brca2	142.6488105	-0.855667721	0.228666565	-3.741988789	0.00018257	0.001485796	35.9324396	-2.362828906	0.536814547	-4.401573909	1.07E-05	9.04E-05
1818	Brcc3	75.90493657	0.265827224	0.402491826	0.660453719	0.508962709	0.727564326	316.9052177	0.088321125	0.190229973	0.464286064	0.642442807	0.776628826
1819	Brd1	364.9871619	-0.067698195	0.232435389	-0.291255972	0.770855557	0.895971344	1016.769503	-0.076447511	0.152917242	-0.499927349	0.617126234	0.756596359
1820	Brd2	4279.865853	0.039483186	0.291548031	0.135426007	0.892275063	0.954856306	4391.796024	0.598844968	0.158960942	3.767245976	0.000165058	0.00104314
1821	Brd3	325.7671657	-0.728696412	0.402557845	-1.810165722	0.070270091	0.197520251	752.0427127	-0.447864165	0.249986247	-1.791555217	0.073204242	0.168639048
1822	Brd3os	2.530783329	1.27137321	2.045493412	0.621548425	0.534238843	0.747516619	16.67845892	-0.312671619	0.708865738	-0.441087221	0.659149854	0.788167761
1823	Brd4	1118.24457	0.316852364	0.275520682	1.150012993	0.25013852	0.472514757	2012.448124	0.310871109	0.252101682	1.233117948	0.217531762	0.37440178
1824	Brd7	1379.760348	0.227553331	0.171957245	1.323313427	0.185731168	0.389236887	1138.730699	0.217702631	0.174218732	1.249593707	0.211448003	0.367352555
1827	Brd9	515.7497612	-0.499263858	0.211224907	-2.363659971	0.018095412	0.069979468	577.7044012	-0.092663447	0.188893614	-0.490558918	0.623738449	0.761171837
1828	Brdt	5.008570376	-1.255555898	1.064449595	-1.179535325	0.238185079	0.457755637	8.40734258	-0.660905468	0.782283239	-0.844841658	0.398199252	0.57080406
1829	Brf1	243.8727418	-0.546767305	0.250207084	-2.185259092	0.028869855	0.100332522	462.0607674	-0.107985453	0.177000488	-0.610085623	0.54180509	0.699853006
1830	Brf2	111.3434441	0.53303218	0.347177582	1.535330067	0.124702772	0.296139578	102.0973781	-0.286586852	0.26408081	-1.085224071	0.277822425	0.444914214
1831	Bri3	656.6943482	-1.045056353	0.260637682	-4.009613442	6.08E-05	0.000562248	1061.321096	-0.140845822	0.365802157	-0.385032783	0.700213127	0.818181737
1834	Brip1	26.89161147	-1.675179779	0.521726257	-3.210840468	0.001323474	0.008099874	44.0088364	-0.733675569	0.769237109	-0.95377038	0.340199886	0.51183873
1836	Brix1	531.4699984	0.452541411	0.190806447	2.371730191	0.017705014	0.0688309	404.2943238	0.282587703	0.193352522	1.461515472	0.143874033	0.279742987
1837	Brk1	1022.728704	0.297555568	0.196703846	1.512708437	0.130353736	0.305687265	2731.84442	0.093949964	0.234559272	0.400538266	0.688760105	0.810239133
1838	Brme1	38.13232224	0.044181637	0.367242509	0.120306435	0.904240406	0.960263676	3.709479855	-0.835927595	1.370397827	-0.609988996	0.541869097	0.699875282
1839	Brms1	897.2553315	0.041734872	0.281704908	0.148151029	0.882223578	0.951567135	1005.387746	0.182755108	0.18156292	1.006566251	0.31414326	0.484071056
1840	Brms1l	208.9476247	1.037753085	0.225584761	4.600280091	4.22E-06	5.26E-05	161.5172761	0.228736649	0.230639139	0.991751228	0.321318894	0.491836766
1841	Brox	287.6847429	0.254634372	0.473482164	0.537790841	0.590721456	0.784647497	1279.810843	-0.352073294	0.24560338	-1.433503454	0.151714012	0.290259954
1842	Brpf1	605.0228571	0.194707434	0.216263124	0.900326558	0.367946492	0.600756915	1502.736715	0.674749101	0.203109696	3.322092017	0.000893452	0.004520723
1843	Brpf3	234.1681928	0.172955626	0.336945548	0.513304381	0.60773842	0.795747619	347.543141	0.576924997	0.287810973	2.004527456	0.045013589	0.116358961
1846	Brwd1	336.2476541	-0.317022714	0.245036261	-1.293778778	0.195741845	0.402950856	567.1088511	0.047720417	0.228360736	0.20896945	0.834472087	0.906352956
1847	Brwd3	253.1211144	0.352393411	0.214128248	1.645711926	0.099823083	0.252275432	178.3316795	-0.376515711	0.339109004	-1.1103088	0.266865982	0.432411298
1848	Bscl2	471.9365004	-1.291383695	0.319943253	-4.036289824	5.43E-05	0.000510344	787.3272399	-0.582273533	0.213545278	-2.726698229	0.006397151	0.024279514
1849	Bsdc1	382.6188671	0.083574376	0.269234193	0.310415163	0.756245265	0.887980648	657.573938	0.032931345	0.181003458	0.181937657	0.855631652	0.920583634
1850	Bsg	4482.781136	-0.629813808	0.237262493	-2.654502188	0.007942552	0.035943684	4668.033315	0.607973778	0.188610165	3.223441206	0.001266603	0.006131063
1852	Bspry	12.28041904	0.162756759	1.237795522	0.131489213	0.895388319	0.956101962	4.175068778	-3.63210363	1.775861101	-2.045263353	0.040828902	0.107889507
1853	Bst1	1879.388902	4.137366653	0.600467568	6.890241658	5.57E-12	1.95E-10	2660.873135	4.926754054	0.340471748	14.47037554	1.86E-47	5.58E-45
1854	Bst2	1620.486995	5.546154679	0.482445178	11.49592727	1.38E-30	2.69E-28	7920.479764	3.729244738	0.362354807	10.29169384	7.68E-25	5.06E-23
1855	Btaf1	814.0642488	0.005685825	0.276454169	0.020566971	0.983591088	0.993302147	825.275409	0.141332098	0.34143403	0.413936765	0.678920418	0.802892059
1856	Btbd1	246.0926023	-0.145225783	0.216247439	-0.67157227	0.501856037	0.721812824	766.8684346	-0.450680327	0.170154446	-2.648654422	0.008081292	0.029486274
1857	Btbd10	258.355915	-0.065954287	0.235741576	-0.279773674	0.779651151	0.899887625	300.1687714	-0.273666567	0.182308357	-1.501119155	0.133324745	0.264476005
1859	Btbd19	83.09010306	0.211340814	0.362323987	0.583292363	0.559696503	0.763489838	131.871619	0.039936635	0.313773431	0.127278575	0.898719917	0.94679672
1860	Btbd2	144.6496361	-0.830400205	0.532963248	-1.558081554	0.119213917	0.287226982	290.9697118	-0.321344504	0.205771394	-1.56165781	0.118368623	0.241991965
1861	Btbd3	153.1589193	-0.140188995	0.278922573	-0.502608998	0.615239202	0.801837763	91.4142243	-0.558674629	0.308862901	-1.808811051	0.070480363	0.164158044
1862	Btbd6	96.38533981	-0.247042107	0.295604327	-0.835718847	0.40331309	0.635092023	132.0773169	-0.770037618	0.242125871	-3.180319448	0.001471128	0.00695903
1863	Btbd7	555.9237877	0.304494677	0.212541888	1.432633724	0.151962539	0.339464254	488.8502058	-0.22827243	0.240100115	-0.950738528	0.341737125	0.513524601
1864	Btbd8	31.02378667	-0.887197247	0.521698707	-1.700593149	0.089019412	0.233566463	57.33693572	0.133587726	0.638601229	0.209188019	0.834301465	0.9062334
1865	Btbd9	174.6588311	-0.272033868	0.2823321	-0.963524401	0.335284425	0.568520311	589.3269078	0.141972908	0.201144041	0.705827066	0.480295688	0.64640196
1866	Btd	190.4743571	-0.752749744	0.289812711	-2.597366216	0.009394171	0.041196816	279.0765612	-0.168768871	0.299476725	-0.563545869	0.573063235	0.724728242
1867	Btf3	4027.032673	0.382213106	0.246459486	1.550815156	0.120945987	0.289771755	3839.430035	0.016859027	0.204346905	0.082501992	0.934247534	0.964489476
1869	Btf3l4	433.2224373	0.638084662	0.24993471	2.553005394	0.010679784	0.045858663	495.4267731	-0.342919729	0.229063672	-1.497049823	0.134380294	0.266040988
1872	Btg2	244.6614194	0.894875988	0.299549799	2.987403066	0.002813585	0.01517127	623.3973963	-0.281897981	0.297480858	-0.947617213	0.34332436	0.514883337
1873	Btg3	129.6804989	-0.05310519	0.518566595	-0.102407658	0.918433106	0.967074859	132.7623096	0.601258968	0.390690381	1.538965375	0.12381275	0.250588969
1874	Btk	1363.196926	-0.102422486	0.207701758	-0.493122866	0.621925775	0.805123244	1249.066304	0.071672365	0.141916395	0.505032311	0.613536142	0.754357631
1877	Btrc	60.38657737	-1.253544194	0.435572507	-2.877923129	0.004003027	0.02038845	182.9467353	0.165359753	0.226526673	0.729979172	0.465402916	0.633315189
1878	Bub1	166.3469252	-1.851326989	0.462627363	-4.001767162	6.29E-05	0.000580044	103.1125515	-1.792431422	1.413956789	-1.26767058	0.204915615	0.358752136
1879	Bub1b	160.176655	-1.919741726	0.449300792	-4.272731676	1.93E-05	0.00020168	208.0038818	-1.664322314	1.23333431	-1.349449457	0.177192644	0.32375857
1880	Bub3	1014.11973	0.264699681	0.150785802	1.75546821	0.079179254	0.2152226	1405.654003	0.196719584	0.134923716	1.458005976	0.144838896	0.28098558
1881	Bud13	180.1799881	0.034032637	0.264452348	0.128690999	0.897602158	0.957215123	217.5873875	0.327740167	0.25227441	1.299141548	0.193895357	0.344905135
1882	Bud23	268.963531	0.17697559	0.215326368	0.821894651	0.411136857	0.642354104	331.5023325	0.123195886	0.205898058	0.598334373	0.549616845	0.705705235
1883	Bud31	1361.901552	0.941373018	0.238698415	3.943775742	8.02E-05	0.000714782	945.9015807	0.435010811	0.264706763	1.643368711	0.10030667	0.213737176
1886	Bysl	374.8494741	0.657994395	0.321359462	2.047533907	0.040605691	0.130358072	452.9174591	1.187595813	0.190659296	6.22889015	4.70E-10	8.03E-09
1887	Bzw1	2636.635981	-0.066060673	0.307708433	-0.214685935	0.830012189	0.926178367	3178.427185	0.125429993	0.196980498	0.636763509	0.524278899	0.685474387
1888	Bzw2	768.3408204	-0.668764153	0.239612941	-2.791018512	0.005254247	0.025601039	159.6071344	-0.592542296	0.282021145	-2.101056274	0.035636027	0.097417831
1935	C1d	287.6981761	0.342244202	0.208025275	1.645204903	0.099927563	0.252492554	540.2922651	-0.263789765	0.249791586	-1.056039431	0.2909502	0.458480906
1936	C1galt1	488.7570503	0.070548028	0.238216841	0.296150466	0.767115175	0.893969667	316.3419732	-1.103866741	0.325412726	-3.392205195	0.000693325	0.003643608
1937	C1galt1c1	195.7392406	0.071703732	0.3011685	0.2380851	0.811815091	0.91739018	380.2361237	0.243665372	0.216593014	1.124991833	0.260592495	0.425463655
1956	C1qa	2132.317148	1.027420028	0.543432288	1.890612778	0.058676053	0.173728641	5184.284158	-1.012291352	0.281284917	-3.59881135	0.000319675	0.001863878
1957	C1qb	2119.101423	0.908719161	0.83460251	1.08880473	0.276240005	0.504239977	12402.61893	-0.785522452	0.225606013	-3.481832958	0.000497994	0.002758505
1959	C1qc	2779.932908	0.838236945	0.644134856	1.301337658	0.193142903	0.400197437	7966.861654	-1.026438144	0.235585512	-4.35696633	1.32E-05	0.000108036
1962	C1qtnf12	20.82767265	-0.497357962	0.671022776	-0.741193861	0.458575905	0.683566122	134.5539207	-1.66946977	0.365785379	-4.564069171	5.02E-06	4.56E-05
1964	C1qtnf6	39.07304036	0.665299342	0.904279014	0.735723523	0.461898971	0.686766571	80.76284343	-0.034471368	0.336281233	-0.102507558	0.918353814	0.957039517
1967	C1rl	10.63957195	2.190077516	1.077958609	2.031689806	0.042185069	0.134161541	138.5729904	2.880812056	0.429104318	6.713547122	1.90E-11	3.85E-10
1970	C2	660.5989846	3.919134192	1.442211562	2.717447492	0.006578759	0.03073327	5.270639526	3.288989961	1.17645532	2.79567775	0.005179101	0.020339966
1987	C2cd2	71.95964488	-0.251128225	0.474321392	-0.529447394	0.596495128	0.788501329	191.8840624	0.143834824	0.201079389	0.71531361	0.474415281	0.641309023
1988	C2cd2l	1281.173388	-0.023824297	0.191260997	-0.124564322	0.900868475	0.95892521	422.3226513	-0.348696392	0.258637657	-1.348204266	0.177592693	0.324110454
1989	C2cd3	153.8099499	-0.579235594	0.255417097	-2.267802743	0.023341232	0.085338133	293.0190935	-0.404872847	0.271404441	-1.491769426	0.135759602	0.267921144
1991	C2cd5	113.2212411	-0.783563515	0.372996626	-2.100725473	0.035665072	0.117973533	239.8911411	-0.536494207	0.280935614	-1.909669621	0.056175765	0.138377662
1999	C3	9799.550926	0.220576806	0.374384995	0.589171066	0.555746525	0.760015788	11522.1203	4.68938974	0.482816534	9.712570741	2.67E-22	1.45E-20
2003	C3ar1	1709.37671	0.314880245	0.286398026	1.099449774	0.27157193	0.498933624	9056.509589	-0.673398229	0.283437825	-2.375823442	0.017509839	0.055452763
2024	C5ar1	1929.659871	-0.163396424	0.357845013	-0.456612271	0.647949757	0.823034856	7309.095876	0.1260584	0.276883512	0.455275937	0.648910735	0.781229647
2025	C5ar2	25.45116137	-2.945740537	0.716503519	-4.111271557	3.93E-05	0.000384412	110.7328579	-3.077084081	0.400759181	-7.678137469	1.61E-14	4.58E-13
2071	C8g	10.24342793	-0.521521034	0.702018547	-0.742887828	0.457549595	0.68285963	4.22346385	-2.869195835	1.580990926	-1.81480854	0.069553338	0.162541929
2078	C9orf72	547.7125586	0.381765572	0.194599359	1.961802823	0.049785445	0.153152142	1141.522461	0.498841654	0.161580172	3.087270221	0.002020039	0.009112092
2085	Caap1	148.5713134	-0.147635164	0.342025658	-0.431649382	0.665996262	0.834966642	132.4626971	-0.220411467	0.326452241	-0.675172168	0.499566387	0.664275918
2086	Cab39	2130.999707	0.299855067	0.144499312	2.075131458	0.037974353	0.123959007	2279.469908	-0.622495339	0.193866679	-3.210945489	0.00132299	0.006360808
2087	Cab39l	471.6589066	0.756259177	0.204264402	3.702354253	0.000213608	0.001703728	337.0824733	0.675156342	0.248438351	2.717601124	0.006575706	0.024838596
2088	Cabin1	383.1146062	-0.811294052	0.172418186	-4.705385611	2.53E-06	3.33E-05	964.5969807	0.155869921	0.249560308	0.624578172	0.532247949	0.691799064
2089	Cables1	2.772393548	-1.035644574	1.50514184	-0.688071082	0.49140802	0.712436851	8.599655934	-6.000303683	1.523854825	-3.937582231	8.23E-05	0.000557162
2090	Cables2	228.0455641	0.338570188	0.226646682	1.493823711	0.135221702	0.314016381	396.0092851	0.906283559	0.223645065	4.052329783	5.07E-05	0.000363828
2093	Cabyr	34.36740604	0.282751163	0.483253578	0.585098953	0.558481183	0.762452124	8.841763528	-0.142004371	0.694972269	-0.204330989	0.838094855	0.909429834
2094	Cacfd1	97.65912111	-1.085010441	0.363940159	-2.981288038	0.002870387	0.015428612	351.6832838	0.149653944	0.171166576	0.874317563	0.381945337	0.554254011
2095	Cachd1	9.486872378	0.540522436	1.256364461	0.430227416	0.66703022	0.835622234	2.860811728	-1.058565168	1.675215406	-0.631897943	0.527453568	0.688024887
2097	Cacna1b	8.456840684	1.070820472	1.188609157	0.900902089	0.367640381	0.600680584	14.97999067	-0.618913065	0.871781354	-0.709940701	0.47774091	0.644465813
2098	Cacna1c	6.946299642	1.550785822	0.920872178	1.684040261	0.092173888	0.239009172	3.121787744	-2.729627082	1.518392911	-1.797707999	0.072223293	0.166996142
2099	Cacna1d	6.265144557	-3.604688058	1.367874622	-2.635247413	0.008407597	0.03763493	282.1845504	0.503854406	0.335434873	1.502093096	0.133073068	0.264116775
2103	Cacna2d1	15.06128663	1.076359886	1.168471042	0.921169501	0.356961939	0.590766144	4.419488666	-1.492110102	1.236417694	-1.206800994	0.227508793	0.386024726
2104	Cacnb1	27.47923291	-0.622514511	0.521570944	-1.193537558	0.232658912	0.451087617	52.62295693	0.644615356	0.311780902	2.067526754	0.038684546	0.10370122
2105	Cacnb3	24.28717856	1.271641643	0.529451833	2.401807988	0.016314269	0.064437336	57.44903489	1.997539083	0.517665839	3.858742322	0.000113972	0.00074555
2110	Cactin	419.3822373	-0.021714065	0.333358958	-0.065137187	0.948064772	0.979863745	534.8629528	0.367831333	0.14401109	2.554187545	0.010643591	0.036978325
2111	Cacul1	822.5970612	-0.233966249	0.207250511	-1.128905533	0.258937686	0.483428555	1573.490199	-0.864967896	0.207801411	-4.162473648	3.15E-05	0.000237255
2113	Cad	968.9546634	0.510602564	0.214498876	2.380444014	0.017291788	0.067610992	409.0981168	0.449114985	0.33926576	1.323785179	0.1855744	0.334701974
2114	Cadm1	478.8302744	-4.023247944	0.313843031	-12.81929991	1.28E-37	3.48E-35	1185.259723	-3.075128706	0.319001206	-9.639865445	5.43E-22	2.87E-20
2115	Cadm4	4.049057266	-0.721952135	1.222635147	-0.590488615	0.554863116	0.759789579	2.737609191	-1.236284436	1.228692724	-1.006178691	0.314329621	0.48425959
2116	Cage1	2.516185332	1.039610674	1.289516527	0.8062019	0.420126443	0.650495218	3.518874726	-0.32453524	1.199720272	-0.270509091	0.786768624	0.876941167
2117	Calcoco1	320.9864119	-0.911627095	0.243770798	-3.739689502	0.000184248	0.001495871	511.464362	-1.468492272	0.229167305	-6.40794843	1.47E-10	2.68E-09
2120	Calcrl	117.0368379	-0.956901004	0.441011864	-2.169785176	0.030023124	0.103336994	1201.966355	0.450984489	0.38037276	1.185638238	0.235765195	0.395993454
2121	Cald1	172.5704683	-0.37260339	1.321635019	-0.281926087	0.778000186	0.899126755	188.9930606	-0.870482043	0.550938339	-1.579999033	0.114107088	0.235596742
2122	Calhm2	87.13521295	-1.194660543	0.487622186	-2.449971674	0.014286745	0.058030302	265.4692946	-1.416602771	0.249033746	-5.688396824	1.28E-08	1.83E-07
2123	Calhm6	10.42354553	0.133072577	0.967042262	0.137607819	0.890550376	0.954115702	94.45316444	2.523914739	0.486389942	5.189076749	2.11E-07	2.42E-06
2124	Calm1	10274.73421	0.685849351	0.145822445	4.70331815	2.56E-06	3.35E-05	15566.59827	0.930359376	0.250829497	3.709130659	0.000207972	0.001285185
2125	Calm2	3991.871743	0.178951169	0.355171998	0.503843688	0.614371225	0.801292352	4666.305565	-0.7678907	0.159257315	-4.821698147	1.42E-06	1.42E-05
2126	Calm3	3558.373745	0.400146181	0.151617996	2.639173393	0.008310846	0.037275461	3890.867367	0.639032784	0.174767985	3.656463643	0.000255719	0.00153832
2127	Calr	26648.06615	0.330867841	0.204786814	1.615669651	0.106165756	0.263942038	16658.13104	0.760885722	0.267457793	2.844881485	0.004442795	0.017932932
2128	Calr3	7.712469733	-0.410141266	0.954211035	-0.429822389	0.667324845	0.835707761	21.18909922	-0.882982172	0.730218364	-1.209202913	0.226584899	0.384980836
2129	Calu	5858.19782	0.557406173	0.198638245	2.806137226	0.005013933	0.024606453	2757.905119	0.709760824	0.198228672	3.580515448	0.000342917	0.001980108
2130	Camk1	55.23389742	-1.499926684	0.532284517	-2.817904028	0.004833826	0.023877659	1208.726933	-2.132373806	0.226622795	-9.409352713	4.99E-21	2.44E-19
2131	Camk1d	240.7210674	-0.74187185	0.213464739	-3.475383588	0.000510123	0.003574017	1048.531423	-0.435008261	0.300604942	-1.44710948	0.147866263	0.285121665
2133	Camk2d	490.0981511	0.336635905	0.241960717	1.391283302	0.164139535	0.357713708	1138.646435	0.078730906	0.285020756	0.276228676	0.782372434	0.87405323
2134	Camk2g	407.4183073	0.057190975	0.178778631	0.319898272	0.749045448	0.883841132	362.4454752	-0.000193042	0.169589126	-0.001138293	0.999091774	0.99942565
2135	Camk2n1	2.591667924	-0.60937263	1.597749502	-0.381394348	0.702910654	0.855405434	2.489551344	-0.695803448	1.373436324	-0.506615003	0.612424979	0.753557348
2136	Camk2n2	5.91108414	-1.605488187	1.148342751	-1.398091454	0.162085606	0.355001152	9.066357182	-0.543754645	0.808367092	-0.672658066	0.501164851	0.665861902
2137	Camkk1	494.6171224	-0.661031362	0.219987105	-3.004864136	0.002656995	0.014441437	11.17131444	3.126034359	0.914311034	3.419005397	0.000628505	0.003346436
2138	Camkk2	59.56613595	0.393514613	0.417685182	0.94213209	0.346125017	0.579032366	1080.704042	-0.003735853	0.344532867	-0.010843242	0.991348514	0.995338647
2139	Camkmt	72.39064946	-0.343329936	0.403084921	-0.851755842	0.39434962	0.625686674	33.85909153	-0.565089031	0.417408161	-1.353804461	0.17579877	0.322197734
2143	Camsap1	398.0441695	-0.246992959	0.146925264	-1.681078886	0.092747593	0.240192437	362.8482886	0.203869542	0.250765484	0.81298885	0.416224451	0.587650429
2144	Camsap2	577.0908271	-0.266340898	0.283877314	-0.938225371	0.348128603	0.581597158	547.4982923	-0.936869276	0.352130859	-2.660571353	0.00780082	0.02866557
2145	Camsap3	18.42443486	7.398213915	1.361812504	5.432622987	5.55E-08	1.03E-06	14.80468211	-3.076114393	0.93569637	-3.28751344	0.001010764	0.005032635
2146	Camta1	203.295771	-0.040782341	0.347214241	-0.117455843	0.906498834	0.961731756	85.27270878	-0.724598879	0.349852474	-2.071155508	0.038344266	0.103070874
2147	Camta2	427.2238514	0.029931206	0.330097817	0.090673747	0.927751832	0.971041973	3008.686148	1.144676107	0.229869864	4.979670182	6.37E-07	6.76E-06
2148	Cand1	1366.791218	0.100870507	0.191189285	0.52759498	0.597780478	0.789167724	947.0427501	-0.172415834	0.252504288	-0.682823389	0.494718448	0.660034099
2149	Cand2	8.53746562	0.742324108	1.300796016	0.570669112	0.56822396	0.76855409	3.994270262	-4.697126104	1.808903283	-2.596670672	0.009413213	0.033488841
2150	Cant1	581.3292963	0.668722019	0.266527288	2.509018957	0.012106699	0.050783157	1091.894395	0.210560562	0.150157579	1.402263965	0.160836437	0.30306271
2151	Canx	9734.014839	0.105202004	0.148784355	0.707077058	0.479518592	0.700652556	7898.044816	0.33554396	0.142453437	2.355464125	0.018499583	0.057720088
2152	Cap1	14726.30073	0.253493653	0.172744604	1.467447587	0.142254337	0.324528894	12898.10171	0.284157737	0.282667068	1.005273586	0.31476513	0.484443717
2153	Capg	7791.549938	-0.317416203	0.312792925	-1.014780636	0.310210406	0.541881993	14062.28096	0.364195118	0.150300604	2.423111466	0.015388204	0.049840998
2154	Capn1	914.277135	0.3542599	0.278027286	1.274191124	0.20259569	0.412563461	886.2975857	-0.337222862	0.194276306	-1.735789963	0.082600979	0.184465661
2155	Capn10	97.4474774	-0.745553579	0.304677894	-2.44702223	0.014404195	0.058472434	133.6281316	0.112217482	0.344229979	0.325995668	0.744427632	0.848256443
2156	Capn12	24.18710677	-1.192438168	0.971916671	-1.22689342	0.219862652	0.434833072	10.88591243	-0.204967743	1.051529925	-0.194923357	0.845452949	0.91430126
2157	Capn15	259.3445997	-0.09251643	0.260860482	-0.354658665	0.722845321	0.868602414	415.2088437	0.416515551	0.236701606	1.759665079	0.07846461	0.177694026
2158	Capn2	2715.098101	-0.316437657	0.370565964	-0.853930709	0.393143383	0.624720363	2144.339761	-1.185112231	0.249737522	-4.7454312	2.08E-06	2.01E-05
2159	Capn5	18.5821834	-1.43818592	0.693592164	-2.073532538	0.038122746	0.124324035	403.0521212	-0.897099548	0.194999158	-4.600530374	4.21E-06	3.90E-05
2160	Capn7	292.6140098	0.445990024	0.218255111	2.0434345	0.041009445	0.131220575	746.0551249	-0.266304205	0.199493454	-1.334901975	0.181908431	0.33006792
2161	Capns1	4197.30416	0.136173053	0.310867681	0.438041846	0.66135595	0.83229498	6383.583284	0.263724003	0.118238786	2.230435655	0.025718535	0.07521755
2162	Capns2	9.738024628	0.260982878	1.112193873	0.234655922	0.814475802	0.918338514	20.28451933	1.195715769	0.717256779	1.667067924	0.095500899	0.205870943
2163	Caprin1	3020.807318	0.075039431	0.268351044	0.279631595	0.779760164	0.899888229	4248.469006	0.133464347	0.284101699	0.469776658	0.638514593	0.773254139
2164	Caprin2	163.7137489	-0.593336189	0.35917533	-1.651940261	0.09854673	0.250072211	23.52106402	-2.544304269	0.521960254	-4.874517261	1.09E-06	1.12E-05
2165	Capza1	3018.77346	0.57216471	0.11873039	4.819024944	1.44E-06	2.00E-05	4210.106615	0.472413158	0.187594002	2.518274321	0.011793143	0.040142819
2167	Capza2	2617.803595	0.531975538	0.147355608	3.610147895	0.000306022	0.002309434	5742.638429	0.715076637	0.229613015	3.11426875	0.001844014	0.008466063
2168	Capzb	6950.79824	0.333591184	0.151513862	2.20172055	0.027685054	0.097384649	7992.631772	0.342277806	0.139514878	2.453342692	0.014153543	0.04654715
2177	Card11	465.4072501	-6.568359155	0.67048104	-9.796487542	1.17E-22	1.20E-20	38.44458255	-2.168518125	0.53590744	-4.046441537	5.20E-05	0.000371866
2178	Card19	361.6142177	-0.356885552	0.445998464	-0.800194576	0.423598072	0.653193126	2037.55184	0.359513078	0.210719255	1.706123521	0.087985084	0.193686241
2179	Card6	18.9852844	-0.595055654	0.786769225	-0.756328076	0.449452519	0.675858263	66.50964942	0.08132606	0.40783103	0.199411162	0.84194113	0.911818589
2180	Card9	257.0844566	0.767722909	0.393741059	1.94981674	0.051197966	0.156846392	854.200466	0.023216687	0.293660414	0.079059643	0.936985184	0.966154787
2181	Carf	12.40887254	-0.001440883	0.628953675	-0.002290921	0.998172111	0.998980169	65.2907048	-1.547973218	0.321648101	-4.812629743	1.49E-06	1.48E-05
2182	Carhsp1	355.6728907	-0.409006629	0.249081063	-1.642062324	0.100577089	0.253427428	527.8651096	0.513620774	0.211382571	2.4298161	0.015106486	0.049098539
2183	Carm1	736.0364367	0.577460839	0.235659837	2.450399891	0.014269764	0.057978642	367.2165133	0.090252194	0.234714612	0.384518854	0.700593924	0.818243407
2184	Carmil1	13.29761194	-0.159204279	0.923870259	-0.172323199	0.863183447	0.943585731	185.7487423	-0.078157905	0.347692743	-0.224790154	0.822142526	0.898615355
2185	Carmil2	11.00596564	0.402121952	0.769134079	0.522824255	0.601096559	0.791011428	7.862276337	0.837077388	1.224648907	0.683524383	0.494275548	0.659695214
2187	Carnmt1	57.33543593	0.532588382	0.391291037	1.361105498	0.173480353	0.371782064	267.658066	-0.035419598	0.179589485	-0.197225343	0.843651199	0.912877928
2191	Cars2	82.61461227	-0.741312532	0.309812001	-2.392781844	0.01672118	0.065815145	249.3262733	0.067144172	0.262184308	0.256095312	0.797877242	0.884252401
2192	Casc3	845.0639521	0.56604603	0.177847691	3.182757257	0.001458799	0.008801332	1079.621151	0.212778968	0.194062528	1.096445409	0.272883901	0.438978219
2193	Casd1	230.2981531	-0.184303994	0.219422468	-0.83995042	0.400936186	0.632227643	646.1466979	-0.015765136	0.223867415	-0.070421755	0.943857976	0.970375211
2194	Cask	265.4879131	2.627633953	0.252380635	10.4113929	2.20E-25	2.82E-23	241.4082271	-0.967157586	0.291365928	-3.319391508	0.000902139	0.004563059
2195	Caskin1	3.036643947	1.421655595	1.710570945	0.831100049	0.405917112	0.63716716	3.954080624	-0.418655167	1.015903443	-0.412101336	0.680265149	0.803910658
2196	Caskin2	120.326506	-0.587352156	0.291586348	-2.014333522	0.043974529	0.138428152	225.4613346	0.043734593	0.286179485	0.15282225	0.878538451	0.934879843
2197	Casp1	592.4159738	-0.513647973	0.48977132	-1.048750615	0.294292912	0.524520224	2010.147944	1.344868156	0.256477435	5.243612001	1.57E-07	1.84E-06
2199	Casp2	156.0159258	-0.293208885	0.217944614	-1.345336684	0.178516532	0.379260478	358.5004415	-0.793241392	0.256610534	-3.09122693	0.001993312	0.009021441
2200	Casp3	187.0044117	2.828176388	0.466629911	6.060855339	1.35E-09	3.29E-08	328.989977	-0.357116227	0.254385767	-1.403837298	0.160367304	0.302332466
2202	Casp6	318.5448306	-0.846550147	0.238035318	-3.556405639	0.000375963	0.002747301	208.271149	-1.114577094	0.344288511	-3.237334561	0.001206519	0.005880158
2203	Casp7	32.78925955	0.600320979	0.728732681	0.823787644	0.410060229	0.641575323	288.6396475	1.221519369	0.384325154	3.178348741	0.001481165	0.006997662
2204	Casp8	233.4120855	0.733687533	0.466904786	1.571385761	0.116093071	0.281417055	1377.374464	0.693171346	0.190121205	3.645944418	0.000266412	0.001590499
2205	Casp8ap2	192.2651413	-0.192931527	0.245129517	-0.787059548	0.431247008	0.660207279	213.1015159	-0.366606351	0.2666911	-1.374647864	0.169240642	0.313415576
2206	Casp9	138.6175597	0.286156555	0.213041598	1.343195687	0.179208618	0.380077666	497.9063796	-0.160150239	0.166673957	-0.960859403	0.336622865	0.507937738
2208	Cast	819.308913	0.154701622	0.186278292	0.830486583	0.406263731	0.637271067	1844.982108	-0.841291799	0.186376396	-4.513939617	6.36E-06	5.65E-05
2209	Castor1	69.18660471	-0.418113649	0.353935918	-1.181325849	0.237473303	0.456968932	46.38781162	-1.950157285	0.621165048	-3.139515482	0.001692275	0.007858602
2210	Castor2	26.01833376	-1.173583769	0.47572509	-2.466936876	0.013627438	0.055869619	362.8198789	-0.791494809	0.433761164	-1.824724927	0.06804255	0.159973742
2211	Casz1	2.888272276	3.030385205	1.799526154	1.683990643	0.092183477	0.239009172	89.71275337	1.640389006	0.376011188	4.362606913	1.29E-05	0.000105518
2212	Cat	635.1916957	-0.63066818	0.424031425	-1.487314718	0.136931709	0.316302163	6723.328555	0.281765839	0.441803939	0.63776217	0.523628509	0.685424863
2214	Catsper2	24.72198827	-0.516172815	0.510517759	-1.011077099	0.31197953	0.543510467	13.84368827	0.171864687	0.788281219	0.218024587	0.827409955	0.901741537
2217	Cav1	83.49593519	-0.506830284	0.83527946	-0.606779298	0.543997389	0.752805586	3838.409131	0.870379945	0.366627171	2.374019204	0.017595635	0.055689125
2218	Cav2	60.11692963	-0.452068211	0.527336069	-0.857267759	0.391296922	0.623236418	1533.36758	-0.820938623	0.282007479	-2.911052658	0.003602133	0.015051124
2219	Cavin1	21.11561864	-0.021031301	1.078292672	-0.019504261	0.984438838	0.993792871	57.14856108	-1.166899833	0.473266114	-2.46563149	0.013677196	0.045219041
2221	Cavin3	39.19919397	0.3759846	0.595503235	0.631372893	0.527796736	0.742782553	6.566980305	-1.781835438	1.156344679	-1.540920688	0.12333609	0.24989458
2224	Cbfa2t2	70.1347928	-0.366065795	0.503352164	-0.727255829	0.467069252	0.690324394	248.8496497	-0.323996738	0.239691999	-1.351721123	0.176464545	0.322848633
2225	Cbfa2t3	3.103557473	-3.575292734	2.036247417	-1.755824318	0.079118411	0.215143225	7.902132799	-1.332878819	0.90457536	-1.473485657	0.140620129	0.275227078
2226	Cbfb	750.3193117	-0.3348847	0.266813309	-1.255127423	0.209432507	0.421624376	1512.841372	-0.376445274	0.166127967	-2.265995796	0.023451641	0.070186104
2227	Cbl	224.9409188	0.839808319	0.531221247	1.580901224	0.113900625	0.277239054	2851.303271	0.52176729	0.259971272	2.007019026	0.044747637	0.115911321
2228	Cblb	432.2635742	-0.872696097	0.311579168	-2.80088076	0.005096335	0.024974794	495.3434327	-0.639900576	0.252073694	-2.538545641	0.011131428	0.038335041
2229	Cbll1	229.6895505	0.221659529	0.218632908	1.013843389	0.310657488	0.542176075	285.8398739	0.224163686	0.233037802	0.961919847	0.336089868	0.507389253
2233	Cbr3	64.21982988	-1.405377701	0.463359236	-3.03301972	0.002421198	0.013351934	312.4267559	-0.043791725	0.311477848	-0.140593385	0.888191174	0.94053752
2234	Cbr4	18.3414888	0.139603445	0.598482121	0.233262516	0.815557564	0.918870531	123.9735786	-0.250447814	0.272403627	-0.919399703	0.357886545	0.529722699
2236	Cbwd1	107.0905789	0.784194006	0.334775949	2.342444279	0.019157894	0.073228826	134.6682787	0.655591354	0.336082118	1.950688002	0.051094172	0.128611918
2237	Cbx1	1149.47981	0.202445191	0.132496258	1.527931385	0.126529575	0.298884087	635.7561033	0.028066992	0.158761585	0.176787048	0.859675663	0.923872022
2238	Cbx2	20.04267328	-0.17348706	0.671958819	-0.258181089	0.796267152	0.909236336	32.50451395	-0.985437077	0.421958164	-2.335390477	0.019523031	0.060281496
2239	Cbx3	689.6635145	-0.92169592	0.208459473	-4.421463362	9.80E-06	0.000110362	587.1650197	-0.816150741	0.381029372	-2.141962798	0.032196476	0.090023972
2241	Cbx4	301.1886698	0.682556212	0.381352118	1.789831966	0.073480929	0.203599664	329.273698	0.48007367	0.233303025	2.05772587	0.039616456	0.105540796
2242	Cbx5	183.1087971	-0.487333071	0.387647562	-1.257155	0.208697514	0.420892407	373.6102587	-0.187842348	0.381332249	-0.492594971	0.622298802	0.760384209
2243	Cbx6	56.68753072	-1.8023156	0.582680639	-3.093144818	0.001980475	0.011344766	179.766677	-2.708638728	0.506418847	-5.348613596	8.86E-08	1.09E-06
2244	Cbx7	72.75270325	-0.915938531	0.388773823	-2.355967602	0.018474529	0.071050656	97.6183371	-2.400763367	0.316410839	-7.587487756	3.26E-14	8.94E-13
2245	Cbx8	114.6787271	0.180934792	0.335650117	0.539057736	0.589847017	0.783868814	58.74166722	-1.260964932	0.363077669	-3.472989502	0.000514695	0.002836321
2246	Cby1	177.5403494	-0.386079196	0.267318345	-1.444267493	0.148663746	0.334714947	79.08894191	-1.119425912	0.310515298	-3.60505882	0.000312082	0.001822448
2247	Cc2d1a	454.4828065	0.157362048	0.271662387	0.579255927	0.562416499	0.765042508	578.5272753	0.225907819	0.182523732	1.237690115	0.215830986	0.372202139
2248	Cc2d1b	865.6310955	0.085041277	0.159523778	0.53309468	0.593968041	0.786808045	1104.827444	-0.333026922	0.1783555	-1.867208596	0.061872464	0.148717328
2249	Cc2d2a	235.8523917	-0.043592802	0.437685188	-0.099598532	0.920663059	0.968158442	26.21557593	-0.413349086	0.568676511	-0.726861543	0.467310778	0.635089477
2250	Ccar1	1611.061648	-0.274644291	0.277959989	-0.988071312	0.323117725	0.555860586	1475.733292	-0.561823103	0.20638807	-2.722168502	0.006485506	0.024568103
2251	Ccar2	637.5581834	0.199547704	0.169866292	1.174733969	0.240101165	0.46020567	583.9433692	0.222895882	0.164649388	1.353760767	0.175812714	0.322197734
2252	Ccbe1	9.672126112	-1.33483254	1.572884546	-0.848652588	0.396074636	0.627471921	34.35283927	-0.414889278	0.616572294	-0.672896402	0.501013201	0.66573883
2253	Ccdc102a	35.49556093	-0.750983795	0.775978462	-0.967789484	0.333149517	0.566524982	8.444749602	-0.520850291	0.763391301	-0.682284814	0.495058874	0.660210832
2255	Ccdc107	134.5703614	-1.098208007	0.30411001	-3.611219527	0.000304761	0.002301188	154.8908537	0.11596105	0.325753171	0.355978268	0.72185684	0.832873214
2256	Ccdc112	90.87055573	-0.3162932	0.322647462	-0.980305867	0.326935159	0.559314534	76.83307001	-0.321696678	0.316313081	-1.017019835	0.309143994	0.478942337
2257	Ccdc115	305.5088771	0.370201471	0.213376774	1.734966104	0.082746809	0.221681255	660.000703	0.228107087	0.188414146	1.210668582	0.226022448	0.384286945
2259	Ccdc117	308.8275226	0.951016452	0.198783425	4.784183858	1.72E-06	2.33E-05	417.882789	-0.120224895	0.228350342	-0.526493167	0.598545598	0.743765616
2260	Ccdc12	132.4783847	-0.185733688	0.322125672	-0.576587662	0.564218036	0.766346214	735.3250529	-0.100078395	0.243172906	-0.411552407	0.680667521	0.803978116
2261	Ccdc120	27.94513349	0.0848146	0.427584702	0.198357425	0.842765426	0.933562106	39.89013405	-1.048781388	0.457008801	-2.294882257	0.021739873	0.065893211
2262	Ccdc122	10.55738595	0.500618359	0.747689679	0.669553657	0.503142365	0.722669309	29.65275339	0.497919802	0.561667215	0.886503232	0.375346413	0.548025536
2263	Ccdc124	1175.189673	-0.286139645	0.303960304	-0.941371755	0.346514383	0.57954115	1071.953184	0.298639977	0.182742664	1.634210478	0.102214663	0.216784308
2264	Ccdc125	14.83053399	-0.746751989	0.537072266	-1.390412494	0.164403655	0.358117139	132.1199267	0.279043571	0.321221586	0.868694955	0.385014002	0.557086675
2265	Ccdc126	186.1186211	0.357352033	0.357320239	1.000088981	0.317267448	0.549340467	91.62496791	0.350104082	0.282938045	1.237387789	0.21594315	0.372309771
2266	Ccdc127	306.0598049	0.213677092	0.280217506	0.762540125	0.445737705	0.672986238	435.1511533	-0.482417923	0.162544447	-2.9679139	0.002998283	0.012814193
2267	Ccdc130	71.61864764	0.35327147	0.327870049	1.077474054	0.281268536	0.510268253	155.6779802	0.160692635	0.251117829	0.639909303	0.522231566	0.68425456
2268	Ccdc134	272.7784793	0.293597022	0.548551154	0.535222685	0.592495881	0.785853067	288.7701476	1.169384393	0.285428043	4.096949907	4.19E-05	0.000306388
2269	Ccdc137	136.4295167	0.267278941	0.450930151	0.592728032	0.553363178	0.758900169	117.201482	0.210668134	0.25742899	0.818354351	0.41315488	0.584689113
2270	Ccdc138	11.7852951	-0.183585754	0.82713563	-0.221953628	0.824349982	0.922989153	28.251147	0.035272983	0.589709006	0.059814218	0.952303601	0.974972844
2271	Ccdc14	9.482705357	-1.542489006	1.004502644	-1.535574859	0.124642684	0.296124364	30.12115648	-0.683160581	0.643731301	-1.061251145	0.288575782	0.456047441
2273	Ccdc142	18.83101732	0.241035979	0.562072375	0.428834416	0.668043731	0.836211343	16.98968126	0.208439092	0.902820068	0.230875564	0.817411475	0.896081268
2277	Ccdc15	21.40102446	-1.427203733	0.703795372	-2.02786746	0.042573777	0.135113371	5.100631295	-1.633409809	1.091014235	-1.497148027	0.134354745	0.266025595
2278	Ccdc152	544.7551503	-2.949726908	0.429351792	-6.870186546	6.41E-12	2.22E-10	33.69901489	-2.57202637	0.731826237	-3.51453151	0.00044053	0.002466674
2280	Ccdc157	2.827943416	0.072126226	1.345391924	0.053609825	0.957246028	0.983769447	40.9212764	-0.82012907	0.531321445	-1.543564783	0.122693802	0.248795304
2281	Ccdc159	6.183141615	0.78206724	0.970211771	0.806078903	0.420197355	0.650529374	13.90080281	-0.297386165	0.580364953	-0.512412343	0.608362454	0.751077484
2283	Ccdc163	14.09487133	-0.224533346	0.654429423	-0.343097877	0.731524828	0.874780701	112.6690317	-0.801475199	0.33932499	-2.36196927	0.018178149	0.057026274
2284	Ccdc166	8.792960509	0.008125751	0.982058157	0.008274205	0.993398215	0.997338066	38.09939478	-0.463985291	0.432684218	-1.07234161	0.283566624	0.450756353
2285	Ccdc167	140.8994093	-0.079988493	0.286160639	-0.279523044	0.779843456	0.899888229	144.5776772	0.163965589	0.257426716	0.636940841	0.524163379	0.685474387
2288	Ccdc173	19.93600856	-1.130510551	0.708592798	-1.595430485	0.110616003	0.271675462	27.10578305	1.16184974	0.655949043	1.771249995	0.076519139	0.174205407
2289	Ccdc174	196.1545712	0.144935871	0.360266261	0.402302095	0.687461713	0.847886072	275.2888156	-0.014960462	0.209883326	-0.071279898	0.943174994	0.970158969
2290	Ccdc18	32.73389626	-1.454145079	0.608936429	-2.388008026	0.016939972	0.066464708	10.97840272	-2.779514645	1.090453796	-2.548952239	0.01080471	0.037411772
2293	Ccdc186	133.7251857	-0.358297283	0.590984729	-0.606271644	0.544334385	0.752903448	338.1167192	-0.246409266	0.275072094	-0.895798852	0.370360203	0.543008338
2294	Ccdc189	11.16192976	0.309164189	0.829100307	0.372891176	0.70922944	0.859455636	30.63911712	-1.064378924	0.669101419	-1.590758729	0.111663884	0.231638719
2295	Ccdc191	53.56960189	-0.870856725	0.440449892	-1.977198178	0.048019233	0.1488859	108.0175764	-0.726911539	0.281304253	-2.584075897	0.009764031	0.034499114
2296	Ccdc22	616.4327153	-0.237934989	0.198812246	-1.196782362	0.231391395	0.449886156	770.0623021	-0.417034165	0.239942082	-1.738061793	0.082199926	0.183844336
2298	Ccdc25	212.0869964	0.162628804	0.246194102	0.660571485	0.508887161	0.727564326	340.1522407	1.034984566	0.230287425	4.494316469	6.98E-06	6.15E-05
2299	Ccdc28a	84.92496555	-0.333844034	0.363875182	-0.917468544	0.358897169	0.592167265	102.6555505	-0.385841211	0.313200712	-1.231929548	0.217975403	0.374992856
2300	Ccdc28b	213.1784217	-0.052486616	0.388323721	-0.135162012	0.892483781	0.954856306	87.27114393	0.324663283	0.355729169	0.912669837	0.361416212	0.53346316
2301	Ccdc32	77.40842482	-0.329161441	0.280678716	-1.172733887	0.240902538	0.461398964	273.1753771	-0.539227116	0.18443137	-2.923727761	0.003458671	0.014536908
2302	Ccdc34	151.1954026	-1.959573589	0.439227116	-4.461413053	8.14E-06	9.34E-05	144.7261228	-2.301972397	0.664116871	-3.46621581	0.000527839	0.002898082
2303	Ccdc38	5.678594226	-0.425937203	1.172444031	-0.363290009	0.716388256	0.863834837	3.330764945	3.240401377	1.490363969	2.174234914	0.029687498	0.084634814
2305	Ccdc40	19.9425039	-2.901508067	0.94461463	-3.071631515	0.002128924	0.012022937	7.144288112	-1.045438848	0.823211557	-1.269951617	0.204101865	0.357704053
2306	Ccdc43	43.99630315	0.28649987	0.509002451	0.562865404	0.57352654	0.772522526	327.9150334	0.103391738	0.166904222	0.61946748	0.535608439	0.694492367
2307	Ccdc47	979.6645611	0.009337825	0.250796822	0.03723263	0.970299521	0.988968626	1234.390722	0.120649875	0.183421587	0.657773586	0.51068363	0.673724274
2308	Ccdc50	115.2222533	-0.231686467	0.397255365	-0.583217969	0.559746576	0.763489838	2680.981573	0.722443522	0.20354564	3.549295008	0.000386264	0.002202367
2309	Ccdc51	125.2449297	0.216782333	0.317685112	0.682381153	0.49499797	0.715810016	101.6048349	0.221055593	0.226742709	0.974918198	0.329600838	0.500724294
2310	Ccdc57	77.75861716	-1.821999249	0.371378881	-4.906038937	9.29E-07	1.33E-05	24.74921064	-0.494105734	0.60126227	-0.821780709	0.411201715	0.583139669
2312	Ccdc59	158.3151141	0.323361293	0.28711485	1.126243708	0.260062378	0.484596914	492.2948346	0.001677032	0.224622001	0.007466017	0.994043035	0.996573254
2313	Ccdc6	158.6868755	-0.589166752	0.298570634	-1.973291021	0.048462415	0.149986433	634.4329549	-0.173272681	0.15315523	-1.131353339	0.257906403	0.422976674
2314	Ccdc61	156.6381538	0.17015628	0.319753869	0.53214768	0.594623716	0.787329403	168.0116463	-0.025212782	0.286002112	-0.088155931	0.929752743	0.96228541
2315	Ccdc62	22.1645232	0.363063126	0.625273809	0.580646624	0.561478643	0.764548719	13.04498152	-0.016304788	0.555707047	-0.029340617	0.976592933	0.988074865
2317	Ccdc66	132.3297937	-0.08448145	0.283927575	-0.297545773	0.766049868	0.893541232	83.54446873	-0.557478978	0.367918829	-1.515222745	0.129716005	0.259188151
2318	Ccdc69	18.474019	-1.98463886	0.709450137	-2.797432484	0.005151053	0.025161341	17.49299517	-0.784931609	0.689018827	-1.139201976	0.254618922	0.419100561
2319	Ccdc71	472.8375347	0.392601941	0.224877276	1.745849776	0.080837059	0.218549665	524.0392175	0.14052754	0.188769091	0.744441476	0.456609434	0.624344364
2320	Ccdc71l	85.69697076	0.631243358	0.311749577	2.024841107	0.042883683	0.135811644	1976.061382	0.683889936	0.29839361	2.291905432	0.021911101	0.066318189
2322	Ccdc77	18.30545743	-0.968265933	0.546976598	-1.770214551	0.076691406	0.209971096	105.2166848	0.353568045	0.363753895	0.971997964	0.331051562	0.502163649
2323	Ccdc78	13.23135645	-1.465791262	0.790381663	-1.854536017	0.063662512	0.183763934	1.967501939	0.156869343	1.560368147	0.100533546	0.919920752	0.957738863
2325	Ccdc82	169.9114789	-0.518204217	0.235436187	-2.201038943	0.027733267	0.0975038	722.6381728	-0.422500891	0.198384891	-2.129702963	0.033196144	0.09218875
2327	Ccdc85b	532.9247858	-1.249622438	0.23679571	-5.277217382	1.31E-07	2.27E-06	250.2695778	-0.70682864	0.355997042	-1.985490206	0.047089959	0.120601542
2328	Ccdc85c	8.665273537	-0.384228962	1.098349748	-0.349823873	0.726470882	0.870727791	10.4830899	-1.463654041	0.964058013	-1.518221955	0.128958455	0.258210193
2329	Ccdc86	330.8428754	0.430782687	0.228914313	1.88185125	0.059856215	0.175806624	1199.28228	2.69290089	0.245115663	10.98624566	4.45E-28	3.72E-26
2331	Ccdc88a	2268.890287	-0.717678575	0.399568229	-1.796135235	0.072473012	0.201752403	542.7128521	-0.759941314	0.190015442	-3.99936609	6.35E-05	0.000444616
2332	Ccdc88b	169.5015436	1.096686386	0.501294052	2.18771075	0.028690679	0.099862948	3603.736537	1.985016708	0.226122228	8.778512078	1.66E-18	6.54E-17
2333	Ccdc88c	12.50026982	1.565735699	0.839727769	1.86457535	0.062240951	0.180664821	7.241743813	-0.349206883	0.806370459	-0.433060114	0.664971098	0.792595558
2335	Ccdc9	446.6769728	-0.101661656	0.243488554	-0.417521293	0.676297153	0.841093635	1350.446847	0.07547179	0.275895565	0.273552023	0.784428908	0.875245823
2336	Ccdc90b	168.7550869	-0.115949873	0.279392313	-0.415007385	0.678136497	0.84208878	205.6919287	-0.451982434	0.215876498	-2.093708389	0.036285965	0.098765314
2337	Ccdc91	120.3165468	0.346673674	0.285202854	1.21553368	0.224162611	0.440340472	289.1937341	0.299974104	0.274113865	1.094341232	0.273805348	0.440176654
2338	Ccdc92	23.07212688	-0.07969998	0.599653292	-0.132910102	0.894264477	0.955911227	7.68134987	-0.046905365	0.851830084	-0.055064227	0.956087296	0.976575347
2339	Ccdc92b	7.400813227	-3.674770057	1.072094675	-3.427654425	0.00060882	0.004168853	3.810771545	-3.54029929	1.457273012	-2.429400161	0.01512383	0.04913357
2340	Ccdc93	899.0097262	-0.187074817	0.21952231	-0.852190452	0.394108395	0.625595899	996.7925673	0.077084157	0.349153486	0.220774415	0.825268086	0.900604261
2342	Ccdc97	379.7818206	0.434571693	0.285503176	1.522125599	0.127977613	0.301414541	797.0418726	0.504929627	0.152171947	3.318151845	0.000906152	0.004578791
2343	Ccdc9b	10.5801259	0.483200333	0.79203014	0.610078213	0.541809998	0.752034535	5.031002952	-1.126119855	1.723598034	-0.653354107	0.513528018	0.675927697
2344	Cchcr1	206.1273836	-0.718621167	0.33604076	-2.138494052	0.032476666	0.10986323	121.7055647	0.457595586	0.408918679	1.11903811	0.263123881	0.428109048
2348	Ccl17	91.66029184	5.547567491	0.978275345	5.670762859	1.42E-08	2.90E-07	4.363672006	5.109301907	1.552642135	3.290714448	0.000999333	0.004977377
2351	Ccl22	276.0589489	3.849292021	0.75909786	5.070877189	3.96E-07	6.08E-06	690.7288713	6.48601068	0.515521374	12.58145831	2.67E-36	3.94E-34
2352	Ccl24	88.01913284	-0.697262943	0.642836783	-1.084665597	0.27806979	0.506166923	17.52569103	2.717831301	1.079871743	2.51680935	0.011842289	0.040282622
2357	Ccl5	1403.826692	13.41145063	1.270796594	10.55357773	4.89E-26	6.79E-24	15129.58925	10.83918859	0.470765857	23.02458519	2.64E-117	5.65E-114
2362	Ccm2	609.4732114	0.924939431	0.296260055	3.122052452	0.001795949	0.010446157	512.6195846	-0.009278815	0.191228222	-0.048522204	0.961300069	0.980027119
2363	Ccn1	162.0794552	-0.889785664	0.646106216	-1.377150756	0.168465643	0.36381837	113.3146372	-1.561939631	0.507623562	-3.076964406	0.002091203	0.009379392
2364	Ccn2	2439.731404	2.728707772	0.383559301	7.114174426	1.13E-12	4.34E-11	244.9656577	-1.376023201	0.393246339	-3.49913798	0.000466765	0.002599952
2365	Ccn4	214.4196054	1.359262939	0.758748462	1.791453962	0.073220476	0.203210057	37.48993493	-0.931824598	0.645407079	-1.443778087	0.148801408	0.286261012
2366	Ccn5	14.1029657	1.089982956	1.183810446	0.92074112	0.357185602	0.590992457	9.833771672	-0.762548318	1.138269551	-0.669918929	0.502909472	0.667409653
2368	Ccnb1	237.8650314	-1.242400369	0.413462881	-3.004865554	0.002656983	0.014441437	219.8707054	-2.148421828	1.630171908	-1.317911207	0.187533374	0.336628928
2371	Ccnc	290.9225206	-0.032278324	0.220792557	-0.146192991	0.883769038	0.952327667	326.4671667	-0.203269538	0.246971042	-0.823050089	0.41047951	0.582391395
2372	Ccnd1	260.3662384	-2.354594448	0.750401123	-3.13778108	0.00170232	0.010005785	324.8849169	-1.283977668	0.651869178	-1.969686114	0.048874355	0.124151812
2373	Ccnd2	174.1065493	2.274415965	0.487747341	4.663102747	3.11E-06	3.99E-05	266.2511951	2.632469226	0.458152905	5.745831128	9.15E-09	1.33E-07
2374	Ccnd3	1919.206028	1.389733159	0.283733029	4.898030959	9.68E-07	1.38E-05	1307.658198	2.105917049	0.370116769	5.689872024	1.27E-08	1.82E-07
2375	Ccndbp1	375.2762479	0.379832891	0.200341598	1.895926228	0.0579698	0.17204961	623.7103153	-0.452809355	0.18877621	-2.398656875	0.016455326	0.052659155
2376	Ccne1	78.9491034	-1.397636794	0.472854588	-2.955743327	0.003119165	0.016530605	54.72087262	0.884981279	0.381466431	2.319945369	0.020343833	0.062433083
2377	Ccne2	38.11742174	-1.774687937	0.83248606	-2.131792978	0.033023869	0.111133778	28.7505451	-1.098936555	0.684351438	-1.605807329	0.10831625	0.226159531
2378	Ccnf	270.1057008	-0.898857904	0.317122717	-2.834416634	0.004590943	0.022902509	157.1202173	-1.361799656	0.722729328	-1.884245739	0.059531743	0.144355321
2379	Ccng1	73.49183274	0.335164686	0.575148991	0.582744108	0.560065576	0.763545871	821.5951636	-0.377319036	0.238024413	-1.5852115	0.112918288	0.233690269
2380	Ccng2	113.3383211	-0.597786734	0.452384305	-1.321413512	0.186363523	0.390021169	560.8618438	-1.355676058	0.285736736	-4.744493395	2.09E-06	2.02E-05
2381	Ccnh	410.7749662	0.169541718	0.172093642	0.985171304	0.324539933	0.557488913	238.7810045	-0.07362604	0.180671569	-0.407513151	0.683631137	0.806106297
2382	Ccni	1951.935449	-0.090356951	0.243832687	-0.370569473	0.710958222	0.860860197	2085.017417	-0.613514141	0.213373153	-2.87531084	0.004036299	0.016555574
2383	Ccnj	220.2496481	0.18917267	0.270589384	0.699113422	0.484481151	0.705629128	165.7602384	1.616718366	0.356859859	4.530401294	5.89E-06	5.27E-05
2384	Ccnk	262.6894966	0.682305061	0.216045679	3.158151854	0.001587728	0.009453379	423.3910912	0.277850118	0.183376258	1.515191341	0.129723955	0.259188151
2385	Ccnl1	472.6061291	-0.041810683	0.256154335	-0.163224578	0.870341615	0.945861646	1538.293126	0.062672935	0.208389781	0.300748598	0.763606208	0.861387859
2386	Ccnl2	774.275391	0.063879725	0.233942268	0.273057645	0.784808904	0.90292862	1596.222597	0.085041247	0.183838558	0.462586563	0.643660742	0.777410452
2387	Ccno	3.575039193	-3.329265357	1.450434933	-2.295356573	0.021712698	0.080918328	7.019235044	0.915479004	0.965600186	0.948093235	0.343081992	0.514571417
2388	Ccnq	85.34574862	0.284496749	0.277824038	1.024017761	0.305826886	0.537261313	176.863866	-0.652226752	0.260252658	-2.506129065	0.012206106	0.041205516
2389	Ccnt1	79.99028735	-0.228650363	0.57474442	-0.397829634	0.690755771	0.849790821	953.9727334	0.096453529	0.170041707	0.567234535	0.570554847	0.723134423
2390	Ccnt2	772.5940678	-0.091389144	0.361115683	-0.253074426	0.800210701	0.911853974	996.8293338	0.121203794	0.213949993	0.566505249	0.571050366	0.723394907
2391	Ccny	1260.62487	-0.568721448	0.195655523	-2.906748748	0.003652064	0.018840827	1107.397501	-0.535546449	0.199676992	-2.682063883	0.007316949	0.027174384
2392	Ccnyl1	125.5568185	0.213561296	0.326107245	0.654880561	0.512544657	0.730847728	144.3131075	0.369516818	0.266173181	1.388257132	0.165058761	0.308436734
2393	Ccp110	115.5505218	-0.37236478	0.41046787	-0.907171567	0.364316077	0.597988453	127.4325205	-0.288675521	0.326642279	-0.883766552	0.376822246	0.549376442
2394	Ccpg1	390.7013666	-1.5786591	0.315396566	-5.005314804	5.58E-07	8.33E-06	654.3220595	-1.867506429	0.296110284	-6.306793558	2.85E-10	5.02E-09
2395	Ccr1	2684.786499	1.581732483	0.237385858	6.663128532	2.68E-11	8.46E-10	477.2498119	2.383167366	0.52054135	4.578247941	4.69E-06	4.30E-05
2396	Ccr10	5.659092673	0.222779901	0.956231211	0.232977024	0.815779247	0.919040617	4.840351925	-0.240407906	1.084885002	-0.221597593	0.824627156	0.900233016
2400	Ccr7	981.7103648	4.443326409	0.574913729	7.728683772	1.09E-14	5.24E-13	114.3138023	3.685828645	0.650245921	5.668361036	1.44E-08	2.05E-07
2403	Ccrl2	264.9666178	1.951257048	0.489997705	3.982175891	6.83E-05	0.000621578	1280.423037	3.170746065	0.428176515	7.405231139	1.31E-13	3.34E-12
2404	Ccs	163.5320026	-0.35393237	0.276637243	-1.27940969	0.200752823	0.410346857	244.1330821	-0.576545571	0.227824269	-2.530659149	0.011384842	0.039063947
2407	Ccser2	345.8095837	0.901354432	0.234869216	3.837686545	0.000124199	0.001058922	283.0959084	-0.399468494	0.211342521	-1.890147292	0.058738264	0.143135069
2408	Cct2	2210.851809	0.470501165	0.170607464	2.757799421	0.005819189	0.027844882	3240.331976	0.441078349	0.124867749	3.532364063	0.000411862	0.002328801
2410	Cct4	3418.043759	0.510897903	0.180097842	2.836779713	0.004557104	0.022783845	2385.692636	0.212204402	0.157720272	1.34544786	0.178480648	0.325255067
2411	Cct5	3142.237431	0.519687371	0.176132608	2.950546054	0.003172127	0.016759037	2500.031658	0.48722287	0.158214444	3.079509425	0.002073418	0.009310786
2412	Cct6a	1935.859871	0.665128842	0.303317996	2.192843321	0.02831867	0.099049791	2830.371824	0.839384552	0.183324002	4.578694233	4.68E-06	4.29E-05
2414	Cct7	3143.45795	0.393760552	0.198163072	1.987053123	0.04691651	0.146200188	3003.74685	1.007303204	0.154401915	6.523903552	6.85E-11	1.30E-09
2415	Cct8	3180.931448	0.568207108	0.166651977	3.40954316	0.000650718	0.004411322	2879.25432	0.739113094	0.131969895	5.600618956	2.14E-08	2.95E-07
2416	Ccz1	896.7266233	0.109864299	0.179614332	0.611667776	0.540757586	0.75161104	632.1254935	0.270006024	0.182703156	1.477839959	0.13945062	0.273617912
2418	Cd109	2874.491486	-1.868783761	0.375779265	-4.97308909	6.59E-07	9.67E-06	181.0792642	-0.938876021	0.582442998	-1.611962069	0.106970194	0.223919286
2419	Cd14	17245.9295	3.478901294	0.258032103	13.48243591	1.98E-41	6.75E-39	33343.09822	2.454874502	0.259565254	9.457639144	3.15E-21	1.56E-19
2420	Cd151	1873.667762	-0.370005829	0.221037735	-1.673948699	0.094140682	0.242203811	954.6315745	-0.058767446	0.268960328	-0.218498565	0.827040676	0.901421337
2423	Cd164	5993.384332	0.112472773	0.259193695	0.43393329	0.664336885	0.833763353	1397.705766	1.193007513	0.413454816	2.885460434	0.003908416	0.01611051
2424	Cd177	6.577292832	1.738186833	1.175223902	1.479026107	0.139133338	0.319774529	23.54783153	-1.924102474	0.690413826	-2.786882884	0.005321771	0.02083467
2425	Cd180	1131.634174	-4.579347272	0.566160398	-8.088427388	6.04E-16	3.27E-14	1217.565853	-0.751836939	0.318702584	-2.359055044	0.018321538	0.057379882
2439	Cd248	12.93143691	-0.469219497	1.153440717	-0.406799838	0.684155006	0.846413757	8.111375001	-0.815761914	0.811442424	-1.005323224	0.314741236	0.484443717
2441	Cd274	308.2867334	8.017273257	0.664508494	12.06496731	1.62E-33	3.61E-31	5910.19701	4.988458038	0.380065708	13.1252516	2.36E-39	4.26E-37
2442	Cd276	2187.697849	0.11946939	0.297656581	0.401366533	0.688150285	0.848023038	70.69545926	-1.769714521	0.466003502	-3.797642104	0.000146079	0.000933945
2445	Cd2bp2	905.5076818	0.548784539	0.189392892	2.89759839	0.003760318	0.0193041	1122.727772	0.532594006	0.175590306	3.033162924	0.002420049	0.010681473
2448	Cd300e	392.1193243	0.664343234	0.367801104	1.806256769	0.070878241	0.198390674	502.7563581	5.507878144	0.528076542	10.43007538	1.81E-25	1.27E-23
2454	Cd300lf	5202.881444	0.041194857	0.204880606	0.201067625	0.840645696	0.932372397	384.6848923	-0.5480171	0.577814056	-0.948431582	0.342909788	0.514416237
2457	Cd320	416.7702156	0.122329345	0.265528159	0.460701966	0.645012444	0.821391944	77.39603622	-0.458038321	0.305926628	-1.497216257	0.134336997	0.266025595
2459	Cd34	3.146156098	0.165767397	1.76921721	0.093695334	0.925351177	0.970172977	75.8197551	-4.470083642	1.450831249	-3.081050016	0.00206272	0.00927945
2460	Cd36	3273.893253	-1.900153042	0.456788959	-4.159805102	3.19E-05	0.00031873	4238.314851	-0.471392327	0.439036232	-1.073698007	0.282958055	0.450200231
2461	Cd37	5993.624721	-0.874294244	0.362587367	-2.411265043	0.015897291	0.063160584	3499.367654	-0.085977596	0.261179046	-0.329190252	0.742011891	0.846212433
2462	Cd38	1650.727085	3.69217367	0.461397598	8.002151913	1.22E-15	6.47E-14	4612.636682	11.97047929	0.621844585	19.2499534	1.41E-82	1.51E-79
2463	Cd4	2.72120404	-1.105070406	1.90726789	-0.57939968	0.56231952	0.765042508	9.24088666	-0.977633147	1.210786264	-0.807436603	0.419414986	0.590812621
2464	Cd40	3460.209857	6.614492121	0.590258283	11.20609793	3.81E-29	6.72E-27	1802.94325	6.089572731	0.54812486	11.10982765	1.12E-28	1.01E-26
2465	Cd44	10187.40557	0.793251199	0.212547031	3.732120823	0.000189874	0.001536965	6253.379722	-0.125285596	0.226358311	-0.553483525	0.579932359	0.72982927
2467	Cd47	2330.863739	3.501244306	0.381979602	9.166050466	4.91E-20	4.12E-18	4262.75364	0.974736796	0.231145626	4.216981359	2.48E-05	0.000191412
2468	Cd48	4683.009813	0.535209081	0.251236052	2.130303662	0.033146551	0.111478061	1671.774337	-0.387299406	0.181326849	-2.135918692	0.032686042	0.091050063
2471	Cd53	517.9914846	0.885122422	0.426970758	2.073028198	0.038169655	0.124447169	8159.717537	0.624494454	0.308627639	2.023456021	0.043026153	0.112288132
2472	Cd55	191.7876927	1.684170148	0.619654364	2.717918644	0.006569399	0.030700088	4.365582009	1.069040298	1.359490369	0.786353712	0.431660293	0.601663216
2475	Cd5l	121.5252841	3.728858366	1.36396045	2.733846401	0.006259924	0.029538065	201.2724722	-2.448506028	1.21652373	-2.012707164	0.044145445	0.114649467
2476	Cd63	41399.94806	-0.765249299	0.246510044	-3.104333134	0.001907085	0.01099383	15296.74068	-0.624198384	0.219029582	-2.849835987	0.004374178	0.017719899
2478	Cd68	12840.25783	-0.553922186	0.279443771	-1.982231284	0.047453361	0.147501315	10393.48763	-0.745457806	0.248544361	-2.999294783	0.002706054	0.011739566
2482	Cd72	3.191546952	0.530626268	1.440605802	0.368335506	0.71262308	0.861917596	4927.677032	0.672945072	0.431218864	1.560565014	0.118626419	0.242386568
2483	Cd74	3001.676543	-0.50456596	0.617905169	-0.816575075	0.414171304	0.64538966	2575.175236	0.734759598	0.511100765	1.437602228	0.150546949	0.288617417
2485	Cd79b	3.747778415	-0.01617562	1.767268165	-0.009152895	0.992697148	0.997159157	14.74487913	-1.912279944	0.718388793	-2.661901137	0.00777007	0.02857362
2486	Cd80	128.2566924	2.222632081	0.319522205	6.956111491	3.50E-12	1.26E-10	115.8131152	0.454680512	0.350419083	1.297533537	0.194447674	0.345605083
2487	Cd81	10654.52739	1.088153147	0.289804777	3.754779882	0.000173494	0.001420435	1658.869164	-0.341111342	0.190693521	-1.788793554	0.073648069	0.169377014
2488	Cd82	689.7541822	1.598829829	0.294722011	5.424874176	5.80E-08	1.07E-06	3233.107537	1.682233373	0.246126701	6.834826805	8.21E-12	1.73E-10
2489	Cd83	589.1651165	0.461216014	0.409439126	1.126458085	0.259971673	0.484560687	201.1815319	-2.161961993	0.446522965	-4.841771115	1.29E-06	1.30E-05
2490	Cd84	16.61061234	-1.544408191	0.707310566	-2.183493737	0.02899947	0.100729233	4095.540529	-1.13645845	0.152948212	-7.43034805	1.08E-13	2.80E-12
2491	Cd86	3594.863876	1.005249817	0.278341111	3.611575066	0.000304343	0.002299311	295.0988464	1.453839672	0.451537954	3.219750762	0.001283021	0.006196507
2492	Cd9	4344.916199	0.286269732	0.226394225	1.264474532	0.206059756	0.417536933	5351.529036	-1.666775064	0.220125773	-7.571921454	3.68E-14	1.00E-12
2493	Cd93	77.18776735	3.003260595	0.949899712	3.161660706	0.001568722	0.009356603	2668.547477	-1.871596405	0.37487048	-4.992648138	5.96E-07	6.36E-06
2495	Cd99l2	769.3604907	-1.627281428	0.353166091	-4.607694425	4.07E-06	5.08E-05	391.2406199	-0.544585051	0.276072301	-1.972617498	0.048539158	0.12353096
2497	Cdadc1	104.0993582	-0.019684198	0.233691028	-0.084231723	0.932872196	0.973443188	263.0543158	-0.450233902	0.248266699	-1.813509035	0.069753346	0.162845412
2498	Cdan1	255.5838582	-0.82215608	0.233000057	-3.528566	0.000417818	0.003009483	324.9179304	-1.027897373	0.319065804	-3.221584265	0.00127484	0.00616296
2499	Cdc123	738.7953952	-0.201579278	0.219660271	-0.917686555	0.358782988	0.592093911	729.5333185	0.036921645	0.143951235	0.25648717	0.797574686	0.884113488
2500	Cdc14a	104.9149907	-0.130756696	0.251749766	-0.51939153	0.603487737	0.792617086	95.86183229	0.425474487	0.271997835	1.564256887	0.117757253	0.240974027
2501	Cdc14b	98.4708983	-1.290210076	0.374035692	-3.44943037	0.000561771	0.003885818	134.0720487	-0.971334011	0.378027544	-2.569479463	0.010185143	0.035733951
2502	Cdc16	817.2503842	0.295744992	0.161809111	1.82774005	0.067588574	0.191726538	411.8231229	-0.326788708	0.218415195	-1.496181201	0.134606442	0.266407385
2504	Cdc23	383.089771	0.108925958	0.27872598	0.390799444	0.695945486	0.852550461	347.733383	0.22812614	0.231228106	0.986584822	0.323846214	0.494794435
2505	Cdc25a	241.6642139	-0.443510839	0.331932328	-1.336148368	0.181500783	0.383324919	336.9006185	1.02037631	0.215448489	4.736056941	2.18E-06	2.09E-05
2506	Cdc25b	709.4078766	0.357573727	0.287837643	1.242275759	0.214134836	0.427797801	354.0666011	-2.652852082	1.185731821	-2.237312042	0.025265953	0.074250052
2507	Cdc25c	54.79635574	-1.282934494	0.494410017	-2.594879654	0.009462404	0.041429246	21.60095279	-2.124403546	2.220821453	-0.956584575	0.338776977	0.510219912
2508	Cdc26	645.5046201	0.180429334	0.202829104	0.889563333	0.373700402	0.606004265	585.5167233	0.334398489	0.196979765	1.697628636	0.089577875	0.196498908
2509	Cdc27	498.4279333	-0.052086013	0.329841179	-0.157912402	0.874525825	0.948628353	449.7674625	0.014136181	0.258634754	0.054656928	0.956411785	0.976761265
2510	Cdc34	530.453796	0.522875626	0.329098175	1.588813508	0.112102503	0.274226679	802.6657765	0.912505807	0.203469048	4.484740149	7.30E-06	6.41E-05
2511	Cdc37	1977.238783	0.342037048	0.199756528	1.712269689	0.08684698	0.229326618	2770.597774	0.407796516	0.198096341	2.05857672	0.039534805	0.105400325
2512	Cdc37l1	196.2387748	0.269244183	0.246412987	1.092654192	0.274545659	0.502228624	396.1606146	0.051684308	0.222244948	0.232555605	0.816106504	0.895560128
2513	Cdc40	196.843247	0.478569753	0.327878248	1.459595921	0.144401161	0.327995889	405.970036	0.2348593	0.247714067	0.94810643	0.343075275	0.514571417
2514	Cdc42	10917.32319	0.48446922	0.212085797	2.284307698	0.022353454	0.082626969	14123.8098	0.198032194	0.193533233	1.023246455	0.306191334	0.475613293
2515	Cdc42bpa	355.8078881	0.615851511	0.25546424	2.410715138	0.015921278	0.063231695	145.5234026	-0.435128137	0.401407574	-1.084005797	0.278362228	0.445445041
2516	Cdc42bpb	1201.117667	-0.04831103	0.16610327	-0.290849359	0.771166533	0.89602646	1035.268167	0.045302001	0.28343819	0.159830266	0.873014782	0.931659891
2518	Cdc42ep1	10.93075008	1.166581514	1.088401649	1.071829976	0.283796406	0.513552539	7.688990738	-1.457193596	0.974564445	-1.495225485	0.134855604	0.266699766
2519	Cdc42ep2	1039.694363	8.697480465	0.597597239	14.55408408	5.50E-48	2.58E-45	718.9621524	4.49364524	0.362691832	12.38970621	2.97E-35	3.97E-33
2520	Cdc42ep3	27.59315381	-0.280559577	0.421875003	-0.665030104	0.506031238	0.724597927	152.904266	-2.856847765	0.449249565	-6.359155331	2.03E-10	3.62E-09
2521	Cdc42ep4	334.4524978	0.928136075	0.232462455	3.992627859	6.53E-05	0.000598403	515.3578607	0.619414051	0.220694719	2.806655517	0.005005874	0.019784241
2523	Cdc42se1	2566.746152	0.096202629	0.24489946	0.392824994	0.694448743	0.851560726	2593.974631	0.471398264	0.167349212	2.816853795	0.00484966	0.019278846
2524	Cdc42se2	971.9075766	0.684382003	0.178150555	3.841593433	0.000122238	0.001044735	2492.809074	0.518244615	0.203701533	2.544137042	0.01095481	0.03783998
2525	Cdc45	80.52051092	-1.335983058	0.581678461	-2.296772439	0.021631755	0.080705139	59.10439538	-0.885975527	0.830858925	-1.066336895	0.286271377	0.45359133
2526	Cdc5l	1081.057649	0.078653613	0.136546234	0.57602184	0.564600419	0.766364784	979.7211104	-0.052214124	0.178241509	-0.292940319	0.76956777	0.865380091
2527	Cdc6	34.91431635	-0.640315124	0.629375997	-1.017380909	0.30897226	0.540724578	27.17960259	-0.222879945	0.620657645	-0.359102875	0.719518131	0.831116073
2528	Cdc7	389.9496452	-0.185637467	0.262719022	-0.706600786	0.4798146	0.700972606	41.84856633	-0.781281779	0.639010968	-1.222642206	0.221464865	0.378602471
2529	Cdc73	356.0851706	-0.043297951	0.169167456	-0.255947283	0.797991544	0.910393205	511.536526	-0.404861875	0.239722096	-1.688880093	0.091242411	0.199070724
2530	Cdca2	40.09736359	-1.871973575	0.593755906	-3.152766238	0.001617313	0.009596413	65.78516392	-1.784015563	0.917694663	-1.944018675	0.051893199	0.130133652
2531	Cdca3	194.4177838	-2.266692796	0.435077902	-5.20985503	1.89E-07	3.13E-06	174.4573628	-2.144806963	1.511192494	-1.419281112	0.155817076	0.296176694
2532	Cdca4	250.7310986	-0.646095973	0.192989568	-3.347828493	0.000814474	0.005337847	384.2858757	-0.044383832	0.169187756	-0.262334774	0.793063354	0.880874154
2534	Cdca7	67.54803029	-1.980990708	0.632005549	-3.134451446	0.001721757	0.010089583	42.66993524	-1.306262499	0.624948467	-2.090192341	0.036600525	0.099455349
2535	Cdca7l	31.03480142	-1.014838265	0.735328705	-1.380115122	0.167551202	0.362476742	85.35747421	-2.164105463	0.543382853	-3.982653208	6.82E-05	0.000473759
2536	Cdca8	142.8022094	-0.654949855	0.354725913	-1.846354693	0.064840721	0.186145022	209.0891476	-1.081577585	1.071697569	-1.009219034	0.3128696	0.4828286
2538	Cdh11	89.74458993	0.443832357	1.303931996	0.340379988	0.733570387	0.876225182	61.60723741	0.13143574	0.556259516	0.236284929	0.813211581	0.894030978
2542	Cdh2	46.33846802	-0.583695117	1.104428839	-0.528504053	0.597149535	0.788813557	25.15248696	-1.091063117	0.909068848	-1.200198554	0.230062237	0.389335645
2544	Cdh23	295.8563789	-2.654248451	0.504267882	-5.263568323	1.41E-07	2.42E-06	3.491873096	-2.64271802	1.479781355	-1.785884118	0.074118023	0.170089612
2545	Cdh24	6.028649439	-1.887871632	0.960874827	-1.964742523	0.049444046	0.15229662	16.4775894	0.995093422	0.745407964	1.334964837	0.181887855	0.33006792
2548	Cdh5	3.561972194	-3.917511344	1.735253907	-2.257601224	0.023970532	0.087066044	6.329499752	2.022881138	0.945955183	2.138453465	0.032479957	0.090577142
2550	Cdin1	42.52041646	-1.822577959	0.407570866	-4.471806279	7.76E-06	8.97E-05	45.21397356	-0.810905799	0.400192475	-2.026289474	0.042735129	0.111684421
2551	Cdip1	258.1792606	-1.299125752	0.324926103	-3.9982191	6.38E-05	0.000587212	517.2281799	-0.535047851	0.187384389	-2.855349126	0.004298954	0.0174559
2552	Cdipt	1432.902811	0.511677994	0.185720731	2.755093585	0.005867535	0.028017067	2086.797408	0.321519648	0.195610286	1.643674548	0.100243446	0.213701093
2554	Cdk1	288.3386632	-1.529059065	0.340732944	-4.487558638	7.20E-06	8.41E-05	243.257414	-1.23677713	1.041434728	-1.187570471	0.235002677	0.39515617
2555	Cdk10	251.9277943	0.540714302	0.179469296	3.012851307	0.002588057	0.014128858	437.1151337	0.58634907	0.304424189	1.926092245	0.054092857	0.134508687
2558	Cdk12	561.9027674	-0.153730474	0.202437809	-0.759396053	0.447615674	0.673951013	383.4938694	0.006238177	0.369347097	0.01688974	0.986524578	0.993093446
2559	Cdk13	653.8943767	-0.223030648	0.183310616	-1.216681568	0.223725395	0.439913482	751.3355106	-0.150463659	0.24294558	-0.61933071	0.535698518	0.694492367
2560	Cdk14	112.8913545	-2.056419776	0.435060585	-4.726743464	2.28E-06	3.02E-05	681.1420476	-0.685766555	0.406005061	-1.689059129	0.091208099	0.199024875
2561	Cdk15	108.5013755	-2.614163943	0.382462265	-6.835089833	8.20E-12	2.80E-10	8.760172011	-4.098284655	1.210695106	-3.385067499	0.000711608	0.003725299
2562	Cdk16	1088.902257	0.635522927	0.166517432	3.816554947	0.000135328	0.001140706	1352.808988	0.777924844	0.175908969	4.42231484	9.76E-06	8.30E-05
2563	Cdk17	166.6345344	0.391183099	0.352225571	1.110603915	0.266738877	0.492816182	464.6033462	-0.240229541	0.177611935	-1.352552916	0.176198503	0.322550416
2564	Cdk18	605.3532508	-0.41391017	0.195279512	-2.119578065	0.034041644	0.113630907	1778.005251	-0.865109983	0.24312939	-3.558228739	0.000373364	0.002136956
2565	Cdk19	149.4940077	-0.670167206	0.290576912	-2.306333291	0.021092016	0.079060179	612.6820814	-1.275480027	0.301348814	-4.232570258	2.31E-05	0.000179314
2566	Cdk2	165.9488669	-0.695429735	0.261446273	-2.65993363	0.007815605	0.035487283	430.0964964	-0.464552777	0.224003948	-2.07385977	0.038092336	0.102541007
2567	Cdk20	187.3315019	0.519835676	0.347321688	1.496698	0.134471857	0.312757752	428.8661852	-0.575180227	0.218991029	-2.626501327	0.008626766	0.031180102
2568	Cdk2ap1	664.5931692	-0.411068856	0.292817038	-1.403841997	0.160365905	0.352028401	467.4126843	0.033463867	0.282385387	0.118504243	0.905668133	0.950503595
2569	Cdk2ap2	1016.114598	0.428197005	0.321349511	1.332496208	0.182697187	0.384649139	1016.370698	1.173138545	0.288183192	4.07080835	4.69E-05	0.000338421
2571	Cdk4	1857.209993	-0.358990965	0.159407555	-2.252032315	0.02432023	0.088030558	1455.803581	-0.281211653	0.211693847	-1.328388413	0.184049825	0.332730249
2572	Cdk5	377.698056	0.295424172	0.220140467	1.341980308	0.179602381	0.380794009	417.2126912	-0.391961984	0.231438379	-1.693591127	0.090343005	0.197771502
2573	Cdk5r1	22.15323883	-0.462298875	0.64954557	-0.711726624	0.476634078	0.698313599	59.19040949	-1.648997656	0.417919734	-3.945728146	7.96E-05	0.000542727
2574	Cdk5rap1	120.6515736	0.022364985	0.237767438	0.094062437	0.925059559	0.969996526	104.5477846	0.005757008	0.373436503	0.015416297	0.987700062	0.993541691
2575	Cdk5rap2	160.5661091	-0.792269537	0.311295843	-2.545069443	0.010925601	0.046706461	231.2429622	-0.476553643	0.465742836	-1.023211966	0.306207637	0.475613293
2576	Cdk5rap3	817.5790212	-0.011916305	0.250261707	-0.047615375	0.962022779	0.985736096	383.9939427	-0.100199755	0.202929937	-0.493765266	0.621471966	0.759670964
2577	Cdk6	68.83191782	-0.42392938	0.635355483	-0.667231796	0.504624084	0.723269701	824.3498972	-0.476223579	0.345829181	-1.37704857	0.168497232	0.312502859
2578	Cdk7	671.7494284	0.018086876	0.173782274	0.104077796	0.917107611	0.966128004	409.0687517	0.041486628	0.239682454	0.173089968	0.86258071	0.925615465
2579	Cdk8	500.4478684	0.27790326	0.182405242	1.52354865	0.127621499	0.300679966	481.4626068	0.461570073	0.174371399	2.647051503	0.008119699	0.029590341
2580	Cdk9	966.0049103	0.846291199	0.19147625	4.419823348	9.88E-06	0.000111111	2292.489211	-0.22544337	0.258228204	-0.873039299	0.382641658	0.554726626
2581	Cdkal1	116.5237246	0.19146289	0.261035597	0.733474256	0.463269224	0.687322515	85.44879065	-0.508734687	0.408472696	-1.245455797	0.212964254	0.369130214
2582	Cdkl2	119.6155709	-0.008332777	0.292863324	-0.028452783	0.977301026	0.991338588	76.30571749	-1.859454588	0.437551256	-4.24968404	2.14E-05	0.000167137
2583	Cdkl3	5.951756718	0.34244678	0.848514208	0.403584026	0.686518634	0.847260814	17.08025183	-0.039014121	0.529366733	-0.073699609	0.94124941	0.969090035
2586	Cdkn1a	1087.069958	0.736824612	0.252346959	2.919887027	0.003501583	0.018188041	3293.452006	1.859126799	0.25899113	7.178341597	7.06E-13	1.67E-11
2587	Cdkn1b	325.7171717	-0.244110392	0.238358572	-1.024130953	0.305773426	0.537261313	685.3121085	-0.810997967	0.275938273	-2.939055753	0.003292138	0.013915119
2588	Cdkn1c	9.998381356	0.935905937	0.982097127	0.952966779	0.340606903	0.573327549	45.42887369	-1.987060231	0.666209897	-2.982633912	0.002857796	0.012308671
2591	Cdkn2aipnl	457.7315688	0.257354265	0.250257059	1.028359667	0.303780674	0.535395721	499.3198496	0.25798466	0.218382985	1.181340478	0.237467493	0.398271624
2593	Cdkn2c	185.3451567	-1.874468617	0.33235432	-5.639970662	1.70E-08	3.43E-07	210.9085296	-1.867144735	0.957390963	-1.950242697	0.051147199	0.128723748
2594	Cdkn2d	154.9130351	0.563737593	0.345659403	1.63090484	0.1029104	0.257908305	254.3525894	-0.299590834	0.440135219	-0.680679076	0.496074579	0.661329672
2598	Cdon	11.03979902	-0.925691187	1.083102344	-0.854666405	0.392735854	0.624364611	6.419771955	-1.592555913	0.928189098	-1.715766666	0.086204758	0.19053539
2599	Cdpf1	18.03481484	-0.320482098	0.506058937	-0.633290068	0.526544238	0.741861506	75.23802675	-0.656946083	0.292345043	-2.247159986	0.024629804	0.072823841
2600	Cdr2	200.0069452	0.115789566	0.241943928	0.47858017	0.632237328	0.812415707	247.531572	0.587026431	0.317470547	1.849073674	0.064447175	0.153620142
2601	Cdr2l	210.7931573	-1.119142373	0.296731454	-3.771566375	0.000162226	0.001335418	9.287459876	-1.794941758	1.231295507	-1.457766838	0.144904822	0.281004207
2602	Cds1	36.94628561	2.094594678	0.714635458	2.930997413	0.003378756	0.017678993	206.0608134	-0.517169689	0.295105606	-1.752490224	0.079689549	0.179652581
2603	Cds2	408.3359418	0.548622573	0.36404301	1.5070268	0.131803788	0.308110485	1872.267237	-0.192984378	0.169443123	-1.138933079	0.254731067	0.419192951
2604	Cdsn	4.068828648	0.007083892	1.245611752	0.005687079	0.995462392	0.997976141	4.763115909	-1.398908659	1.473334476	-0.949484779	0.34237411	0.513921703
2605	Cdt1	79.74170208	-1.081114998	0.600935551	-1.799053153	0.072010273	0.20091664	373.7463501	-0.85169645	0.297484137	-2.862997869	0.004196534	0.01710499
2606	Cdv3	4404.424207	0.844449087	0.204100143	4.137425266	3.51E-05	0.000347621	2566.344985	0.617097068	0.176037232	3.505491765	0.000455765	0.00254436
2607	Cdyl	195.4287247	-0.114618589	0.230061307	-0.498208894	0.618336815	0.803436111	280.1412595	0.184457882	0.290053131	0.635945152	0.524812172	0.685702021
2608	Cdyl2	152.9374684	0.477421609	0.261758089	1.823903936	0.068166597	0.192997984	139.4711978	0.892364846	0.292723108	3.048494704	0.00229991	0.010214465
2614	Cebpa	1178.043995	-1.712598606	0.185085572	-9.253009785	2.18E-20	1.89E-18	1866.410778	-2.91463215	0.268026798	-10.87440574	1.53E-27	1.22E-25
2615	Cebpb	2216.934663	2.106326585	0.352441448	5.976387269	2.28E-09	5.34E-08	2686.357917	1.923426587	0.393318215	4.890255553	1.01E-06	1.04E-05
2616	Cebpd	1222.154447	2.896606846	0.329511848	8.790599998	1.49E-18	1.05E-16	922.1338785	1.903001131	0.319979124	5.947266525	2.73E-09	4.23E-08
2617	Cebpe	83.81354955	0.062385343	0.534699724	0.116673603	0.907118709	0.962089169	8.665063444	-1.693528882	1.04280396	-1.624014624	0.104372687	0.220020565
2618	Cebpg	251.9983532	-0.405223786	0.176464779	-2.29634372	0.021656236	0.080774316	911.8857746	-1.001836637	0.173327677	-5.780015364	7.47E-09	1.10E-07
2619	Cebpz	495.9880759	0.057363684	0.177657653	0.322888902	0.746779382	0.882847851	467.3243291	-0.186107951	0.166115347	-1.120353743	0.262563048	0.427708005
2620	Cebpzos	149.6338376	-0.389325015	0.246302276	-1.580679727	0.113951286	0.277312731	113.5124024	-0.443656883	0.316767466	-1.400575913	0.161340928	0.30378534
2623	Celf1	1306.516474	0.130947179	0.160146209	0.817672673	0.413544119	0.64485569	1775.31871	0.047653703	0.138571063	0.343893609	0.730926298	0.838939717
2624	Celf2	1134.258818	-0.900840791	0.242807065	-3.710109472	0.00020717	0.001660953	1390.246794	-0.937669244	0.42627662	-2.199673169	0.027830092	0.080241376
2628	Celsr3	24.6384125	0.50179543	0.526889121	0.952373868	0.340907407	0.573509388	127.0593448	0.991790481	0.333111091	2.977356526	0.002907457	0.012478598
2630	Cemip2	1537.792397	3.668226188	0.351552247	10.43436992	1.73E-25	2.24E-23	822.9287926	2.355850003	0.31729069	7.424894823	1.13E-13	2.92E-12
2632	Cenpa	185.8347259	-1.416083207	0.277180642	-5.108882053	3.24E-07	5.07E-06	296.0246709	-2.829162335	1.471768258	-1.922287915	0.05456954	0.135513905
2633	Cenpb	2339.286806	0.197418711	0.3630935	0.54371315	0.586638882	0.781477682	4289.410933	0.139646872	0.178808639	0.78098504	0.434811293	0.604310579
2636	Cenpe	200.6987152	-1.258065814	0.469319324	-2.680617969	0.007348636	0.033738723	198.5658236	-1.946009423	1.316032709	-1.478693812	0.139222167	0.27324821
2637	Cenpf	255.3432687	-2.386147142	0.424097934	-5.626405951	1.84E-08	3.67E-07	167.9701481	-2.972850179	1.637170042	-1.81584692	0.069393858	0.162309402
2638	Cenph	45.12819767	-1.28477724	0.421390316	-3.048900725	0.002296804	0.012774737	25.50512273	-2.181018913	1.899357216	-1.148293167	0.250847559	0.414351111
2639	Cenpi	58.93480522	-1.494380468	0.476777996	-3.134331868	0.001722459	0.010089583	34.33449346	-1.870556855	1.184870475	-1.578701551	0.114404529	0.236080599
2640	Cenpj	122.9594117	-1.070726169	0.342673652	-3.124623569	0.001780327	0.010368596	148.3728962	0.835613037	0.394164129	2.119962159	0.034009237	0.093949104
2641	Cenpk	12.12135564	-1.318647483	1.063490759	-1.239923781	0.215003587	0.428903297	16.14875012	-2.400633528	0.988652232	-2.428188043	0.015174473	0.049255333
2642	Cenpl	43.90612563	0.514440947	0.518937064	0.991335911	0.321521583	0.554044105	94.00398116	-0.369893932	0.465383388	-0.794815504	0.426720831	0.596890717
2643	Cenpm	23.81648872	-1.632677723	0.662787835	-2.463348957	0.013764588	0.056245381	17.093072	-2.306935984	1.047024272	-2.203326174	0.027571767	0.079573205
2644	Cenpn	87.92500407	-0.205721954	0.326894014	-0.629323099	0.529137552	0.743877903	44.38507295	-2.192801919	0.891128682	-2.460701764	0.013866558	0.04574617
2645	Cenpo	64.50336684	-0.265031981	0.513418655	-0.516210267	0.60570756	0.794312161	120.2847064	-0.648730897	0.33849894	-1.916493145	0.055302355	0.136698653
2647	Cenpq	67.47304367	-0.804057354	0.350433145	-2.294467192	0.021763677	0.081019505	42.25801172	-1.197980433	1.059299236	-1.130917867	0.258089662	0.423197044
2649	Cenpt	148.9294964	-1.555553575	0.4786968	-3.249559168	0.00115584	0.007191481	193.3470043	0.026872175	0.291255738	0.092263162	0.926488956	0.96134108
2650	Cenpu	36.53528762	-1.317932713	0.567426663	-2.322648546	0.020198041	0.076298098	22.77492591	-0.8896041	0.648740621	-1.371278553	0.170288139	0.314887889
2651	Cenpv	31.87121927	-0.831119251	0.492251488	-1.688403736	0.091333754	0.237621526	12.25822943	0.03129354	0.581423093	0.05382232	0.957076727	0.976985907
2652	Cenpw	52.6933933	-1.357644713	0.583677901	-2.326016989	0.020017644	0.075785063	23.41423815	-1.697070495	0.86690695	-1.957615515	0.050275145	0.126977405
2653	Cenpx	822.4168031	0.019280697	0.257565631	0.074857414	0.94032816	0.976444918	357.4002419	-0.378555965	0.197189425	-1.919757937	0.054888482	0.136063278
2654	Cep104	267.2408006	-0.546428279	0.277972907	-1.965760928	0.049326233	0.152037045	365.9368298	0.093711097	0.227759694	0.411447237	0.680744623	0.803978116
2655	Cep112	9.990638919	-0.925062871	0.927004406	-0.997905582	0.318325145	0.550258867	4.530197427	-2.912958053	1.731358529	-1.682469577	0.092477819	0.200975101
2657	Cep120	276.6691456	-0.049096699	0.196982348	-0.249244156	0.803171926	0.913518953	341.2406557	-0.643405657	0.288596525	-2.229429673	0.02578533	0.075317922
2658	Cep128	61.65662074	-1.367416113	0.518569238	-2.636901717	0.008366707	0.037487524	74.22872505	-1.991547445	0.628983119	-3.16629713	0.00154393	0.007239348
2659	Cep131	77.71230316	0.222833124	0.371528411	0.599774114	0.548656787	0.755362253	137.409217	-0.864671933	0.369758339	-2.338478517	0.019362439	0.05990608
2660	Cep135	354.1443361	0.798650666	0.293700128	2.71927245	0.006542569	0.030585219	175.5046078	0.10120924	0.275437488	0.367449037	0.713284099	0.826166469
2661	Cep152	87.77272393	-0.577024541	0.281517516	-2.04969321	0.040394378	0.129832935	121.4577349	-0.177617957	0.324006055	-0.548193326	0.583559165	0.732544663
2662	Cep162	26.36253206	-0.767290263	0.895303821	-0.857016629	0.391435694	0.623236418	174.194443	-0.298679527	0.337275183	-0.885566272	0.375851293	0.548654359
2663	Cep164	221.7244954	-1.088364288	0.322119024	-3.378764391	0.000728124	0.004858565	246.4866241	-0.350554046	0.337216761	-1.039551073	0.298548518	0.467061322
2664	Cep170	834.3827747	0.127171499	0.336092241	0.378382727	0.705146298	0.856951252	828.4956444	-0.373508943	0.269193021	-1.38751347	0.165285246	0.308764888
2665	Cep170b	24.97180892	0.730515552	0.695640924	1.050133088	0.293656928	0.524017031	185.549495	-1.334095918	0.566336076	-2.355661196	0.018489773	0.057701508
2666	Cep19	71.41190283	0.144347463	0.39423563	0.366145149	0.714256769	0.862647337	63.79670633	-0.285736104	0.378414414	-0.755087792	0.450196308	0.617940892
2667	Cep192	146.6288893	-0.773185504	0.352168535	-2.195498541	0.028127855	0.098534442	364.5268689	-0.542045022	0.375153401	-1.444862343	0.148496556	0.285931808
2668	Cep20	290.0075945	0.430900917	0.17481123	2.464949861	0.013703243	0.056095844	416.7020463	-0.039629402	0.219164951	-0.180819978	0.856508881	0.921196351
2669	Cep250	581.7266663	-0.264689952	0.257294569	-1.028742864	0.303600522	0.535147569	948.6192593	-0.512454411	0.290357817	-1.764906542	0.077579474	0.17616932
2670	Cep290	90.33435159	-0.73277266	0.432538348	-1.694121835	0.090242134	0.235773829	132.7826197	-0.178301077	0.308182963	-0.578555918	0.562888856	0.716390945
2671	Cep295	315.1861028	-0.375096398	0.260362849	-1.440667898	0.149678528	0.336164873	204.6871225	-0.130618853	0.380311177	-0.343452574	0.731258014	0.839086409
2672	Cep295nl	4.621644326	-1.000621954	1.548973259	-0.645990464	0.518285531	0.735332805	3.001459991	-2.83142487	1.605970756	-1.763061288	0.077890153	0.176633625
2674	Cep41	49.46947727	-0.365251404	0.374643051	-0.974931746	0.329594118	0.562307164	51.81849101	-0.371675488	0.408722716	-0.909358531	0.363160904	0.535352039
2675	Cep43	155.9551127	-1.111593946	0.371786177	-2.989874327	0.002790922	0.015066993	294.8018505	-0.589502505	0.255838013	-2.304202176	0.021211297	0.064464295
2676	Cep44	117.9356003	-0.085225374	0.260065274	-0.327707629	0.743132735	0.880939345	81.78325957	-0.738108252	0.400851587	-1.841350452	0.065570219	0.155504589
2677	Cep55	123.6667505	-1.834774221	0.342032436	-5.364328134	8.13E-08	1.45E-06	87.70154351	-2.384589968	1.335497439	-1.785544396	0.074173057	0.170137646
2678	Cep57	144.9882472	-0.670866061	0.277062198	-2.421355445	0.01546275	0.06184645	323.6681762	-0.019913528	0.183681788	-0.108413187	0.913667941	0.954415695
2679	Cep57l1	71.9636598	0.363905375	0.472223167	0.770621606	0.440931251	0.668505456	40.45317481	-1.580853796	0.469685827	-3.365768574	0.000763307	0.003955824
2680	Cep63	183.301885	-0.485675679	0.245498485	-1.978324542	0.047892106	0.148560892	219.0655498	-0.910959818	0.247219017	-3.684829061	0.000228856	0.001400364
2681	Cep68	155.6853746	-0.459816883	0.261720128	-1.756903018	0.078934341	0.21478478	131.4503381	0.066918711	0.266287735	0.251302265	0.801580424	0.887174015
2682	Cep70	42.20279539	-1.480304557	0.401181151	-3.689865668	0.000224372	0.001778113	170.1244835	0.362852761	0.321509572	1.12859085	0.259070472	0.424281405
2683	Cep72	58.88215325	-0.777566049	0.340842987	-2.281302763	0.022530537	0.083168506	25.90563858	-1.965019089	0.739931939	-2.655675454	0.007914975	0.028978333
2684	Cep76	73.44413383	0.682614626	0.397739848	1.716233937	0.086119234	0.227980429	94.50518433	0.064712329	0.352930536	0.183357127	0.854517813	0.919848109
2685	Cep78	81.91419021	-0.184935821	0.334024828	-0.553658906	0.579812304	0.776834238	106.2584276	0.02769267	0.341882971	0.081000436	0.935441605	0.965169896
2686	Cep83	46.27886076	-0.528880377	0.356600777	-1.483116165	0.13804355	0.317963116	577.9652196	0.888979208	0.243114013	3.656634989	0.000255548	0.001537911
2688	Cep85	289.6324221	-0.387801253	0.170464117	-2.274972936	0.022907553	0.084171796	730.1254853	-0.222843784	0.462043895	-0.482300029	0.629592827	0.765464021
2689	Cep85l	62.71022022	0.499303127	0.335638315	1.487622554	0.136850462	0.316302163	111.9866424	0.871861498	0.32651672	2.670189439	0.007580846	0.027980894
2690	Cep89	245.4478647	-0.653774598	0.354895926	-1.842158646	0.065451947	0.187366955	90.63077408	-1.224705164	0.483555331	-2.532709469	0.011318472	0.038871862
2691	Cep95	176.3459378	0.036917355	0.322318223	0.114536978	0.908812135	0.963013023	111.3270135	-0.312770889	0.264796035	-1.181176636	0.237532561	0.398291489
2692	Cep97	34.42293989	0.208747617	0.484110506	0.43119828	0.666324204	0.835223786	33.46636874	-1.48862993	0.450159371	-3.306895349	0.000943361	0.00473008
2693	Cept1	614.8619883	0.261533202	0.193223459	1.353527171	0.175887276	0.375275764	1451.931294	0.890680681	0.226598025	3.930663918	8.47E-05	0.000571889
2694	Cercam	70.79141425	-0.47355975	0.449027335	-1.054634568	0.291592488	0.521555127	109.654172	-1.185629917	0.319333954	-3.712821328	0.000204962	0.001268784
2695	Cerk	2141.463044	-2.388728965	0.319147848	-7.484709619	7.17E-14	3.15E-12	2599.07152	-1.374916918	0.185369515	-7.417168453	1.20E-13	3.07E-12
2697	Cers2	3689.975325	-0.010210629	0.191203952	-0.053401769	0.957411796	0.983769447	3438.01674	0.285185473	0.177485287	1.606811909	0.108095635	0.225801447
2698	Cers4	136.8439845	0.908503659	0.316976028	2.866158888	0.004154857	0.021051376	35.67743005	-1.557234497	0.559378791	-2.783864034	0.005371555	0.021002105
2699	Cers5	1047.277242	0.079811055	0.171551908	0.465229772	0.64176692	0.819011669	1039.691241	-0.609626339	0.228155323	-2.671979472	0.007540526	0.027866433
2700	Cers6	373.2495026	-0.803180389	0.392037801	-2.048732002	0.040488328	0.130104153	3988.258639	1.838572174	0.305820883	6.011924872	1.83E-09	2.92E-08
2701	Cert1	1289.423095	-0.298333395	0.215564631	-1.383962635	0.166369896	0.360839588	1198.376308	-0.955690053	0.202154685	-4.727518687	2.27E-06	2.17E-05
2702	Cetn2	323.7558879	-0.405051543	0.284143429	-1.425517896	0.154007551	0.342381671	212.8290753	-0.750420655	0.332722231	-2.255396801	0.024108433	0.071678769
2703	Cetn3	114.4613217	-0.316986654	0.252452802	-1.255627394	0.209251095	0.421508759	383.4994252	-0.476792785	0.182002626	-2.619702774	0.008800643	0.031648061
2708	Cfap20	128.1884339	-0.993903616	0.304035647	-3.269036461	0.001079144	0.006781552	238.5524594	-0.474057346	0.18843244	-2.515794766	0.011876432	0.040352907
2711	Cfap36	55.84266478	-1.341156295	0.479014487	-2.799824081	0.005113046	0.025025202	138.2165894	-0.667292779	0.33992482	-1.963059888	0.049639216	0.125646903
2712	Cfap410	318.4674998	1.318352883	0.571829516	2.305499886	0.021138593	0.079212931	251.1227291	0.785627241	0.300264241	2.616452889	0.008884862	0.031889625
2716	Cfap45	6.130973214	0.985040653	0.950153252	1.036717657	0.299867461	0.531183743	13.15910511	-1.545398438	0.790170096	-1.955779453	0.05049114	0.127351011
2724	Cfap97	241.5453599	0.696962378	0.210402266	3.312523151	0.000924585	0.005942074	195.7723486	-0.509780711	0.305473921	-1.668819094	0.095153237	0.205396473
2725	Cfb	18384.68975	9.129900103	1.135398214	8.041143617	8.90E-16	4.77E-14	6966.720799	10.4477954	0.411446259	25.39285552	3.02E-142	7.54E-139
2727	Cfdp1	544.1677662	0.592205992	0.169870218	3.486226125	0.000489887	0.003460763	600.3246646	0.312088827	0.173337859	1.800465448	0.071787175	0.166193139
2729	Cfl1	33932.30077	0.276551185	0.260007316	1.063628472	0.287497039	0.517191175	34028.53519	0.994707062	0.164239259	6.056451219	1.39E-09	2.25E-08
2730	Cfl2	647.5186515	1.467801974	0.253884943	5.781366781	7.41E-09	1.57E-07	244.6313236	-0.097073567	0.260157016	-0.373134534	0.709048318	0.823443948
2731	Cflar	408.8905632	1.55251513	0.338130821	4.591462928	4.40E-06	5.47E-05	5307.710481	2.501773596	0.263856415	9.48157201	2.50E-21	1.25E-19
2733	Cgas	58.37309599	1.419699964	0.35206842	4.032454728	5.52E-05	0.000517674	275.2305538	1.710054892	0.276056989	6.194571988	5.84E-10	9.90E-09
2734	Cggbp1	279.252377	0.040314772	0.27163145	0.148417175	0.882013547	0.951564143	1751.591617	0.229703152	0.175293985	1.310388097	0.190064578	0.339949396
2735	Cgnl1	94.55839182	-0.719767605	0.561447857	-1.281984776	0.199847987	0.408989131	458.1381628	-1.946487464	0.484920798	-4.014031719	5.97E-05	0.000421408
2736	Cgref1	30.46015711	-2.055237041	0.746535317	-2.75303391	0.005904578	0.028144534	21.932429	0.903403819	0.829685407	1.088851041	0.276219579	0.442959763
2737	Cgrrf1	85.68993027	-0.603679787	0.275448321	-2.191626312	0.0284065	0.099218465	202.1875307	-0.686811531	0.215458602	-3.187672821	0.001434227	0.006810304
2739	Chac1	25.78955755	0.630951409	0.668743255	0.943488257	0.345431219	0.578358773	36.80748136	1.303465047	0.393733895	3.310522823	0.000931219	0.004680171
2740	Chac2	29.94512161	-0.405261393	0.623411876	-0.650070056	0.51564697	0.73303147	63.59550331	-0.140634882	0.286783866	-0.49038631	0.623860562	0.761171837
2742	Chaf1a	171.4181327	-1.470568535	0.375603254	-3.915217768	9.03E-05	0.000796561	152.4584027	-0.519924027	0.615452543	-0.844783295	0.398231843	0.57080406
2743	Chaf1b	86.65561692	-2.72888316	0.48551411	-5.620605257	1.90E-08	3.78E-07	59.60009682	-0.726086073	0.471695905	-1.539309679	0.123728712	0.25045275
2744	Champ1	228.5093611	0.031380256	0.211401313	0.148439268	0.881996112	0.951564143	391.3408189	-0.074246918	0.21185605	-0.350459277	0.725994047	0.835474744
2746	Chchd1	269.5203044	0.233924389	0.311782171	0.75028148	0.453085194	0.679253175	237.2866029	0.450717146	0.23572012	1.912086017	0.055865162	0.137754123
2747	Chchd10	17.09471562	-0.622806849	0.621379733	-1.00229669	0.316200321	0.548190739	55.41035855	-0.771242887	0.422501028	-1.825422509	0.067937295	0.159781392
2748	Chchd2	3210.830141	0.443023829	0.299924291	1.477118867	0.139643777	0.320390104	1971.593277	0.387847503	0.184468198	2.102516894	0.035508021	0.097121446
2749	Chchd3	1172.477948	-0.175672382	0.183826204	-0.955643857	0.339252196	0.571845794	444.7476864	0.041679103	0.180270573	0.231203031	0.817157075	0.895999264
2750	Chchd4	107.5948972	-0.245503745	0.322617234	-0.760975296	0.446671823	0.673632623	416.9747591	0.422315719	0.300993475	1.403072673	0.160595169	0.302685795
2751	Chchd5	344.9323734	0.238525087	0.195624606	1.219300027	0.222730338	0.438527562	129.4586547	-0.161972281	0.299765813	-0.540329398	0.588969888	0.736249253
2752	Chchd6	44.04968087	-0.921065241	0.606743624	-1.51804684	0.129002591	0.303250862	50.05106386	-0.373283907	0.480375448	-0.777066997	0.437119244	0.606616943
2753	Chchd7	245.1322683	0.647380211	0.286440368	2.260087209	0.023815839	0.086708349	144.0116883	0.075066483	0.370248054	0.202746461	0.839333206	0.910317199
2754	Chd1	989.3019609	-0.204499618	0.15154292	-1.349450165	0.177192417	0.377223228	901.5461885	0.024880035	0.311938723	0.079759366	0.936428642	0.965921949
2755	Chd1l	160.848006	-0.042323042	0.21337408	-0.198351373	0.84277016	0.933562106	153.5455782	-0.486881256	0.292459199	-1.664783523	0.095955952	0.206584111
2756	Chd2	833.3967704	0.277835807	0.176868196	1.570863572	0.116214342	0.281516991	821.2177276	0.201628441	0.26473695	0.761618055	0.446287996	0.61506376
2757	Chd3	1066.916289	-0.70109264	0.303254752	-2.311893338	0.020783562	0.078119309	1189.063935	-0.926288932	0.176751316	-5.240633854	1.60E-07	1.86E-06
2758	Chd4	3895.959877	-0.370547674	0.169868668	-2.181377403	0.029155514	0.101079387	4972.312325	0.204176021	0.261891282	0.779621295	0.435613817	0.605088817
2760	Chd6	259.4116143	-0.970390146	0.234462273	-4.138790145	3.49E-05	0.000346063	330.6110231	-0.581595918	0.333310829	-1.744905559	0.08100131	0.181952064
2761	Chd7	580.6735046	0.316030108	0.336314965	0.93968494	0.347379192	0.580630486	611.5093669	-0.332304162	0.343600707	-0.967123045	0.333482526	0.504725753
2762	Chd8	995.1255282	0.11551606	0.136767254	0.84461782	0.398324256	0.629788578	1671.968091	0.147132796	0.175540318	0.838170959	0.401934695	0.574137349
2763	Chd9	568.365077	-0.318787618	0.283637845	-1.123924835	0.261044914	0.485641603	615.9450878	-0.198788103	0.19001083	-1.046193535	0.295471687	0.463799134
2764	Chdh	348.3468209	-1.894699259	0.420750936	-4.503137356	6.70E-06	7.90E-05	2.343554501	-0.385727776	1.380582251	-0.279394998	0.779941709	0.87277664
2765	Chek1	50.85226293	-0.80588353	0.459392671	-1.754236802	0.07938994	0.215583427	16.31076772	-1.005980634	0.760210846	-1.32329161	0.185738421	0.334750869
2768	Chfr	348.0250766	-0.066849697	0.281643077	-0.237356081	0.812380558	0.91739839	748.8199572	-0.151603537	0.134344869	-1.128465405	0.259123419	0.424296919
2772	Chic2	174.6025229	0.79337746	0.216919944	3.657466643	0.00025472	0.001982795	767.8046264	0.393895699	0.229983942	1.712709569	0.086765984	0.19150521
2773	Chid1	631.8129901	0.321488249	0.198344595	1.620857123	0.105048284	0.261877215	469.5975569	0.662305982	0.19612461	3.376965201	0.000732903	0.003824743
2777	Chka	379.3782735	-0.1885106	0.180489393	-1.044441431	0.296281204	0.526958944	334.3718952	0.416114418	0.263165238	1.58119067	0.113834448	0.235163586
2778	Chkb	791.2001156	-0.194614954	0.279191081	-0.697067232	0.48576072	0.706709258	764.4760658	-0.685198719	0.265393106	-2.581825615	0.009827923	0.034667576
2779	Chm	203.5045737	-0.517752408	0.27474776	-1.884464532	0.059502168	0.175069231	380.4207733	-0.42427807	0.249336489	-1.70162848	0.088825035	0.195276778
2780	Chml	71.51444767	0.330500772	0.511232735	0.646478109	0.51796977	0.735125127	150.9971563	-1.228711983	0.30682859	-4.004555057	6.21E-05	0.000435785
2781	Chmp1a	1041.08451	0.547195245	0.153294076	3.569578538	0.000357556	0.002638261	1863.584707	0.290692304	0.155077145	1.874501262	0.060861368	0.14685025
2782	Chmp1b	478.9008254	-0.804527219	0.308929278	-2.604244003	0.009207718	0.040509788	907.1724671	-0.464507792	0.247555258	-1.876380231	0.060603087	0.146321408
2784	Chmp2a	1852.512405	0.502802068	0.322719127	1.558017566	0.119229084	0.287226982	2335.926269	0.854834832	0.180757363	4.729184026	2.25E-06	2.16E-05
2785	Chmp2b	1152.257228	-0.110038708	0.169198134	-0.65035415	0.515463487	0.732858124	807.4211983	-0.470713443	0.172934084	-2.721924045	0.006490306	0.024580062
2786	Chmp3	967.9670613	-0.204779869	0.14561338	-1.406325912	0.159627369	0.350973742	1584.065348	-0.086090994	0.158057372	-0.544681925	0.585972298	0.734040153
2787	Chmp4b	5210.83036	0.451862631	0.257440775	1.755210029	0.079223389	0.215256517	5320.337494	1.541653145	0.198770868	7.755931026	8.77E-15	2.56E-13
2789	Chmp5	1083.982409	1.332163232	0.260570202	5.112492616	3.18E-07	4.98E-06	1206.489176	0.267232915	0.186148904	1.435586835	0.151119943	0.289567557
2790	Chmp6	560.8949286	0.214730811	0.209313684	1.025880425	0.304947951	0.53641019	549.4285397	0.173008787	0.153645294	1.126027247	0.260153987	0.424986326
2791	Chmp7	561.8435464	0.175413953	0.177997871	0.985483434	0.324386664	0.557408927	799.142879	0.097569205	0.142694482	0.683762988	0.494124841	0.659611711
2793	Chn2	186.9056447	-4.254632399	0.694246875	-6.128414191	8.88E-10	2.23E-08	44.4021939	-5.124340667	0.726324452	-7.055167503	1.72E-12	3.89E-11
2795	Chp1	1532.558659	0.366943764	0.183417423	2.000593825	0.04543618	0.142304608	1293.74274	-0.417408878	0.13586637	-3.072201579	0.002124862	0.009507565
2796	Chpf	286.4443448	0.284365075	0.270705427	1.050459454	0.293506923	0.523943377	98.97074976	1.094626748	0.410840249	2.664361024	0.007713473	0.02840737
2797	Chpf2	1445.411837	0.996193735	0.221026144	4.507130769	6.57E-06	7.79E-05	3288.673902	1.218678105	0.306830918	3.971823024	7.13E-05	0.000494221
2798	Chpt1	355.3950968	-0.250719285	0.268836092	-0.932610214	0.351021258	0.584860669	238.9432999	-0.272596399	0.295426316	-0.922722127	0.356152032	0.5280364
2799	Chrac1	152.0817593	0.31910782	0.235256492	1.356425142	0.174963938	0.373756613	449.4981336	0.443097156	0.184366241	2.403352979	0.016245498	0.052110238
2808	Chst11	2446.223971	1.792237047	0.357591207	5.011971801	5.39E-07	8.10E-06	445.8612945	1.003938345	0.886220684	1.132831091	0.257285192	0.422189176
2809	Chst12	206.1973441	-0.767755307	0.299308183	-2.56509962	0.010314619	0.044557973	1022.622662	0.363131246	0.189712836	1.91411005	0.055606096	0.137313386
2810	Chst14	133.7290626	1.308664337	0.377538057	3.466311045	0.000527652	0.003677881	316.707684	-0.272021828	0.243331695	-1.117905452	0.263607376	0.428802478
2811	Chst15	8.419859706	0.663530289	1.236270081	0.536719523	0.591461368	0.78523321	15.17884259	0.546772873	0.663473033	0.824107154	0.409878676	0.58175952
2812	Chst2	685.8313788	-0.293950428	0.372636993	-0.788838557	0.430206371	0.65934593	13.78840676	-1.371818237	0.791979735	-1.732138054	0.083248985	0.185613893
2814	Chst7	7.234286898	-1.608411371	1.159011377	-1.387744248	0.165214937	0.3593088	25.48292313	0.035770622	0.501749156	0.071291844	0.943165486	0.970158969
2815	Chsy1	311.629204	0.098875165	0.227876192	0.433898619	0.664362062	0.833763353	340.059248	0.503680169	0.309639493	1.62666643	0.103807962	0.219169667
2816	Chsy3	5.615691815	3.029706234	1.450880304	2.088184825	0.036781166	0.120759795	6.523086166	0.103062777	0.834433745	0.123512235	0.901701486	0.94871529
2817	Chtf18	152.1582068	-0.92401289	0.368807371	-2.505407868	0.012231026	0.051178376	49.19197535	-1.106305169	0.910714484	-1.214766195	0.224455277	0.382099879
2818	Chtf8	348.3679113	0.316979748	0.255290441	1.241643619	0.214368081	0.427965083	1078.59746	0.21340157	0.276426346	0.772001559	0.440113504	0.609416118
2820	Chuk	824.360575	0.455633919	0.242437709	1.879385518	0.060191872	0.176342429	693.717958	0.13474694	0.190216467	0.708387356	0.478704742	0.645195306
2821	Churc1	477.8236104	0.354279315	0.227795184	1.555253752	0.119885647	0.288341832	293.6230109	-0.191081103	0.2623045	-0.728470547	0.466325592	0.634305905
2822	Ciao1	725.804723	-0.205976817	0.167791794	-1.227573838	0.219606988	0.434390608	501.3621955	-0.006886121	0.210407639	-0.032727526	0.973891873	0.98670007
2823	Ciao2a	371.3587487	-0.031044614	0.19898889	-0.156011795	0.876023724	0.949246743	1213.377367	-0.049644339	0.246120317	-0.201707601	0.84014532	0.910862369
2824	Ciao2b	393.3335036	0.546844878	0.241831745	2.261261768	0.023743052	0.086470746	610.020689	0.969947403	0.297734216	3.257762635	0.001122943	0.005523196
2825	Ciao3	415.573169	-0.087618694	0.177194978	-0.494476171	0.620969931	0.804474621	593.2292654	0.162915831	0.173535948	0.938801631	0.347832601	0.519510083
2826	Ciapin1	568.5150289	0.1737384	0.182433624	0.952337599	0.340925795	0.573509388	515.2492697	1.185779366	0.264243573	4.487448275	7.21E-06	6.33E-05
2827	Ciart	12.5146152	1.506919108	0.75793502	1.988190369	0.04679064	0.145874807	25.49446041	0.593070975	0.505526386	1.173175111	0.240725591	0.40211383
2828	Cib1	861.5009459	0.207864184	0.231278717	0.898760537	0.368780224	0.601179845	677.2535462	-0.01441933	0.147771364	-0.097578651	0.922266878	0.95923597
2829	Cib2	37.32758338	-0.562488102	0.467925153	-1.202089903	0.229328698	0.44705289	48.26033644	-3.133087381	0.537351594	-5.830609633	5.52E-09	8.31E-08
2830	Cibar1	13.36415171	-0.920436194	0.697489664	-1.31964134	0.186954794	0.390837547	26.39932971	-2.343697761	0.586121956	-3.998652051	6.37E-05	0.000445751
2831	Cic	1963.119537	0.170655653	0.160158431	1.065542738	0.286630396	0.516578131	3007.694035	0.046020864	0.160071961	0.287501092	0.773728666	0.867835502
2833	Ciita	37.19140786	-3.050286398	0.614528442	-4.963621195	6.92E-07	1.01E-05	31.3762061	-0.864201552	0.765501107	-1.128935731	0.258924946	0.424089481
2834	Cilk1	120.8212601	-1.792835479	0.372771538	-4.809475228	1.51E-06	2.09E-05	88.84304451	-0.282974349	0.400467361	-0.706610267	0.479808707	0.646032468
2837	Cip2a	106.5685773	-0.886066687	0.325566245	-2.721617186	0.006496335	0.030436022	143.072736	-2.186008163	1.162415723	-1.880573465	0.060029964	0.145355137
2838	Cipc	161.8364057	0.888276416	0.249071139	3.566356255	0.000361979	0.002660841	540.6063057	-0.998408368	0.293445512	-3.402363734	0.000668057	0.003526915
2839	Cir1	340.0969028	-0.599093529	0.431651663	-1.387909698	0.165164544	0.359273849	435.6225716	-1.180093596	0.342031294	-3.450250362	0.000560067	0.003045974
2841	Cisd1	316.419913	-0.029022081	0.206298521	-0.140680024	0.888122726	0.953618709	169.6156617	-0.014646	0.288230792	-0.050813446	0.959474176	0.97869897
2842	Cisd2	434.1868959	0.63889482	0.179622246	3.556880261	0.000375285	0.002743818	914.1704456	0.47598712	0.232054137	2.051189978	0.04024845	0.10675147
2843	Cisd3	587.3863953	0.819905766	0.364746199	2.247880221	0.024583829	0.088724917	182.7739974	-0.245190477	0.36967422	-0.663260956	0.507163438	0.671269471
2844	Cish	374.8113023	5.299886124	0.30590893	17.32504548	3.04E-67	2.96E-64	67.22734788	3.281008234	0.816649224	4.017646912	5.88E-05	0.000415585
2845	Cit	59.08152091	-1.683267165	0.496919915	-3.387401298	0.000705581	0.004733693	67.53919345	-2.038912942	1.473597172	-1.383629787	0.166471843	0.310245806
2846	Cited2	897.2024685	-1.541998003	0.250484331	-6.156065707	7.46E-10	1.89E-08	839.818853	-0.936451212	0.323749118	-2.892521277	0.003821633	0.015818136
2847	Ciz1	364.4943618	-0.467361846	0.24825537	-1.882585042	0.059756625	0.175552029	1221.318877	0.363578933	0.210206354	1.729628652	0.083696644	0.186328672
2848	Ckap2	173.877956	-0.994917956	0.316375259	-3.144740074	0.001662345	0.009815989	84.86698432	-2.046457536	1.427554616	-1.433540625	0.151703398	0.290259954
2849	Ckap2l	121.1141226	-1.290485943	0.369360057	-3.49384271	0.000476121	0.003375795	122.8177781	-1.252431022	0.82794592	-1.512696652	0.13035673	0.25989732
2850	Ckap4	152.5651533	-0.245674621	0.56110501	-0.437840718	0.661501752	0.832401437	557.8149619	-0.916317566	0.29194871	-3.138625154	0.001697424	0.007876753
2851	Ckap5	1010.084726	-0.289584962	0.283353617	-1.021991408	0.306784967	0.538314978	703.1776773	-0.560075893	0.356108681	-1.57276675	0.115772837	0.238250981
2852	Ckb	3599.147028	-0.468856322	0.242334261	-1.934750454	0.053020926	0.161052394	2086.658913	-2.369452528	0.444602817	-5.329369132	9.86E-08	1.20E-06
2854	Cks1b	330.8681785	-0.421528016	0.298866137	-1.410424148	0.158414479	0.348774896	176.3940993	-0.565650333	0.669218985	-0.84523952	0.397977121	0.570602891
2855	Cks2	234.5354628	-0.807421826	0.269527021	-2.995698996	0.002738166	0.014823374	106.0078524	-1.147270012	0.619767851	-1.851128629	0.06415105	0.153011756
2856	Clasp1	666.8475971	0.03668922	0.19202934	0.191060491	0.848478201	0.935955148	426.919542	-0.034793458	0.413877154	-0.084067114	0.933003071	0.963789603
2857	Clasp2	440.1353061	-0.112900672	0.228651674	-0.493767092	0.621470676	0.804816658	508.5310483	-0.58513245	0.202041608	-2.896098759	0.003778335	0.015669253
2859	Clba1	6.775901752	-0.845229352	0.820011275	-1.030753329	0.302656509	0.534328249	45.79836108	-0.610312959	0.508562606	-1.200074389	0.230110451	0.389335645
2860	Clcc1	659.3893284	-0.448333584	0.220818534	-2.030325874	0.042323426	0.134496048	403.792219	-0.005766303	0.183676412	-0.031393815	0.974955474	0.987357641
2861	Clcf1	903.4443211	1.115933716	0.361873454	3.083767832	0.00204397	0.011656077	64.98431086	2.126391592	0.626289433	3.395221889	0.00068573	0.003608839
2862	Clcn2	2.88430407	0.784363043	1.42264077	0.551343009	0.581398561	0.777904669	9.922818109	-0.234993278	0.884867227	-0.26556897	0.790571186	0.878888728
2863	Clcn3	235.8895684	-0.295801359	0.222371255	-1.330214009	0.18344777	0.385699787	659.41627	-0.22648202	0.203744015	-1.11160085	0.266309807	0.431697052
2865	Clcn5	248.4839759	0.326942875	0.29451291	1.110113899	0.266949949	0.493106812	540.7354454	0.193972814	0.327444005	0.592384686	0.553593019	0.708779017
2866	Clcn6	291.3451212	-0.432589629	0.341444716	-1.266939008	0.2051771	0.416386118	410.779958	0.673345359	0.246583564	2.730698468	0.006320027	0.024044697
2867	Clcn7	707.4570676	0.445633762	0.190384582	2.340702998	0.019247472	0.073482978	7426.752562	1.746631093	0.310010434	5.634104218	1.76E-08	2.47E-07
2869	Cldn1	3.379228051	2.079829563	1.684838924	1.23443822	0.217039654	0.431088095	3.020813721	-0.687634241	2.013152572	-0.341570853	0.732673875	0.839713967
2870	Cldn12	303.5960845	-0.432929032	0.324911449	-1.332452377	0.18271158	0.384649139	50.96092642	-0.588700382	0.393601882	-1.495674711	0.134738443	0.266594582
2872	Cldnd1	427.5682693	-0.025692082	0.163615304	-0.157027378	0.875223271	0.949059985	473.3266949	0.901498845	0.285812174	3.154165312	0.001609579	0.007518903
2874	Clec11a	3.434122048	-0.456835728	1.160357791	-0.393702469	0.693800718	0.85103891	4.639272447	-1.010312486	1.344130477	-0.751647628	0.452262993	0.619589951
2876	Clec16a	1328.94139	-0.206724256	0.211951817	-0.975336091	0.329393574	0.562106062	281.11696	0.276547416	0.389934926	0.709214277	0.478191515	0.644887899
2877	Clec1a	314.6578238	-0.024870879	0.469154236	-0.053012158	0.95772222	0.983769447	2.180692758	-4.00602649	2.024091705	-1.979172426	0.047796596	0.121993802
2887	Clec4d	86.92611262	1.196832651	0.388778325	3.078444895	0.00208084	0.01182505	15378.46442	0.843804799	0.196604391	4.291891924	1.77E-05	0.000140963
2888	Clec4e	1930.643809	3.585138258	0.35483528	10.1036691	5.32E-24	5.98E-22	47124.8947	5.550607221	0.30403886	18.25624274	1.85E-74	1.53E-71
2890	Clec5a	4812.687651	1.527876752	0.314059711	4.864924398	1.15E-06	1.62E-05	2179.115941	2.38621431	0.316200846	7.546514632	4.47E-14	1.20E-12
2891	Clec7a	2184.314275	0.254110062	0.296696437	0.856464824	0.391740722	0.623438511	624.735641	-2.098237363	0.447360121	-4.690264654	2.73E-06	2.57E-05
2892	Clec9a	30.66202685	-0.840580432	0.682465011	-1.231682824	0.218067588	0.4326536	2.220626033	0.738706041	1.629928156	0.453213866	0.650394749	0.78209283
2894	Clic1	12906.90238	0.594226202	0.289604015	2.051857613	0.040183502	0.129399822	6222.49228	0.256672437	0.144639141	1.774571076	0.075968737	0.173379701
2895	Clic4	3402.495132	1.597472486	0.204325823	7.818260363	5.36E-15	2.66E-13	7372.192469	0.740286618	0.452887135	1.634594054	0.102134175	0.216705727
2896	Clic5	248.689942	4.736851274	0.410466404	11.54016804	8.28E-31	1.66E-28	19.00308615	2.814331341	0.993951584	2.83145717	0.004633644	0.018568072
2897	Clint1	1368.710474	0.496685006	0.196497906	2.527685997	0.011481699	0.04861134	1543.484608	0.254522345	0.226597114	1.123237365	0.261336697	0.426281025
2898	Clip1	768.1937733	0.49533647	0.266467829	1.858897835	0.063041621	0.182404895	1713.470154	-0.038002097	0.281833213	-0.134838959	0.892739203	0.943018396
2899	Clip2	956.2916346	0.251958015	0.31142847	0.809039764	0.418492274	0.649016728	932.3018534	0.466726157	0.279455619	1.67012622	0.094894393	0.205088106
2900	Clip3	21.73931637	0.054314007	0.942253703	0.057642657	0.954033271	0.982403391	4.114254697	-1.100417161	1.214660414	-0.905946344	0.364964253	0.537180535
2901	Clk1	696.0597039	-0.38515609	0.251079643	-1.533999673	0.125029733	0.296422479	1661.724084	-0.953147878	0.190886428	-4.99327212	5.94E-07	6.34E-06
2903	Clk3	683.1530811	0.081060365	0.167453519	0.484076808	0.62833136	0.809645278	1185.237614	0.213517153	0.192153426	1.111180573	0.266490632	0.43189662
2904	Clk4	347.7906372	-0.675142121	0.333117963	-2.026735859	0.042689433	0.135354069	672.033075	-0.662453459	0.200797611	-3.299110256	0.000969918	0.004847
2907	Cln3	1184.01603	-0.192847542	0.182679822	-1.055658696	0.291124174	0.521032651	1914.184865	0.157344818	0.180161986	0.873351927	0.382471285	0.554533346
2908	Cln5	803.7180119	0.115545678	0.29131609	0.396633355	0.691637852	0.850260636	1962.642431	1.062601879	0.231649341	4.587113753	4.49E-06	4.13E-05
2909	Cln6	383.8422127	0.784173776	0.230691703	3.39922834	0.000675763	0.004556122	862.8739079	-0.545847241	0.196779994	-2.773896019	0.005538938	0.021527209
2910	Cln8	337.8932906	1.343141563	0.311358301	4.313813247	1.60E-05	0.000171147	2487.764498	-0.100004125	0.167075528	-0.59855639	0.549468745	0.705611214
2911	Clns1a	577.3622862	0.361730739	0.221622363	1.632194213	0.102638579	0.257429369	593.9290713	0.266953028	0.156525901	1.705487888	0.088103469	0.193918327
2912	Clock	548.5440951	-0.319980431	0.32813431	-0.975150786	0.32948547	0.562192334	579.3382731	-0.441209587	0.311263428	-1.417479687	0.156342729	0.296876634
2913	Clp1	334.5139049	0.431692376	0.186655291	2.312778673	0.020734811	0.077957615	267.9987761	0.110710669	0.283890822	0.389976217	0.696554133	0.815497944
2914	Clpb	463.9492159	-0.311272018	0.254959888	-1.220866626	0.222136522	0.437675249	299.8372621	-0.09383308	0.301156924	-0.31157537	0.755363255	0.85598354
2916	Clptm1	2013.170741	-0.014864982	0.203871328	-0.07291355	0.941874911	0.976701776	3133.461661	0.522812033	0.161023084	3.246814179	0.001167046	0.005717568
2917	Clptm1l	1587.775859	-0.077397807	0.139500529	-0.554820884	0.579017181	0.776734251	2467.769888	0.525030319	0.15640631	3.356835929	0.000788399	0.004060552
2918	Clpx	351.5884263	-0.072050425	0.215043614	-0.335050291	0.73758715	0.877708055	395.1283485	-0.134176207	0.159033386	-0.843698356	0.398837986	0.571235229
2920	Clspn	101.068145	-1.848263979	0.621992924	-2.971519301	0.002963302	0.015846618	52.36941273	-1.547291945	1.418252255	-1.090985006	0.275279481	0.441976827
2921	Clstn1	373.8722789	-0.85239205	0.249820375	-3.412019741	0.000644834	0.004380172	68.39356256	-0.544209696	0.30842416	-1.764484651	0.077650417	0.176276929
2922	Clta	5266.47123	0.262969932	0.201411888	1.30563262	0.191677522	0.397957652	4505.836879	-0.16698387	0.213533082	-0.782004681	0.434211823	0.603757743
2923	Cltb	201.1555666	-1.346371408	0.294953421	-4.56469162	5.00E-06	6.10E-05	554.0328959	0.053288617	0.199122272	0.267617561	0.788993712	0.878075193
2924	Cltc	7155.573335	0.000120177	0.190446559	0.000631028	0.999496513	0.999790591	7868.090165	-0.002438501	0.336259121	-0.00725185	0.994213912	0.996621666
2925	Clu	35.99464497	1.649858154	0.877122949	1.88098847	0.059973487	0.176037007	2.078582986	-2.089020591	1.696736202	-1.231199398	0.218248296	0.375278879
2926	Cluap1	68.88564207	-1.583137512	0.475601839	-3.328703512	0.000872512	0.005658224	79.74845358	-0.686144313	0.417768463	-1.642403325	0.100506446	0.214045522
2927	Cluh	1298.531254	-0.866246033	0.240365138	-3.603875504	0.000313507	0.002358067	882.5497086	0.249907182	0.185413254	1.34783882	0.177710229	0.324166849
2929	Clybl	38.7228925	-2.138360346	0.640009801	-3.341136877	0.000834361	0.005439344	93.03164251	0.08635152	0.356897773	0.241950289	0.808818682	0.891782686
2931	Cmas	2032.797752	-0.30844836	0.179348239	-1.719829324	0.085463471	0.226799316	1027.505457	-0.522087457	0.288505152	-1.80962958	0.07035325	0.163912996
2932	Cmbl	11.17193781	-1.212467111	0.823196734	-1.472876485	0.140784344	0.322133928	12.88641864	-5.728447677	1.351517561	-4.238529962	2.25E-05	0.000175112
2933	Cmc1	76.40102714	0.026019115	0.427590884	0.060850491	0.951478278	0.981428482	139.9719843	-0.129738105	0.299637215	-0.432983951	0.66502643	0.792598389
2934	Cmc2	84.41491691	-0.912714333	0.338857444	-2.693505337	0.007070501	0.032671338	69.36018579	-0.775646006	0.469008152	-1.65380069	0.098168016	0.210468513
2935	Cmc4	33.72233104	-0.528702386	0.617729276	-0.855880411	0.392063931	0.623879874	36.95869573	-0.915824607	0.467546301	-1.958789119	0.050137488	0.126693869
2937	Cmklr1	476.9141578	3.526805673	1.016859491	3.468331373	0.000523701	0.003654085	1093.018085	2.96099611	0.832040709	3.558715429	0.000372673	0.002133817
2938	Cmpk1	522.1378774	-0.507492008	0.191449182	-2.650792245	0.008030322	0.036292572	1939.351194	-0.190811957	0.26035336	-0.732896078	0.463621815	0.631682085
2939	Cmpk2	375.5350887	5.169189229	0.605150452	8.541990194	1.32E-17	8.27E-16	2248.298396	5.540023978	0.422957342	13.09830433	3.37E-39	5.93E-37
2940	Cmss1	103.0778488	-0.880376687	0.349177841	-2.521284525	0.011692726	0.049352595	37.83507828	-0.893556212	0.390650854	-2.287352509	0.022175256	0.066968736
2941	Cmtm3	763.5627857	-0.968699267	0.228099712	-4.246823713	2.17E-05	0.000223546	1929.220701	-0.150305699	0.240878324	-0.623990139	0.532634061	0.69212832
2942	Cmtm4	238.7907366	-2.205068812	0.443788024	-4.968743391	6.74E-07	9.86E-06	430.8869511	-1.107383474	0.248432119	-4.457489142	8.29E-06	7.17E-05
2943	Cmtm6	4003.28283	0.048479105	0.181187323	0.26756345	0.789035368	0.904663963	2169.717136	0.199151397	0.211722658	0.940623923	0.346897618	0.518372269
2944	Cmtm7	2703.289937	0.120843698	0.235137158	0.513928547	0.607301948	0.795405874	1302.911841	0.040054791	0.225016106	0.17800855	0.858716261	0.923039807
2946	Cmtr1	666.1639544	1.058650864	0.247880037	4.270819374	1.95E-05	0.000203105	2080.533169	1.992562795	0.372208602	5.353349661	8.63E-08	1.07E-06
2947	Cmtr2	156.5219518	-0.414230073	0.489794186	-0.845722725	0.397707443	0.629204304	135.9475893	-0.349867859	0.223273144	-1.566994815	0.117115904	0.239955336
2949	Cnbd2	615.1531287	0.376489253	0.419099019	0.898330074	0.369009604	0.601367119	91.90413874	0.192588599	0.438460972	0.439237723	0.660489294	0.789048189
2951	Cndp2	4467.127743	0.631993706	0.295776725	2.136725618	0.032620315	0.110130006	9076.360527	0.774895313	0.179632462	4.313782176	1.60E-05	0.000129069
2952	Cnep1r1	257.3720934	0.006744667	0.196692532	0.034290408	0.972645574	0.989749114	439.7760807	-0.102665407	0.201926408	-0.508429819	0.611151945	0.752635998
2955	Cnih1	937.1103647	0.298864587	0.163227563	1.830968874	0.067105189	0.190793115	828.407678	-0.52302256	0.24618507	-2.124509666	0.033627549	0.093204356
2957	Cnih4	163.2040649	-0.247284264	0.502153983	-0.492447083	0.622403322	0.805334232	946.704704	0.679497936	0.222865951	3.048908702	0.002296743	0.010206457
2958	Cnksr3	8.987339385	-2.072218221	1.016806731	-2.037966663	0.041553267	0.132586316	58.99456301	-0.336290606	0.488290483	-0.688710138	0.491005695	0.656661452
2959	Cnn1	21.28566291	-1.201794047	1.263516709	-0.951150102	0.341528184	0.574096635	12.99145109	-3.238419547	1.112215685	-2.91168304	0.003594872	0.015024979
2960	Cnn2	1985.338788	1.157865611	0.24103243	4.803775198	1.56E-06	2.13E-05	1082.908742	0.907267682	0.212239987	4.274725497	1.91E-05	0.000151389
2963	Cnnm2	126.3069767	-0.876553497	0.375379172	-2.335114897	0.019537419	0.074485384	128.2826434	-2.579909574	0.384929237	-6.70229571	2.05E-11	4.13E-10
2964	Cnnm3	159.8527653	-1.313877699	0.364928077	-3.600374383	0.000317759	0.002383458	278.5326367	-1.154400973	0.251317228	-4.593401665	4.36E-06	4.02E-05
2965	Cnnm4	29.79697963	0.098138761	0.744278541	0.131857572	0.895096948	0.956101962	263.1417815	0.056366652	0.248097499	0.227195569	0.820271673	0.897422665
2966	Cnot1	1629.588652	-0.088798408	0.297196244	-0.298787115	0.765102483	0.892718032	1792.720664	-0.159992363	0.377670735	-0.42362923	0.671836235	0.797972672
2967	Cnot10	277.1326065	-0.22773019	0.205752001	-1.106818834	0.268372264	0.494726097	384.5461372	-0.275338253	0.178340645	-1.543889518	0.1226151	0.248703104
2968	Cnot11	279.374906	0.585879483	0.19429532	3.015407081	0.002566346	0.014027224	334.0906969	-0.190570806	0.156443993	-1.21814077	0.223170483	0.38063028
2969	Cnot2	511.5736518	0.359913364	0.181486465	1.983141636	0.047351611	0.147286038	685.0715564	-0.111792548	0.176304046	-0.634089524	0.526022399	0.686936327
2970	Cnot3	745.5355012	0.075891035	0.283964984	0.267254906	0.789272904	0.904663963	735.4695461	0.285291377	0.201591813	1.415193269	0.157011837	0.297948853
2971	Cnot4	297.3024985	0.251719386	0.211000928	1.192977626	0.232878136	0.451383946	420.776417	0.106279343	0.180054153	0.590263213	0.555014198	0.710057379
2972	Cnot6	650.6276499	-0.419270597	0.184884349	-2.267745207	0.023344741	0.085338133	858.3019144	-0.172948809	0.206185133	-0.838803489	0.401579593	0.573824098
2973	Cnot6l	421.4957	-0.322225365	0.365604717	-0.881349035	0.378128933	0.609912865	619.6440888	-1.061987831	0.286830947	-3.702486929	0.000213496	0.001315521
2974	Cnot7	602.0533285	0.138048562	0.168307106	0.820218261	0.412091694	0.643369789	491.9040809	-0.072425684	0.229250514	-0.31592376	0.752060377	0.85331572
2975	Cnot8	733.6234923	0.130049818	0.152606284	0.852191764	0.394107667	0.625595899	858.8106851	0.000624682	0.17469835	0.003575775	0.99714695	0.99828083
2976	Cnot9	701.4372455	0.294555802	0.195254929	1.508570377	0.131408609	0.307475125	730.7789825	0.186009876	0.167243893	1.112207285	0.266049037	0.431533174
2978	Cnppd1	1940.083154	0.039170075	0.26033321	0.150461308	0.880400675	0.951292809	2253.564492	0.150941891	0.275880987	0.547126835	0.584291597	0.73312071
2979	Cnpy2	932.1008991	-0.083683798	0.184401235	-0.453813653	0.649962956	0.824166329	676.5247688	-0.240557397	0.158811788	-1.514732623	0.129840129	0.259351023
2980	Cnpy3	1066.907366	-0.037803667	0.306704941	-0.123257443	0.901903239	0.959287269	1697.800431	0.164016823	0.175668698	0.933671303	0.350473472	0.521995866
2981	Cnpy4	248.9045726	-0.051938432	0.245281533	-0.211750273	0.832301865	0.927339167	348.9891142	-0.13802271	0.257753202	-0.535483977	0.592315235	0.739011514
2983	Cnr2	7.977164694	-0.81235918	1.105377963	-0.734915302	0.462391078	0.686766571	211.4305898	-2.761804723	0.424335879	-6.508534531	7.59E-11	1.44E-09
2984	Cnrip1	244.1787451	0.653118879	0.323939774	2.016173783	0.043781807	0.13792267	49.50437961	-1.837223497	0.533912341	-3.441058306	0.000579444	0.003133141
2985	Cnst	133.9196969	0.387981933	0.364078159	1.065655611	0.28657935	0.516578131	269.6158444	0.167847855	0.235525956	0.712651198	0.476061622	0.643011849
2987	Cntf	37.09321751	-0.639717673	0.560225634	-1.141892898	0.253498541	0.476676806	6.243986256	1.440170905	1.099888206	1.309379351	0.190405882	0.340437802
2990	Cntnap1	45.07686238	1.737801985	0.764212543	2.273977313	0.022967351	0.084300405	46.81000776	-0.074839637	0.374839963	-0.199657573	0.841748398	0.911807792
2992	Cntrl	430.973217	0.391945173	0.196026804	1.999446831	0.045560029	0.142561168	710.3582031	0.533603141	0.320051534	1.667241315	0.09546643	0.205855938
2993	Cntrob	49.0856722	-0.807570393	0.561956142	-1.437070142	0.150698064	0.337451502	84.28853368	-1.041111801	0.4325599	-2.406861574	0.016090267	0.05172316
3000	Coasy	612.7202723	0.125821757	0.176862244	0.711411064	0.476829545	0.698350863	377.6432207	0.010068735	0.205104551	0.049090743	0.96084698	0.979765414
3002	Cog1	414.5859724	0.093389033	0.16299725	0.572948519	0.566679552	0.767684744	557.8008282	0.317621426	0.275581932	1.152548077	0.249095926	0.412003395
3003	Cog2	380.0821702	0.103636871	0.17596272	0.588970614	0.555880987	0.760123231	484.5996272	0.082729866	0.256921719	0.322004173	0.747449533	0.850340314
3004	Cog3	403.1095085	-0.556196052	0.291943893	-1.905147065	0.056760957	0.169348893	698.9058566	0.170653233	0.150122372	1.136760841	0.255638278	0.420177696
3005	Cog4	362.2806868	0.115873563	0.213976439	0.541524869	0.588145861	0.782678888	630.8202985	0.166650872	0.192607582	0.865235262	0.386909675	0.559072901
3006	Cog5	288.5809164	-0.252927375	0.1910164	-1.324113397	0.185465387	0.388799722	422.0785206	-0.3841808	0.234483226	-1.638414854	0.101335183	0.215193484
3007	Cog6	221.2600679	0.457017111	0.277596424	1.646336447	0.09969451	0.252137928	322.3537068	-0.218400607	0.224887089	-0.971156719	0.331470243	0.502544076
3008	Cog7	393.439843	-0.247692673	0.183564507	-1.349349487	0.177224738	0.377223228	358.7533531	-0.614953088	0.323911651	-1.89852105	0.057627478	0.141048317
3009	Cog8	536.8839618	0.331875779	0.283386673	1.171105809	0.241556249	0.462274618	714.0180167	0.475567315	0.175865565	2.704152549	0.006847884	0.025713067
3010	Coil	92.99032454	0.537422747	0.581725612	0.923842335	0.35556841	0.58941528	123.294018	0.587959168	0.271597036	2.164821738	0.030401339	0.086125067
3013	Col11a2	14.67555047	-1.845727977	1.017035207	-1.814812274	0.069552763	0.19603068	81.26023824	0.85691075	0.389017641	2.202755503	0.027611986	0.079673914
3014	Col12a1	230.5113342	-0.171845293	1.545202449	-0.111212154	0.911448114	0.963824487	137.9334527	-1.291378096	0.64558913	-2.000309542	0.045466849	0.117311302
3016	Col15a1	349.9643104	1.538529101	1.287662813	1.194822965	0.232156206	0.450434048	16.06192471	-1.911294834	1.051300611	-1.818028843	0.069059725	0.161730073
3017	Col16a1	43.88439876	0.230794007	1.024760899	0.225217421	0.821810137	0.922113008	21.76466648	-1.059754037	0.773248522	-1.370521903	0.170524043	0.315168356
3018	Col18a1	75.01787914	2.221214107	0.946637958	2.346424087	0.018954527	0.072588739	3704.957826	0.744960554	0.413453583	1.801799731	0.07157692	0.166009458
3020	Col1a1	3359.255093	-0.40088401	0.842007323	-0.476105135	0.633999479	0.813450223	1490.181926	-0.85460681	0.773415573	-1.104977504	0.269169337	0.435087079
3021	Col1a2	2307.327611	-0.24713338	1.003785155	-0.246201469	0.805526278	0.914931951	982.4445547	-0.927729702	0.525361378	-1.765888665	0.077414529	0.175901512
3022	Col20a1	4.002577876	-0.953423474	1.25141429	-0.761876767	0.446133557	0.673377253	12.51139337	0.297610548	0.714419591	0.416576688	0.676988063	0.801430068
3023	Col23a1	114.3172334	0.582283061	0.641188646	0.90813065	0.363809199	0.597621131	9.725946	-0.991912607	0.856001797	-1.158773977	0.246548327	0.409418486
3024	Col27a1	28.96786599	-0.770581419	0.547572046	-1.407269465	0.1593475	0.350415048	25.1333168	2.170635407	0.60761864	3.572364742	0.000353772	0.002035239
3026	Col3a1	338.8540514	0.095068277	0.959132041	0.099119071	0.92104373	0.968249357	214.747642	-0.474355014	0.632867186	-0.749533273	0.453535852	0.620977256
3027	Col4a1	231.5946695	0.56009004	1.280414267	0.437428772	0.661800422	0.832700217	301.3279736	0.194989691	0.530580916	0.36750227	0.713244399	0.826166469
3028	Col4a2	202.9070874	0.387063509	1.267585125	0.305355042	0.760095759	0.890083718	577.5735896	1.640970572	0.443888076	3.696811567	0.000218324	0.001341404
3033	Col5a1	526.49289	0.486350117	1.305690393	0.372485024	0.70953176	0.859668782	231.5038328	-0.593398997	0.575303645	-1.031453567	0.302328172	0.471299422
3034	Col5a2	302.8029764	0.233164511	1.282003422	0.181875108	0.85568074	0.939699978	285.9052006	-0.885411142	0.581413711	-1.522859068	0.127793968	0.256496221
3035	Col5a3	670.7431221	2.870695991	0.559162378	5.133921921	2.84E-07	4.48E-06	143.0192869	0.726818666	0.367858342	1.97581129	0.048176154	0.122774136
3036	Col6a1	160.4459167	0.587239689	0.758176414	0.774542281	0.438610175	0.666412692	134.0830937	-0.759903501	0.706046187	-1.076280156	0.281801981	0.4490769
3037	Col6a2	164.6664873	0.463877015	0.763516894	0.607553047	0.54348395	0.752707547	90.5758637	-0.683639767	0.699342182	-0.977546878	0.328298482	0.499327901
3039	Col7a1	134.1943726	0.404847757	0.601698982	0.672841021	0.501048438	0.721032561	13.59563612	0.42634055	0.83849472	0.508459433	0.611131182	0.752635998
3040	Col8a1	14.95755288	-3.016225306	1.379095513	-2.187103995	0.028734933	0.099965811	32.25837266	-1.3887595	0.511089406	-2.717253546	0.006582616	0.024847922
3041	Col9a3	3.157593943	1.547720443	1.531419607	1.010644265	0.312186722	0.543588634	11.62387113	1.14774086	0.833136638	1.377614196	0.168322436	0.312410949
3042	Colec12	493.1811276	-0.929753375	0.30724401	-3.026107406	0.002477243	0.013605826	594.0364759	-2.518039739	0.3245715	-7.758043274	8.62E-15	2.53E-13
3043	Colgalt1	2489.624491	0.640731477	0.24387421	2.627303133	0.008606463	0.038273148	2995.696671	0.176017511	0.268801973	0.654822242	0.512582209	0.675336084
3044	Commd1	298.6371472	-0.183840508	0.304367556	-0.604008226	0.545838173	0.754048488	391.3474964	0.269940008	0.227015581	1.189081415	0.234407631	0.394510178
3045	Commd10	347.0806979	-0.198585471	0.248848139	-0.798018711	0.424859632	0.654592304	603.0589448	0.298669719	0.183450597	1.628066211	0.103510847	0.218848186
3047	Commd2	200.6999887	0.3874118	0.241034286	1.607289181	0.107990946	0.267024627	389.9404287	0.350616014	0.189794924	1.847341363	0.064697682	0.15404553
3048	Commd3	486.7999724	-0.090118264	0.162516061	-0.554519123	0.579223622	0.776734251	590.3015093	-0.086009883	0.202422021	-0.424903787	0.670906814	0.797384443
3049	Commd4	705.3705026	-0.340674295	0.283396247	-1.202112941	0.229319773	0.44705289	354.8879992	-0.53145217	0.235161086	-2.259949469	0.023824387	0.071003505
3050	Commd5	201.8509565	0.079223195	0.25158738	0.314893358	0.752842625	0.886103231	168.5700124	0.089668307	0.241097715	0.371916868	0.709954746	0.823968105
3051	Commd6	132.0430597	0.013707737	0.239709565	0.057184775	0.954398006	0.982502535	363.19488	-0.644924013	0.248938128	-2.590700019	0.009578094	0.033955945
3052	Commd7	842.0692966	0.454076667	0.201395614	2.254650223	0.024155292	0.087582793	1044.171732	0.265346064	0.13975017	1.898717284	0.057601658	0.141031247
3053	Commd8	343.1187333	0.060865553	0.252043824	0.241487978	0.809176933	0.915854941	699.7065469	-0.420694662	0.195972882	-2.146698347	0.031817304	0.08934514
3054	Commd9	520.8549541	-0.277986232	0.163893223	-1.696142324	0.08985893	0.235134037	421.6838415	0.121636764	0.207275057	0.586837441	0.557312888	0.71201895
3057	Comtd1	265.4754477	-0.381253182	0.277776705	-1.372516755	0.169902626	0.366281835	351.7997414	0.305159132	0.320301604	0.952724333	0.340729761	0.512326937
3059	Copa	3432.623442	0.255220086	0.274617269	0.929366485	0.35269919	0.586853822	4779.91767	0.446165409	0.293967479	1.517737302	0.129080637	0.258365587
3060	Copb1	1304.830696	0.301200411	0.202518553	1.487273172	0.136942677	0.316302163	1942.571688	0.075098812	0.243591134	0.308298626	0.757855111	0.857617794
3061	Copb2	2832.91247	0.400731715	0.209377848	1.91391648	0.055630828	0.166745346	2143.688193	0.059310807	0.17639028	0.336247595	0.736684165	0.842433296
3062	Cope	3080.596832	0.273640146	0.273220053	1.001537561	0.316566991	0.548546701	2418.736004	0.745716003	0.15272134	4.882853983	1.05E-06	1.07E-05
3063	Copg1	2485.877741	0.35488073	0.199005196	1.783273688	0.074541762	0.205867877	1913.749221	0.871455281	0.20172221	4.320076024	1.56E-05	0.00012578
3064	Copg2	1170.622725	0.973684221	0.204397952	4.763669164	1.90E-06	2.56E-05	606.8395539	-0.289262234	0.168578105	-1.715894445	0.086181364	0.190528282
3065	Coprs	197.9740684	0.095367814	0.24332624	0.39193395	0.695107017	0.852214238	115.6943569	-0.507779808	0.260663717	-1.94802642	0.051411802	0.129207482
3066	Cops2	760.3000988	0.366848909	0.137054131	2.676671664	0.007435746	0.034046705	914.8366854	-0.486465363	0.160475518	-3.031399241	0.002434231	0.010740903
3067	Cops3	556.5033006	0.001529389	0.200030611	0.007645774	0.993899615	0.997388571	362.3695482	0.156177641	0.254774423	0.613003611	0.539873952	0.698021202
3069	Cops5	1031.35214	0.391201349	0.169603848	2.306559398	0.021079395	0.079034655	942.5229473	0.680320659	0.151964792	4.476830792	7.58E-06	6.63E-05
3070	Cops6	882.7791383	0.406859246	0.166797277	2.439243926	0.01471803	0.059444754	1100.745482	0.402226739	0.188791526	2.13053386	0.033127563	0.092135128
3071	Cops7a	1002.836432	0.318310006	0.147244019	2.161785642	0.030634703	0.104836095	739.2870113	0.185687305	0.229338539	0.809664639	0.418132946	0.589728214
3072	Cops7b	230.6324576	-0.048740633	0.26491739	-0.183984273	0.854025793	0.939147192	313.7284109	0.228028401	0.208996317	1.091064205	0.275244632	0.441968287
3073	Cops8	523.9523415	0.554227242	0.236009353	2.348327455	0.018857934	0.072341057	739.8735003	0.21826421	0.14969227	1.45808605	0.144816826	0.280979185
3074	Cops9	661.3913517	-0.084106166	0.311893129	-0.269663414	0.78741921	0.904019741	498.5777956	-0.019853774	0.345225486	-0.057509583	0.954139273	0.97578425
3075	Copz1	2018.916045	0.071675369	0.210519119	0.34046964	0.733502882	0.876225182	1831.868577	0.55444381	0.2418402	2.292604001	0.021870814	0.066236437
3076	Copz2	23.2206521	0.20923536	0.942793302	0.221931318	0.82436735	0.922989153	67.50896685	-1.118883826	0.464270615	-2.409982001	0.015953308	0.05137116
3077	Coq10a	171.1360474	-1.417934929	0.335148242	-4.230769411	2.33E-05	0.000238847	209.368049	-1.014681907	0.328395776	-3.089814122	0.002002818	0.009058983
3078	Coq10b	453.6717351	0.357909267	0.158057025	2.264431247	0.023547604	0.085989223	305.0611078	0.857377503	0.235009254	3.648271244	0.000264011	0.001579048
3079	Coq2	343.8047255	0.318228208	0.251988548	1.262867738	0.206636716	0.418287094	311.6896094	0.89989987	0.314445529	2.861862506	0.004211596	0.017147702
3080	Coq3	194.1258388	-0.103480321	0.318032375	-0.325376688	0.744895997	0.881751735	132.894919	0.17000048	0.24457727	0.695078818	0.487005908	0.652845269
3081	Coq4	80.9796366	-0.118015921	0.438297713	-0.269259724	0.787729824	0.904066765	95.92544124	0.17339611	0.316939317	0.547095612	0.584313047	0.73312071
3082	Coq5	364.0292232	0.458899722	0.221254576	2.074080141	0.038071869	0.124217692	293.3920899	0.453816471	0.20091986	2.258693944	0.023902429	0.071207735
3083	Coq6	329.141498	-0.110263934	0.200430047	-0.550136745	0.582225585	0.778180783	101.1039155	-0.098659768	0.311368029	-0.31685902	0.751350578	0.852962994
3084	Coq7	162.0830834	-0.809172389	0.231428682	-3.496422234	0.000471542	0.003350313	289.5332124	0.523226765	0.239679209	2.183029423	0.029033643	0.083055531
3085	Coq8a	10.72959741	-0.392278581	0.854112377	-0.459282164	0.646031554	0.822139538	97.56398095	-1.04991284	0.301385214	-3.483624253	0.000494673	0.002741136
3086	Coq8b	355.4686485	-0.261574914	0.213910714	-1.222822873	0.221396604	0.436850322	332.7013302	-0.316739304	0.233286411	-1.357727194	0.174550264	0.320669425
3087	Coq9	218.0639147	-0.678181042	0.366724232	-1.849294327	0.064415324	0.185314998	290.1993201	-0.072510104	0.205570705	-0.352725862	0.724293969	0.834551677
3089	Coro1a	8565.894889	0.109648761	0.40610406	0.270001638	0.787158993	0.903952265	6554.144082	0.301829099	0.270248746	1.116856611	0.264055639	0.429205121
3090	Coro1b	3764.534235	0.835872245	0.161239522	5.184040701	2.17E-07	3.53E-06	5905.625683	0.564339068	0.220066275	2.564405062	0.010335285	0.036108359
3091	Coro1c	1261.473285	-0.097638525	0.343910974	-0.283906396	0.776482115	0.898008251	4108.111124	-0.419643531	0.183547034	-2.286299709	0.022236731	0.0671273
3092	Coro2a	7.395673623	-0.150417926	0.984200949	-0.152832535	0.87853034	0.950221434	1391.924102	0.127052846	0.168670591	0.753260219	0.451293559	0.618998414
3096	Cotl1	7169.693056	-0.865694785	0.178073966	-4.861433743	1.17E-06	1.64E-05	7969.659065	-0.057962778	0.215826458	-0.268561967	0.788266783	0.877695949
3127	Cpd	6585.307691	1.305414514	0.244978021	5.328700551	9.89E-08	1.74E-06	13807.08589	1.91295044	0.263083781	7.271259502	3.56E-13	8.72E-12
3128	Cpe	15.92830626	-0.148740293	1.484922607	-0.100167034	0.920211718	0.968048205	103.4091219	-1.105758027	0.357985945	-3.088830839	0.002009458	0.009083528
3129	Cpeb1	11.5390431	-0.202800358	1.489286331	-0.136172846	0.891684641	0.954729504	26.52511488	-3.11123981	0.59040622	-5.26965961	1.37E-07	1.61E-06
3130	Cpeb2	132.3804669	-0.063960103	0.390916075	-0.163615944	0.870033492	0.945710683	936.1578965	-0.554763271	0.364536617	-1.521831401	0.128051331	0.25690942
3131	Cpeb3	14.20524785	-0.464039215	0.551117613	-0.841996706	0.399789797	0.63107852	68.88338213	-1.498316074	0.328349191	-4.563178827	5.04E-06	4.58E-05
3132	Cpeb4	544.7628823	0.078046973	0.258852691	0.301511153	0.763024747	0.891496139	2231.602361	-0.301830031	0.249844716	-1.208070501	0.227020145	0.385414078
3133	Cped1	28.89555034	-3.08155258	1.002623563	-3.073489088	0.002115714	0.01195827	17.99850013	-1.601646178	0.681501796	-2.350171616	0.018764757	0.058389214
3134	Cplane1	258.5437915	-0.43607368	0.205535419	-2.121647369	0.033867361	0.11324373	194.9060346	-0.258824432	0.278076216	-0.930767959	0.351973607	0.523761084
3135	Cplane2	17.67024204	-0.911427041	0.710124482	-1.28347503	0.199325702	0.408342697	3.668874054	-0.024720055	1.218640269	-0.020284949	0.983816063	0.991634117
3137	Cpm	964.9142648	-3.177389365	0.499032129	-6.3671038	1.93E-10	5.44E-09	2.318333792	0.075326532	1.658340892	0.045422827	0.963770286	0.981275501
3138	Cpne1	787.9134991	0.06980447	0.218448905	0.319545984	0.749312528	0.884002868	866.3295789	-0.056168853	0.188548263	-0.297901725	0.765778171	0.862407967
3139	Cpne2	611.236345	-0.002323705	0.233347078	-0.009958151	0.992054677	0.997159157	1411.273346	1.208220048	0.180513298	6.693246765	2.18E-11	4.38E-10
3140	Cpne3	198.788144	0.153643932	0.460270895	0.333811965	0.738521454	0.878281876	861.8468222	-0.354119291	0.268295303	-1.319886283	0.186872988	0.335967329
3142	Cpne8	20.33138984	1.292733458	1.076348039	1.201036664	0.22973698	0.447520117	8.403191367	-1.441853971	0.864108106	-1.668603687	0.095195948	0.205450288
3143	Cpox	165.7351144	-0.414692223	0.395219262	-1.049271287	0.294053277	0.524282851	192.5805967	-0.451921424	0.237817415	-1.900287339	0.057395422	0.140710447
3144	Cpped1	495.119716	-1.53741993	0.293411588	-5.239806455	1.61E-07	2.72E-06	373.9926231	-0.487055454	0.240775915	-2.022857867	0.043087804	0.112429421
3145	Cpq	926.0609108	-1.016808985	0.23182056	-4.386189847	1.15E-05	0.000127744	218.3435676	-0.732209508	0.27635025	-2.649570639	0.008059412	0.029420786
3146	Cpsf1	818.8381587	0.02215366	0.158906543	0.139413136	0.889123692	0.953906229	1348.439421	0.458256015	0.193166364	2.372338566	0.017675885	0.055852382
3147	Cpsf2	814.7372232	0.098810167	0.151891207	0.650532502	0.515348315	0.732858124	1002.817265	0.377990335	0.17656346	2.14081858	0.032288671	0.090194949
3148	Cpsf3	601.809391	-0.008997745	0.160694074	-0.055993013	0.955347373	0.982908176	872.6433429	0.29949583	0.2614978	1.145309177	0.252081106	0.415837971
3149	Cpsf4	122.316286	0.332469573	0.267712796	1.241888985	0.214277525	0.427961456	304.4634196	0.48765361	0.165242773	2.95113427	0.003166093	0.013424759
3150	Cpsf6	842.5249883	0.178736808	0.142490664	1.254375575	0.209705526	0.421879757	893.3338218	0.112980212	0.135363417	0.834643612	0.403918399	0.575811665
3151	Cpsf7	451.1445019	-0.162334016	0.200917419	-0.80796387	0.419111381	0.649515176	944.6034857	0.161199906	0.187349318	0.860424297	0.389555197	0.561973266
3152	Cpt1a	569.3346986	-1.110517788	0.333592375	-3.328966342	0.000871689	0.005655584	1571.590376	-0.434429968	0.393512913	-1.103978938	0.269602274	0.435474677
3153	Cpt1b	35.82330408	-0.718509769	0.482443879	-1.489312643	0.13640506	0.3156914	8.489522677	0.051907581	1.031566048	0.050319203	0.959868021	0.978881962
3154	Cpt1c	3.097682793	-0.190513336	1.275359042	-0.149380159	0.881253667	0.951405362	13.72595419	-1.112186442	0.691992562	-1.607223116	0.108005433	0.225644516
3155	Cpt2	303.2780753	0.034586411	0.312197338	0.110783813	0.911787782	0.9639588	260.7418127	-0.033116119	0.163342914	-0.202739858	0.839338368	0.910317199
3157	Cpxm1	7.585211611	-0.492088409	1.473184501	-0.334030401	0.738356618	0.878239452	11.13344217	0.57341935	0.993842653	0.576971967	0.563958393	0.717447112
3159	Cr1l	1500.852868	-0.561879296	0.247614664	-2.269168094	0.023258106	0.085183674	1136.25301	0.253491504	0.215086419	1.178556534	0.238574808	0.399502031
3164	Cradd	23.31042172	-0.31728049	0.518792355	-0.611575107	0.540818912	0.751619456	45.36386354	-0.894211595	0.37201315	-2.40370964	0.016229658	0.052092922
3165	Cramp1	118.7157929	0.085686666	0.413172385	0.207387204	0.835707475	0.929254779	439.9632513	-0.114434973	0.167920954	-0.681481199	0.495567059	0.660770795
3166	Crat	525.6641084	-0.35304121	0.229145854	-1.540683382	0.123393863	0.293927683	800.664171	-0.193818848	0.228132785	-0.849587875	0.395554256	0.567999668
3168	Crbn	114.8069338	-0.01715787	0.25185184	-0.068126841	0.945684664	0.978867844	370.8859333	0.090860279	0.396141098	0.229363424	0.818586462	0.896780254
3170	Creb1	768.2380196	0.424914481	0.261629755	1.624106101	0.104353166	0.260385084	775.73157	-0.660323493	0.208159703	-3.172196551	0.001512906	0.007120648
3171	Creb3	1873.863912	0.313267536	0.248401025	1.261136246	0.207259764	0.418948622	994.340148	0.613138596	0.181578917	3.376705879	0.000733594	0.003825692
3172	Creb3l1	97.26863263	-0.441338377	0.443996284	-0.994013673	0.320216211	0.552686921	119.9928478	-0.066261954	0.452578938	-0.146409717	0.883597957	0.938129433
3173	Creb3l2	481.9013087	0.01916005	0.227657337	0.084161794	0.932927794	0.973443188	270.690652	0.045058443	0.367751462	0.12252417	0.902483906	0.94875863
3176	Creb5	42.81693207	0.562111148	0.427718064	1.314209512	0.188775708	0.393796726	480.3313424	1.235983726	0.321765674	3.841254134	0.000122407	0.00079448
3178	Crebl2	67.4743827	-0.303209465	0.289341381	-1.047929833	0.294670936	0.525056349	159.7453612	-0.534233202	0.245451949	-2.176528657	0.029515753	0.084209355
3179	Crebrf	41.66858978	-1.319019852	0.387685227	-3.402295885	0.000668222	0.004507519	449.942616	-2.505935446	0.260469951	-9.620823568	6.53E-22	3.42E-20
3180	Crebzf	359.7238827	-0.247604548	0.276348463	-0.895986703	0.370259865	0.602664276	620.3908761	-0.048785434	0.167177209	-0.291818688	0.770425256	0.8658173
3181	Creg1	1229.323621	-0.205019021	0.282393955	-0.726003576	0.467836578	0.691147775	7905.544485	-0.658246726	0.453685338	-1.450888251	0.14681098	0.283561742
3183	Creld1	550.072157	0.169024731	0.273953693	0.616982854	0.537246035	0.74933424	606.378838	-0.196917263	0.225707017	-0.872446348	0.382964925	0.555087743
3184	Creld2	1295.985531	1.159279426	0.15148378	7.652828769	1.97E-14	9.25E-13	986.3711122	1.502591258	0.374938439	4.007567911	6.13E-05	0.00043087
3186	Crim1	171.3177566	-0.092835192	0.369511993	-0.25123729	0.801630655	0.913023672	121.1496703	-0.400572311	0.390175879	-1.026645503	0.304587419	0.473588189
3187	Crip1	2173.127876	-0.6381986	0.533321874	-1.196648086	0.231443749	0.449886156	545.1055267	-1.949680771	0.51225	-3.806111799	0.000141169	0.000907201
3188	Crip2	92.73425117	-0.175550686	0.409810339	-0.428370564	0.668381352	0.836211343	11.69054618	-1.876023062	0.722974936	-2.594865974	0.009462781	0.033649191
3189	Cript	425.0816537	0.520418919	0.183503437	2.836017289	0.004567997	0.022829914	517.0747616	0.058272965	0.215758445	0.270084283	0.787095413	0.877109452
3190	Crispld2	718.8804544	2.895818323	0.445405982	6.501525443	7.95E-11	2.35E-09	10.19782799	-2.403676421	0.829695646	-2.897058015	0.003766801	0.015630083
3191	Crk	834.9152372	0.309751426	0.309851294	0.999677691	0.317466512	0.549465765	2250.648583	0.255038689	0.206506032	1.235018106	0.216823766	0.373397917
3192	Crkl	205.7042121	0.487625287	0.461114733	1.057492316	0.29028696	0.520230838	898.5761264	0.257836804	0.240762242	1.070918771	0.284205955	0.45117846
3195	Crlf3	522.578001	0.473898553	0.203122746	2.333064921	0.019644738	0.074706039	1128.442492	0.65207197	0.270888384	2.407161061	0.016077078	0.051691863
3196	Crls1	212.6748559	-0.087752699	0.204267872	-0.429596188	0.667489411	0.83575992	218.956609	-0.419842593	0.306574229	-1.36946473	0.170854052	0.315661351
3197	Crnkl1	412.1737167	0.434305773	0.176493365	2.460748438	0.013864754	0.056552728	412.2662962	-0.116475199	0.199004192	-0.585290176	0.558352619	0.713042974
3198	Crocc	46.88007046	-1.069816904	0.456916187	-2.341385434	0.019212321	0.073389988	106.3008245	-0.578148	0.376315485	-1.536338588	0.12445536	0.251617368
3199	Crot	149.9057364	-0.825045922	0.238586727	-3.458054571	0.000544091	0.003776976	276.3656667	-1.407284768	0.290202515	-4.849319687	1.24E-06	1.25E-05
3200	Crppa	17.82344484	-0.165205194	0.953790548	-0.173209091	0.862487078	0.943136855	11.00738499	-0.868732569	0.811849537	-1.070065978	0.284589612	0.451500182
3202	Crtc1	143.717884	-0.393201598	0.32874489	-1.19606908	0.231669603	0.450050952	239.5384538	0.185914517	0.252484612	0.736339992	0.461523814	0.629224533
3203	Crtc2	888.0393426	0.134657197	0.33883666	0.397410353	0.691064882	0.84994043	863.1379234	0.722489083	0.219326386	3.294127514	0.000987277	0.004923884
3204	Crtc3	254.8854729	0.128170311	0.274228097	0.467385772	0.6402239	0.818040479	381.4135242	0.411142519	0.188159768	2.185071357	0.028883615	0.082737046
3205	Cry1	181.2918033	-0.301146533	0.351321676	-0.85718176	0.391344441	0.623236418	215.1435028	1.188339539	0.241994082	4.910614059	9.08E-07	9.44E-06
3206	Cry2	71.35453216	1.053814147	0.358050091	2.943203127	0.003248352	0.017101951	179.5855069	0.834120003	0.265006487	3.147545599	0.001646474	0.007660174
3207	Cryab	35.89583382	-1.903341397	0.857167103	-2.220502153	0.0263847	0.093682906	10.82140781	-0.711937659	0.798003943	-0.892148046	0.372313585	0.544766588
3209	Crybg1	765.473551	-0.732794027	0.356080835	-2.057942899	0.039595615	0.128052501	689.4012901	0.036845045	0.336315327	0.109555056	0.912762256	0.953802463
3211	Crybg3	439.6538679	0.12680325	0.261966454	0.484043847	0.628354752	0.809645278	511.9501246	-0.364198594	0.369329219	-0.986108262	0.32407999	0.495000021
3212	Cryl1	405.3436539	0.957243853	0.282189076	3.392207331	0.00069332	0.004660629	214.3013306	-1.199990507	0.353526402	-3.394344806	0.00068793	0.003617797
3214	Cryz	68.97943315	-0.329709526	0.28640798	-1.151188337	0.249654762	0.472059944	69.04393269	-1.778778787	0.373669893	-4.760294635	1.93E-06	1.88E-05
3215	Cryzl1	123.3240144	0.242397506	0.285349592	0.849475564	0.395616722	0.626994181	424.8780275	0.443172943	0.172944934	2.562508952	0.010391891	0.036280716
3217	Cs	5691.784888	0.449268995	0.174748331	2.5709487	0.010142035	0.043994109	3250.780052	0.655166746	0.160814225	4.074059664	4.62E-05	0.000333889
3218	Csad	95.0778087	-0.853608336	0.301889108	-2.827555923	0.004690482	0.023293459	239.3010447	-1.395176962	0.324855139	-4.294766479	1.75E-05	0.000139594
3219	Csde1	4153.950586	0.234694051	0.124150785	1.890395225	0.058705122	0.173739053	7085.576076	0.671427364	0.17013499	3.946439029	7.93E-05	0.000541774
3220	Cse1l	1031.472001	0.328276186	0.210943304	1.556229471	0.119653536	0.28804155	538.3669533	-0.07151349	0.286442071	-0.249661267	0.802849314	0.888118676
3222	Csf1r	9772.240172	-1.326296688	0.225513688	-5.881224778	4.07E-09	9.03E-08	44589.36227	-0.026152613	0.239627741	-0.109138503	0.913092636	0.954014484
3224	Csf2	464.2503812	7.934005566	1.122584433	7.067624787	1.58E-12	5.90E-11	9.590300558	5.455377345	1.755381954	3.107800745	0.001884851	0.008619177
3226	Csf2rb	3784.871186	3.151044494	0.348904977	9.031239746	1.70E-19	1.32E-17	10976.70281	1.691416704	0.276848209	6.109545402	9.99E-10	1.63E-08
3228	Csf3	3446.042745	12.00570565	1.069782221	11.2225698	3.16E-29	5.73E-27	1765.372736	10.72356306	1.263546556	8.486876096	2.12E-17	7.79E-16
3229	Csf3r	1385.400843	2.598860351	0.552980424	4.699733008	2.61E-06	3.40E-05	2276.432375	1.28551281	0.391331661	3.284970109	0.001019932	0.005069445
3230	Csgalnact1	12.1683947	0.416911878	0.942860211	0.442177826	0.658360531	0.830543681	11.30847846	1.134068156	0.91340473	1.241583406	0.214390307	0.370700061
3231	Csgalnact2	384.1852354	-0.973308499	0.234729778	-4.146506277	3.38E-05	0.000336572	590.8085753	-0.65784368	0.257512214	-2.55461156	0.010630636	0.036941891
3232	Csk	2015.447648	0.327897949	0.318372868	1.029918004	0.303048498	0.534590288	2264.890801	0.248013782	0.151464372	1.637439734	0.101538622	0.215564333
3233	Csmd1	4.87939965	-1.065671386	1.206818881	-0.883041692	0.377213746	0.608888171	2.179018474	-0.209956244	1.893503866	-0.110882395	0.911709606	0.953234906
3234	Csnk1a1	1942.651391	0.067862003	0.161368265	0.420541193	0.674090144	0.839979591	3207.962704	0.567277384	0.162055082	3.500522026	0.000464348	0.002587451
3235	Csnk1d	1797.954678	0.206607479	0.15952833	1.29511466	0.195280679	0.402239594	2251.613928	0.08845329	0.173987366	0.508389153	0.611180458	0.752635998
3237	Csnk1g1	289.2688437	0.410731188	0.249766164	1.64446289	0.100080624	0.252738422	329.6116214	0.249641543	0.194125135	1.285982587	0.198449139	0.350627329
3238	Csnk1g2	905.6776364	0.086806702	0.287964537	0.301449279	0.763071922	0.891496139	1106.265737	-0.605503186	0.167828666	-3.607865099	0.000308727	0.001807085
3239	Csnk1g3	428.9202296	0.108234125	0.201648107	0.536747538	0.591442014	0.78523321	453.0048114	0.018927755	0.217008959	0.087221076	0.930495787	0.962539926
3240	Csnk2a1	561.9408102	0.498573024	0.224129472	2.224486675	0.026115718	0.093075042	1797.815386	0.161111914	0.156364361	1.030362115	0.302840051	0.471753439
3242	Csnk2a2	551.6097372	0.34163162	0.23434594	1.457809001	0.144893197	0.328838882	888.9276392	-0.101627948	0.17176313	-0.591674992	0.554068246	0.70920546
3243	Csnk2b	1468.450649	0.535077818	0.242803911	2.203744643	0.027542308	0.096957764	1393.170451	0.77739561	0.159996494	4.858829028	1.18E-06	1.20E-05
3244	Cspg4	131.0135008	1.774663017	0.44617302	3.977522036	6.96E-05	0.000632596	65.49398429	-3.979815506	1.294494646	-3.07441635	0.002109149	0.009448556
3245	Cspg5	8.051741479	0.33965539	1.009637769	0.336413118	0.736559359	0.877099012	2.696816898	0.084712433	1.151948492	0.073538386	0.941377699	0.969090035
3246	Cspp1	206.8957022	-1.24295493	0.337034757	-3.687913204	0.000226101	0.001788682	206.9624196	-0.783723582	0.198786062	-3.942547952	8.06E-05	0.000547978
3247	Csrnp1	720.0446367	1.240808159	0.319462465	3.884049913	0.000102731	0.000893246	329.7898133	1.844774256	0.311958038	5.913533325	3.35E-09	5.13E-08
3248	Csrnp2	80.64380583	-0.32052259	0.276737901	-1.158217175	0.246775421	0.468439273	74.47943586	-0.620677099	0.435915523	-1.423847204	0.154490708	0.294443196
3249	Csrp1	1617.862683	-0.803977312	0.219309779	-3.665943749	0.000246428	0.001925963	876.6954563	-0.004064588	0.322383789	-0.012607916	0.989940605	0.994769815
3250	Csrp2	78.09207928	-1.526199952	0.477094237	-3.198948625	0.001379297	0.00838867	68.949948	-0.91474197	0.496302137	-1.843115114	0.065312205	0.155163139
3254	Cst7	214.9028885	5.859327311	1.10133091	5.320224154	1.04E-07	1.82E-06	89.75768294	6.383988141	0.67322325	9.482720843	2.48E-21	1.24E-19
3256	Cstb	8415.094961	-0.060000785	0.229007963	-0.262003052	0.793319089	0.907041054	6492.32582	0.642875893	0.229415202	2.802237548	0.005074949	0.020009684
3258	Cstf2	212.2596662	0.233093047	0.273498535	0.852264333	0.394067397	0.625595899	256.2611335	-0.111623107	0.346292432	-0.322337704	0.747196873	0.850220544
3259	Cstf2t	599.9313635	0.05877494	0.248533752	0.236486754	0.813054985	0.917647501	597.6617473	-0.148493584	0.22256113	-0.667203585	0.504642102	0.669115728
3260	Cstf3	303.0083681	0.516803488	0.211730121	2.440859557	0.014652352	0.059302777	246.8409931	0.123960172	0.206123165	0.601388845	0.547581027	0.703972275
3262	Ctbp1	2536.075448	0.347264606	0.233837312	1.485069267	0.137525476	0.31729341	2546.955355	0.081569338	0.124118855	0.657187323	0.511060476	0.673989347
3263	Ctbp2	1164.608007	-0.04549872	0.211658924	-0.214962446	0.829796598	0.926089777	479.3353981	-0.057175107	0.220217171	-0.259630556	0.795148764	0.882682427
3264	Ctbs	495.6418006	-0.407904684	0.280794055	-1.452682764	0.146311855	0.330788847	368.4825741	-0.037959269	0.359337624	-0.10563678	0.915870542	0.955382938
3265	Ctc1	42.51798405	-1.064591024	0.433336028	-2.45673324	0.014020675	0.057171564	175.2794649	-1.05761111	0.349624998	-3.024987102	0.002486437	0.010935794
3266	Ctcf	526.4611668	-0.228402294	0.2842591	-0.803500379	0.421685578	0.651655035	720.171776	-0.107732145	0.213520278	-0.504552291	0.613873326	0.75464822
3267	Ctdnep1	1617.234531	0.067601897	0.251303126	0.269005395	0.787925531	0.904066765	1673.651797	0.417397318	0.217197309	1.92174258	0.054638157	0.135616798
3268	Ctdp1	401.6351439	-0.203362976	0.211711684	-0.960565673	0.336770596	0.569830863	554.3552242	0.115010101	0.181292955	0.634388141	0.525827547	0.686741789
3269	Ctdsp1	418.463248	0.100527875	0.253862182	0.395993896	0.692109531	0.85053294	1478.510466	-0.596767847	0.146636632	-4.069705086	4.71E-05	0.000339741
3270	Ctdsp2	320.3979533	-0.70273943	0.268075058	-2.621427876	0.008756229	0.038736485	1465.240594	-1.778517824	0.195594895	-9.09286421	9.65E-20	4.21E-18
3271	Ctdspl	36.00729551	-2.539128796	0.575788729	-4.409827198	1.03E-05	0.000115506	72.49194386	-1.210838874	0.383317465	-3.158840868	0.00158398	0.007408569
3272	Ctdspl2	216.3247536	0.055767276	0.237199706	0.23510685	0.814125802	0.918170242	213.9952978	-0.06343229	0.344929122	-0.183899492	0.854092303	0.919522335
3274	Cth	7.42950549	-0.144842686	1.045722665	-0.138509656	0.889837639	0.954057	7.806767084	-0.984137173	0.924574232	-1.064422021	0.287137563	0.454530714
3275	Cthrc1	15.78055174	-0.501891501	1.357344037	-0.369759978	0.711561338	0.86120707	13.29886996	-0.44593491	0.89549079	-0.49797822	0.618499393	0.757652774
3276	Ctif	29.48986178	0.681380602	0.695061282	0.980317304	0.326929516	0.559314534	92.16974898	-0.637834168	0.283181032	-2.252390151	0.024297628	0.072098055
3279	Ctnna1	2270.030803	0.556138013	0.269529204	2.063368294	0.03907765	0.126860101	2906.057305	-0.433768818	0.23627226	-1.835885508	0.066374592	0.156939733
3280	Ctnnal1	3.105362314	-2.093719762	1.397101554	-1.49861673	0.13397309	0.311915777	7.496854825	-2.984953171	1.170109888	-2.551002433	0.010741358	0.037257034
3281	Ctnnb1	9277.932659	-0.558927067	0.316731621	-1.764670874	0.077619096	0.211871154	6526.693037	-0.678613689	0.173384371	-3.913926535	9.08E-05	0.000607289
3282	Ctnnbip1	83.40173617	0.7338629	0.456305818	1.608269873	0.107776086	0.26675957	286.3084555	-0.510030989	0.343606357	-1.484346781	0.137716946	0.270926594
3283	Ctnnbl1	808.4069449	0.311423719	0.148472513	2.097517673	0.035947774	0.11879059	392.6406355	-0.207958049	0.194437475	-1.069536874	0.284827822	0.451705326
3284	Ctnnd1	962.4362325	0.175273121	0.33001319	0.531109441	0.595342942	0.787633875	2582.839059	0.072563942	0.30040478	0.241553887	0.809125857	0.891831998
3286	Ctns	255.6418364	0.278739822	0.257890198	1.080846903	0.279765221	0.508762669	472.005942	-1.242398947	0.260696102	-4.765698214	1.88E-06	1.84E-05
3289	Ctps2	48.37304522	-0.574533889	0.431823025	-1.330484612	0.183358653	0.385572031	655.5075355	-0.218046569	0.230340022	-0.946629102	0.343827809	0.515328542
3290	Ctr9	793.7012006	0.446124808	0.175734686	2.538626935	0.011128842	0.047368115	547.5508542	0.233592247	0.274177345	0.851975014	0.39422796	0.566565156
3292	Ctsa	18708.48046	-0.89610292	0.188188012	-4.761742846	1.92E-06	2.58E-05	15276.59809	-0.531151609	0.165395191	-3.211409026	0.001320858	0.006352596
3294	Ctsc	3335.990162	-1.059092706	0.263020955	-4.026647637	5.66E-05	0.000529525	15402.60173	3.25478868	0.24351541	13.36584277	9.57E-41	1.94E-38
3295	Ctsd	86240.1026	-1.558722994	0.432569592	-3.603403987	0.000314077	0.002361045	102126.8806	-0.94271345	0.204392637	-4.612267174	3.98E-06	3.69E-05
3296	Ctse	102.3345208	0.640400964	0.389711013	1.643271404	0.100326792	0.253031166	6.62736262	-2.589479107	1.232508075	-2.100983482	0.035642416	0.097417831
3297	Ctsf	47.65886317	-0.759616219	0.359964437	-2.110253516	0.034836525	0.115659645	112.7342765	-1.565354165	0.359184611	-4.358076919	1.31E-05	0.000107548
3298	Ctsh	5933.040858	-0.189550541	0.320290795	-0.591807644	0.553979404	0.759379918	2597.385721	-0.449150289	0.216112069	-2.078321175	0.037679787	0.101686509
3299	Ctsk	25255.65201	-0.740027944	0.255299532	-2.898665498	0.003747545	0.019253064	146.1444445	-0.604212411	0.506207369	-1.19360651	0.232631926	0.392492621
3301	Ctso	26.70349504	0.962795956	0.544003612	1.769833755	0.076754839	0.210060184	627.7019905	-0.029770186	0.330994352	-0.089941674	0.928333565	0.961747661
3302	Ctss	35644.73521	0.122594811	0.168528851	0.727441089	0.466955791	0.690306751	34198.30054	-0.663095614	0.281423344	-2.356221075	0.018461927	0.057650669
3303	Ctsz	28423.04275	-0.175701307	0.241505027	-0.727526499	0.466903488	0.690306751	33335.7057	1.680500737	0.224650728	7.480504312	7.40E-14	1.95E-12
3304	Cttn	182.6300001	0.169044637	0.756803315	0.22336667	0.823250142	0.922667232	69.14878346	-0.20473332	0.586831383	-0.348879297	0.727179928	0.836371474
3306	Cttnbp2nl	1673.404827	0.68105342	0.330736535	2.059202261	0.039474867	0.127783555	1590.121538	-1.141358541	0.320498177	-3.561201348	0.000369162	0.002116952
3307	Ctu1	360.2258232	2.096764114	0.358635814	5.846499514	5.02E-09	1.09E-07	429.6477491	2.125924537	0.261854167	8.11873479	4.71E-16	1.53E-14
3308	Ctu2	197.443184	-0.593982871	0.206436985	-2.877308403	0.004010834	0.020412923	569.762076	0.921678364	0.351944447	2.618817749	0.008823507	0.031715042
3309	Ctxn1	11.88976965	-1.148936738	0.905100314	-1.269402652	0.204297491	0.415282747	13.02700777	-1.652916895	0.655864948	-2.520209229	0.01172851	0.039977363
3312	Cuedc1	14.70274233	0.579986765	0.950422256	0.610241144	0.541702079	0.752034535	249.9166642	-1.375015577	0.251936744	-5.457781007	4.82E-08	6.25E-07
3313	Cuedc2	989.9415549	-0.359472707	0.251505022	-1.429286395	0.152921935	0.340524871	1517.38291	-0.193357793	0.220802081	-0.875706387	0.381189672	0.553620841
3314	Cul1	1165.925374	0.146499077	0.179197771	0.817527342	0.413627131	0.644911184	1441.879208	0.30694574	0.265831033	1.154664813	0.248227714	0.411214036
3316	Cul3	1027.8881	0.347982009	0.161962869	2.148529551	0.031671711	0.107702827	1309.814592	-0.011612141	0.199513241	-0.058202356	0.953587444	0.975619884
3317	Cul4a	799.1725057	0.188822867	0.219261081	0.861178222	0.389139893	0.620752305	1057.502118	0.211775224	0.156792952	1.35066801	0.176801804	0.32329365
3318	Cul4b	510.5367451	-0.136145064	0.195309825	-0.697072273	0.485757565	0.706709258	245.2074756	-0.808587764	0.376644499	-2.146819524	0.031807652	0.089334797
3319	Cul5	495.17185	-0.243280923	0.188662019	-1.289506624	0.197222015	0.405629489	415.7797174	-0.25654774	0.187627806	-1.367322603	0.17152421	0.31658686
3320	Cul7	345.2347426	-0.546425644	0.162327639	-3.366189803	0.000762142	0.005048888	253.7421371	-0.742723915	0.202133727	-3.674418546	0.000238392	0.001451
3321	Cul9	62.54420592	-0.400024827	0.353052013	-1.133047856	0.257194157	0.480917125	521.5667282	-0.181473321	0.232351262	-0.781030063	0.434784814	0.604310579
3322	Cuta	190.378025	-0.915082851	0.374333476	-2.444565901	0.014502658	0.058809236	407.0947137	-0.669809435	0.296125091	-2.261913814	0.023702729	0.070753638
3323	Cutc	153.1839776	0.434905465	0.282406033	1.540000614	0.123560204	0.29416933	128.5629725	0.329370693	0.237985439	1.383995144	0.166359942	0.310075871
3324	Cux1	471.5609616	-0.945603274	0.218081261	-4.33601341	1.45E-05	0.000156718	2149.021266	-0.704644244	0.22081184	-3.191152454	0.001417065	0.006741643
3326	Cwc15	744.2606777	0.254306013	0.182471873	1.393672404	0.163416553	0.356824295	1352.673244	0.342996522	0.144227868	2.378157059	0.017399413	0.055173097
3327	Cwc22	365.0890217	0.009866833	0.173938093	0.05672612	0.954763367	0.982729869	362.6596532	-0.135687231	0.220830239	-0.614441354	0.538923716	0.697093704
3328	Cwc25	325.1619976	-0.021002895	0.254972849	-0.082373066	0.934350054	0.973791974	533.6416821	0.184096128	0.165896605	1.109704012	0.267126593	0.432739877
3329	Cwc27	146.1947283	-0.317386949	0.288826762	-1.098883454	0.271818905	0.499117646	301.7869917	0.12716667	0.210385318	0.604446505	0.545546825	0.702684968
3330	Cwf19l1	166.3499531	0.317087784	0.269924048	1.174729653	0.240102892	0.46020567	157.005491	0.052043851	0.215422998	0.24158911	0.809098561	0.891831998
3331	Cwf19l2	383.3985706	-0.695591799	0.369188121	-1.884112084	0.059549816	0.175125308	397.7280556	-0.48064138	0.295450108	-1.626810645	0.10377732	0.219166805
3333	Cx3cr1	52.22539709	-3.248310839	0.744858292	-4.360978288	1.29E-05	0.000141888	2351.782806	-1.11814236	0.565362145	-1.977745361	0.04795744	0.122300052
3335	Cxcl10	194.5177509	6.450859451	1.538562475	4.19278356	2.76E-05	0.000278605	4928.262634	8.026690258	0.521200285	15.40039499	1.63E-53	6.41E-51
3336	Cxcl11	107.9559728	10.69204798	2.082042955	5.135363779	2.82E-07	4.45E-06	76.91688997	10.67921582	2.015790711	5.297780054	1.17E-07	1.39E-06
3337	Cxcl12	24.81096487	2.14622155	1.000832903	2.144435444	0.031998013	0.108595202	29.29979125	-2.160453511	0.644687242	-3.351165296	0.000804723	0.004131592
3339	Cxcl14	144.7264116	-2.534188925	0.611304786	-4.145540792	3.39E-05	0.000337726	598.8916949	-1.623988555	0.564046252	-2.879176221	0.003987155	0.016380935
3340	Cxcl16	1761.314747	0.700324648	0.33146684	2.11280455	0.0346175	0.115106607	6166.219273	0.977449709	0.223012432	4.382938215	1.17E-05	9.76E-05
3344	Cxcl9	13.30128404	7.665817536	1.774349855	4.320352898	1.56E-05	0.000166676	98.91768436	6.952854958	0.785652317	8.8497861	8.77E-19	3.55E-17
3347	Cxcr4	428.2396523	-1.372995432	0.435491228	-3.152751062	0.001617397	0.009596413	1677.342834	-4.881548912	0.38800828	-12.58104315	2.68E-36	3.94E-34
3348	Cxcr5	16.18604144	7.595679274	1.444866683	5.257010464	1.46E-07	2.49E-06	3.935330521	5.753525329	1.602352644	3.590673595	0.000329824	0.001915593
3351	Cxxc1	927.3549701	-0.406628049	0.19956795	-2.037541842	0.041595773	0.132659691	846.9082282	0.504430764	0.28371425	1.777953568	0.075411481	0.172329244
3352	Cxxc5	12.61954049	-0.420228829	0.920289674	-0.456626691	0.647939391	0.823034856	5.613044323	-0.812707039	0.979969797	-0.829318457	0.40692423	0.57849876
3370	Cyfip1	4553.564911	1.476387152	0.324906159	4.544041755	5.52E-06	6.65E-05	8819.569739	1.492389641	0.306337453	4.87171786	1.11E-06	1.13E-05
3371	Cyfip2	324.5945103	0.973990852	0.609076034	1.599128513	0.10979205	0.270090827	1241.177393	0.947914129	0.354339919	2.675154784	0.007469476	0.027648975
3373	Cyld	490.8610965	0.529285046	0.20335064	2.602819672	0.009246057	0.040625891	677.5747311	0.03421729	0.173764147	0.196918013	0.843891698	0.913072149
3392	Cyren	61.23692396	1.257928154	0.396479173	3.172747115	0.00151004	0.00906624	100.5235149	0.155133994	0.346780068	0.447355569	0.654618351	0.784881267
3393	Cyria	190.6361943	0.639420487	0.280274442	2.28140847	0.022524287	0.083168011	1135.030528	1.076970373	0.225436283	4.777271696	1.78E-06	1.74E-05
3394	Cyrib	2235.970919	0.800331994	0.268988878	2.975334895	0.002926688	0.015681653	2032.812917	0.610162637	0.280669013	2.173957962	0.029708292	0.084649186
3396	Cysltr1	27.07596662	-2.211104398	0.604093102	-3.660204681	0.000252014	0.001963975	341.331595	0.969021006	0.298492478	3.246383338	0.001168813	0.005722483
3397	Cysltr2	55.31685774	-1.497281049	0.469755326	-3.187363648	0.001435761	0.008697068	6.133690545	0.26843592	0.954607818	0.281200211	0.778556843	0.871917995
3398	Cystm1	133.3329785	2.109938616	0.627635228	3.361727517	0.000774565	0.005113258	9.234083469	-1.210810365	0.825874051	-1.466095664	0.142622227	0.278134131
3400	Cyth1	3645.149922	0.858519258	0.2056594	4.174471271	2.99E-05	0.000299317	1042.392146	-1.124412569	0.174336275	-6.449676464	1.12E-10	2.06E-09
3401	Cyth2	651.8887402	0.061419974	0.257588465	0.238442254	0.811538098	0.917229604	841.5501696	-0.11103448	0.165387489	-0.671359608	0.50199147	0.66672343
3402	Cyth3	447.2500114	0.099728056	0.258525556	0.385757049	0.699676608	0.853989565	459.5410242	-0.064338441	0.221848096	-0.29001124	0.771807639	0.866590017
3403	Cyth4	4575.439602	-0.71977127	0.390468019	-1.84335524	0.065277161	0.187009375	5150.530005	-0.119537669	0.231288193	-0.516834293	0.605271839	0.748567164
3405	Czib	211.9524901	0.05253991	0.215474766	0.24383324	0.807359975	0.915403375	410.3144854	0.530687505	0.190502234	2.785728514	0.005340758	0.020898072
3418	D2hgdh	165.4186241	-0.487733237	0.21761961	-2.241219144	0.025011883	0.089888109	214.7423455	-0.776911326	0.21315449	-3.644827401	0.000267571	0.001596786
3448	Daam1	173.5570203	-0.95998845	0.255710352	-3.754202529	0.000173894	0.001422857	597.5438987	1.154253142	0.328003947	3.519022106	0.000433141	0.002433489
3449	Daam2	29.73205484	1.226764932	1.19569362	1.025986014	0.304898177	0.53641019	41.64925341	1.594175047	0.566880819	2.812187312	0.004920584	0.019512277
3450	Dab2	7503.123547	-0.466541176	0.210500763	-2.216339599	0.026668253	0.094467719	3235.751432	-0.759136085	0.340853957	-2.227159371	0.025936624	0.075677018
3452	Dach1	2.943914198	-1.981783507	1.751351792	-1.131573631	0.257813731	0.481793175	42.50473418	-0.742334422	0.492333536	-1.507787644	0.131608886	0.261894049
3454	Dact3	3.341212708	0.048411864	1.488677573	0.032520046	0.97405733	0.990296473	2.54769608	-0.941985201	1.431623211	-0.657984023	0.510548397	0.673612462
3455	Dad1	2864.863154	-0.189229398	0.212373786	-0.891020507	0.372918169	0.605457757	1498.659724	0.259342106	0.191053637	1.357430878	0.174644343	0.320684809
3456	Dag1	851.4990709	-0.494072156	0.205522226	-2.403984071	0.01621748	0.064120734	1171.481927	-0.803071105	0.282158227	-2.84617292	0.004424816	0.017898979
3457	Dagla	358.5643104	-1.567340527	0.465903701	-3.36408688	0.000767974	0.005079608	136.5087736	-1.354863182	0.488561363	-2.773168909	0.00555133	0.021564172
3458	Daglb	302.1522375	0.11477231	0.341845053	0.335743663	0.737064177	0.877546466	648.8975012	-2.713009956	0.303772833	-8.931048682	4.22E-19	1.74E-17
3459	Dalrd3	280.8911929	-0.095292326	0.255544975	-0.372898453	0.709224024	0.859455636	304.6237197	-0.590238572	0.286395561	-2.060920815	0.039310595	0.104914441
3463	Dap3	1148.345658	0.71983524	0.177725401	4.050266504	5.12E-05	0.000484482	601.3576196	0.270956603	0.255903909	1.058821665	0.289681005	0.457207542
3464	Dapk1	853.8823148	-1.294944563	0.290017571	-4.465055544	8.00E-06	9.22E-05	2360.194433	-0.816020166	0.294057496	-2.775036097	0.005519558	0.021474138
3465	Dapk3	615.9969318	0.29831106	0.310566603	0.960538115	0.336784458	0.569830863	616.1048793	0.490908559	0.199836467	2.456551425	0.014027772	0.046184265
3466	Dapp1	10.36026686	1.812961923	0.849880299	2.133196788	0.032908587	0.1108281	378.0108528	-0.09156931	0.237507558	-0.38554272	0.699835362	0.817804174
3469	Dars2	136.8456406	-0.49686383	0.434014635	-1.144808931	0.252288315	0.475321251	140.4419838	-0.669547851	0.266985105	-2.507809756	0.012148205	0.04105265
3470	Daxx	581.597595	1.07062057	0.266543902	4.016676281	5.90E-05	0.000547902	1512.677885	2.554156597	0.186632379	13.68549558	1.24E-42	2.73E-40
3471	Dazap1	1119.678958	0.225865762	0.230893609	0.978224401	0.327963351	0.560439006	898.4498526	0.399347788	0.265374828	1.504844266	0.13236412	0.263118106
3472	Dazap2	2946.826576	0.20530211	0.147062135	1.396022914	0.162707595	0.355885506	4601.901083	-0.405518679	0.164111018	-2.471002159	0.013473501	0.044644207
3473	Dbf4	100.1690761	-0.425585104	0.273847558	-1.554094943	0.120161771	0.288655702	249.3627572	-1.020282497	0.510160711	-1.999923702	0.045508503	0.117374766
3474	Dbi	596.4230767	-0.276891025	0.302998271	-0.913836981	0.360802511	0.594517551	954.0151559	-0.155287443	0.186348696	-0.833316502	0.404666252	0.576328841
3475	Dbn1	44.68117209	0.167556042	0.876052064	0.191262653	0.84831982	0.935932275	31.94125092	-1.59495638	0.659420591	-2.418723955	0.015575055	0.050369888
3477	Dbndd2	903.1266435	0.925880117	0.202243695	4.578041928	4.69E-06	5.78E-05	349.4918328	-0.668852407	0.344064641	-1.943973102	0.051898695	0.130133652
3478	Dbnl	1358.341088	0.939797005	0.195652634	4.803395609	1.56E-06	2.14E-05	2029.747505	1.472348512	0.239783794	6.140317033	8.24E-10	1.37E-08
3480	Dbr1	194.1521545	0.083850712	0.235711878	0.355733928	0.722039834	0.868018008	165.1704745	0.150634275	0.23789324	0.633201156	0.526602291	0.687412489
3481	Dbt	94.94783899	0.263235084	0.495128137	0.531650423	0.594968135	0.787365868	344.7447432	0.66206403	0.213741603	3.097497267	0.001951622	0.008862235
3482	Dcaf1	309.7706019	-0.154877438	0.352656812	-0.43917325	0.660536006	0.832067633	202.5785622	0.525404406	0.416486259	1.261516783	0.207122717	0.361643223
3483	Dcaf10	88.5485	0.208234407	0.445419627	0.467501642	0.640141017	0.818040479	299.930085	0.025827332	0.179285322	0.14405715	0.885455341	0.938969115
3484	Dcaf11	774.4305477	0.601038587	0.190840279	3.149432543	0.001635879	0.009680729	958.570072	0.173309378	0.175886844	0.985345885	0.324454201	0.495419917
3485	Dcaf12	474.221297	-0.319131309	0.203328089	-1.569538724	0.116522464	0.282005514	1603.648437	0.390637754	0.192373828	2.030617984	0.042293762	0.110860024
3486	Dcaf13	862.9908441	0.173661945	0.159432756	1.089248846	0.276044164	0.504019999	767.2658794	0.56186332	0.178497443	3.147738765	0.001645387	0.007657495
3487	Dcaf15	279.0770236	-0.067008377	0.28087355	-0.238571333	0.811437996	0.91719304	410.4882418	0.151126436	0.244156043	0.618974792	0.535932966	0.694605879
3488	Dcaf17	54.23150302	-0.103603538	0.354239751	-0.292467284	0.76992937	0.89572186	200.2996285	-0.84116344	0.212323045	-3.961715228	7.44E-05	0.000512537
3489	Dcaf4	137.160132	0.045987622	0.270061476	0.170285754	0.864785415	0.943994224	80.60122808	-0.267089111	0.304000136	-0.87858221	0.379627845	0.552283238
3490	Dcaf5	729.9397984	-0.120822659	0.135642939	-0.890740498	0.373068403	0.605484809	539.962793	0.049942791	0.174718915	0.285846503	0.774995689	0.868931042
3491	Dcaf6	467.9826447	-0.451757451	0.264729643	-1.706486082	0.087917615	0.231391758	233.9031139	-1.187016226	0.270855413	-4.382471855	1.17E-05	9.77E-05
3492	Dcaf7	952.2359409	-0.235825261	0.158495645	-1.487897414	0.13677795	0.316302163	1934.716933	-0.083948261	0.209916612	-0.399912422	0.689221023	0.810462842
3493	Dcaf8	760.7998939	-0.128483114	0.138675248	-0.926503582	0.354184337	0.588245334	1053.894685	-0.687888539	0.165171872	-4.164683326	3.12E-05	0.000235206
3494	Dcakd	86.22712884	-0.379505055	0.288719253	-1.314443186	0.188697106	0.393693148	385.661724	0.501710709	0.282554943	1.775621777	0.075795278	0.173062994
3495	Dcbld1	140.1311482	1.398270638	0.240423317	5.815869497	6.03E-09	1.30E-07	2.566429974	-2.704930795	1.761157709	-1.53588221	0.124567272	0.251775606
3496	Dcbld2	172.8272003	1.863897214	0.613738528	3.036956504	0.002389799	0.0132163	654.0371901	2.650071717	0.45975988	5.764034292	8.21E-09	1.20E-07
3497	Dchs1	1322.505849	1.81062788	0.374421169	4.835805321	1.33E-06	1.85E-05	24.39617205	-2.606896051	0.656374023	-3.971662435	7.14E-05	0.000494325
3498	Dck	296.4976777	0.204406333	0.344794138	0.592835869	0.553291	0.758900169	1240.827261	2.204278562	0.341005483	6.464056065	1.02E-10	1.89E-09
3499	Dclk1	5.605205724	0.277592978	1.479747707	0.187594802	0.851194301	0.937962183	7.410199375	-1.244310961	1.244124808	-1.000149626	0.317238103	0.487084806
3500	Dclk2	22.45510272	-0.625102634	0.703566374	-0.888477131	0.374284152	0.606444678	5.571211236	-0.783863187	1.09424223	-0.716352527	0.4737737	0.640736839
3502	Dclre1a	55.10314999	-0.905730913	0.441127032	-2.053220153	0.040051231	0.129157383	140.6828768	-0.637643271	0.21429551	-2.975532578	0.002924803	0.012539537
3503	Dclre1b	79.91278259	0.317460146	0.363998784	0.87214617	0.383128641	0.615349757	222.842899	-0.308427924	0.276455141	-1.115652698	0.264570826	0.429855791
3504	Dclre1c	245.3390947	0.49401355	0.271860941	1.817155301	0.069193337	0.195503884	416.3603593	0.73737811	0.3068083	2.403383839	0.016244127	0.052110238
3505	Dcn	11.17455862	-0.4888265	1.264324918	-0.38663044	0.699029819	0.853979853	10.05529302	-0.222303752	0.844843766	-0.263130014	0.792450371	0.880323959
3506	Dcp1a	137.7863657	-0.028026624	0.322499997	-0.086904261	0.930747613	0.972321564	475.1340472	0.62282281	0.190555071	3.268466204	0.001081321	0.005344825
3507	Dcp1b	86.06316209	0.753722603	0.389084545	1.937169215	0.052724662	0.160340871	151.6492996	-0.023605868	0.301390165	-0.078323286	0.937570895	0.966567267
3508	Dcp2	36.98451593	0.37837118	0.531886335	0.711376012	0.47685126	0.698350863	680.3559148	1.19749869	0.273471561	4.378878331	1.19E-05	9.92E-05
3509	Dcps	486.5048129	0.325706106	0.262638377	1.240131433	0.214926784	0.42881299	264.3617566	-0.242976551	0.223033396	-1.089417796	0.275969687	0.442796272
3510	Dcst1	3.083693198	-0.542708117	1.147618645	-0.472899355	0.636284985	0.815459383	5.896899725	-0.163914003	0.854816012	-0.191753548	0.847935259	0.915792107
3512	Dctd	13.0452683	-1.25318928	0.740538339	-1.692267928	0.0905949	0.236348853	23.06391885	0.039535877	0.722511385	0.054720075	0.956361476	0.976761265
3513	Dctn1	3058.434704	0.110457403	0.171808368	0.642910495	0.520282179	0.737012224	2114.127142	0.289421813	0.238626835	1.212863646	0.225181957	0.383162613
3514	Dctn2	1439.239806	0.425512044	0.198772672	2.140696905	0.032298488	0.109433125	1595.81829	0.08460397	0.149471198	0.566021893	0.571378898	0.723627345
3515	Dctn3	623.2633483	-0.244967856	0.326212327	-0.750946045	0.452685128	0.679059658	734.8612231	0.080031752	0.174093412	0.459705802	0.645727404	0.779277702
3516	Dctn4	208.4414114	0.619164927	0.46710286	1.325543001	0.184991117	0.388164512	1138.940332	0.164147954	0.205803608	0.797595123	0.425105482	0.595410233
3517	Dctn5	273.0756831	0.389225003	0.344534729	1.129711956	0.258597617	0.482926257	868.4065838	-0.111054304	0.148081379	-0.749954555	0.453282075	0.620774034
3518	Dctn6	1219.163351	0.528763954	0.161377849	3.276558456	0.001050806	0.006615697	635.9086816	-0.171627644	0.181916729	-0.943440689	0.345455539	0.516939918
3519	Dctpp1	77.72637949	-0.244780298	0.40138802	-0.60983459	0.541971386	0.752034535	99.73893185	-1.157456767	0.325112155	-3.560176844	0.000370605	0.002123751
3520	Dcun1d1	459.7036955	0.036010845	0.207630879	0.173436847	0.862308064	0.943092003	435.8387077	-0.450212962	0.242661904	-1.855309604	0.063552028	0.151910926
3521	Dcun1d2	127.2683824	-0.5842939	0.226488148	-2.57979901	0.009885783	0.043130179	360.7515393	0.513571542	0.274750555	1.86922841	0.061591043	0.148228517
3522	Dcun1d3	538.1273686	2.329242731	0.201495784	11.55975913	6.59E-31	1.34E-28	376.4572286	1.171149172	0.215693776	5.429684591	5.65E-08	7.24E-07
3523	Dcun1d4	77.89577299	-0.248608598	0.307295823	-0.809020428	0.418503396	0.649016728	59.9489986	-0.605532315	0.368028862	-1.645339208	0.099899879	0.213325936
3524	Dcun1d5	470.0575875	0.601727419	0.173736147	3.46345552	0.000533285	0.003711433	555.3566562	0.119047252	0.220160426	0.540729568	0.588693995	0.736150307
3525	Dcxr	234.7099231	-0.572400989	0.259149662	-2.208766106	0.027190914	0.09606891	435.1865088	0.392618442	0.256920816	1.52816906	0.126470568	0.254556957
3526	Dda1	1156.400402	0.074989468	0.22532697	0.332802895	0.739283072	0.878712622	1234.077438	0.759527612	0.20889381	3.635950776	0.000276957	0.001648198
3527	Ddah1	22.05000463	2.76793324	0.727463319	3.804911078	0.000141855	0.001187862	8.264781152	-1.757167231	1.090762506	-1.610953092	0.107189947	0.224222492
3528	Ddah2	23.33680523	-0.484179087	0.534256243	-0.906267533	0.364794266	0.59841221	43.20548914	-3.052492288	0.499435246	-6.111887998	9.85E-10	1.61E-08
3529	Ddb1	3081.062521	0.071358488	0.218111899	0.327164579	0.743543409	0.881248634	4369.345976	0.040321171	0.252680726	0.159573591	0.873216983	0.931734411
3531	Ddhd1	471.6315312	0.678795472	0.290869099	2.333680249	0.019612471	0.074661373	332.0330361	-0.018526044	0.326679954	-0.056710073	0.954776149	0.97610871
3532	Ddhd2	227.6718783	-0.268976299	0.229251018	-1.173282897	0.240682378	0.461121395	536.7649496	-0.39053519	0.18020226	-2.167204729	0.030219247	0.085742459
3534	Ddias	62.4651832	-0.850877877	0.306850074	-2.772943365	0.005555179	0.026865177	19.43616423	-0.892612418	0.908111163	-0.982932987	0.325640421	0.496623211
3535	Ddit3	278.1797301	0.127652107	0.221047415	0.577487443	0.563610219	0.765764349	261.7205299	0.925558871	0.284286353	3.255727412	0.001131023	0.005559284
3536	Ddit4	814.2826701	3.616514946	0.412731125	8.762399352	1.91E-18	1.31E-16	116.5491149	0.528127457	0.449338854	1.175343401	0.239857357	0.400915787
3537	Ddit4l	2.855503689	0.69792099	2.307524285	0.302454451	0.762305651	0.891095634	13.9976712	-0.202596331	1.180027587	-0.171687792	0.863682984	0.926449023
3538	Ddost	3043.905351	0.325958516	0.169088755	1.927736216	0.053887945	0.16284937	2543.118973	0.277293666	0.203548357	1.362298716	0.173103633	0.318715964
3539	Ddr1	15.05711134	-0.383618952	0.867615851	-0.442153001	0.658378493	0.830543681	16.73801509	-0.529219671	0.528453717	-1.001449424	0.31660958	0.486369248
3540	Ddr2	43.4617582	0.285861975	1.687220499	0.169427751	0.865460197	0.943994224	37.21524145	-1.032155971	0.709520146	-1.454723981	0.145745691	0.282156197
3541	Ddrgk1	1197.738587	-0.152211386	0.252510244	-0.602792916	0.54664646	0.754075723	1165.138837	-0.268581367	0.210316226	-1.277035884	0.201589579	0.354754994
3543	Ddx1	1965.601403	0.191998014	0.13669496	1.404572731	0.16014837	0.351834844	1166.145217	0.458339279	0.183630761	2.495983121	0.012560858	0.042133205
3544	Ddx10	159.5844573	0.034695446	0.245608515	0.141263205	0.887662016	0.953552923	469.7720391	0.329188721	0.207453585	1.586806617	0.11255645	0.233212681
3545	Ddx11	46.31870769	-0.543449448	0.401444567	-1.35373472	0.175821027	0.375275764	86.28588921	-0.427124116	0.369391025	-1.156292619	0.247561487	0.410554323
3546	Ddx17	1544.689032	-0.316187008	0.204073462	-1.549378368	0.121290791	0.290188857	5346.986334	0.057230656	0.120181732	0.476200958	0.633931217	0.769446803
3547	Ddx18	562.1396658	0.234797391	0.172323894	1.362535313	0.173029008	0.371197582	667.7419471	0.367170462	0.19994637	1.836344723	0.066306689	0.156828732
3548	Ddx19a	448.3204031	-0.140477188	0.176247537	-0.797044828	0.425424997	0.655118846	549.8136052	-0.022541834	0.249035964	-0.090516379	0.927876879	0.96134108
3550	Ddx20	134.2342611	-0.121654093	0.301187091	-0.403915362	0.686274959	0.847113839	194.7545155	0.022867457	0.252035571	0.09073107	0.927706282	0.96134108
3551	Ddx21	923.0725189	-0.287342402	0.377778948	-0.760609885	0.446890114	0.673632623	1728.239012	0.690838899	0.289193641	2.388845395	0.016901413	0.053822011
3552	Ddx23	1685.910324	0.268348317	0.147804807	1.815558795	0.069438079	0.195951119	1669.829604	0.317235434	0.219582335	1.444722016	0.148535983	0.285970937
3553	Ddx24	660.7165099	0.783728455	0.209518117	3.740623796	0.000183564	0.001491212	1561.731896	1.130198662	0.228070774	4.955473426	7.22E-07	7.60E-06
3554	Ddx27	970.1592422	-0.10023756	0.211174035	-0.474668015	0.635023619	0.814149731	577.9602519	0.34535206	0.210540702	1.640310196	0.100940687	0.214629813
3555	Ddx28	70.39789079	0.321031112	0.356405571	0.900746615	0.367723058	0.600680584	307.4738125	-0.085102728	0.225733742	-0.377004905	0.70616996	0.821851605
3556	Ddx31	176.0037408	-0.01710116	0.293766301	-0.058213483	0.953578581	0.982328242	223.2211622	0.14808639	0.258539515	0.57278049	0.566793331	0.719966654
3557	Ddx39a	1598.419103	-0.382470367	0.200044184	-1.911929453	0.055885243	0.16743411	1069.446813	0.731191036	0.130655445	5.59633038	2.19E-08	3.02E-07
3558	Ddx39b	1967.236145	-0.110285721	0.236067488	-0.467178778	0.640371976	0.818075951	2826.328707	0.75074602	0.181322612	4.140388291	3.47E-05	0.000258804
3559	Ddx3x	4915.177299	0.378899173	0.271758173	1.394251251	0.163241746	0.356639876	4469.629448	-0.795685079	0.273514116	-2.909118887	0.00362449	0.015131867
3561	Ddx41	1944.2225	-0.444029411	0.304868086	-1.456464062	0.145264378	0.329294902	756.6833776	0.30991442	0.247342721	1.252975705	0.210214548	0.365846645
3562	Ddx42	671.525576	0.336436468	0.263882554	1.27494775	0.202327736	0.412202979	1353.10316	0.311421756	0.126275987	2.466199339	0.013655532	0.045157389
3563	Ddx46	1331.731062	-0.178041572	0.229624501	-0.775359649	0.438127172	0.666006193	1350.068155	-0.411490813	0.222967907	-1.845515878	0.064962531	0.15452864
3564	Ddx47	250.3260503	0.502769319	0.26539616	1.894410674	0.058170521	0.172532369	987.2210992	-0.025413768	0.15869427	-0.160142946	0.872768472	0.931543994
3565	Ddx49	627.6017762	0.162606807	0.237453082	0.684795519	0.493472964	0.714364364	779.0777947	0.475916994	0.200540582	2.37317051	0.01763612	0.055781871
3566	Ddx5	5308.226042	-0.235358573	0.156488687	-1.503997366	0.132582045	0.309313765	9097.767201	-0.114140534	0.208048685	-0.548624153	0.583263407	0.732357669
3567	Ddx50	208.2604322	-0.070078244	0.264066363	-0.265381183	0.790715831	0.905694288	657.2493999	-0.197830724	0.214928476	-0.920449106	0.357338117	0.529375393
3568	Ddx51	108.7382866	0.232095445	0.427139943	0.543370971	0.586874409	0.781477682	279.0192332	0.458739971	0.222092555	2.065535115	0.038872397	0.104079277
3569	Ddx52	328.333805	0.310486661	0.206226233	1.50556336	0.1321793	0.308690762	409.1908969	-0.485932835	0.178813186	-2.71754475	0.006576826	0.024838596
3570	Ddx54	1679.56911	0.374336628	0.210025427	1.782339559	0.074693875	0.206246093	1918.696238	0.720966663	0.203442376	3.543837219	0.000394349	0.002242483
[truncated: 7,692 more rows]
